# Supplementary material for: Proteome Profiling Reveals NQO2 Activity Contributing to Proteasome Inhibitor Resistance in Multiple Myeloma Cell Lines
Source: Mol Cell Proteomics. 2026 Jun 26;25(8):101615. doi: 10.1016/j.mcpro.2026.101615 (PMC13396865; doi:10.1016/j.mcpro.2026.101615)
Supplement: Supplemental Table S1 [file mmc1.xlsx]

## Sheet: Info
Supplementary Table S1. Viability assays and IC50 values for PI-adapted multiple myeloma cell lines.
Tab	Description
viability_BTZ	Normalized viability data for all cell lines treated with bortezomib (BTZ) across various concentrations.
viability_CFZ	Normalized viability data for all cell lines treated with carfilzomib (CFZ) across various concentrations.
fitted_parameters_viability_BTZ	Calculated half-maximal inhibitory concentrations (IC50, nM) and Hill slopes for cell lines treated with BTZ.
fitted_parameters_viability_CFZ	Calculated half-maximal inhibitory concentrations (IC50, nM) and Hill slopes for cell lines treated with CFZ.

## Sheet: viability_BTZ
BTZ (nM)	AMO-1_WT	AMO-1_WT	ARH77_WT	ARH77_WT	L363_WT	L363_WT	RPMI8226_WT	RPMI8226_WT	BTZ (nM)	AMO-1_BTZ	AMO-1_BTZ	AMO-1_CFZ	AMO-1_CFZ	ARH77_BTZ	ARH77_BTZ	ARH77_CFZ	ARH77_CFZ	L363_BTZ	L363_BTZ	L363_CFZ	L363_CFZ	RPMI8226_BTZ	RPMI8226_BTZ	RPMI8226_CFZ	RPMI8226_CFZ
0	100	100	100	100	100	100	100	100	0	100	100	100	100	100	100	100	100	100	100	100	100	100	100	100	100
1.25	117.241	99.7573	113.107	103.213	110.668	100.58	110.569	100.356	20	110.938	107.865	45.3649	42.9368	94.2688	97.4155	62.2596	67.2316	101.117	98.1283	7.73994	7.62195	99.9191	99.3493	107.415	110.596
2.5	104.023	86.165	114.563	101.205	104.864	106.667	113.008	102.135	40	107.812	107.491	8.6785	8.36431	91.3043	94.831	15.625	19.774	96.9274	95.7219	0	0	99.1906	98.3733	104.686	109.647
5	12.069	9.95146	68.4466	62.249	85.4737	84.3768	77.2358	81.4947	80	94.5312	88.764	1.57791	1.48699	71.7391	73.9563	5.76923	7.34463	87.7095	86.0963	0	0	92.8774	94.5506	90.7827	92.4091
10	0	0	5.33981	3.21285	4.80167	4.05797	3.65854	4.62634	160	56.25	57.6779	0.394477	0	49.2095	47.7137	5.04808	6.21469	45.5307	45.7219	0	0	63.3751	66.6124	57.1735	59.5238
20	0	0	0	0	4.17537	3.33333	1.21951	0	320	14.8438	17.2285	0	0	16.4032	19.8807	4.80769	7.34463	10.0559	11.4973	0	0	32.2946	33.9569	43.3619	44.3723
40	0	0	0	0	3.34029	1.30435	0	0	640	0.390625	2.62172	0	0	5.33597	6.56064	4.80769	6.49718	0.837989	2.40642	0	0	11.0077	11.8341	33.5118	35.0649
80	0	0	0	0	6.26305	3.18841	0	0	1280	1.17188	4.11985	0	0	6.32411	7.15706	0	0	0.27933	1.87166	0	0	0	0	8.69379	8.57143

## Sheet: viability_CFZ
BTZ (nM)	AMO-1_WT	AMO-1_WT	ARH77_WT	ARH77_WT	L363_WT	L363_WT	RPMI8226_WT	RPMI8226_WT	BTZ (nM)	AMO-1_BTZ	AMO-1_BTZ	AMO-1_CFZ	AMO-1_CFZ	ARH77_BTZ	ARH77_BTZ	ARH77_CFZ	ARH77_CFZ	L363_BTZ	L363_BTZ	L363_CFZ	L363_CFZ	RPMI8226_BTZ	RPMI8226_BTZ	RPMI8226_CFZ	RPMI8226_CFZ
0	100	100	100	100	100	100	100	100	0	100	100	100	100	100	100	100	100	100	100	100	100	100	100	100	100
1.25	94.4701	100.971	98.4496	97.6923	97.2863	97.9424	99.3056	97.5439	20	80.8429	82.3755	99.633	114.719	81.6764	82.6255	93.4383	93.5	79.3011	80.4878	98.5163	108.418	102.32	104.44	105.892	103.356
2.5	82.2581	90.7767	93.0233	91.1539	100.136	102.195	100.694	100.351	40	5.74713	4.98084	100.55	111.688	49.3177	52.7027	90.5512	86.5	32.2581	36.0434	98.5163	110.774	57.5706	57.1983	101.486	100.944
5	43.318	47.5728	44.5736	50.3846	64.4505	72.428	98.9583	100	80	0	0	94.4954	111.905	5.45809	5.98456	64.042	63.5	2.95699	2.43902	101.484	110.774	10.7128	10.0431	51.8683	49.6702
10	5.29954	5.58252	6.20155	8.46154	2.17096	4.11523	62.5	65.9649	160	0	0	62.7523	68.3983	3.7037	2.89575	35.1706	34.25	1.07527	0	70.3264	79.4613	6.61972	5.30466	20.1911	19.5438
20	0	0	0	0	1.49254	1.09739	4.51389	6.31579	320	0	0	14.1284	17.7489	4.09357	3.861	16.5354	15.75	0.537634	0	31.454	36.0269	0	0	3.29087	3.19874
40	0	0	0	0	1.35685	1.92044	0	0	640	0	0	1.46789	2.5974	4.2885	2.89575	8.92388	6.5	0.268817	0	9.79228	13.1313	0	0	2.01699	2.09754
80	0	0	0	0	3.25644	3.15501	0	0	1280	0	0	0.917431	2.1645	0	0	0	0	0	0	1.48368	2.6936	0	0	0	0

## Sheet: fitted_parameters_viability_BTZ
CellLine	Group	IC50_nM	HillSlope
AMO-1	BTZ	178.161	3.0402
AMO-1	CFZ	18.5176	3.0622
AMO-1	WT	3.66483	5
RPMI8226	BTZ	226.373	2.15101
RPMI8226	CFZ	290.092	1.44477
RPMI8226	WT	6.37872	5
ARH77	BTZ	147.436	1.77834
ARH77	CFZ	24.451	2.87079
ARH77	WT	5.69435	5
L363	BTZ	151.288	2.86076
L363	CFZ	12.1601	5
L363	WT	6.65414	5

## Sheet: fitted_parameters_viability_CFZ
CellLine	Group	IC50_nM	HillSlope
AMO-1	BTZ	26.003	5
AMO-1	CFZ	195.74	3.70741
AMO-1	WT	4.64202	3.22371
RPMI8226	BTZ	43.798	4.17001
RPMI8226	CFZ	87.644	3.09376
RPMI8226	WT	11.2524	5
ARH77	BTZ	38.3347	2.8011
ARH77	CFZ	114.403	1.69006
ARH77	WT	4.87057	3.59673
L363	BTZ	31.7831	3.10137
L363	CFZ	253.557	2.77002
L363	WT	5.80357	5
