# Supplementary material for: Proteome Profiling Reveals NQO2 Activity Contributing to Proteasome Inhibitor Resistance in Multiple Myeloma Cell Lines
Source: Mol Cell Proteomics. 2026 Jun 26;25(8):101615. doi: 10.1016/j.mcpro.2026.101615 (PMC13396865; doi:10.1016/j.mcpro.2026.101615)
Supplement: Supplemental Table S2 [file mmc2.xlsx]

## Sheet: Info
Supplementary Table S2. Global proteome identification and quantification
Tab	Description
proteinGroups	Raw MaxQuant proteinGroups output detailing protein identifications across all samples.
processed_data	Log10-transformed, normalized protein abundances across all samples; no imputation.
processed_data_imputation	Log10-transformed, normalized protein abundances across all samples; with imputation.
msms_FP_with_USI	Universal Spectrum Identifiers (USIs) required to view the annotated MS/MS spectra for the peptides reported in this study. To review the spectra for proteins, locate the peptide in ProteinGroups tab and note its "Peptide ID". Search for the exact "Peptide ID" to retrieve the corresponding USI and spectrum at https://www.ebi.ac.uk/pride/archive/usi
Sample naming: [channel] + cell line
Channel	Experiment	Replicate
1	wild type	1
2	wild type	2
3	wild type	3
4	Btz-resistant	1
5	Btz-resistant	2
6	Btz-resistant	3
7	Cfz-resistant	1
8	Cfz-resistant	2
9	Cfz-resistant	3
10	bridge channel (mix of the first replicate of each wild type cell line)	0
11	bridge channel (mix of the first replicate of each wild type cell line)	0

## Sheet: proteinGroups
Protein IDs	Majority protein IDs	Peptide counts (all)	Peptide counts (razor+unique)	Peptide counts (unique)	Protein names	Gene names	Fasta headers	Number of proteins	Peptides	Razor + unique peptides	Unique peptides	Peptides AMO1	Peptides ARH77	Peptides L363	Peptides RPMI8226	Razor + unique peptides AMO1	Razor + unique peptides ARH77	Razor + unique peptides L363	Razor + unique peptides RPMI8226	Unique peptides AMO1	Unique peptides ARH77	Unique peptides L363	Unique peptides RPMI8226	Sequence coverage [%]	Unique + razor sequence coverage [%]	Unique sequence coverage [%]	Mol. weight [kDa]	Sequence length	Sequence lengths	Fraction average	Fraction 1	Fraction 2	Fraction 3	Fraction 4	Fraction 5	Fraction 6	Fraction 7	Fraction 8	Fraction 9	Fraction 10	Fraction 11	Fraction 12	Fraction 13	Fraction 14	Fraction 15	Fraction 16	Fraction 17	Fraction 18	Fraction 19
A0A1B0GWH8;H3BPL0;A0A0D9SF04;Q9UBH5;Q9UP10;H3BR00;O95090;H3BR84;H3BQ48;Q9UBD8;A0A1B0GV41;A0A0D9SFH9;A0A1B0GW34;A0A1B0GV71;A0A0A0MRC7;A0A1B0GWD3;A0A024QZB8;Q13286-5;Q13286-4;Q13286-6;Q13286-2;Q13286-7;Q13286-3;Q13286	A0A1B0GWH8;H3BPL0;A0A0D9SF04;Q9UBH5;Q9UP10;H3BR00;O95090;H3BR84;H3BQ48;Q9UBD8;A0A1B0GV41;A0A0D9SFH9;A0A1B0GW34;A0A1B0GV71;A0A0A0MRC7;A0A1B0GWD3;A0A024QZB8;Q13286-5;Q13286-4;Q13286-6;Q13286-2;Q13286-7;Q13286-3;Q13286	1;1;1;1;1;1;1;1;1;1;1;1;1;1;1;1;1;1;1;1;1;1;1;1	1;1;1;1;1;1;1;1;1;1;1;1;1;1;1;1;1;1;1;1;1;1;1;1	1;1;1;1;1;1;1;1;1;1;1;1;1;1;1;1;1;1;1;1;1;1;1;1	Battenin	CLN3	tr|A0A1B0GWH8|A0A1B0GWH8_HUMAN Battenin OS=Homo sapiens OX=9606 GN=CLN3 PE=1 SV=1;tr|H3BPL0|H3BPL0_HUMAN Battenin (Fragment) OS=Homo sapiens OX=9606 GN=CLN3 PE=1 SV=1;tr|A0A0D9SF04|A0A0D9SF04_HUMAN Battenin OS=Homo sapiens OX=9606 GN=CLN3 PE=1 SV=1;tr|Q9UB	24	1	1	1	0	0	1	1	0	0	1	1	0	0	1	1	26.9	26.9	26.9	5.6652	52	52;74;82;105;131;155;167;176;176;181;269;341;363;370;390;399;438;253;321;339;390;414;421;438	10.5										1	1
A0A024QZP7;P06493;P06493-2;E5RIU6;A0A087WZZ9	A0A024QZP7;P06493;P06493-2;E5RIU6;A0A087WZZ9	14;14;12;9;9	12;12;11;7;7	12;12;11;7;7	Cyclin-dependent kinase 1	CDC2;CDK1	tr|A0A024QZP7|A0A024QZP7_HUMAN Cell division cycle 2, G1 to S and G2 to M, isoform CRA_a OS=Homo sapiens OX=9606 GN=CDK1 PE=1 SV=1;sp|P06493|CDK1_HUMAN Cyclin-dependent kinase 1 OS=Homo sapiens OX=9606 GN=CDK1 PE=1 SV=3;sp|P06493-2|CDK1_HUMAN Isoform 2 of	5	14	12	12	14	14	14	14	12	12	12	12	12	12	12	12	50.8	44.4	44.4	34.081	297	297;297;240;189;224	17.4	4	4	6	9	9	7	4	9	7				4	6			1	4	3
A0A024QZX5;A0A087X1N8;P35237;A0A2R8YD12;A0A2R8Y6A7;A0A2R8YDD0;A0A2R8Y517	A0A024QZX5;A0A087X1N8;P35237;A0A2R8YD12;A0A2R8Y6A7	17;17;17;16;9;1;1	17;17;17;16;9;1;1	16;16;16;15;8;1;1	Serpin B6	SERPINB6	tr|A0A024QZX5|A0A024QZX5_HUMAN Serpin B6 OS=Homo sapiens OX=9606 GN=SERPINB6 PE=1 SV=1;tr|A0A087X1N8|A0A087X1N8_HUMAN Serpin B6 OS=Homo sapiens OX=9606 GN=SERPINB6 PE=1 SV=1;sp|P35237|SPB6_HUMAN Serpin B6 OS=Homo sapiens OX=9606 GN=SERPINB6 PE=1 SV=3;tr|A0	7	17	17	16	7	9	8	17	7	9	8	17	6	8	7	16	58.2	58.2	56.1	43.024	380	380;395;376;332;171;61;77	22.8		3	1			4	1	3	5	5	2						1	2	1
A0A087WTV5;A0A087WWR4;A0A024R0Y4;O75478-2;O75478	A0A087WTV5;A0A087WWR4;A0A024R0Y4;O75478-2;O75478	1;1;1;1;1	1;1;1;1;1	1;1;1;1;1	Transcriptional adapter 2-alpha	TADA2A;TADA2L	tr|A0A087WTV5|A0A087WTV5_HUMAN Transcriptional adapter 2-alpha (Fragment) OS=Homo sapiens OX=9606 GN=TADA2A PE=1 SV=1;tr|A0A087WWR4|A0A087WWR4_HUMAN Transcriptional adapter 2-alpha OS=Homo sapiens OX=9606 GN=TADA2A PE=1 SV=1;tr|A0A024R0Y4|A0A024R0Y4_HUMAN	5	1	1	1	1	1	1	1	1	1	1	1	1	1	1	1	8.2	8.2	8.2	22.871	194	194;305;443;305;443	29.8
A0A024R216;Q9Y3E1;H3BPQ6;H3BPM9	A0A024R216;Q9Y3E1;H3BPQ6	4;4;2;1	3;3;1;1	3;3;1;1	Hepatoma-derived growth factor-related protein 3	HDGFRP3	tr|A0A024R216|A0A024R216_HUMAN Hepatoma-derived growth factor, related protein 3, isoform CRA_a OS=Homo sapiens OX=9606 GN=HDGFRP3 PE=1 SV=1;sp|Q9Y3E1|HDGR3_HUMAN Hepatoma-derived growth factor-related protein 3 OS=Homo sapiens OX=9606 GN=HDGFL3 PE=1 SV=1;	4	4	3	3	3	3	2	2	2	2	1	1	2	2	1	1	23.2	19.2	19.2	22.619	203	203;203;44;141	19							4
A0A024R442;E7ETB3;Q9ULA0;E7EMB6;F8WAN0;E5RJ35;C9J1E2;C9JRG3	A0A024R442;E7ETB3;Q9ULA0;E7EMB6;F8WAN0	15;15;15;10;9;5;3;2	15;15;15;10;9;5;3;2	6;6;6;6;0;0;0;0	Aspartyl aminopeptidase	DNPEP	tr|A0A024R442|A0A024R442_HUMAN Aspartyl aminopeptidase, isoform CRA_b OS=Homo sapiens OX=9606 GN=DNPEP PE=1 SV=1;tr|E7ETB3|E7ETB3_HUMAN Aspartyl aminopeptidase, isoform CRA_c OS=Homo sapiens OX=9606 GN=DNPEP PE=1 SV=2;sp|Q9ULA0|DNPEP_HUMAN Aspartyl aminope	8	15	15	6	14	14	14	14	14	14	14	14	6	6	6	6	36.3	36.3	14.9	51.998	471	471;493;475;410;273;89;137;117	25.6	4						4	1		4			1	9	11	4	4		3
A0A024R4E5;Q00341;Q00341-2;H0Y394;H7C0A4;C9J5E5;C9JIZ1;C9JZI8;C9JHZ8;C9JES8;C9JHS7;H7BZC3;C9JT62;C9JK79;C9JBS3;C9JEJ8;C9JHN6;H7C2D1;C9JQ82;C9JMQ6;C9JHS9;C9J739;H7C3D0	A0A024R4E5;Q00341;Q00341-2;H0Y394	57;56;51;40;21;15;15;12;11;11;10;8;6;6;5;5;5;5;4;3;1;1;1	57;56;51;40;21;15;15;12;11;11;10;8;6;6;5;5;5;5;4;3;1;1;1	57;56;51;40;21;15;15;12;11;11;10;8;6;6;5;5;5;5;4;3;1;1;1	Vigilin	HDLBP	tr|A0A024R4E5|A0A024R4E5_HUMAN High density lipoprotein binding protein (Vigilin), isoform CRA_a OS=Homo sapiens OX=9606 GN=HDLBP PE=1 SV=1;sp|Q00341|VIGLN_HUMAN Vigilin OS=Homo sapiens OX=9606 GN=HDLBP PE=1 SV=2;sp|Q00341-2|VIGLN_HUMAN Isoform 2 of Vigili	23	57	57	57	51	53	54	49	51	53	54	49	51	53	54	49	52	52	52	141.44	1268	1268;1268;1235;973;332;221;224;164;141;147;126;267;96;128;69;79;81;308;53;46;17;19;126	26.6	3	13	7	2	16	8	14	4	4	3	15	12	13	11	3	13	2
A0A087WZA9;A0A024R4K9;A0A087X266;Q9BXJ8-2;Q9BXJ8	A0A087WZA9;A0A024R4K9;A0A087X266;Q9BXJ8-2;Q9BXJ8	4;4;4;4;4	4;4;4;4;4	4;4;4;4;4	Transmembrane protein 120A	TMEM120A;TMPIT	tr|A0A087WZA9|A0A087WZA9_HUMAN Transmembrane protein 120A (Fragment) OS=Homo sapiens OX=9606 GN=TMEM120A PE=1 SV=1;tr|A0A024R4K9|A0A024R4K9_HUMAN Transmembrane protein 120A OS=Homo sapiens OX=9606 GN=TMEM120A PE=1 SV=1;tr|A0A087X266|A0A087X266_HUMAN Transm	5	4	4	4	4	3	4	3	4	3	4	3	4	3	4	3	33.3	33.3	33.3	20.459	174	174;322;369;322;343	22.3			1	4
A0A024R4M0;P46781;B5MCT8;C9JM19;F2Z3C0;A8MXK4	A0A024R4M0;P46781;B5MCT8;C9JM19	18;18;12;12;5;5	18;18;12;12;5;5	18;18;12;12;5;5	40S ribosomal protein S9	RPS9	tr|A0A024R4M0|A0A024R4M0_HUMAN 40S ribosomal protein S9 OS=Homo sapiens OX=9606 GN=RPS9 PE=1 SV=1;sp|P46781|RS9_HUMAN 40S ribosomal protein S9 OS=Homo sapiens OX=9606 GN=RPS9 PE=1 SV=3;tr|B5MCT8|B5MCT8_HUMAN 40S ribosomal protein S9 OS=Homo sapiens OX=9606	6	18	18	18	17	15	17	15	17	15	17	15	17	15	17	15	61.3	61.3	61.3	22.591	194	194;194;139;156;77;79	26.4	4					4	4	9	4	2			8	7	5	6	2	4	3
A0A024R571;Q9H4M9;C9JC03;C9JIJ3;C9IZH1	A0A024R571;Q9H4M9;C9JC03	30;30;20;7;7	30;30;20;7;7	11;11;5;4;4	EH domain-containing protein 1	EHD1	tr|A0A024R571|A0A024R571_HUMAN EH domain-containing protein 1 OS=Homo sapiens OX=9606 GN=EHD1 PE=1 SV=1;sp|Q9H4M9|EHD1_HUMAN EH domain-containing protein 1 OS=Homo sapiens OX=9606 GN=EHD1 PE=1 SV=2;tr|C9JC03|C9JC03_HUMAN EH domain-containing protein 1 (Fra	5	30	30	11	30	26	29	29	30	26	29	29	11	11	11	11	64.6	64.6	33	61.927	548	548;534;374;145;148	29.3	5	13	13	6	1			6	4	1	4	4		4					1
A0A0A0MTF1;E9PRW4;A0A024R5I4;O94956-2;O94956-4;O94956-3;O94956	A0A0A0MTF1;E9PRW4;A0A024R5I4;O94956-2;O94956-4;O94956-3;O94956	2;2;2;2;2;2;2	2;2;2;2;2;2;2	2;2;2;2;2;2;2	Solute carrier organic anion transporter family member 2B1	SLCO2B1	tr|A0A0A0MTF1|A0A0A0MTF1_HUMAN Solute carrier organic anion transporter family member OS=Homo sapiens OX=9606 GN=SLCO2B1 PE=1 SV=1;tr|E9PRW4|E9PRW4_HUMAN Solute carrier organic anion transporter family member OS=Homo sapiens OX=9606 GN=SLCO2B1 PE=1 SV=2;tr	7	2	2	2	2	2	0	2	2	2	0	2	2	2	0	2	4.6	4.6	4.6	61.164	565	565;593;709;482;565;687;709	29										3
A0A024R644;A0A1B0GWI2;A0A0A0MRU5;O75503;A0A1B0GTI0;A0A087WZY0;A0A1B0GWJ7;A0A1C7CYZ2;A0A1B0GTR6;A0A1B0GTV7;A0A1B0GUE8;A0A1B0GVL0;A0A1B0GU14	A0A024R644;A0A1B0GWI2;A0A0A0MRU5;O75503;A0A1B0GTI0;A0A087WZY0;A0A1B0GWJ7;A0A1C7CYZ2;A0A1B0GTR6;A0A1B0GTV7;A0A1B0GUE8	8;7;7;7;4;4;4;4;4;4;4;2;1	8;7;7;7;4;4;4;4;4;4;4;2;1	4;3;3;3;0;0;0;0;0;0;0;0;0	Ceroid-lipofuscinosis neuronal protein 5	CLN5	tr|A0A024R644|A0A024R644_HUMAN Ceroid-lipofuscinosis neuronal protein 5 OS=Homo sapiens OX=9606 GN=CLN5 PE=1 SV=1;tr|A0A1B0GWI2|A0A1B0GWI2_HUMAN Ceroid-lipofuscinosis neuronal protein 5 (Fragment) OS=Homo sapiens OX=9606 GN=CLN5 PE=1 SV=1;tr|A0A0A0MRU5|A0A	13	8	8	4	8	7	8	8	8	7	8	8	4	4	4	4	23.1	23.1	10.8	46.339	407	407;304;358;358;204;205;208;210;216;249;271;125;36	22.2		5	5						4				2	4	3
K7EN05;K7EPC8;A0A024R7E8;K7EQ44;K7EMV4;P60002	K7EN05;K7EPC8;A0A024R7E8;K7EQ44;K7EMV4;P60002	1;1;1;1;1;1	1;1;1;1;1;1	1;1;1;1;1;1	Transcription elongation factor 1 homolog	ELOF1	tr|K7EN05|K7EN05_HUMAN Transcription elongation factor 1 homolog OS=Homo sapiens OX=9606 GN=ELOF1 PE=1 SV=1;tr|K7EPC8|K7EPC8_HUMAN Transcription elongation factor 1 homolog OS=Homo sapiens OX=9606 GN=ELOF1 PE=1 SV=1;tr|A0A024R7E8|A0A024R7E8_HUMAN Transcrip	6	1	1	1	1	1	1	1	1	1	1	1	1	1	1	1	23.7	23.7	23.7	8.6531	76	76;90;104;114;120;83	20.7		1	4	2
A0A024R7P0;O14593-2;O14593-3;O14593	A0A024R7P0;O14593-2;O14593-3;O14593	2;2;2;2	2;2;2;2	2;2;2;2	DNA-binding protein RFXANK	RFXANK	tr|A0A024R7P0|A0A024R7P0_HUMAN DNA-binding protein RFXANK OS=Homo sapiens OX=9606 GN=RFXANK PE=1 SV=1;sp|O14593-2|RFXK_HUMAN Isoform 2 of DNA-binding protein RFXANK OS=Homo sapiens OX=9606 GN=RFXANK;sp|O14593-3|RFXK_HUMAN Isoform 3 of DNA-binding protein R	4	2	2	2	2	2	2	2	2	2	2	2	2	2	2	2	14.8	14.8	14.8	25.58	237	237;223;238;260	25.6											1	4
A0A024RA52;P25787;C9JCK5;H3BT36	A0A024RA52;P25787;C9JCK5	10;10;5;1	10;10;5;1	10;10;5;1	Proteasome subunit alpha type;Proteasome subunit alpha type-2	PSMA2	tr|A0A024RA52|A0A024RA52_HUMAN Proteasome subunit alpha type OS=Homo sapiens OX=9606 GN=PSMA2 PE=1 SV=1;sp|P25787|PSA2_HUMAN Proteasome subunit alpha type-2 OS=Homo sapiens OX=9606 GN=PSMA2 PE=1 SV=2;tr|C9JCK5|C9JCK5_HUMAN Proteasome endopeptidase complex	4	10	10	10	10	10	9	9	10	10	9	9	10	10	9	9	50.4	50.4	50.4	25.898	234	234;234;164;48	22.1	8	2					4	8	4	2	10	6	6	4	4		1	3
A0A024RAC6;Q14241	A0A024RAC6;Q14241	21;20	21;20	21;20	Transcription elongation factor B polypeptide 3	TCEB3	tr|A0A024RAC6|A0A024RAC6_HUMAN Elongin-A OS=Homo sapiens OX=9606 GN=ELOA PE=1 SV=1;sp|Q14241|ELOA1_HUMAN Elongin-A OS=Homo sapiens OX=9606 GN=ELOA PE=1 SV=2	2	21	21	21	18	18	19	18	18	18	19	18	18	18	19	18	31.1	31.1	31.1	87.229	772	772;798	21.9	4	6	2							5	8	8	7	1	4	1			3
A0A024RBG1;Q9NZJ9-2;Q9NZJ9-3	A0A024RBG1;Q9NZJ9-2;Q9NZJ9-3	6;6;3	1;1;1	1;1;1	Diphosphoinositol polyphosphate phosphohydrolase 2	NUDT4	sp|A0A024RBG1|NUD4B_HUMAN Diphosphoinositol polyphosphate phosphohydrolase NUDT4B OS=Homo sapiens OX=9606 GN=NUDT4B PE=3 SV=1;sp|Q9NZJ9-2|NUDT4_HUMAN Isoform 2 of Diphosphoinositol polyphosphate phosphohydrolase 2 OS=Homo sapiens OX=9606 GN=NUDT4;sp|Q9NZJ9	3	6	1	1	6	6	6	6	1	1	1	1	1	1	1	1	55.8	6.1	6.1	20.434	181	181;181;129	11.4											3	2
E9PRM7;A0A0J9YWM3;A0A024RCG2;Q96BI1	E9PRM7;A0A0J9YWM3;A0A024RCG2;Q96BI1	5;5;5;5	5;5;5;5	5;5;5;5	Solute carrier family 22 member 18	SLC22A18	tr|E9PRM7|E9PRM7_HUMAN Solute carrier family 22 member 18 OS=Homo sapiens OX=9606 GN=SLC22A18 PE=1 SV=1;tr|A0A0J9YWM3|A0A0J9YWM3_HUMAN Solute carrier family 22 member 18 OS=Homo sapiens OX=9606 GN=SLC22A18 PE=1 SV=1;tr|A0A024RCG2|A0A024RCG2_HUMAN Solute ca	4	5	5	5	4	4	5	5	4	4	5	5	4	4	5	5	18.4	18.4	18.4	34.952	326	326;326;424;424	22.2										4		3
A0A087X2F1;A0A024RCN4;Q16670-2;Q16670;B4DMT1	A0A087X2F1;A0A024RCN4;Q16670-2;Q16670;B4DMT1	2;2;2;2;1	2;2;2;2;1	2;2;2;2;1	Zinc finger and SCAN domain-containing protein 26	ZSCAN26;ZNF187	tr|A0A087X2F1|A0A087X2F1_HUMAN Zinc finger and SCAN domain-containing protein 26 OS=Homo sapiens OX=9606 GN=ZSCAN26 PE=1 SV=1;tr|A0A024RCN4|A0A024RCN4_HUMAN Zinc finger and SCAN domain-containing protein 26 OS=Homo sapiens OX=9606 GN=ZSCAN26 PE=1 SV=1;sp|Q	5	2	2	2	0	1	1	2	0	1	1	2	0	1	1	2	7.6	7.6	7.6	39.697	344	344;479;325;478;270	14.5													3						1
A0A024RCR6;A0A0G2JK23;P46379-2;P46379;P46379-3;A0A0G2JL47;P46379-5;P46379-4;X6REW1;A0A0G2JJM1;F6S6P2;H0Y710;A0A1B0GX79;F6WML8;F6VEM6;F6X9W3;F6U341;F6UR09;F6U1F2;F6XTU0;A0A0G2JJR8;H0Y4L1;F6TC96;H0Y7K4;H0Y759;A0A0G2JJ92;A0A0G2JIB3;A0A0G2JIA9	A0A024RCR6;A0A0G2JK23;P46379-2;P46379;P46379-3;A0A0G2JL47;P46379-5;P46379-4	29;29;29;29;29;25;25;22;14;14;13;8;8;8;8;8;8;7;7;7;7;5;5;1;1;1;1;1	29;29;29;29;29;25;25;22;14;14;13;8;8;8;8;8;8;7;7;7;7;5;5;1;1;1;1;1	29;29;29;29;29;25;25;22;14;14;13;8;8;8;8;8;8;7;7;7;7;5;5;1;1;1;1;1	Large proline-rich protein BAG6	BAT3;BAG6	tr|A0A024RCR6|A0A024RCR6_HUMAN HLA-B associated transcript 3, isoform CRA_a OS=Homo sapiens OX=9606 GN=BAG6 PE=1 SV=1;tr|A0A0G2JK23|A0A0G2JK23_HUMAN Large proline-rich protein BAG6 OS=Homo sapiens OX=9606 GN=BAG6 PE=1 SV=1;sp|P46379-2|BAG6_HUMAN Isoform 2	28	29	29	29	29	29	29	28	29	29	29	28	29	29	29	28	33.5	33.5	33.5	118.7	1126	1126;1132;1126;1132;1162;1077;1077;903;742;742;515;226;243;244;258;259;262;197;206;215;232;136;158;185;238;238;245;245	20.9	12	12	2	3		7	4	3			4	1	3	4	9	4	20	16	5
A0A044PY82;Q96FF7;K7ELQ6	A0A044PY82;Q96FF7	5;5;1	5;5;1	5;5;1	Uncharacterized protein LOC113230	LOC113230	tr|A0A044PY82|A0A044PY82_HUMAN Uncharacterized protein MISP3 OS=Homo sapiens OX=9606 GN=MISP3 PE=1 SV=1;sp|Q96FF7|MISP3_HUMAN Uncharacterized protein MISP3 OS=Homo sapiens OX=9606 GN=MISP3 PE=2 SV=4	3	5	5	5	3	2	4	4	3	2	4	4	3	2	4	4	21.3	21.3	21.3	39.004	361	361;219;150	26.2						1	4	1				1
A0A067XG54;Q8NB49-3;Q8NB49-2;Q8NB49-4;Q8NB49;H7C0E8	A0A067XG54;Q8NB49-3;Q8NB49-2;Q8NB49-4;Q8NB49	23;23;22;22;22;7	21;21;20;20;20;7	21;21;20;20;20;7	Phospholipid-transporting ATPase;Phospholipid-transporting ATPase IG	ATP11C	tr|A0A067XG54|A0A067XG54_HUMAN Phospholipid-transporting ATPase OS=Homo sapiens OX=9606 GN=ATP11C PE=1 SV=1;sp|Q8NB49-3|AT11C_HUMAN Isoform 3 of Phospholipid-transporting ATPase IG OS=Homo sapiens OX=9606 GN=ATP11C;sp|Q8NB49-2|AT11C_HUMAN Isoform 2 of Phos	6	23	21	21	23	21	22	21	21	19	20	19	21	19	20	19	24.3	23	23	127.68	1113	1113;1119;1108;1128;1132;202	25.4	4		3				4		7	4	3	9	5				8	4
A0A075B6E4;A0A0A6YYI5;G5E9M7;Q14135-2;Q14135;Q14135-4;E7EWF5;G5E9M9;E7ERW0;E7EQU6;Q14135-5;Q14135-6;F8W708;E7EUJ2;F8WBN7;A0A096LP98;C9JX59;C9JBN2	A0A075B6E4;A0A0A6YYI5;G5E9M7;Q14135-2;Q14135;Q14135-4;E7EWF5;G5E9M9;E7ERW0;E7EQU6;Q14135-5;Q14135-6;F8W708	6;6;6;6;6;6;5;5;4;4;4;4;3;2;2;1;1;1	6;6;6;6;6;6;5;5;4;4;4;4;3;2;2;1;1;1	6;6;6;6;6;6;5;5;4;4;4;4;3;2;2;1;1;1	Transcription cofactor vestigial-like protein 4	VGLL4	tr|A0A075B6E4|A0A075B6E4_HUMAN Transcription cofactor vestigial-like protein 4 OS=Homo sapiens OX=9606 GN=VGLL4 PE=1 SV=1;tr|A0A0A6YYI5|A0A0A6YYI5_HUMAN Transcription cofactor vestigial-like protein 4 OS=Homo sapiens OX=9606 GN=VGLL4 PE=1 SV=1;tr|G5E9M7|G5	18	6	6	6	6	6	6	6	6	6	6	6	6	6	6	6	28.3	28.3	28.3	30.929	290	290;295;296;259;290;296;223;231;190;200;206;210;169;127;147;59;60;81	21.8							4	4	1						4
A0A075B6E9;Q96NW7-2;Q96NW7	A0A075B6E9;Q96NW7-2;Q96NW7	3;3;3	1;1;1	1;1;1	Leucine-rich repeat-containing protein 7	LRRC7	tr|A0A075B6E9|A0A075B6E9_HUMAN Leucine-rich repeat-containing protein 7 OS=Homo sapiens OX=9606 GN=LRRC7 PE=1 SV=1;sp|Q96NW7-2|LRRC7_HUMAN Isoform 2 of Leucine-rich repeat-containing protein 7 OS=Homo sapiens OX=9606 GN=LRRC7;sp|Q96NW7|LRRC7_HUMAN Leucine-	3	3	1	1	3	3	3	3	1	1	1	1	1	1	1	1	2.2	0.5	0.5	167.99	1495	1495;1490;1537	2.8		1	4
A0A075B6F9;M0R1K2;M0QX85;M0R1T7	A0A075B6F9	20;8;4;2	1;0;0;0	1;0;0;0		NOSIP	tr|A0A075B6F9|A0A075B6F9_HUMAN Nitric oxide synthase-interacting protein OS=Homo sapiens OX=9606 GN=NOSIP PE=1 SV=1	4	20	1	1	18	19	19	17	1	1	1	1	1	1	1	1	64.1	7.9	7.9	33.431	304	304;176;96;63	34.8
A0A087WTW4;A0A075B7A3;A0A075B6G5;A0A087WYQ9;A0A075B757;A0A087WZE1;P0DPF3;A0A087WVC7;A0A087WZJ2;A0A087WVU4;A0A075B762;A0A087WUL8;P0DPF2;H7BY70;Q3BBV2;A0A087WZB6;A0A075B7F9;P0DPF3-2;A0A087WWQ1;B4DH59;Q5TI25;A0A087X288;A0A087WYI5;A0A087WVG0;A0A075B764;A0A087WY24;Q8N660;Q6P3W6-2;Q6P3W6;Q5TAG4;A0A087WVE3;A0A087WZS8;A0A087WW93;H7BZX4;A0A087WU30;A0A087WTH4;A0A087WVG8;Q86T75;A0A087WUW2;Q9H094-4;Q9H094-5;…	A0A087WTW4;A0A075B7A3;A0A075B6G5;A0A087WYQ9;A0A075B757;A0A087WZE1;P0DPF3;A0A087WVC7;A0A087WZJ2;A0A087WVU4;A0A075B762;A0A087WUL8;P0DPF2;H7BY70;Q3BBV2;A0A087WZB6;A0A075B7F9;P0DPF3-2;A0A087WWQ1;B4DH59;Q5TI25;A0A087X288;A0A087WYI5;A0A087WVG0;A0A075B764;A0A087WY24;Q8N660;Q6P3W6-2;Q6P3W6;Q5TAG4;A0A087WVE3;A0A087WZS8;A0A087WW93	7;7;7;7;7;7;7;7;7;7;7;7;7;7;7;6;6;6;6;6;6;5;5;5;5;5;5;5;5;5;4;4;4;3;3;3;3;3;2;2;2;2;2;2	1;1;1;1;1;1;1;1;1;1;1;1;1;1;1;0;0;0;0;0;0;1;1;1;0;0;1;1;1;0;1;0;0;0;0;1;1;1;0;1;1;1;1;1	0;0;0;0;0;0;0;0;0;0;0;0;0;0;0;0;0;0;0;0;0;0;0;0;0;0;0;0;0;0;0;0;0;0;0;0;0;0;0;0;0;0;0;0	Putative neuroblastoma breakpoint family member 8;Neuroblastoma breakpoint family member 26;Neuroblastoma breakpoint family member 14;Neuroblastoma breakpoint family member 15;Neuroblastoma breakpoint family member 10;Neuroblastoma breakpoint family member 12	NBPF14;NBPF8;NBPF19;NBPF9;NBPF10;NBPF26;NBPF12;NBPF15	tr|A0A087WTW4|A0A087WTW4_HUMAN Neuroblastoma breakpoint family member 14 OS=Homo sapiens OX=9606 GN=NBPF14 PE=4 SV=1;tr|A0A075B7A3|A0A075B7A3_HUMAN Neuroblastoma breakpoint family member 20 OS=Homo sapiens OX=9606 GN=NBPF20 PE=4 SV=2;tr|A0A075B6G5|A0A075B6	44	7	1	0	7	4	5	5	1	1	1	1	0	0	0	0	22.5	3.7	0	106.09	921	921;921;921;942;942;981;1111;1239;2819;2988;3795;3843;5207;5646;869;602;921;942;942;902;921;235;867;867;1111;1213;670;766;841;1457;577;867;867;577;577;770;830;865;865;275;563;577;621;633	21.8
A0A075B6G6;Q7Z7B0-2;Q7Z7B0;Q7Z7B0-3	A0A075B6G6;Q7Z7B0-2;Q7Z7B0;Q7Z7B0-3	13;13;13;11	13;13;13;11	13;13;13;11	Filamin-A-interacting protein 1	FILIP1	tr|A0A075B6G6|A0A075B6G6_HUMAN Filamin A interacting protein 1, isoform CRA_c OS=Homo sapiens OX=9606 GN=FILIP1 PE=1 SV=1;sp|Q7Z7B0-2|FLIP1_HUMAN Isoform 2 of Filamin-A-interacting protein 1 OS=Homo sapiens OX=9606 GN=FILIP1;sp|Q7Z7B0|FLIP1_HUMAN Filamin-A	4	13	13	13	4	13	3	3	4	13	3	3	4	13	3	3	12.9	12.9	12.9	127.2	1114	1114;1177;1213;965	26.9	2										2	1							3
A0A075B6H3;Q5TGY1;Q5TGY1-2	A0A075B6H3;Q5TGY1;Q5TGY1-2	8;8;7	8;8;7	8;8;7	Transmembrane and coiled-coil domain-containing protein 4	TMCO4	tr|A0A075B6H3|A0A075B6H3_HUMAN Transmembrane and coiled-coil domain-containing protein 4 OS=Homo sapiens OX=9606 GN=TMCO4 PE=1 SV=1;sp|Q5TGY1|TMCO4_HUMAN Transmembrane and coiled-coil domain-containing protein 4 OS=Homo sapiens OX=9606 GN=TMCO4 PE=2 SV=1;s	3	8	8	8	6	7	6	7	6	7	6	7	6	7	6	7	20	20	20	62.43	580	580;634;594	11.9		1	8	2	4	3					1	6
A0A075B6H4;Q9H8E8;Q9H8E8-2	A0A075B6H4;Q9H8E8;Q9H8E8-2	3;3;2	3;3;2	3;3;2	Cysteine-rich protein 2-binding protein	CSRP2BP	tr|A0A075B6H4|A0A075B6H4_HUMAN Cysteine-rich protein 2-binding protein OS=Homo sapiens OX=9606 GN=KAT14 PE=1 SV=1;sp|Q9H8E8|CSR2B_HUMAN Cysteine-rich protein 2-binding protein OS=Homo sapiens OX=9606 GN=KAT14 PE=1 SV=3;sp|Q9H8E8-2|CSR2B_HUMAN Isoform 2 of	3	3	3	3	3	3	1	1	3	3	1	1	3	3	1	1	3.7	3.7	3.7	88.772	781	781;782;654	26.4			3
A0A075B6Q3;Q5H9F3-3;Q5H9F3-2;Q5H9F3;H7C4B2	A0A075B6Q3;Q5H9F3-3;Q5H9F3-2;Q5H9F3;H7C4B2	9;9;6;6;5	8;8;6;6;5	8;8;6;6;5	BCL-6 corepressor-like protein 1	BCORL1	tr|A0A075B6Q3|A0A075B6Q3_HUMAN BCL-6 corepressor-like protein 1 (Fragment) OS=Homo sapiens OX=9606 GN=BCORL1 PE=1 SV=1;sp|Q5H9F3-3|BCORL_HUMAN Isoform 3 of BCL-6 corepressor-like protein 1 OS=Homo sapiens OX=9606 GN=BCORL1;sp|Q5H9F3-2|BCORL_HUMAN Isoform 2	5	9	8	8	7	7	8	5	6	7	8	5	6	7	8	5	7.8	7.1	7.1	150.6	1385	1385;1785;1581;1711;741	22.5					1			4	3						4	4
A0A087WYX6;Q5T409;A0A075B6Q7;Q9NRI5-9;Q9NRI5-3;Q9NRI5-8;Q9NRI5-5;Q9NRI5-2;Q9NRI5;C4P0B1;C4P092;C4P0A0;C4P093;C4P0B0;Q9NRI5-10;Q9NRI5-4;Q9NRI5-7;Q9NRI5-6;H0Y7U2;Q9NRI5-11	A0A087WYX6;Q5T409;A0A075B6Q7;Q9NRI5-9;Q9NRI5-3;Q9NRI5-8;Q9NRI5-5;Q9NRI5-2;Q9NRI5;C4P0B1;C4P092;C4P0A0;C4P093;C4P0B0;Q9NRI5-10;Q9NRI5-4;Q9NRI5-7;Q9NRI5-6	5;5;5;5;5;5;5;5;5;4;3;3;3;3;3;3;3;3;1;1	5;5;5;5;5;5;5;5;5;4;3;3;3;3;3;3;3;3;1;1	5;5;5;5;5;5;5;5;5;4;3;3;3;3;3;3;3;3;1;1	Disrupted in schizophrenia 1 protein	DISC1	tr|A0A087WYX6|A0A087WYX6_HUMAN Disrupted in schizophrenia 1 protein OS=Homo sapiens OX=9606 GN=DISC1 PE=1 SV=1;tr|Q5T409|Q5T409_HUMAN Disrupted in schizophrenia 1 protein OS=Homo sapiens OX=9606 GN=DISC1 PE=1 SV=3;tr|A0A075B6Q7|A0A075B6Q7_HUMAN Disrupted i	20	5	5	5	4	3	4	2	4	3	4	2	4	3	4	2	8.5	8.5	8.5	79.71	732	732;832;854;662;678;695;755;832;854;622;382;442;547;609;356;369;559;579;44;201	39												1
A0A075B6T1;Q9C0C7-4;Q9C0C7-2;Q9C0C7-3;Q9C0C7;Q9C0C7-5;Q9C0C7-6;H0YE34	A0A075B6T1;Q9C0C7-4;Q9C0C7-2;Q9C0C7-3;Q9C0C7;Q9C0C7-5	7;7;7;7;7;7;3;1	7;7;7;7;7;7;3;1	7;7;7;7;7;7;3;1	Activating molecule in BECN1-regulated autophagy protein 1	AMBRA1	tr|A0A075B6T1|A0A075B6T1_HUMAN Activating molecule in BECN1-regulated autophagy protein 1 OS=Homo sapiens OX=9606 GN=AMBRA1 PE=1 SV=1;sp|Q9C0C7-4|AMRA1_HUMAN Isoform 4 of Activating molecule in BECN1-regulated autophagy protein 1 OS=Homo sapiens OX=9606 GN	8	7	7	7	7	5	7	5	7	5	7	5	7	5	7	5	8.7	8.7	8.7	129.6	1179	1179;1208;1238;1269;1298;1301;761;256	23.5			3	1												4
A0A075B6T4;Q9NVX7;Q9NVX7-2;E9PQ38	A0A075B6T4;Q9NVX7;Q9NVX7-2	4;4;4;1	4;4;4;1	4;4;4;1	Kelch repeat and BTB domain-containing protein 4	KBTBD4	tr|A0A075B6T4|A0A075B6T4_HUMAN Kelch repeat and BTB domain-containing protein 4 OS=Homo sapiens OX=9606 GN=KBTBD4 PE=1 SV=1;sp|Q9NVX7|KBTB4_HUMAN Kelch repeat and BTB domain-containing protein 4 OS=Homo sapiens OX=9606 GN=KBTBD4 PE=1 SV=3;sp|Q9NVX7-2|KBTB4	4	4	4	4	4	4	4	4	4	4	4	4	4	4	4	4	9	9	9	61.009	543	543;518;534;286	33													5
A0A075B730	A0A075B730	7	1	1		EPPK1	tr|A0A075B730|A0A075B730_HUMAN Epiplakin OS=Homo sapiens OX=9606 GN=EPPK1 PE=1 SV=2	1	7	1	1	5	5	5	5	0	0	1	0	0	0	1	0	7.1	0.2	0.2	553.12	5063	5063	19																			1
A0A075B739;A0A096LP49-2;A0A075B733;A0A096LP49;A0A1W2PQX5	A0A075B739;A0A096LP49-2;A0A075B733;A0A096LP49;A0A1W2PQX5	4;4;4;4;4	4;4;4;4;4	4;4;4;4;4		MGC50722	tr|A0A075B739|A0A075B739_HUMAN Coiled-coil domain-containing protein 187 OS=Homo sapiens OX=9606 GN=CCDC187 PE=1 SV=2;sp|A0A096LP49-2|CC187_HUMAN Isoform 2 of Coiled-coil domain-containing protein 187 OS=Homo sapiens OX=9606 GN=CCDC187;tr|A0A075B733|A0A075	5	4	4	4	4	1	1	1	4	1	1	1	4	1	1	1	6.3	6.3	6.3	103.09	953	953;965;965;1063;2077	32																		1	1
A0A075B793;A0A087WXA6;A0A087WZF5;A0A087WW92;A0A087WV84;A0A087WWF2	A0A075B793	34;9;6;4;1;1	1;0;0;0;0;0	0;0;0;0;0;0		GRIPAP1	tr|A0A075B793|A0A075B793_HUMAN GRIP1-associated protein 1 OS=Homo sapiens OX=9606 GN=GRIPAP1 PE=1 SV=2	6	34	1	0	33	33	34	34	1	0	1	1	0	0	0	0	54	3.8	0	92.753	810	810;302;121;69;23;61	46
A0A075B7A1;Q9NRA0-3;M0R0E9;M0R344;Q9NRA0-4;Q9NRA0-2;Q9NRA0;Q9NRA0-5;M0QXX5;M0QZP3	A0A075B7A1;Q9NRA0-3;M0R0E9;M0R344;Q9NRA0-4;Q9NRA0-2;Q9NRA0;Q9NRA0-5;M0QXX5	4;4;3;3;3;3;3;3;2;1	4;4;3;3;3;3;3;3;2;1	4;4;3;3;3;3;3;3;2;1	Sphingosine kinase 2	SPHK2	tr|A0A075B7A1|A0A075B7A1_HUMAN Sphingosine kinase 2 OS=Homo sapiens OX=9606 GN=SPHK2 PE=1 SV=1;sp|Q9NRA0-3|SPHK2_HUMAN Isoform 3 of Sphingosine kinase 2 OS=Homo sapiens OX=9606 GN=SPHK2;tr|M0R0E9|M0R0E9_HUMAN Sphingosine kinase 2 OS=Homo sapiens OX=9606 GN	10	4	4	4	4	4	4	4	4	4	4	4	4	4	4	4	16	16	16	37.476	349	349;618;255;663;595;618;654;761;133;72	7.05				2	8	1		5			1	3
A0A075B7B1;H0YL34;C9JIE4;REV__Q9Y2K3	A0A075B7B1;H0YL34	42;24;19;1	1;0;1;0	1;0;1;0		SYNM	tr|A0A075B7B1|A0A075B7B1_HUMAN Desmuslin, isoform CRA_a OS=Homo sapiens OX=9606 GN=SYNM PE=1 SV=1;tr|H0YL34|H0YL34_HUMAN Synemin OS=Homo sapiens OX=9606 GN=SYNM PE=1 SV=1	4	42	1	1	3	13	3	42	0	0	0	1	0	0	0	1	36.6	0.7	0.7	140.16	1253	1253;967;339;1946	25
A0A075B7B4;Q14164-2;Q14164;A0A075B7C7	A0A075B7B4;Q14164-2;Q14164	6;6;6;1	4;4;4;0	4;4;4;0	Inhibitor of nuclear factor kappa-B kinase subunit epsilon	IKBKE	tr|A0A075B7B4|A0A075B7B4_HUMAN Inhibitor of nuclear factor kappa-B kinase subunit epsilon OS=Homo sapiens OX=9606 GN=IKBKE PE=1 SV=1;sp|Q14164-2|IKKE_HUMAN Isoform 2 of Inhibitor of nuclear factor kappa-B kinase subunit epsilon OS=Homo sapiens OX=9606 GN=I	4	6	4	4	4	4	6	3	2	2	4	2	2	2	4	2	9.1	6.5	6.5	73.75	657	657;631;716;146	18.4						1	3			1		1
A0A075B7G8;J3KPL8;O00213-2;O00213;A0A087X0V7;A0A087WYH9;O00213-4;O00213-6;O00213-3;O00213-5;V9GYR7;V9GY97	A0A075B7G8;J3KPL8;O00213-2;O00213;A0A087X0V7;A0A087WYH9;O00213-4;O00213-6;O00213-3;O00213-5	7;7;7;7;4;4;4;4;4;4;3;2	7;7;7;7;4;4;4;4;4;4;3;2	6;6;6;6;3;3;3;3;3;3;3;1	Amyloid beta A4 precursor protein-binding family B member 1	APBB1	tr|A0A075B7G8|A0A075B7G8_HUMAN Amyloid-beta A4 precursor protein-binding family B member 1 OS=Homo sapiens OX=9606 GN=APBB1 PE=1 SV=7;tr|J3KPL8|J3KPL8_HUMAN Amyloid-beta A4 precursor protein-binding family B member 1 OS=Homo sapiens OX=9606 GN=APBB1 PE=1 S	12	7	7	6	7	2	3	3	7	2	3	3	6	1	2	2	16.6	16.6	15.2	76.709	706	706;710;708;710;451;475;451;475;488;490;235;261	38.1											2								2
A8MVE2;A0A0G2JQ46;A0A0B4J1W1;D9IDM5;A0A087WSX8;A0A0G2JP80;A0A087WSV6;A0A0G2JNM2;A0A0G2JQ15;A0A0G2JP64;A0A0G2JLS4;F6TER3;Q8NHL6;Q8NHL6-4;Q8NHL6-2;Q8NHL6-3;D9IDM6;A0A0G2JQ44;A0A0G2JNQ6;F6RVM3;A0A0G2JNR3;A0A0G2JNK9;Q8NHL6-5;A0A0G2JNQ7;A0A0G2JMG0;A0A0G2JM05;A0A0G2JLS7;A0A0G2JNT8;A0A0G2JN35;A0A0G2JPH5;A0A0G2JPM8;A0A0G2JNP3;Q8N423-4;Q8N423-2;Q8N423;H7C0C3;A0A0G2JM99;A0A0G2JMY9;A0A0G2JP96;A0A0G2JNH0;A0A…	A8MVE2;A0A0G2JQ46;A0A0B4J1W1;D9IDM5;A0A087WSX8;A0A0G2JP80;A0A087WSV6;A0A0G2JNM2;A0A0G2JQ15;A0A0G2JP64;A0A0G2JLS4;F6TER3;Q8NHL6;Q8NHL6-4;Q8NHL6-2;Q8NHL6-3;D9IDM6;A0A0G2JQ44;A0A0G2JNQ6;F6RVM3;A0A0G2JNR3;A0A0G2JNK9;Q8NHL6-5	12;12;12;12;12;12;12;12;12;12;12;12;12;12;12;12;11;11;11;6;6;6;6;3;2;2;2;2;2;2;2;2;2;2;2;1;1;1;1;1;1;1;1;1;1	12;12;12;12;12;12;12;12;12;12;12;12;12;12;12;12;11;11;11;6;6;6;6;3;2;2;2;2;2;2;2;2;2;2;2;1;1;1;1;1;1;1;1;1;1	11;11;11;11;11;11;11;11;11;11;11;11;11;11;11;11;10;10;10;6;6;6;6;3;2;2;2;2;2;2;1;1;2;2;2;1;1;1;1;1;0;1;1;1;1	Leukocyte immunoglobulin-like receptor subfamily B member 1	LILRB1	tr|A8MVE2|A8MVE2_HUMAN Leukocyte immunoglobulin-like receptor subfamily B member 1 OS=Homo sapiens OX=9606 GN=LILRB1 PE=1 SV=2;tr|A0A0G2JQ46|A0A0G2JQ46_HUMAN Leukocyte immunoglobulin-like receptor subfamily B member 1 OS=Homo sapiens OX=9606 GN=LILRB1 PE=1	45	12	12	11	8	12	5	8	8	12	5	8	7	11	5	7	32.3	32.3	29.7	69.461	634	634;634;650;651;651;652;652;667;668;668;684;701;650;651;651;652;651;651;652;510;510;510;456;597;67;218;219;585;602;603;643;643;482;597;598;210;254;489;506;510;622;289;439;456;489	22.1					3	1	1		1	7	1				2	4
A0A087WSV8;P80303-2;P80303;E9PKG6;Q2L696;E9PLR0;E9PLE9;H0YEG8;A0A2R8Y6G7;E9PM22;E9PJP3;H0YD18	A0A087WSV8;P80303-2;P80303;E9PKG6;Q2L696	15;15;15;13;12;6;6;6;6;4;3;3	15;15;15;13;12;6;6;6;6;4;3;3	15;15;15;13;12;6;6;6;6;4;3;3	Nucleobindin-2;Nesfatin-1	NUCB2;Nucb2	tr|A0A087WSV8|A0A087WSV8_HUMAN Nucleobindin 2, isoform CRA_b OS=Homo sapiens OX=9606 GN=NUCB2 PE=1 SV=1;sp|P80303-2|NUCB2_HUMAN Isoform 2 of Nucleobindin-2 OS=Homo sapiens OX=9606 GN=NUCB2;sp|P80303|NUCB2_HUMAN Nucleobindin-2 OS=Homo sapiens OX=9606 GN=NUC	12	15	15	15	14	12	14	12	14	12	14	12	14	12	14	12	41.4	41.4	41.4	50.227	420	420;420;420;338;390;195;198;198;231;90;69;73	24.7	19	1										4	3	3				1	4
A0A087WSW9;A0A087WSY9;Q16881-4;Q16881-3;Q16881;E9PIR7;F8W809;A0A182DWI3;Q16881-5;Q16881-2;Q16881-6;E2QRB9;Q16881-7;E9PKD3;A0A0B4J225;E9PIZ5;E9PLT3;E9PKI4;E9PQI3;E9PRI8;E9PJU2	A0A087WSW9;A0A087WSY9;Q16881-4;Q16881-3;Q16881;E9PIR7;F8W809;A0A182DWI3;Q16881-5;Q16881-2;Q16881-6;E2QRB9;Q16881-7	24;24;24;24;24;22;22;22;22;22;22;19;19;9;5;5;4;4;3;2;1	24;24;24;24;24;22;22;22;22;22;22;19;19;9;5;5;4;4;3;2;1	23;23;23;23;23;21;21;21;21;21;21;18;18;8;4;4;3;3;3;2;1	Thioredoxin reductase 1, cytoplasmic	TXNRD1	tr|A0A087WSW9|A0A087WSW9_HUMAN Thioredoxin reductase 1, cytoplasmic OS=Homo sapiens OX=9606 GN=TXNRD1 PE=1 SV=1;tr|A0A087WSY9|A0A087WSY9_HUMAN Thioredoxin reductase 1, cytoplasmic OS=Homo sapiens OX=9606 GN=TXNRD1 PE=1 SV=2;sp|Q16881-4|TRXR1_HUMAN Isoform	21	24	24	23	23	24	24	23	23	24	24	23	22	23	23	22	54.2	54.2	51.5	60.078	548	548;648;551;598;649;482;498;568;499;543;614;460;461;175;103;139;70;72;53;44;96	23.2	3		4		1	4	5	10	6	4	5	4			4	6	4	2	2
D6RHE0;A0A087WSZ7;A0A1B0GW84;Q08499-5;Q08499-8;Q08499-4;Q08499-3;Q08499-2;Q08499-10;Q08499-9;Q08499-6;Q08499-11;Q08499	D6RHE0;A0A087WSZ7;A0A1B0GW84;Q08499-5;Q08499-8;Q08499-4;Q08499-3;Q08499-2;Q08499-10;Q08499-9;Q08499-6;Q08499-11;Q08499	1;1;1;1;1;1;1;1;1;1;1;1;1	1;1;1;1;1;1;1;1;1;1;1;1;1	1;1;1;1;1;1;1;1;1;1;1;1;1	cAMP-specific 3,5-cyclic phosphodiesterase 4D	PDE4D	tr|D6RHE0|D6RHE0_HUMAN Phosphodiesterase (Fragment) OS=Homo sapiens OX=9606 GN=PDE4D PE=1 SV=1;tr|A0A087WSZ7|A0A087WSZ7_HUMAN Phosphodiesterase OS=Homo sapiens OX=9606 GN=PDE4D PE=1 SV=1;tr|A0A1B0GW84|A0A1B0GW84_HUMAN Phosphodiesterase OS=Homo sapiens OX=9	13	1	1	1	1	0	0	1	1	0	0	1	1	0	0	1	2.1	2.1	2.1	48.386	422	422;678;699;507;518;584;604;673;679;687;745;748;809	24.5
K7ERP4;A0A087X2I2;A0A087WT12;P36969-2;P36969;K7EJ20;K7EKX7;K7ENB4;A0A0A0MTT1;R4GNE4;A0A087X247	K7ERP4;A0A087X2I2;A0A087WT12;P36969-2;P36969;K7EJ20;K7EKX7;K7ENB4;A0A0A0MTT1;R4GNE4	10;10;10;10;10;9;8;8;7;7;3	10;10;10;10;10;9;8;8;7;7;3	10;10;10;10;10;9;8;8;7;7;3	Glutathione peroxidase;Phospholipid hydroperoxide glutathione peroxidase, mitochondrial	GPX4	tr|K7ERP4|K7ERP4_HUMAN Glutathione peroxidase (Fragment) OS=Homo sapiens OX=9606 GN=GPX4 PE=1 SV=1;tr|A0A087X2I2|A0A087X2I2_HUMAN Glutathione peroxidase OS=Homo sapiens OX=9606 GN=GPX4 PE=1 SV=1;tr|A0A087WT12|A0A087WT12_HUMAN Glutathione peroxidase OS=Homo	11	10	10	10	10	10	10	10	10	10	10	10	10	10	10	10	61.3	61.3	61.3	17.629	155	155;196;233;170;197;242;175;180;166;179;134	27.4	4	2	4													1	4	3
A0A087WT20;Q9NV06;B3KME9;E5RHM4;A0A087X1F8;Q9NV06-2	A0A087WT20;Q9NV06;B3KME9	19;19;11;7;7;3	19;19;11;7;7;3	19;19;11;7;7;3	DDB1- and CUL4-associated factor 13	DCAF13	tr|A0A087WT20|A0A087WT20_HUMAN DDB1- and CUL4-associated factor 13 OS=Homo sapiens OX=9606 GN=DCAF13 PE=1 SV=1;sp|Q9NV06|DCA13_HUMAN DDB1- and CUL4-associated factor 13 OS=Homo sapiens OX=9606 GN=DCAF13 PE=1 SV=2;tr|B3KME9|B3KME9_HUMAN DDB1- and CUL4-assoc	6	19	19	19	19	18	19	19	19	18	19	19	19	18	19	19	36.5	36.5	36.5	67.55	597	597;445;221;185;204;96	27.4		1	5	6			1	7	3							1	4	5	8
A0A087WT21;Q9BXF3-3;Q9BXF3;B7WPH3;A0A0R4J2E1;Q9BXF3-2	A0A087WT21;Q9BXF3-3;Q9BXF3;B7WPH3;A0A0R4J2E1;Q9BXF3-2	4;4;4;3;3;3	4;4;4;3;3;3	4;4;4;3;3;3	Cat eye syndrome critical region protein 2	CECR2	tr|A0A087WT21|A0A087WT21_HUMAN Cat eye syndrome critical region protein 2 OS=Homo sapiens OX=9606 GN=CECR2 PE=1 SV=1;sp|Q9BXF3-3|CECR2_HUMAN Isoform C of Cat eye syndrome critical region protein 2 OS=Homo sapiens OX=9606 GN=CECR2;sp|Q9BXF3|CECR2_HUMAN Cat	6	4	4	4	2	4	4	1	2	4	4	1	2	4	4	1	4.4	4.4	4.4	159.68	1442	1442;1464;1484;1300;1301;498	29.6											3	1
A0A087WV67;A0A087WT23;O00124-3;O00124;A0A087WUA4;O00124-2	A0A087WV67;A0A087WT23;O00124-3;O00124;A0A087WUA4;O00124-2	2;2;2;2;1;1	2;2;2;2;1;1	2;2;2;2;1;1	UBX domain-containing protein 8	UBXN8	tr|A0A087WV67|A0A087WV67_HUMAN UBX domain-containing protein 8 OS=Homo sapiens OX=9606 GN=UBXN8 PE=1 SV=1;tr|A0A087WT23|A0A087WT23_HUMAN UBX domain-containing protein 8 OS=Homo sapiens OX=9606 GN=UBXN8 PE=1 SV=1;sp|O00124-3|UBXN8_HUMAN Isoform 3 of UBX dom	6	2	2	2	2	2	2	2	2	2	2	2	2	2	2	2	14.4	14.4	14.4	30.529	270	270;310;233;270;229;229	28
A0A087WT53;Q96QZ7-7;Q96QZ7-6;Q96QZ7-2;Q96QZ7;A0A087WXD2;H7C5T8;H7C4U7;H7C535;Q96QZ7-4;Q96QZ7-3;Q96QZ7-5	A0A087WT53;Q96QZ7-7;Q96QZ7-6;Q96QZ7-2;Q96QZ7;A0A087WXD2;H7C5T8;H7C4U7;H7C535;Q96QZ7-4;Q96QZ7-3;Q96QZ7-5	2;2;2;2;2;1;1;1;1;1;1;1	2;2;2;2;2;1;1;1;1;1;1;1	2;2;2;2;2;1;1;1;1;1;1;1	Membrane-associated guanylate kinase, WW and PDZ domain-containing protein 1	MAGI1	tr|A0A087WT53|A0A087WT53_HUMAN Membrane-associated guanylate kinase, WW and PDZ domain-containing protein 1 OS=Homo sapiens OX=9606 GN=MAGI1 PE=1 SV=1;sp|Q96QZ7-7|MAGI1_HUMAN Isoform 7 of Membrane-associated guanylate kinase, WW and PDZ domain-containing p	12	2	2	2	1	1	2	2	1	1	2	2	1	1	2	2	3.5	3.5	3.5	128.07	1155	1155;1425;1451;1462;1491;980;1014;1131;1136;1160;1256;1287	43.9
A0A087WT67;O14628-4;O14628-7;O14628-5;O14628-6;O14628	A0A087WT67;O14628-4;O14628-7;O14628-5;O14628-6;O14628	2;2;2;2;2;2	1;1;1;1;1;1	1;1;1;1;1;1	Zinc finger protein 195	ZNF195	tr|A0A087WT67|A0A087WT67_HUMAN Zinc finger protein 195 OS=Homo sapiens OX=9606 GN=ZNF195 PE=1 SV=1;sp|O14628-4|ZN195_HUMAN Isoform 4 of Zinc finger protein 195 OS=Homo sapiens OX=9606 GN=ZNF195;sp|O14628-7|ZN195_HUMAN Isoform 7 of Zinc finger protein 195 O	6	2	1	1	2	2	2	2	1	1	1	1	1	1	1	1	2.7	1.4	1.4	72.659	633	633;557;561;606;610;629	45.8
A0A087WT84;Q9H9V9-2;Q9H9V9	A0A087WT84;Q9H9V9-2;Q9H9V9	4;4;4	4;4;4	4;4;4	JmjC domain-containing protein 4	JMJD4	tr|A0A087WT84|A0A087WT84_HUMAN JmjC domain-containing protein 4 OS=Homo sapiens OX=9606 GN=JMJD4 PE=1 SV=1;sp|Q9H9V9-2|JMJD4_HUMAN Isoform 2 of JmjC domain-containing protein 4 OS=Homo sapiens OX=9606 GN=JMJD4;sp|Q9H9V9|JMJD4_HUMAN JmjC domain-containing p	3	4	4	4	3	4	4	4	3	4	4	4	3	4	4	4	12.7	12.7	12.7	47.425	417	417;447;463	23.3								7
A0A087X0U3;A0A087WT87;P43003-2;P43003	A0A087X0U3;A0A087WT87;P43003-2;P43003	3;3;3;3	3;3;3;3	3;3;3;3	Amino acid transporter;Excitatory amino acid transporter 1	SLC1A3	tr|A0A087X0U3|A0A087X0U3_HUMAN Amino acid transporter OS=Homo sapiens OX=9606 GN=SLC1A3 PE=1 SV=1;tr|A0A087WT87|A0A087WT87_HUMAN Amino acid transporter OS=Homo sapiens OX=9606 GN=SLC1A3 PE=1 SV=1;sp|P43003-2|EAA1_HUMAN Isoform 2 of Excitatory amino acid tr	4	3	3	3	3	3	2	2	3	3	2	2	3	3	2	2	5.3	5.3	5.3	47.099	430	430;496;497;542	26.1												2
A0A087WT92;A0A087WV46;C9JXA7;Q0VGL1	A0A087WT92;A0A087WV46;C9JXA7;Q0VGL1	2;2;2;2	2;2;2;2	2;2;2;2	Ragulator complex protein LAMTOR4;Ragulator complex protein LAMTOR4, N-terminally processed	LAMTOR4	tr|A0A087WT92|A0A087WT92_HUMAN Ragulator complex protein LAMTOR4 OS=Homo sapiens OX=9606 GN=LAMTOR4 PE=1 SV=1;tr|A0A087WV46|A0A087WV46_HUMAN Ragulator complex protein LAMTOR4 OS=Homo sapiens OX=9606 GN=LAMTOR4 PE=1 SV=1;tr|C9JXA7|C9JXA7_HUMAN Ragulator com	4	2	2	2	2	2	2	2	2	2	2	2	2	2	2	2	11.1	11.1	11.1	7.944	72	72;82;137;99	24.8																		4
A0A087WVW5;A0A087WTB0;Q92698	A0A087WVW5;A0A087WTB0;Q92698	1;1;1	1;1;1	1;1;1	DNA repair and recombination protein RAD54-like	RAD54L	tr|A0A087WVW5|A0A087WVW5_HUMAN DNA repair and recombination protein RAD54-like (Fragment) OS=Homo sapiens OX=9606 GN=RAD54L PE=1 SV=1;tr|A0A087WTB0|A0A087WTB0_HUMAN DNA repair and recombination protein RAD54-like (Fragment) OS=Homo sapiens OX=9606 GN=RAD54	3	1	1	1	1	1	1	1	1	1	1	1	1	1	1	1	25	25	25	7.4443	68	68;256;747	33.8
A0A087WTC8;L0R6P0;P86397	A0A087WTC8;L0R6P0;P86397	1;1;1	1;1;1	1;1;1	Hydroxyacyl-thioester dehydratase type 2, mitochondrial	RPP14	tr|A0A087WTC8|A0A087WTC8_HUMAN Hydroxyacyl-thioester dehydratase type 2, mitochondrial (Fragment) OS=Homo sapiens OX=9606 GN=HTD2 PE=1 SV=1;tr|L0R6P0|L0R6P0_HUMAN Alternative protein RPP14 OS=Homo sapiens OX=9606 GN=RPP14 PE=1 SV=1;sp|P86397|HTD2_HUMAN Hyd	3	1	1	1	1	1	1	1	1	1	1	1	1	1	1	1	36.8	36.8	36.8	8.803	76	76;168;168	44.1
A0A087WTF6;A0A087WX77;A0A087WWD4;A0A087WV75;P13591-1;P13591;H7BYX6;A0A087WTE4;P13591-4;P13591-3;P13591-5;A0A0D9SF98;A0A087WWJ5;P13591-6;A0A087X1V2;A0A087WVU1;A0A087WZS4;A0A0C4DGS4;A0A0D9SF30	A0A087WTF6;A0A087WX77;A0A087WWD4;A0A087WV75;P13591-1;P13591;H7BYX6;A0A087WTE4;P13591-4;P13591-3;P13591-5;A0A0D9SF98;A0A087WWJ5;P13591-6	10;10;10;10;10;10;9;9;9;9;7;5;5;5;4;4;2;2;1	10;10;10;10;10;10;9;9;9;9;7;5;5;5;4;4;2;2;1	10;10;10;10;10;10;9;9;9;9;7;5;5;5;4;4;2;2;1	Neural cell adhesion molecule 1	NCAM1	tr|A0A087WTF6|A0A087WTF6_HUMAN Neural cell adhesion molecule 1 OS=Homo sapiens OX=9606 GN=NCAM1 PE=1 SV=1;tr|A0A087WX77|A0A087WX77_HUMAN Neural cell adhesion molecule 1 OS=Homo sapiens OX=9606 GN=NCAM1 PE=1 SV=1;tr|A0A087WWD4|A0A087WWD4_HUMAN Neural cell a	19	10	10	10	10	0	1	4	10	0	1	4	10	0	1	4	15.2	15.2	15.2	93.329	848	848;858;884;884;848;858;725;761;726;761;665;357;372;364;228;305;135;165;468	24.2	1	1															2	1	1
A0A087WTM1;Q9Y6N7-5;Q9Y6N7-4;Q9Y6N7-3;Q9Y6N7;Q9Y6N7-2;A0A087WZ85;A0A0A0MSX4;Q9Y6N7-6;H7C4Y7	A0A087WTM1;Q9Y6N7-5;Q9Y6N7-4;Q9Y6N7-3;Q9Y6N7;Q9Y6N7-2;A0A087WZ85;A0A0A0MSX4;Q9Y6N7-6	22;22;22;22;22;22;20;20;20;3	22;22;22;22;22;22;20;20;20;3	22;22;22;22;22;22;20;20;20;3	Roundabout homolog 1	ROBO1	tr|A0A087WTM1|A0A087WTM1_HUMAN Roundabout homolog 1 OS=Homo sapiens OX=9606 GN=ROBO1 PE=1 SV=1;sp|Q9Y6N7-5|ROBO1_HUMAN Isoform 5 of Roundabout homolog 1 OS=Homo sapiens OX=9606 GN=ROBO1;sp|Q9Y6N7-4|ROBO1_HUMAN Isoform 4 of Roundabout homolog 1 OS=Homo sapi	10	22	22	22	15	20	22	15	15	20	22	15	15	20	22	15	20	20	20	175.85	1606	1606;1606;1612;1615;1651;1655;1525;1531;1551;192	27.5	6	2	6					4			4			3
A0A096LNJ4;A0A087WX43;D6RE84;A0A096LP10;A0A087WTT9;A0A1B0GVW6;Q9NP73-2;Q9NP73;A0A096LNL2;Q9NP73-3	A0A096LNJ4;A0A087WX43;D6RE84;A0A096LP10;A0A087WTT9;A0A1B0GVW6;Q9NP73-2;Q9NP73;A0A096LNL2	3;3;3;3;3;3;3;3;2;1	3;3;3;3;3;3;3;3;2;1	3;3;3;3;3;3;3;3;2;1	Putative bifunctional UDP-N-acetylglucosamine transferase and deubiquitinase ALG13	ALG13	tr|A0A096LNJ4|A0A096LNJ4_HUMAN Putative bifunctional UDP-N-acetylglucosamine transferase and deubiquitinase ALG13 OS=Homo sapiens OX=9606 GN=ALG13 PE=1 SV=1;tr|A0A087WX43|A0A087WX43_HUMAN Putative bifunctional UDP-N-acetylglucosamine transferase and deubiq	10	3	3	3	3	2	3	3	3	2	3	3	3	2	3	3	28.8	28.8	28.8	14.767	132	132;133;159;162;171;296;165;1137;150;1059	15.8		1	3					4	1
A0A087WV20;A0A087WTU9;Q8TCU4-3;Q8TCU4-2;Q8TCU4;H7C1D9	A0A087WV20;A0A087WTU9;Q8TCU4-3;Q8TCU4-2;Q8TCU4	5;5;5;5;5;2	5;5;5;5;5;2	5;5;5;5;5;2	Alstrom syndrome protein 1	ALMS1	tr|A0A087WV20|A0A087WV20_HUMAN Alstrom syndrome protein 1 OS=Homo sapiens OX=9606 GN=ALMS1 PE=1 SV=1;tr|A0A087WTU9|A0A087WTU9_HUMAN Alstrom syndrome protein 1 OS=Homo sapiens OX=9606 GN=ALMS1 PE=1 SV=1;sp|Q8TCU4-3|ALMS1_HUMAN Isoform 3 of Alstrom syndrome	6	5	5	5	5	5	4	5	5	5	4	5	5	5	4	5	1.9	1.9	1.9	425.23	3859	3859;4126;3860;4122;4168;1023	24.9					4						1	4
A0A087WVR3;A0A087WTW0;Q96T88;Q96T88-2;A0A087WWG9	A0A087WVR3;A0A087WTW0;Q96T88;Q96T88-2	27;27;27;27;13	27;27;27;27;13	25;25;25;25;11	E3 ubiquitin-protein ligase UHRF1	UHRF1	tr|A0A087WVR3|A0A087WVR3_HUMAN E3 ubiquitin-protein ligase UHRF1 OS=Homo sapiens OX=9606 GN=UHRF1 PE=1 SV=1;tr|A0A087WTW0|A0A087WTW0_HUMAN E3 ubiquitin-protein ligase UHRF1 OS=Homo sapiens OX=9606 GN=UHRF1 PE=1 SV=1;sp|Q96T88|UHRF1_HUMAN E3 ubiquitin-prote	5	27	27	25	23	27	23	27	23	27	23	27	21	25	21	25	37.5	37.5	35.4	91.099	806	806;857;793;806;496	20.2		1	9	10			8	10	6	7	7		4	5	1			4	3
A0A087WU02;Q96RQ1;F8W0R1;F8VR88;F8VPA6;F8VUZ2;H0YI50;F8VRW9;H0YI58;H0YHJ8	A0A087WU02;Q96RQ1;F8W0R1;F8VR88;F8VPA6;F8VUZ2	8;8;6;6;6;5;3;2;2;1	8;8;6;6;6;5;3;2;2;1	8;8;6;6;6;5;3;2;2;1	Endoplasmic reticulum-Golgi intermediate compartment protein 2	ERGIC2	tr|A0A087WU02|A0A087WU02_HUMAN Endoplasmic reticulum-Golgi intermediate compartment protein 2 OS=Homo sapiens OX=9606 GN=ERGIC2 PE=1 SV=1;sp|Q96RQ1|ERGI2_HUMAN Endoplasmic reticulum-Golgi intermediate compartment protein 2 OS=Homo sapiens OX=9606 GN=ERGIC2	10	8	8	8	6	7	8	6	6	7	8	6	6	7	8	6	22.5	22.5	22.5	43.432	386	386;377;172;175;220;203;209;71;163;57	30.1					1	3	1	4
A0A087WU05;A0A087WY48;Q8IY22-3;Q8IY22-2;Q8IY22	A0A087WU05;A0A087WY48;Q8IY22-3;Q8IY22-2;Q8IY22	5;5;5;5;5	5;5;5;5;5	5;5;5;5;5	C-Maf-inducing protein	CMIP	tr|A0A087WU05|A0A087WU05_HUMAN C-Maf-inducing protein OS=Homo sapiens OX=9606 GN=CMIP PE=1 SV=1;tr|A0A087WY48|A0A087WY48_HUMAN C-Maf-inducing protein OS=Homo sapiens OX=9606 GN=CMIP PE=1 SV=1;sp|Q8IY22-3|CMIP_HUMAN Isoform 3 of C-Maf-inducing protein OS=Ho	5	5	5	5	5	4	4	5	5	4	4	5	5	4	4	5	8	8	8	65.284	586	586;678;620;679;773	25.4												4	1		4
A0A087WU18;Q99607	A0A087WU18;Q99607	2;2	1;1	1;1	ETS-related transcription factor Elf-4	ELF4	tr|A0A087WU18|A0A087WU18_HUMAN ETS-related transcription factor Elf-4 OS=Homo sapiens OX=9606 GN=ELF4 PE=1 SV=1;sp|Q99607|ELF4_HUMAN ETS-related transcription factor Elf-4 OS=Homo sapiens OX=9606 GN=ELF4 PE=1 SV=1	2	2	1	1	2	2	2	2	1	1	1	1	1	1	1	1	4.4	2.6	2.6	70.968	662	662;663	25.8
A0A087WU31;A0A0A0MTB7;P51790-4;P51790-5;P51790;E9PE15;P51790-2;H0Y8Z8	A0A087WU31;A0A0A0MTB7;P51790-4;P51790-5;P51790;E9PE15;P51790-2	8;8;8;8;8;6;6;2	8;8;8;8;8;6;6;2	6;6;6;6;6;6;6;2	Chloride channel protein;H(+)/Cl(-) exchange transporter 3	CLCN3	tr|A0A087WU31|A0A087WU31_HUMAN Chloride channel protein OS=Homo sapiens OX=9606 GN=CLCN3 PE=1 SV=1;tr|A0A0A0MTB7|A0A0A0MTB7_HUMAN Chloride channel protein OS=Homo sapiens OX=9606 GN=CLCN3 PE=1 SV=1;sp|P51790-4|CLCN3_HUMAN Isoform 3 of H(+)/Cl(-) exchange t	8	8	8	6	6	4	4	5	6	4	4	5	5	3	3	4	10.1	10.1	8.1	87.947	791	791;801;791;801;818;725;866;245	26				1	4	1									1
A0A087WU53;Q9H0U3;Q9H0U3-2	A0A087WU53;Q9H0U3;Q9H0U3-2	9;9;5	9;9;5	9;9;5	Magnesium transporter protein 1	MAGT1	tr|A0A087WU53|A0A087WU53_HUMAN Magnesium transporter protein 1 OS=Homo sapiens OX=9606 GN=MAGT1 PE=1 SV=1;sp|Q9H0U3|MAGT1_HUMAN Magnesium transporter protein 1 OS=Homo sapiens OX=9606 GN=MAGT1 PE=1 SV=1;sp|Q9H0U3-2|MAGT1_HUMAN Isoform 2 of Magnesium transp	3	9	9	9	9	9	9	9	9	9	9	9	9	9	9	9	19.1	19.1	19.1	41.531	367	367;335;134	25.8						4	6	4							4		5	8	1
A0A087WUB9;Q8WYA6;Q8WYA6-4;Q8WYA6-3;Q8WYA6-2;A2A2P1	A0A087WUB9;Q8WYA6;Q8WYA6-4;Q8WYA6-3;Q8WYA6-2	21;21;20;13;13;7	21;21;20;13;13;7	21;21;20;13;13;7	Beta-catenin-like protein 1	CTNNBL1	tr|A0A087WUB9|A0A087WUB9_HUMAN Beta-catenin-like protein 1 OS=Homo sapiens OX=9606 GN=CTNNBL1 PE=1 SV=1;sp|Q8WYA6|CTBL1_HUMAN Beta-catenin-like protein 1 OS=Homo sapiens OX=9606 GN=CTNNBL1 PE=1 SV=1;sp|Q8WYA6-4|CTBL1_HUMAN Isoform 4 of Beta-catenin-like pr	6	21	21	21	21	21	19	21	21	21	19	21	21	21	19	21	32.9	32.9	32.9	65.702	568	568;563;536;311;376;166	22.7		1	3		1	4	3	7	6	1				1	9	12	9	9	6
A0A087WUC6;E9PI68;Q15005;E9PL01;E9PRB9;H0YE04	A0A087WUC6;E9PI68;Q15005;E9PL01;E9PRB9	11;11;11;10;6;4	11;11;11;10;6;4	11;11;11;10;6;4	Signal peptidase complex subunit 2	SPCS2	tr|A0A087WUC6|A0A087WUC6_HUMAN Signal peptidase complex subunit 2 OS=Homo sapiens OX=9606 GN=SPCS2 PE=1 SV=1;tr|E9PI68|E9PI68_HUMAN Signal peptidase complex subunit 2 OS=Homo sapiens OX=9606 GN=SPCS2 PE=1 SV=1;sp|Q15005|SPCS2_HUMAN Signal peptidase complex	6	11	11	11	10	10	11	10	10	10	11	10	10	10	11	10	50.2	50.2	50.2	25.09	227	227;257;226;157;87;166	31.5	3	11	2	1			1	4	2
A0A0A0MQV6;A0A087WUF6;P09038-2;P09038-3;P09038-1;P09038	A0A0A0MQV6;A0A087WUF6;P09038-2;P09038-3;P09038-1;P09038	3;3;3;3;3;3	3;3;3;3;3;3	3;3;3;3;3;3	Fibroblast growth factor;Fibroblast growth factor 2	FGF2	tr|A0A0A0MQV6|A0A0A0MQV6_HUMAN Fibroblast growth factor OS=Homo sapiens OX=9606 GN=FGF2 PE=1 SV=1;tr|A0A087WUF6|A0A087WUF6_HUMAN Fibroblast growth factor OS=Homo sapiens OX=9606 GN=FGF2 PE=1 SV=2;sp|P09038-2|FGF2_HUMAN Isoform 3 of Fibroblast growth factor	6	3	3	3	3	1	1	2	3	1	1	2	3	1	1	2	9.7	9.7	9.7	30.752	288	288;288;155;196;210;288	40.9
F5GYK0;Q5VT61;A0A087WUH1;Q7Z4K8-5;Q7Z4K8;A0A0A0MS35;Q7Z4K8-4;Q7Z4K8-3;Q7Z4K8-2	F5GYK0;Q5VT61;A0A087WUH1;Q7Z4K8-5;Q7Z4K8;A0A0A0MS35;Q7Z4K8-4;Q7Z4K8-3;Q7Z4K8-2	3;3;3;3;3;2;2;2;2	3;3;3;3;3;2;2;2;2	3;3;3;3;3;2;2;2;2	Tripartite motif-containing protein 46	TRIM46	tr|F5GYK0|F5GYK0_HUMAN Tripartite motif-containing protein 46 OS=Homo sapiens OX=9606 GN=TRIM46 PE=1 SV=1;tr|Q5VT61|Q5VT61_HUMAN Tripartite motif-containing 46, isoform CRA_c OS=Homo sapiens OX=9606 GN=TRIM46 PE=1 SV=1;tr|A0A087WUH1|A0A087WUH1_HUMAN Tripar	9	3	3	3	2	1	0	3	2	1	0	3	2	1	0	3	6.2	6.2	6.2	69.554	633	633;644;746;736;759;717;498;524;551	16.3										1	1						1
A0A087WUI6;Q8WXW3;Q8WXW3-4;Q8WXW3-2	A0A087WUI6;Q8WXW3	17;17;5;2	17;17;5;2	17;17;5;2	Progesterone-induced-blocking factor 1	PIBF1	tr|A0A087WUI6|A0A087WUI6_HUMAN Progesterone-induced-blocking factor 1 OS=Homo sapiens OX=9606 GN=PIBF1 PE=1 SV=1;sp|Q8WXW3|PIBF1_HUMAN Progesterone-induced-blocking factor 1 OS=Homo sapiens OX=9606 GN=PIBF1 PE=1 SV=2	4	17	17	17	15	15	14	14	15	15	14	14	15	15	14	14	26.2	26.2	26.2	83.137	698	698;757;298;216	26.6	9	1								1	1	3	1						4
A0A087WUK2;O14979	A0A087WUK2;O14979	17;17	17;17	3;3	Heterogeneous nuclear ribonucleoprotein D-like	HNRNPDL	tr|A0A087WUK2|A0A087WUK2_HUMAN Heterogeneous nuclear ribonucleoprotein D-like, isoform CRA_b OS=Homo sapiens OX=9606 GN=HNRNPDL PE=1 SV=1;sp|O14979|HNRDL_HUMAN Heterogeneous nuclear ribonucleoprotein D-like OS=Homo sapiens OX=9606 GN=HNRNPDL PE=1 SV=3	2	17	17	3	16	15	15	16	16	15	15	16	3	3	1	3	48.5	48.5	17.1	40.04	363	363;420	30.4				1	4	5	4	1	10	2	2					3
A0A087WUK4;P13056-2;P13056-3;P13056	A0A087WUK4;P13056-2;P13056-3;P13056	4;4;4;4	3;3;3;3	3;3;3;3	Nuclear receptor subfamily 2 group C member 1	NR2C1	tr|A0A087WUK4|A0A087WUK4_HUMAN Nuclear receptor subfamily 2 group C member 1 OS=Homo sapiens OX=9606 GN=NR2C1 PE=1 SV=1;sp|P13056-2|NR2C1_HUMAN Isoform 2 of Nuclear receptor subfamily 2 group C member 1 OS=Homo sapiens OX=9606 GN=NR2C1;sp|P13056-3|NR2C1_HU	4	4	3	3	3	3	2	3	2	2	1	3	2	2	1	3	12	10.4	10.4	47.416	434	434;467;483;603	27.9						1
A0A087WUL2	A0A087WUL2	9	1	1		PSMB3	tr|A0A087WUL2|A0A087WUL2_HUMAN Proteasome subunit beta type-3 (Fragment) OS=Homo sapiens OX=9606 GN=PSMB3 PE=1 SV=1	1	9	1	1	9	8	8	8	1	1	1	0	1	1	1	0	58.6	7.6	7.6	16.161	145	145	11											3
A0A087WUL4;A0A087WX23;A0A087WXK2;Q86TG7;A0A087WZG9;B4DSP0;Q86TG7-2;A0A087WYS2	A0A087WUL4;A0A087WX23;A0A087WXK2;Q86TG7;A0A087WZG9;B4DSP0;Q86TG7-2	18;18;17;17;13;13;12;2	18;18;17;17;13;13;12;2	18;18;17;17;13;13;12;2	Retrotransposon-derived protein PEG10	PEG10	tr|A0A087WUL4|A0A087WUL4_HUMAN Retrotransposon-derived protein PEG10 OS=Homo sapiens OX=9606 GN=PEG10 PE=1 SV=1;tr|A0A087WX23|A0A087WX23_HUMAN Retrotransposon-derived protein PEG10 OS=Homo sapiens OX=9606 GN=PEG10 PE=1 SV=1;tr|A0A087WXK2|A0A087WXK2_HUMAN R	8	18	18	18	17	17	17	18	17	17	17	18	17	17	17	18	31.8	31.8	31.8	83.607	741	741;783;707;708;359;401;325;31	28.8	1	4	2					4	8			1	4	1				1	8
A0A087WY98;A0A087WUL6;A0A087X1W3;Q8N1B3-2;Q8N1B3	A0A087WY98;A0A087WUL6;A0A087X1W3;Q8N1B3-2;Q8N1B3	1;1;1;1;1	1;1;1;1;1	1;1;1;1;1	Cyclin-related protein FAM58A	FAM58A	tr|A0A087WY98|A0A087WY98_HUMAN Cyclin-Q OS=Homo sapiens OX=9606 GN=CCNQ PE=1 SV=1;tr|A0A087WUL6|A0A087WUL6_HUMAN Cyclin-Q OS=Homo sapiens OX=9606 GN=CCNQ PE=1 SV=1;tr|A0A087X1W3|A0A087X1W3_HUMAN Cyclin-Q (Fragment) OS=Homo sapiens OX=9606 GN=CCNQ PE=1 SV=1	5	1	1	1	1	1	1	1	1	1	1	1	1	1	1	1	28.2	28.2	28.2	3.9183	39	39;39;170;228;248	17																1	4	1
A0A087WUM0;P57105;A0A087WTA2	A0A087WUM0;P57105	9;7;1	9;7;1	1;1;0	Synaptojanin-2-binding protein	SYNJ2BP-COX16;SYNJ2BP	tr|A0A087WUM0|A0A087WUM0_HUMAN SYNJ2BP-COX16 readthrough (Fragment) OS=Homo sapiens OX=9606 GN=SYNJ2BP-COX16 PE=4 SV=1;sp|P57105|SYJ2B_HUMAN Synaptojanin-2-binding protein OS=Homo sapiens OX=9606 GN=SYNJ2BP PE=1 SV=2	3	9	9	1	7	8	9	7	7	8	9	7	1	1	1	1	62.9	62.9	5.9	20.774	186	186;145;40	19.2		1	1	1	6					4	1	4
G3V131;A0A087WUM7;Q68EA5	G3V131;A0A087WUM7;Q68EA5	1;1;1	1;1;1	1;1;1	Zinc finger protein 57	ZNF57	tr|G3V131|G3V131_HUMAN Zinc finger protein 57 OS=Homo sapiens OX=9606 GN=ZNF57 PE=1 SV=1;tr|A0A087WUM7|A0A087WUM7_HUMAN Zinc finger protein 57 OS=Homo sapiens OX=9606 GN=ZNF57 PE=1 SV=1;sp|Q68EA5|ZNF57_HUMAN Zinc finger protein 57 OS=Homo sapiens OX=9606 G	3	1	1	1	1	0	0	0	1	0	0	0	1	0	0	0	2.3	2.3	2.3	60.697	523	523;557;555	43.5
A0A087WUN7;H0YJ40;G3V4X6;G3V2S9;Q9GZT3-2;Q9GZT3;H0YJW7;H0YJ07;H0YJU7;H0YJI1	A0A087WUN7;H0YJ40;G3V4X6;G3V2S9;Q9GZT3-2;Q9GZT3;H0YJW7	7;7;7;7;7;7;6;3;3;1	7;7;7;7;7;7;6;3;3;1	7;7;7;7;7;7;6;3;3;1	SRA stem-loop-interacting RNA-binding protein, mitochondrial	SLIRP	tr|A0A087WUN7|A0A087WUN7_HUMAN SRA stem-loop-interacting RNA-binding protein, mitochondrial OS=Homo sapiens OX=9606 GN=SLIRP PE=1 SV=1;tr|H0YJ40|H0YJ40_HUMAN SRA stem-loop-interacting RNA-binding protein, mitochondrial (Fragment) OS=Homo sapiens OX=9606 GN	10	7	7	7	7	6	7	7	7	6	7	7	7	6	7	7	72.8	72.8	72.8	10.353	92	92;96;98;124;107;109;76;56;72;40	22.7		4	2		1	3	1				1	2	7	4
A0A0A0MT50;A0A087X1S4;A0A087WUP2;E7ESE9;J3KNW2;E7EUP4;B5MDK9;Q9H322;Q9NNX9;Q9H320;Q9H321-2;Q9H321	A0A0A0MT50;A0A087X1S4;A0A087WUP2;E7ESE9;J3KNW2;E7EUP4;B5MDK9;Q9H322;Q9NNX9;Q9H320;Q9H321-2;Q9H321	1;1;1;1;1;1;1;1;1;1;1;1	1;1;1;1;1;1;1;1;1;1;1;1	1;1;1;1;1;1;1;1;1;1;1;1	Variable charge X-linked protein 2;Variable charge X-linked protein 3;Variable charge X-linked protein 1;Variable charge X-linked protein 3B	VCX3B;VCX;VCX3A;VCX2	tr|A0A0A0MT50|A0A0A0MT50_HUMAN Variable charge X-linked protein 3B OS=Homo sapiens OX=9606 GN=VCX3B PE=4 SV=1;tr|A0A087X1S4|A0A087X1S4_HUMAN Variable charge X-linked protein 1 OS=Homo sapiens OX=9606 GN=VCX PE=4 SV=1;tr|A0A087WUP2|A0A087WUP2_HUMAN Variable	12	1	1	1	1	1	1	1	1	1	1	1	1	1	1	1	8	8	8	14.515	138	138;138;138;166;186;186;214;139;186;206;216;246	32.8
A0A087WUQ6;P07203;A0A2R8Y6B6;P07203-2	A0A087WUQ6;P07203;A0A2R8Y6B6	13;13;11;2	13;13;11;2	13;13;11;2	Glutathione peroxidase;Glutathione peroxidase 1	GPX1	tr|A0A087WUQ6|A0A087WUQ6_HUMAN Glutathione peroxidase OS=Homo sapiens OX=9606 GN=GPX1 PE=1 SV=1;sp|P07203|GPX1_HUMAN Glutathione peroxidase 1 OS=Homo sapiens OX=9606 GN=GPX1 PE=1 SV=4;tr|A0A2R8Y6B6|A0A2R8Y6B6_HUMAN Glutathione peroxidase 1 OS=Homo sapiens	4	13	13	13	13	12	13	13	13	12	13	13	13	12	13	13	76.7	76.7	76.7	21.938	202	202;203;157;98	28.6							4	1				1	4				1	8
E7ETK0;A0A2R8Y849;A0A087WUS0;A0A2R8YD14;P62847-2;P62847-3;P62847;P62847-4;A0A2R8Y8A0	E7ETK0;A0A2R8Y849;A0A087WUS0;A0A2R8YD14;P62847-2;P62847-3;P62847;P62847-4;A0A2R8Y8A0	4;4;4;4;4;4;4;4;2	4;4;4;4;4;4;4;4;2	4;4;4;4;4;4;4;4;2	40S ribosomal protein S24	RPS24	tr|E7ETK0|E7ETK0_HUMAN 40S ribosomal protein S24 OS=Homo sapiens OX=9606 GN=RPS24 PE=1 SV=1;tr|A0A2R8Y849|A0A2R8Y849_HUMAN 40S ribosomal protein S24 OS=Homo sapiens OX=9606 GN=RPS24 PE=1 SV=1;tr|A0A087WUS0|A0A087WUS0_HUMAN 40S ribosomal protein S24 OS=Homo	9	4	4	4	4	4	4	4	4	4	4	4	4	4	4	4	31.3	31.3	31.3	15.197	131	131;131;132;165;130;132;133;289;90	14.1	3		1	5	8	4	4	4		4				4	11	8	6	2
H0YBT0;A0A087WVR4;A0A087WUS5;P01106;P01106-2;H0YBG3;A0A0B4J1R1	H0YBT0;A0A087WVR4;A0A087WUS5;P01106;P01106-2;H0YBG3;A0A0B4J1R1	4;4;4;4;4;2;2	4;4;4;4;4;2;2	4;4;4;4;4;2;2	Myc proto-oncogene protein	MYC	tr|H0YBT0|H0YBT0_HUMAN Myc proto-oncogene protein OS=Homo sapiens OX=9606 GN=MYC PE=1 SV=1;tr|A0A087WVR4|A0A087WVR4_HUMAN Myc proto-oncogene protein OS=Homo sapiens OX=9606 GN=MYC PE=1 SV=1;tr|A0A087WUS5|A0A087WUS5_HUMAN Myc proto-oncogene protein OS=Homo	7	4	4	4	4	4	4	4	4	4	4	4	4	4	4	4	9.9	9.9	9.9	50.418	453	453;454;454;439;454;184;257	23.6										4	2
A0A087WUT6;O60841	A0A087WUT6;O60841	52;52	52;52	52;52	Eukaryotic translation initiation factor 5B	EIF5B	tr|A0A087WUT6|A0A087WUT6_HUMAN Eukaryotic translation initiation factor 5B OS=Homo sapiens OX=9606 GN=EIF5B PE=1 SV=1;sp|O60841|IF2P_HUMAN Eukaryotic translation initiation factor 5B OS=Homo sapiens OX=9606 GN=EIF5B PE=1 SV=4	2	52	52	52	50	48	49	49	50	48	49	49	50	48	49	49	41.3	41.3	41.3	138.68	1220	1220;1220	27.8	15	4	1	1	1	11	11	7	6	2	7	4	1	6	3	4	4	4	12
A0A087WUT8	A0A087WUT8	1	1	1		CSPG5	tr|A0A087WUT8|A0A087WUT8_HUMAN Chondroitin sulfate proteoglycan 5 OS=Homo sapiens OX=9606 GN=CSPG5 PE=1 SV=1	1	1	1	1	1	1	1	1	1	1	1	1	1	1	1	1	1.7	1.7	1.7	50.189	477	477	18																1		3	2
A0A087WUW9;Q9NXU5;A0A0B4J222;R4GN67	A0A087WUW9;Q9NXU5	5;5;2;1	5;5;2;1	5;5;2;1	ADP-ribosylation factor-like protein 15	ARL15	tr|A0A087WUW9|A0A087WUW9_HUMAN ADP-ribosylation factor-like protein 15 OS=Homo sapiens OX=9606 GN=ARL15 PE=1 SV=1;sp|Q9NXU5|ARL15_HUMAN ADP-ribosylation factor-like protein 15 OS=Homo sapiens OX=9606 GN=ARL15 PE=1 SV=1	4	5	5	5	5	3	4	5	5	3	4	5	5	3	4	5	32.8	32.8	32.8	22.876	204	204;204;158;25	13.2	1	3		1	7	2
A0A087WV05;Q99417;A0A0D9SEI7	A0A087WV05;Q99417	6;6;1	6;6;1	6;6;1	C-Myc-binding protein	MYCBP	tr|A0A087WV05|A0A087WV05_HUMAN Uncharacterized protein OS=Homo sapiens OX=9606 PE=4 SV=1;sp|Q99417|MYCBP_HUMAN c-Myc-binding protein OS=Homo sapiens OX=9606 GN=MYCBP PE=1 SV=3	3	6	6	6	5	6	6	5	5	6	6	5	5	6	6	5	35.5	35.5	35.5	12.755	110	110;103;56	31.9								4	1	1
A0A087WV25;O95684-2;O95684;Q8N103-3;O95684-3	A0A087WV25;O95684-2;O95684	11;11;11;3;3	11;11;11;3;3	11;11;11;3;3	FGFR1 oncogene partner	FGFR1OP	tr|A0A087WV25|A0A087WV25_HUMAN FGFR1 oncogene partner OS=Homo sapiens OX=9606 GN=FGFR1OP PE=1 SV=1;sp|O95684-2|FR1OP_HUMAN Isoform 2 of FGFR1 oncogene partner OS=Homo sapiens OX=9606 GN=FGFR1OP;sp|O95684|FR1OP_HUMAN FGFR1 oncogene partner OS=Homo sapiens O	5	11	11	11	7	9	8	9	7	9	8	9	7	9	8	9	50.4	50.4	50.4	38.099	351	351;379;399;522;149	24.4			1			1	2						4	2				3	4
A0A087WVA1;P62341;F8WBD0;Q6IAK0	A0A087WVA1;P62341	3;3;1;1	3;3;1;1	3;3;1;1	Selenoprotein T	SELT	tr|A0A087WVA1|A0A087WVA1_HUMAN Selenoprotein T OS=Homo sapiens OX=9606 GN=SELENOT PE=1 SV=1;sp|P62341|SELT_HUMAN Thioredoxin reductase-like selenoprotein T OS=Homo sapiens OX=9606 GN=SELENOT PE=1 SV=2	4	3	3	3	3	3	3	3	3	3	3	3	3	3	3	3	15.4	15.4	15.4	22.344	195	195;195;45;137	35.5
A0A087WVA8;Q8IWB9;Q8IWB9-2;J3KRZ8	A0A087WVA8;Q8IWB9;Q8IWB9-2	3;3;3;1	3;3;3;1	3;3;3;1	Testis-expressed sequence 2 protein	TEX2	tr|A0A087WVA8|A0A087WVA8_HUMAN Testis-expressed protein 2 OS=Homo sapiens OX=9606 GN=TEX2 PE=1 SV=1;sp|Q8IWB9|TEX2_HUMAN Testis-expressed protein 2 OS=Homo sapiens OX=9606 GN=TEX2 PE=1 SV=2;sp|Q8IWB9-2|TEX2_HUMAN Isoform 2 of Testis-expressed protein 2 OS=	4	3	3	3	3	3	3	3	3	3	3	3	3	3	3	3	3.2	3.2	3.2	125.38	1127	1127;1127;1134;626	17.3	1	3													1	4
A0A087WVD1	A0A087WVD1	12	12	2		LENG9	tr|A0A087WVD1|A0A087WVD1_HUMAN Leukocyte receptor cluster member 9 OS=Homo sapiens OX=9606 GN=LENG9 PE=1 SV=1	1	12	12	2	11	9	10	10	11	9	10	10	1	2	2	2	43.7	43.7	6.1	50.766	478	478	22.2					1	4		6	4				1	4			1	4	2
Q7Z404-1;A0A0G2JMP8;A0A0G2JMM6;A0A087WVI4	Q7Z404-1;A0A0G2JMP8;A0A0G2JMM6;A0A087WVI4	1;1;1;1	1;1;1;1	1;1;1;1	Transmembrane channel-like protein	TMC4	sp|Q7Z404-1|TMC4_HUMAN Isoform 2 of Transmembrane channel-like protein 4 OS=Homo sapiens OX=9606 GN=TMC4;tr|A0A0G2JMP8|A0A0G2JMP8_HUMAN Transmembrane channel-like protein OS=Homo sapiens OX=9606 GN=TMC4 PE=1 SV=1;tr|A0A0G2JMM6|A0A0G2JMM6_HUMAN Transmembran	4	1	1	1	0	0	0	1	0	0	0	1	0	0	0	1	2.7	2.7	2.7	78.664	706	706;706;706;706	12												1
A0A087WVJ0;A0A0A0MSH4;A0A0C4DGW3;A0A087X2A4;A0A087WWM1;P15941-7;P15941-17;P15941-11;P15941-8;P15941-4;P15941-3;P15941;P15941-2;B1AVQ7;A0A0A0MRB3;P15941-13;A0A087X061;A0A087WZZ6;Q7Z536;A0A087X0L2;P15941-15;P15941-6;A6ZIE4;A6ZIE3;P15941-12;P15941-16;P15941-9;P15941-10	A0A087WVJ0;A0A0A0MSH4;A0A0C4DGW3;A0A087X2A4;A0A087WWM1;P15941-7;P15941-17;P15941-11;P15941-8;P15941-4;P15941-3;P15941;P15941-2;B1AVQ7;A0A0A0MRB3;P15941-13;A0A087X061;A0A087WZZ6;Q7Z536;A0A087X0L2;P15941-15;P15941-6	4;4;4;4;4;4;4;4;4;4;4;4;4;3;3;3;2;2;2;2;2;2;1;1;1;1;1;1	4;4;4;4;4;4;4;4;4;4;4;4;4;3;3;3;2;2;2;2;2;2;1;1;1;1;1;1	4;4;4;4;4;4;4;4;4;4;4;4;4;3;3;3;2;2;2;2;2;2;1;1;1;1;1;1	Mucin-1;Mucin-1 subunit alpha;Mucin-1 subunit beta	MUC1	tr|A0A087WVJ0|A0A087WVJ0_HUMAN Mucin-1 (Fragment) OS=Homo sapiens OX=9606 GN=MUC1 PE=1 SV=1;tr|A0A0A0MSH4|A0A0A0MSH4_HUMAN Mucin-1 OS=Homo sapiens OX=9606 GN=MUC1 PE=1 SV=1;tr|A0A0C4DGW3|A0A0C4DGW3_HUMAN Mucin-1 OS=Homo sapiens OX=9606 GN=MUC1 PE=1 SV=1;tr	28	4	4	4	4	1	4	4	4	1	4	4	4	1	4	4	21.9	21.9	21.9	25.565	228	228;268;475;484;1262;255;259;264;273;1243;1252;1255;1264;229;241;198;96;123;149;239;224;230;189;213;159;166;168;203	21.6						3	1			1			2	2
A0A087WVM2;Q8N6Q3;Q8N6Q3-2	A0A087WVM2;Q8N6Q3	3;3;1	3;3;1	3;3;1	CD177 antigen	CD177	tr|A0A087WVM2|A0A087WVM2_HUMAN CD177 antigen OS=Homo sapiens OX=9606 GN=CD177 PE=1 SV=1;sp|Q8N6Q3|CD177_HUMAN CD177 antigen OS=Homo sapiens OX=9606 GN=CD177 PE=1 SV=2	3	3	3	3	1	1	1	3	1	1	1	3	1	1	1	3	8.2	8.2	8.2	46.381	437	437;437;248	39			1
A0A087WVP1;Q14517;D6RCE4;H0Y9C8;H0Y9H4	A0A087WVP1;Q14517	12;12;2;1;1	12;12;2;1;1	12;12;2;1;1	Protocadherin Fat 1;Protocadherin Fat 1, nuclear form	FAT1	tr|A0A087WVP1|A0A087WVP1_HUMAN Protocadherin Fat 1 OS=Homo sapiens OX=9606 GN=FAT1 PE=1 SV=1;sp|Q14517|FAT1_HUMAN Protocadherin Fat 1 OS=Homo sapiens OX=9606 GN=FAT1 PE=1 SV=2	5	12	12	12	0	0	0	12	0	0	0	12	0	0	0	12	3.6	3.6	3.6	506.37	4590	4590;4588;488;285;368	23.4	1	1						1	1					1		1			1
A0A087WVP4;P53814-5;P53814;P53814-6;A0A087X1R1;P53814-2;H7BZZ8;B5MCI0;C9JQZ8;A0A096LNK9;H7C372;C9JP19;C9JV14;C9JYU8	A0A087WVP4;P53814-5;P53814;P53814-6;A0A087X1R1;P53814-2	20;20;20;20;19;11;4;4;3;3;2;1;1;1	20;20;20;20;19;11;4;4;3;3;2;1;1;1	20;20;20;20;19;11;4;4;3;3;2;1;1;1	Smoothelin	SMTN	tr|A0A087WVP4|A0A087WVP4_HUMAN Smoothelin OS=Homo sapiens OX=9606 GN=SMTN PE=1 SV=1;sp|P53814-5|SMTN_HUMAN Isoform B2 of Smoothelin OS=Homo sapiens OX=9606 GN=SMTN;sp|P53814|SMTN_HUMAN Smoothelin OS=Homo sapiens OX=9606 GN=SMTN PE=1 SV=7;sp|P53814-6|SMTN_H	14	20	20	20	10	16	16	20	10	16	16	20	10	16	16	20	26.2	26.2	26.2	104.84	971	971;915;917;940;1002;461;216;438;158;311;127;98;141;151	22.8		1	6		1						2	7	2	4	5				3
H3BRQ8;A0A087WVP7;P0C024-3;P0C024-2;P0C024	H3BRQ8;A0A087WVP7;P0C024-3;P0C024-2;P0C024	1;1;1;1;1	1;1;1;1;1	1;1;1;1;1	Peroxisomal coenzyme A diphosphatase NUDT7	NUDT7	tr|H3BRQ8|H3BRQ8_HUMAN Peroxisomal coenzyme A diphosphatase NUDT7 OS=Homo sapiens OX=9606 GN=NUDT7 PE=1 SV=1;tr|A0A087WVP7|A0A087WVP7_HUMAN Peroxisomal coenzyme A diphosphatase NUDT7 OS=Homo sapiens OX=9606 GN=NUDT7 PE=1 SV=1;sp|P0C024-3|NUDT7_HUMAN Isofor	5	1	1	1	0	0	0	1	0	0	0	1	0	0	0	1	8.3	8.3	8.3	13.426	120	120;223;170;185;238	37
A0A087WVQ6;Q00610-2;Q00610;J3KS13;K7EJJ5;J3KSQ2;J3KRF5;J3QL20;F5H5N6	A0A087WVQ6;Q00610-2;Q00610	79;79;79;24;10;6;5;4;1	79;79;79;24;10;6;5;4;1	61;61;61;23;10;5;5;4;0	Clathrin heavy chain;Clathrin heavy chain 1	CLTC	tr|A0A087WVQ6|A0A087WVQ6_HUMAN Clathrin heavy chain OS=Homo sapiens OX=9606 GN=CLTC PE=1 SV=1;sp|Q00610-2|CLH1_HUMAN Isoform 2 of Clathrin heavy chain 1 OS=Homo sapiens OX=9606 GN=CLTC;sp|Q00610|CLH1_HUMAN Clathrin heavy chain 1 OS=Homo sapiens OX=9606 GN=	9	79	79	61	76	73	77	75	76	73	77	75	58	57	60	58	53.7	53.7	44.1	192.06	1679	1679;1639;1675;612;222;122;131;97;169	25.8	7	8	30	32	19	7	12	29	36	21	18	23	8	3	8	18	10	13	11
A0A087WVS8;Q70IA6-2;Q70IA6;Q70IA6-3	A0A087WVS8;Q70IA6-2;Q70IA6;Q70IA6-3	5;5;5;5	5;5;5;5	5;5;5;5	MOB kinase activator 2	MOB2	tr|A0A087WVS8|A0A087WVS8_HUMAN MOB kinase activator 2 OS=Homo sapiens OX=9606 GN=MOB2 PE=1 SV=2;sp|Q70IA6-2|MOB2_HUMAN Isoform 2 of MOB kinase activator 2 OS=Homo sapiens OX=9606 GN=MOB2;sp|Q70IA6|MOB2_HUMAN MOB kinase activator 2 OS=Homo sapiens OX=9606 G	4	5	5	5	3	5	5	5	3	5	5	5	3	5	5	5	21.4	21.4	21.4	26.575	234	234;142;237;268	20.1				3								3	8
A0A087WVT1;Q96MX3	A0A087WVT1;Q96MX3	5;5	5;5	5;5	Zinc finger protein 48	ZNF48	tr|A0A087WVT1|A0A087WVT1_HUMAN Zinc finger protein 48 OS=Homo sapiens OX=9606 GN=ZNF48 PE=1 SV=1;sp|Q96MX3|ZNF48_HUMAN Zinc finger protein 48 OS=Homo sapiens OX=9606 GN=ZNF48 PE=1 SV=2	2	5	5	5	5	4	5	5	5	4	5	5	5	4	5	5	15.8	15.8	15.8	53.987	495	495;618	39.5
Q5TI65;A0A087WVZ0;Q9Y5U8	Q5TI65;A0A087WVZ0;Q9Y5U8	2;2;2	2;2;2	2;2;2	Mitochondrial pyruvate carrier 1	BRP44L;MPC1	tr|Q5TI65|Q5TI65_HUMAN Mitochondrial pyruvate carrier OS=Homo sapiens OX=9606 GN=MPC1 PE=1 SV=1;tr|A0A087WVZ0|A0A087WVZ0_HUMAN Mitochondrial pyruvate carrier OS=Homo sapiens OX=9606 GN=MPC1 PE=1 SV=1;sp|Q9Y5U8|MPC1_HUMAN Mitochondrial pyruvate carrier 1 OS	3	2	2	2	2	2	2	2	2	2	2	2	2	2	2	2	13.6	13.6	13.6	7.5399	66	66;109;109	22.4									4	2
A0A087WW06;Q96AY4;B0QYP5	A0A087WW06;Q96AY4	6;6;1	6;6;1	6;6;1	Tetratricopeptide repeat protein 28	TTC28	tr|A0A087WW06|A0A087WW06_HUMAN Tetratricopeptide repeat protein 28 OS=Homo sapiens OX=9606 GN=TTC28 PE=1 SV=1;sp|Q96AY4|TTC28_HUMAN Tetratricopeptide repeat protein 28 OS=Homo sapiens OX=9606 GN=TTC28 PE=1 SV=4	3	6	6	6	4	5	5	1	4	5	5	1	4	5	5	1	3.5	3.5	3.5	256.86	2354	2354;2481;301	21			1	3											3
A0A087WW23;P20292	A0A087WW23;P20292	2;2	2;2	2;2	Arachidonate 5-lipoxygenase-activating protein	ALOX5AP	tr|A0A087WW23|A0A087WW23_HUMAN Arachidonate 5-lipoxygenase-activating protein OS=Homo sapiens OX=9606 GN=ALOX5AP PE=1 SV=1;sp|P20292|AL5AP_HUMAN Arachidonate 5-lipoxygenase-activating protein OS=Homo sapiens OX=9606 GN=ALOX5AP PE=1 SV=2	2	2	2	2	2	1	1	2	2	1	1	2	2	1	1	2	9.6	9.6	9.6	24.208	218	218;161	39.3
A0A087WW39;P55198;Q6P2C6;A0A087WVY1	A0A087WW39;P55198;Q6P2C6	6;6;3;2	5;5;2;2	5;5;2;2	Protein AF-17	MLLT6	tr|A0A087WW39|A0A087WW39_HUMAN Protein AF-17 OS=Homo sapiens OX=9606 GN=MLLT6 PE=1 SV=1;sp|P55198|AF17_HUMAN Protein AF-17 OS=Homo sapiens OX=9606 GN=MLLT6 PE=1 SV=3;tr|Q6P2C6|Q6P2C6_HUMAN MLLT6 protein OS=Homo sapiens OX=9606 GN=MLLT6 PE=1 SV=1	4	6	5	5	5	6	6	6	5	5	5	5	5	5	5	5	7.8	7.1	7.1	112.05	1093	1093;1093;325;302	35.7
A0A087WW40;Q9Y371;Q9Y371-2;Q9Y371-3	A0A087WW40;Q9Y371;Q9Y371-2	11;11;11;5	10;10;10;5	10;10;10;5	Endophilin-B1	SH3GLB1	tr|A0A087WW40|A0A087WW40_HUMAN Endophilin-B1 OS=Homo sapiens OX=9606 GN=SH3GLB1 PE=1 SV=1;sp|Q9Y371|SHLB1_HUMAN Endophilin-B1 OS=Homo sapiens OX=9606 GN=SH3GLB1 PE=1 SV=1;sp|Q9Y371-2|SHLB1_HUMAN Isoform 2 of Endophilin-B1 OS=Homo sapiens OX=9606 GN=SH3GLB1	4	11	10	10	11	11	11	11	10	10	10	10	10	10	10	10	25.6	23.6	23.6	44.26	394	394;365;386;265	29.8	5	4	2				4	1
C9JAG1;A0A087WW58;Q9C0D9	C9JAG1;A0A087WW58;Q9C0D9	1;1;1	1;1;1	1;1;1	Ethanolaminephosphotransferase 1	EPT1	tr|C9JAG1|C9JAG1_HUMAN Ethanolaminephosphotransferase 1 (Fragment) OS=Homo sapiens OX=9606 GN=SELENOI PE=1 SV=1;tr|A0A087WW58|A0A087WW58_HUMAN Ethanolaminephosphotransferase 1 OS=Homo sapiens OX=9606 GN=SELENOI PE=1 SV=1;sp|Q9C0D9|EPT1_HUMAN Ethanolamineph	3	1	1	1	1	1	1	1	1	1	1	1	1	1	1	1	8.9	8.9	8.9	20.557	180	180;396;397	31.9
A0A087WW77;Q15334	A0A087WW77;Q15334	17;17	17;17	17;17	Lethal(2) giant larvae protein homolog 1	LLGL1	tr|A0A087WW77|A0A087WW77_HUMAN Lethal(2) giant larvae protein homolog 1 OS=Homo sapiens OX=9606 GN=LLGL1 PE=1 SV=1;sp|Q15334|L2GL1_HUMAN Lethal(2) giant larvae protein homolog 1 OS=Homo sapiens OX=9606 GN=LLGL1 PE=1 SV=3	2	17	17	17	13	15	15	13	13	15	15	13	13	15	15	13	22.6	22.6	22.6	114.43	1056	1056;1064	24.4					1	7		5			4	1	5
A0A087WWF6;P49005;F8W8R3;C9JLE1;C9IZD2;C9J8Z7;C9JHC7;H7C1B3	A0A087WWF6;P49005;F8W8R3;C9JLE1;C9IZD2;C9J8Z7	15;15;14;10;9;9;6;3	15;15;14;10;9;9;6;3	15;15;14;10;9;9;6;3	DNA polymerase delta subunit 2	POLD2	tr|A0A087WWF6|A0A087WWF6_HUMAN DNA polymerase delta subunit 2 OS=Homo sapiens OX=9606 GN=POLD2 PE=1 SV=1;sp|P49005|DPOD2_HUMAN DNA polymerase delta subunit 2 OS=Homo sapiens OX=9606 GN=POLD2 PE=1 SV=1;tr|F8W8R3|F8W8R3_HUMAN DNA polymerase delta subunit 2 O	8	15	15	15	13	15	14	13	13	15	14	13	13	15	14	13	39.3	39.3	39.3	54.695	504	504;469;455;220;148;155;257;83	22.8	4	1					6	5	4							5	8	3	3
A0A087WWH3;Q9NZM4-2;Q9NZM4	A0A087WWH3;Q9NZM4-2;Q9NZM4	7;7;7	7;7;7	7;7;7	Glioma tumor suppressor candidate region gene 1 protein	GLTSCR1	tr|A0A087WWH3|A0A087WWH3_HUMAN BRD4-interacting chromatin-remodeling complex-associated protein OS=Homo sapiens OX=9606 GN=BICRA PE=1 SV=1;sp|Q9NZM4-2|BICRA_HUMAN Isoform 2 of BRD4-interacting chromatin-remodeling complex-associated protein OS=Homo sapiens	3	7	7	7	5	7	6	6	5	7	6	6	5	7	6	6	7.2	7.2	7.2	152.82	1508	1508;1318;1560	23.9					1	2
G3V2J7;A0A087WWK3;H7C0S3;Q16667;F5H232;G3V1K6;F8WD24;Q16667-2	G3V2J7;A0A087WWK3;H7C0S3;Q16667;F5H232;G3V1K6;F8WD24;Q16667-2	2;2;2;2;1;1;1;1	2;2;2;2;1;1;1;1	2;2;2;2;1;1;1;1	Cyclin-dependent kinase inhibitor 3	CDKN3	tr|G3V2J7|G3V2J7_HUMAN Cyclin-dependent kinase inhibitor 3 OS=Homo sapiens OX=9606 GN=CDKN3 PE=1 SV=1;tr|A0A087WWK3|A0A087WWK3_HUMAN Cyclin-dependent kinase inhibitor 3 OS=Homo sapiens OX=9606 GN=CDKN3 PE=1 SV=1;tr|H7C0S3|H7C0S3_HUMAN Cyclin-dependent kina	8	2	2	2	2	2	1	2	2	2	1	2	2	2	1	2	12.3	12.3	12.3	22.513	203	203;207;211;212;146;148;166;172	15.2							1	3
A0A2R8Y7T6;A0A087WWK8;Q6DN90;Q6DN90-2;A0A2R8Y695;A0A1W2PRJ5;Q5JU85-3;A0A1W2PPU7;A0A1W2PQS2;A0A1W2PPE7;A0A1W2PQ34;A0A0G2JLG2;Q9UPP2-2;Q9UPP2	A0A2R8Y7T6;A0A087WWK8;Q6DN90;Q6DN90-2;A0A2R8Y695	21;21;21;20;15;4;4;2;1;1;1;1;1;1	21;21;21;20;15;4;4;2;1;1;1;1;1;1	1;1;1;0;1;0;0;0;0;0;0;0;0;0	IQ motif and SEC7 domain-containing protein 1	IQSEC1	tr|A0A2R8Y7T6|A0A2R8Y7T6_HUMAN IQ motif and SEC7 domain-containing protein 1 OS=Homo sapiens OX=9606 GN=IQSEC1 PE=1 SV=1;tr|A0A087WWK8|A0A087WWK8_HUMAN IQ motif and SEC7 domain-containing protein 1 OS=Homo sapiens OX=9606 GN=IQSEC1 PE=1 SV=1;sp|Q6DN90|IQEC	14	21	21	1	20	19	13	16	20	19	13	16	1	1	0	0	25.1	25.1	1.6	108.42	964	964;1114;963;841;779;530;949;334;111;189;195;1038;759;1182	20.7	1	5		3			5	6	1	7	1			2		3	8	1
H0YMB3;H0YLV5;A0A087WWM4;F8WAN9;H0YNJ6;Q9P2T1;Q9P2T1-2;Q9P2T1-3;H0YK13;H0YK71;H0YN22;H0YMW6;H0YLB8;H0YNS9;H0YNH0;H0YMR9;H0YMV5;A0A0B4J281;H0YMG3;H0YKK3;H0YN74;H0YL68;H0YKE1	H0YMB3;H0YLV5;A0A087WWM4;F8WAN9;H0YNJ6;Q9P2T1;Q9P2T1-2;Q9P2T1-3;H0YK13;H0YK71	13;13;13;13;13;13;13;12;7;7;5;5;5;4;4;3;3;2;2;2;2;1;1	13;13;13;13;13;13;13;12;7;7;5;5;5;4;4;3;3;2;2;2;2;1;1	12;12;12;12;12;12;12;11;6;6;4;4;5;4;4;3;3;2;2;2;2;1;1	GMP reductase;GMP reductase 2	GMPR2	tr|H0YMB3|H0YMB3_HUMAN GMP reductase OS=Homo sapiens OX=9606 GN=GMPR2 PE=1 SV=1;tr|H0YLV5|H0YLV5_HUMAN GMP reductase OS=Homo sapiens OX=9606 GN=GMPR2 PE=1 SV=1;tr|A0A087WWM4|A0A087WWM4_HUMAN GMP reductase OS=Homo sapiens OX=9606 GN=GMPR2 PE=1 SV=1;tr|F8WAN	23	13	13	12	13	12	12	13	13	12	12	13	12	11	11	12	46	46	42.9	33.921	315	315;333;348;349;427;348;366;320;88;139;69;93;169;125;239;131;151;70;75;88;93;57;64	18.3		1	4	8	11	7	4				4	4							4
A0A087WWP4;Q96T37-4;Q96T37-2;Q96T37-3;Q96T37	A0A087WWP4;Q96T37-4;Q96T37-2;Q96T37-3;Q96T37	31;31;31;31;31	31;31;31;31;31	28;28;28;28;28	Putative RNA-binding protein 15	RBM15	tr|A0A087WWP4|A0A087WWP4_HUMAN RNA-binding protein 15 OS=Homo sapiens OX=9606 GN=RBM15 PE=1 SV=1;sp|Q96T37-4|RBM15_HUMAN Isoform 4 of RNA-binding protein 15 OS=Homo sapiens OX=9606 GN=RBM15;sp|Q96T37-2|RBM15_HUMAN Isoform 2 of RNA-binding protein 15 OS=Hom	5	31	31	28	28	31	31	30	28	31	31	30	26	28	28	27	36.5	36.5	34.3	102.13	933	933;913;957;969;977	23.3	4	4	7	7	2	4	2	4	4	1	2	2		2	5	10	10	3	2
A0A087WWP8;Q5VWQ0;A0A0C4DGT8;A0A0C4DH79;Q5VWQ0-4	A0A087WWP8;Q5VWQ0;A0A0C4DGT8	15;15;14;5;5	14;14;13;5;5	14;14;13;5;5	Round spermatid basic protein 1	RSBN1	tr|A0A087WWP8|A0A087WWP8_HUMAN Lysine-specific demethylase 9 OS=Homo sapiens OX=9606 GN=RSBN1 PE=1 SV=1;sp|Q5VWQ0|RSBN1_HUMAN Lysine-specific demethylase 9 OS=Homo sapiens OX=9606 GN=RSBN1 PE=1 SV=2;tr|A0A0C4DGT8|A0A0C4DGT8_HUMAN Lysine-specific demethylas	5	15	14	14	11	13	15	13	11	12	14	12	11	12	14	12	25.2	24.3	24.3	84.975	754	754;802;685;411;459	32.2				4		3										4		1	1
A0A087WWS1;Q96FV9;Q96FV9-2;A0A087WY84;R4GMN4;J3KT14;R4GN58;J3KRD7;J3QQZ3	A0A087WWS1;Q96FV9	29;29;13;12;10;7;3;1;1	29;29;13;12;10;7;3;1;1	29;29;13;12;10;7;3;1;1	THO complex subunit 1	THOC1	tr|A0A087WWS1|A0A087WWS1_HUMAN THO complex subunit 1 OS=Homo sapiens OX=9606 GN=THOC1 PE=1 SV=1;sp|Q96FV9|THOC1_HUMAN THO complex subunit 1 OS=Homo sapiens OX=9606 GN=THOC1 PE=1 SV=1	9	29	29	29	27	27	28	27	27	27	28	27	27	27	28	27	52.1	52.1	52.1	75.651	657	657;657;377;360;272;251;95;86;121	20.4	9	10	11		7	11	8	4	9	6				3	3	4	10	13	3
A0A087WWT6;A0A0A0MSU1;Q06455-4;Q06455-2;Q06455;Q06455-3;Q06455-6;Q06455-5;E5RG85;E5RHJ8;E7ETA8;E5RH30;E7EQW3;E7EWJ9	A0A087WWT6;A0A0A0MSU1;Q06455-4;Q06455-2;Q06455;Q06455-3;Q06455-6;Q06455-5;E5RG85;E5RHJ8;E7ETA8	5;5;5;5;5;5;4;4;3;3;3;1;1;1	3;3;3;3;3;3;2;2;1;1;1;1;1;1	3;3;3;3;3;3;2;2;1;1;1;1;1;1	Protein CBFA2T1	RUNX1T1	tr|A0A087WWT6|A0A087WWT6_HUMAN Protein CBFA2T1 OS=Homo sapiens OX=9606 GN=RUNX1T1 PE=1 SV=1;tr|A0A0A0MSU1|A0A0A0MSU1_HUMAN Protein CBFA2T1 OS=Homo sapiens OX=9606 GN=RUNX1T1 PE=1 SV=1;sp|Q06455-4|MTG8_HUMAN Isoform 4 of Protein CBFA2T1 OS=Homo sapiens OX=9	14	5	3	3	2	4	5	2	0	2	3	0	0	2	3	0	11.8	9.2	9.2	65.084	584	584;663;567;577;604;615;400;427;171;210;229;120;156;169	12.9							2				1	2	1
A0A087WWU1;Q96Q45-2;Q96Q45;Q96Q45-5;Q96Q45-3;F2Z329;Q96Q45-4	A0A087WWU1;Q96Q45-2;Q96Q45;Q96Q45-5;Q96Q45-3	7;7;7;7;7;2;1	7;7;7;7;7;2;1	7;7;7;7;7;2;1	Transmembrane protein 237	TMEM237	tr|A0A087WWU1|A0A087WWU1_HUMAN Transmembrane protein 237 OS=Homo sapiens OX=9606 GN=TMEM237 PE=1 SV=1;sp|Q96Q45-2|TM237_HUMAN Isoform 2 of Transmembrane protein 237 OS=Homo sapiens OX=9606 GN=TMEM237;sp|Q96Q45|TM237_HUMAN Transmembrane protein 237 OS=Homo	7	7	7	7	5	5	5	7	5	5	5	7	5	5	5	7	18.8	18.8	18.8	44.583	400	400;400;408;413;432;96;313	26.5		1			4													1	4
A0A087WWW8;Q9Y6J0-2;Q9Y6J0;B5MEB3;C9JT60;C9J068	A0A087WWW8;Q9Y6J0-2;Q9Y6J0	17;17;17;8;2;2	17;17;17;8;2;2	17;17;17;8;2;2	Calcineurin-binding protein cabin-1	CABIN1	tr|A0A087WWW8|A0A087WWW8_HUMAN Calcineurin-binding protein cabin-1 OS=Homo sapiens OX=9606 GN=CABIN1 PE=1 SV=1;sp|Q9Y6J0-2|CABIN_HUMAN Isoform 2 of Calcineurin-binding protein cabin-1 OS=Homo sapiens OX=9606 GN=CABIN1;sp|Q9Y6J0|CABIN_HUMAN Calcineurin-bind	6	17	17	17	13	14	14	15	13	14	14	15	13	14	14	15	9.4	9.4	9.4	240.76	2170	2170;2141;2220;590;357;361	25.7	1	2			4					3					2	3	1
A0A087WX12;A0A087X251;A0A087X0T6;Q2M2Z5-5;Q2M2Z5-2;Q2M2Z5-3;Q2M2Z5-4;Q2M2Z5;A0A087X032;A0A087WTH3	A0A087WX12;A0A087X251;A0A087X0T6;Q2M2Z5-5;Q2M2Z5-2;Q2M2Z5-3;Q2M2Z5-4;Q2M2Z5;A0A087X032;A0A087WTH3	2;2;2;2;2;2;2;2;1;1	2;2;2;2;2;2;2;2;1;1	2;2;2;2;2;2;2;2;1;1	Centrosomal protein kizuna	KIZ	tr|A0A087WX12|A0A087WX12_HUMAN Centrosomal protein kizuna (Fragment) OS=Homo sapiens OX=9606 GN=KIZ PE=1 SV=1;tr|A0A087X251|A0A087X251_HUMAN Centrosomal protein kizuna OS=Homo sapiens OX=9606 GN=KIZ PE=1 SV=1;tr|A0A087X0T6|A0A087X0T6_HUMAN Centrosomal prot	10	2	2	2	2	2	2	2	2	2	2	2	2	2	2	2	7.1	7.1	7.1	49.225	450	450;624;624;540;570;627;655;673;521;538	32.5
A0A087WX41;P53675-2;P53675	A0A087WX41;P53675-2;P53675	19;19;19	1;1;1	1;1;1	Clathrin heavy chain 2	CLTCL1	tr|A0A087WX41|A0A087WX41_HUMAN Clathrin heavy chain 2 OS=Homo sapiens OX=9606 GN=CLTCL1 PE=1 SV=1;sp|P53675-2|CLH2_HUMAN Isoform 2 of Clathrin heavy chain 2 OS=Homo sapiens OX=9606 GN=CLTCL1;sp|P53675|CLH2_HUMAN Clathrin heavy chain 2 OS=Homo sapiens OX=96	3	19	1	1	19	16	18	18	1	0	1	1	1	0	1	1	13.8	1	1	142.46	1260	1260;1583;1640	14.5														2	2
C9JWJ3;C9J480;A0A087WXB8;Q9Y274;C9J0E2;C9JXM2;C9IZL6;Q9Y274-2;C9J9Y4;C9JMW7	C9JWJ3;C9J480;A0A087WXB8;Q9Y274;C9J0E2;C9JXM2;C9IZL6;Q9Y274-2	5;5;5;5;4;3;3;3;2;1	5;5;5;5;4;3;3;3;2;1	5;5;5;5;4;3;3;3;2;1	Type 2 lactosamine alpha-2,3-sialyltransferase	ST3GAL6	tr|C9JWJ3|C9JWJ3_HUMAN Type 2 lactosamine alpha-2,3-sialyltransferase (Fragment) OS=Homo sapiens OX=9606 GN=ST3GAL6 PE=1 SV=1;tr|C9J480|C9J480_HUMAN Type 2 lactosamine alpha-2,3-sialyltransferase (Fragment) OS=Homo sapiens OX=9606 GN=ST3GAL6 PE=1 SV=1;tr|A	10	5	5	5	0	5	4	5	0	5	4	5	0	5	4	5	36.3	36.3	36.3	18.118	157	157;262;384;331;231;121;218;213;165;146	30.5															3
A0A087WXC5;E7ESZ7;O95299;O95299-2;H7C2W5;H7C1Y7;H7C2X4;Q8N1B9;C9J6X0	A0A087WXC5;E7ESZ7;O95299;O95299-2	13;13;13;11;5;5;5;4;4	13;13;13;11;5;5;5;4;4	13;13;13;11;5;5;5;4;4	NADH dehydrogenase [ubiquinone] 1 alpha subcomplex subunit 10, mitochondrial	NDUFA10	tr|A0A087WXC5|A0A087WXC5_HUMAN NADH dehydrogenase [ubiquinone] 1 alpha subcomplex subunit 10, mitochondrial OS=Homo sapiens OX=9606 GN=NDUFA10 PE=1 SV=1;tr|E7ESZ7|E7ESZ7_HUMAN NADH dehydrogenase [ubiquinone] 1 alpha subcomplex subunit 10, mitochondrial OS=	9	13	13	13	13	10	13	11	13	10	13	11	13	10	13	11	39.4	39.4	39.4	40.836	355	355;390;355;429;129;133;138;201;244	24.8	9	4					4	3		4	3	1	1	4
A0A087WXD1;Q96T83	A0A087WXD1;Q96T83	6;6	6;6	6;6	Sodium/hydrogen exchanger;Sodium/hydrogen exchanger 7	SLC9A7	tr|A0A087WXD1|A0A087WXD1_HUMAN Sodium/hydrogen exchanger OS=Homo sapiens OX=9606 GN=SLC9A7 PE=1 SV=1;sp|Q96T83|SL9A7_HUMAN Sodium/hydrogen exchanger 7 OS=Homo sapiens OX=9606 GN=SLC9A7 PE=1 SV=1	2	6	6	6	6	6	5	4	6	6	5	4	6	6	5	4	7.3	7.3	7.3	80.215	726	726;725	29.4												1	3				4
A0A087WXF7;A0A0C4DFW2;Q9UK53-4;Q9UK53-5;Q9UK53-2;Q9UK53;Q9UK53-3	A0A087WXF7;A0A0C4DFW2;Q9UK53-4;Q9UK53-5;Q9UK53-2;Q9UK53;Q9UK53-3	4;4;4;4;4;4;3	4;4;4;4;4;4;3	4;4;4;4;4;4;3	Inhibitor of growth protein;Inhibitor of growth protein 1	ING1	tr|A0A087WXF7|A0A087WXF7_HUMAN Inhibitor of growth protein 1 (Fragment) OS=Homo sapiens OX=9606 GN=ING1 PE=1 SV=1;tr|A0A0C4DFW2|A0A0C4DFW2_HUMAN Inhibitor of growth protein OS=Homo sapiens OX=9606 GN=ING1 PE=1 SV=1;sp|Q9UK53-4|ING1_HUMAN Isoform 4 of Inhib	7	4	4	4	4	3	3	4	4	3	3	4	4	3	3	4	47.7	47.7	47.7	12.566	111	111;422;235;262;279;422;210	18.6								1	3					2				4	1
A0A087WXK4;Q7Z3F1	A0A087WXK4;Q7Z3F1	5;5	5;5	5;5	Integral membrane protein GPR155	GPR155	tr|A0A087WXK4|A0A087WXK4_HUMAN Integral membrane protein GPR155 OS=Homo sapiens OX=9606 GN=GPR155 PE=1 SV=1;sp|Q7Z3F1|GP155_HUMAN Integral membrane protein GPR155 OS=Homo sapiens OX=9606 GN=GPR155 PE=2 SV=2	2	5	5	5	3	2	5	1	3	2	5	1	3	2	5	1	6.3	6.3	6.3	93.685	842	842;870	35.9
A0A087WXK8;Q9H4H8;Q9H4H8-2	A0A087WXK8;Q9H4H8;Q9H4H8-2	2;2;1	2;2;1	2;2;1	Protein FAM83D	FAM83D	tr|A0A087WXK8|A0A087WXK8_HUMAN Chromosome 20 open reading frame 129 OS=Homo sapiens OX=9606 GN=FAM83D PE=1 SV=1;sp|Q9H4H8|FA83D_HUMAN Protein FAM83D OS=Homo sapiens OX=9606 GN=FAM83D PE=1 SV=3;sp|Q9H4H8-2|FA83D_HUMAN Isoform 2 of Protein FAM83D OS=Homo sap	3	2	2	2	1	2	1	1	1	2	1	1	1	2	1	1	3.3	3.3	3.3	67.664	615	615;585;569	28													2
A0A087WXM6;J3QQT2;J3KRX5;A0A0A6YYL6;P18621;P18621-3;J3QLC8;A0A0A0MRF8;P18621-2;J3KRB3;A0A087WWH0;J3QS96;A0A087WY81;J3KSJ0	A0A087WXM6;J3QQT2;J3KRX5;A0A0A6YYL6;P18621;P18621-3;J3QLC8;A0A0A0MRF8;P18621-2;J3KRB3;A0A087WWH0;J3QS96;A0A087WY81	9;9;9;9;9;9;8;8;8;7;7;7;5;1	9;9;9;9;9;9;8;8;8;7;7;7;5;1	9;9;9;9;9;9;8;8;8;7;7;7;5;1	60S ribosomal protein L17	RPL17;RPL17-C18orf32	tr|A0A087WXM6|A0A087WXM6_HUMAN 60S ribosomal protein L17 (Fragment) OS=Homo sapiens OX=9606 GN=RPL17 PE=3 SV=1;tr|J3QQT2|J3QQT2_HUMAN 60S ribosomal protein L17 (Fragment) OS=Homo sapiens OX=9606 GN=RPL17 PE=3 SV=1;tr|J3KRX5|J3KRX5_HUMAN 60S ribosomal prote	14	9	9	9	9	8	9	9	9	8	9	9	9	8	9	9	58.6	58.6	58.6	19.586	169	169;171;174;228;184;228;174;190;146;129;131;138;97;56	28.6							2	4							1	4	5	5	3
A0A087WXM8;P50895	A0A087WXM8;P50895	1;1	1;1	1;1	Basal cell adhesion molecule	BCAM	tr|A0A087WXM8|A0A087WXM8_HUMAN Basal cell adhesion molecule OS=Homo sapiens OX=9606 GN=BCAM PE=1 SV=1;sp|P50895|BCAM_HUMAN Basal cell adhesion molecule OS=Homo sapiens OX=9606 GN=BCAM PE=1 SV=2	2	1	1	1	0	1	0	1	0	1	0	1	0	1	0	1	2.2	2.2	2.2	63.693	588	588;628	44
A0A2R8YCX2;A0A087WXR7;A0A2R8Y6Q6;A0A2R8YGP2;Q5TBB1;A0A2R8Y6M7;A0A2R8Y761;A0A087WZJ6;A0A2R8YCJ4;A0A2R8Y6Y1;A0A2R8YEH2;A0A2R8Y7R8;A0A2R8Y459;A0A2R8YEC1;A0A2R8Y4S2;A0A2R8Y687;A0A2R8YE60;A0A2R8YCP1;A0A2R8Y883;A0A2R8Y7Q3;Q5TBB1-2;A0A2R8YEU9;A0A2R8YEB4;A0A2R8Y4Y9;A0A1B0GTJ2;A0A2R8Y7A3;A0A2R8YEQ4;A0A2R8YEK5;A0A1B0GUE7	A0A2R8YCX2;A0A087WXR7;A0A2R8Y6Q6;A0A2R8YGP2;Q5TBB1;A0A2R8Y6M7;A0A2R8Y761;A0A087WZJ6;A0A2R8YCJ4;A0A2R8Y6Y1;A0A2R8YEH2;A0A2R8Y7R8;A0A2R8Y459;A0A2R8YEC1;A0A2R8Y4S2;A0A2R8Y687;A0A2R8YE60;A0A2R8YCP1;A0A2R8Y883;A0A2R8Y7Q3;Q5TBB1-2;A0A2R8YEU9;A0A2R8YEB4	9;9;9;9;9;8;8;8;8;8;8;8;7;7;7;7;7;7;7;7;7;6;5;3;1;1;1;1;1	9;9;9;9;9;8;8;8;8;8;8;8;7;7;7;7;7;7;7;7;7;6;5;3;1;1;1;1;1	9;9;9;9;9;8;8;8;8;8;8;8;7;7;7;7;7;7;7;7;7;6;5;3;1;1;1;1;1	Ribonuclease H2 subunit B	RNASEH2B	tr|A0A2R8YCX2|A0A2R8YCX2_HUMAN Ribonuclease H2 subunit B OS=Homo sapiens OX=9606 GN=RNASEH2B PE=1 SV=1;tr|A0A087WXR7|A0A087WXR7_HUMAN Ribonuclease H2 subunit B OS=Homo sapiens OX=9606 GN=RNASEH2B PE=1 SV=3;tr|A0A2R8Y6Q6|A0A2R8Y6Q6_HUMAN Ribonuclease H2 sub	29	9	9	9	9	9	9	9	9	9	9	9	9	9	9	9	33.3	33.3	33.3	30.601	273	273;282;300;309;312;263;289;289;293;320;324;355;164;227;229;238;243;254;266;268;257;104;128;92;39;47;48;76;89	21.5				4	4						4			4		1	4
A0A087WXS2;E0YMJ8;A0A0C4DGS8;A0A087WZC2;P35680-3;P35680-2;P35680;P35680-4	A0A087WXS2;E0YMJ8;A0A0C4DGS8;A0A087WZC2;P35680-3;P35680-2;P35680;P35680-4	2;2;2;2;2;2;2;1	2;2;2;2;2;2;2;1	2;2;2;2;2;2;2;1	Hepatocyte nuclear factor 1-beta	HNF1B	tr|A0A087WXS2|A0A087WXS2_HUMAN Hepatocyte nuclear factor 1-beta OS=Homo sapiens OX=9606 GN=HNF1B PE=1 SV=1;tr|E0YMJ8|E0YMJ8_HUMAN HNF1 beta A splice variant 3 OS=Homo sapiens OX=9606 GN=HNF1B PE=1 SV=1;tr|A0A0C4DGS8|A0A0C4DGS8_HUMAN Hepatocyte nuclear fact	8	2	2	2	0	0	0	2	0	0	0	2	0	0	0	2	8.5	8.5	8.5	32.722	293	293;425;457;548;399;531;557;427	12				1
A0A087WXS7;O43681;K7ERW9	A0A087WXS7;O43681	12;12;5	12;12;5	12;12;5	ATPase ASNA1	ASNA1	tr|A0A087WXS7|A0A087WXS7_HUMAN ATPase ASNA1 OS=Homo sapiens OX=9606 GN=ASNA1 PE=1 SV=1;sp|O43681|ASNA_HUMAN ATPase ASNA1 OS=Homo sapiens OX=9606 GN=ASNA1 PE=1 SV=2	3	12	12	12	10	10	10	8	10	10	10	8	10	10	10	8	50.5	50.5	50.5	37.119	331	331;348;200	27.1	2	3							1		4	2	3			2	4	1
A0A087WXU0;A0A2R8Y4J4;Q9NWS8;Q5SZ82;Q9NWS8-2;A0A2R8Y4P5;A0A2R8YFC3	A0A087WXU0;A0A2R8Y4J4;Q9NWS8;Q5SZ82;Q9NWS8-2	7;7;7;6;6;2;1	7;7;7;6;6;2;1	7;7;7;6;6;2;1	Required for meiotic nuclear division protein 1 homolog	RMND1	tr|A0A087WXU0|A0A087WXU0_HUMAN Required for meiotic nuclear division protein 1 homolog OS=Homo sapiens OX=9606 GN=RMND1 PE=1 SV=1;tr|A0A2R8Y4J4|A0A2R8Y4J4_HUMAN Required for meiotic nuclear division protein 1 homolog OS=Homo sapiens OX=9606 GN=RMND1 PE=1 S	7	7	7	7	6	7	7	7	6	7	7	7	6	7	7	7	26.9	26.9	26.9	32.26	279	279;444;449;211;238;127;213	16.6	8								5	7
A0A087WXW3;Q9Y3P8	A0A087WXW3;Q9Y3P8	2;2	2;2	2;2	Signaling threshold-regulating transmembrane adapter 1	SIT1	tr|A0A087WXW3|A0A087WXW3_HUMAN Signaling threshold-regulating transmembrane adapter 1 OS=Homo sapiens OX=9606 GN=SIT1 PE=1 SV=1;sp|Q9Y3P8|SIT1_HUMAN Signaling threshold-regulating transmembrane adapter 1 OS=Homo sapiens OX=9606 GN=SIT1 PE=1 SV=1	2	2	2	2	2	2	0	0	2	2	0	0	2	2	0	0	17	17	17	24.201	224	224;196	27.4																		1	1
A9JR48;A0A087WXW6;A0A140TA74;A0A140TA70;Q9BXA9-3;Q9BXA9-4;Q9BXA9-2;Q9BXA9	A9JR48;A0A087WXW6;A0A140TA74;A0A140TA70;Q9BXA9-3;Q9BXA9-4;Q9BXA9-2;Q9BXA9	1;1;1;1;1;1;1;1	1;1;1;1;1;1;1;1	1;1;1;1;1;1;1;1	Sal-like protein 3	SALL3	tr|A9JR48|A9JR48_HUMAN SALL3 protein OS=Homo sapiens OX=9606 GN=SALL3 PE=1 SV=1;tr|A0A087WXW6|A0A087WXW6_HUMAN Sal-like protein 3 OS=Homo sapiens OX=9606 GN=SALL3 PE=1 SV=1;tr|A0A140TA74|A0A140TA74_HUMAN Sal-like protein 3 (Fragment) OS=Homo sapiens OX=960	8	1	1	1	1	1	0	0	1	1	0	0	1	1	0	0	1.7	1.7	1.7	101.53	959	959;960;1224;1300;1095;1167;1228;1300	33
A0A087WXX8	A0A087WXX8	9	1	1		SDHB	tr|A0A087WXX8|A0A087WXX8_HUMAN Succinate dehydrogenase [ubiquinone] iron-sulfur subunit, mitochondrial (Fragment) OS=Homo sapiens OX=9606 GN=SDHB PE=1 SV=1	1	9	1	1	9	8	9	9	1	1	1	1	1	1	1	1	74.8	8.1	8.1	14.143	123	123	43.2
A0A087WY00;F8W6H6;Q9Y4I1-2;Q9Y4I1;F8WE88;E7ERV5;H0YMK3;H0YM96;G3V3C9;H0YM93	A0A087WY00;F8W6H6;Q9Y4I1-2;Q9Y4I1;F8WE88	72;72;72;72;70;25;3;2;1;1	1;1;1;1;1;1;0;0;0;0	1;1;1;1;1;1;0;0;0;0	Unconventional myosin-Va	MYO5A	tr|A0A087WY00|A0A087WY00_HUMAN Unconventional myosin-Va OS=Homo sapiens OX=9606 GN=MYO5A PE=1 SV=1;tr|F8W6H6|F8W6H6_HUMAN Unconventional myosin-Va OS=Homo sapiens OX=9606 GN=MYO5A PE=1 SV=2;sp|Q9Y4I1-2|MYO5A_HUMAN Isoform 2 of Unconventional myosin-Va OS=H	10	72	1	1	60	61	60	71	1	1	0	1	1	1	0	1	40.4	0.8	0.8	212.2	1828	1828;1855;1828;1855;1855;585;269;153;47;106	37.4
A0A087WY55;Q9NP79;Q5TGM0;Q9NP79-2	A0A087WY55;Q9NP79;Q5TGM0;Q9NP79-2	10;10;5;5	10;10;5;5	10;10;5;5	Vacuolar protein sorting-associated protein VTA1 homolog	VTA1	tr|A0A087WY55|A0A087WY55_HUMAN Chromosome 6 open reading frame 55, isoform CRA_b OS=Homo sapiens OX=9606 GN=VTA1 PE=1 SV=1;sp|Q9NP79|VTA1_HUMAN Vacuolar protein sorting-associated protein VTA1 homolog OS=Homo sapiens OX=9606 GN=VTA1 PE=1 SV=1;tr|Q5TGM0|Q5T	4	10	10	10	10	10	10	10	10	10	10	10	10	10	10	10	40.7	40.7	40.7	31.102	280	280;307;249;222	23.7	2	8	2											5	9	9	3	1
A0A087WY58;P51956;P51956-2;A0A087X203;A0A087X030;F8VV00;F8VTT4	A0A087WY58;P51956;P51956-2;A0A087X203	8;8;7;4;3;2;1	8;8;7;4;3;2;1	8;8;7;4;3;2;1	Serine/threonine-protein kinase Nek3	NEK3	tr|A0A087WY58|A0A087WY58_HUMAN Serine/threonine-protein kinase Nek3 OS=Homo sapiens OX=9606 GN=NEK3 PE=1 SV=1;sp|P51956|NEK3_HUMAN Serine/threonine-protein kinase Nek3 OS=Homo sapiens OX=9606 GN=NEK3 PE=1 SV=2;sp|P51956-2|NEK3_HUMAN Isoform 2 of Serine/thr	7	8	8	8	7	7	6	6	7	7	6	6	7	7	6	6	21.3	21.3	21.3	56.684	497	497;506;489;298;181;58;46	9.88	5	6	3	1	5		1	3
A0A087WY62;A0A087X002;Q7Z3S9-2	A0A087WY62	8;2;2	6;0;0	0;0;0		NBPF26	tr|A0A087WY62|A0A087WY62_HUMAN Neuroblastoma breakpoint family member 26 OS=Homo sapiens OX=9606 GN=NBPF26 PE=4 SV=3	3	8	6	0	8	5	6	6	6	3	4	4	0	0	0	0	12.5	10.6	0	164.47	1448	1448;238;230	15		2	1	2	2	1	4												1
A0A087WY71;Q96CW1-2;Q96CW1;E9PFW3;C9JJ47;C9JGT8;C9JJD3;C9JTK4;C9JPV8;H7C4C3	A0A087WY71;Q96CW1-2;Q96CW1;E9PFW3;C9JJ47	19;19;19;18;11;7;6;6;5;3	19;19;19;18;11;7;6;6;5;3	19;19;19;18;11;7;6;6;5;3	AP-2 complex subunit mu	AP2M1	tr|A0A087WY71|A0A087WY71_HUMAN AP-2 complex subunit mu OS=Homo sapiens OX=9606 GN=AP2M1 PE=1 SV=1;sp|Q96CW1-2|AP2M1_HUMAN Isoform 2 of AP-2 complex subunit mu OS=Homo sapiens OX=9606 GN=AP2M1;sp|Q96CW1|AP2M1_HUMAN AP-2 complex subunit mu OS=Homo sapiens OX	10	19	19	19	17	17	16	19	17	17	16	19	17	17	16	19	49.1	49.1	49.1	49.526	434	434;433;435;460;252;195;113;160;136;122	29.3		2	9	1	4								4	4	2
A0A087WY85;P61077;P61077-2;P61077-3;D6RFM0;D6RAH7;H9KV45;P62837-2;D6RAW0;D6RA11;D6R9F6;D6R933;D6RGD0;D6R980;D6RIZ3	A0A087WY85;P61077;P61077-2;P61077-3;D6RFM0;D6RAH7;H9KV45;P62837-2;D6RAW0;D6RA11	4;4;4;4;3;3;3;3;2;2;1;1;1;1;1	4;4;4;4;3;3;3;3;2;2;1;1;1;1;1	1;1;1;1;0;0;0;0;0;1;1;1;1;1;1	Ubiquitin-conjugating enzyme E2 D3;Ubiquitin-conjugating enzyme E2 D2	UBE2D3;UBE2D2	tr|A0A087WY85|A0A087WY85_HUMAN Ubiquitin-conjugating enzyme E2 D3 OS=Homo sapiens OX=9606 GN=UBE2D3 PE=1 SV=1;sp|P61077|UB2D3_HUMAN Ubiquitin-conjugating enzyme E2 D3 OS=Homo sapiens OX=9606 GN=UBE2D3 PE=1 SV=1;sp|P61077-2|UB2D3_HUMAN Isoform 2 of Ubiquiti	15	4	4	1	4	2	4	4	4	2	4	4	1	1	1	1	40.5	40.5	4.7	16.817	148	148;147;148;149;98;118;141;118;72;96;35;48;49;55;78	21.7											1	3			3	1		3	4
A0A087WY96;P31641;A0A087WYN0;C9JPV1;F5H6S9;F5H2T6;F5GZA5;H3BMY5;H3BRS0;H3BM11;H3BRE9;H3BML6;Q9NSD5-3;P31641-2;P48066-2;Q9NSD5-2;Q9NSD5;P48065;P23975;Q01959;P23975-2;P48066;P48029	A0A087WY96;P31641;A0A087WYN0	3;3;2;1;1;1;1;1;1;1;1;1;1;1;1;1;1;1;1;1;1;1;1	3;3;2;1;1;1;1;1;1;1;1;1;1;1;1;1;1;1;1;1;1;1;1	3;3;2;1;1;1;1;1;1;1;1;1;1;1;1;1;1;1;1;1;1;1;1	Transporter;Sodium- and chloride-dependent taurine transporter	SLC6A6	tr|A0A087WY96|A0A087WY96_HUMAN Transporter OS=Homo sapiens OX=9606 GN=SLC6A6 PE=1 SV=1;sp|P31641|SC6A6_HUMAN Sodium- and chloride-dependent taurine transporter OS=Homo sapiens OX=9606 GN=SLC6A6 PE=1 SV=2;tr|A0A087WYN0|A0A087WYN0_HUMAN Transporter OS=Homo s	23	3	3	3	3	3	3	3	3	3	3	3	3	3	3	3	3.5	3.5	3.5	81.338	721	721;620;460;109;123;146;150;200;295;561;572;604;97;200;208;510;602;614;617;620;628;632;635	25.1																		4	1
F8VVN7;F8W098;H0YIA4;A0A087WYD4;Q9BVX2-2;Q9BVX2;F8W120;F8VWX5	F8VVN7;F8W098;H0YIA4;A0A087WYD4;Q9BVX2-2;Q9BVX2;F8W120;F8VWX5	2;2;2;2;2;2;1;1	2;2;2;2;2;2;1;1	2;2;2;2;2;2;1;1	Transmembrane protein 106C	TMEM106C	tr|F8VVN7|F8VVN7_HUMAN Transmembrane protein 106C OS=Homo sapiens OX=9606 GN=TMEM106C PE=1 SV=1;tr|F8W098|F8W098_HUMAN Transmembrane protein 106C OS=Homo sapiens OX=9606 GN=TMEM106C PE=1 SV=1;tr|H0YIA4|H0YIA4_HUMAN Transmembrane protein 106C (Fragment) OS=	8	2	2	2	2	2	2	2	2	2	2	2	2	2	2	2	58.3	58.3	58.3	9.4614	84	84;86;109;181;231;250;65;70	21.2		4
A0A087WYF7;Q6UXV4;A0A087WUX8	A0A087WYF7;Q6UXV4;A0A087WUX8	11;11;9	11;11;9	11;11;9	MICOS complex subunit MIC27	APOOL	tr|A0A087WYF7|A0A087WYF7_HUMAN MICOS complex subunit OS=Homo sapiens OX=9606 GN=APOOL PE=1 SV=1;sp|Q6UXV4|MIC27_HUMAN MICOS complex subunit MIC27 OS=Homo sapiens OX=9606 GN=APOOL PE=1 SV=1;tr|A0A087WUX8|A0A087WUX8_HUMAN MICOS complex subunit OS=Homo sapien	3	11	11	11	8	8	10	11	8	8	10	11	8	8	10	11	53	53	53	29.205	268	268;268;263	31.3		1	2						2							4
A0A087WYH0;J3KRC8;Q96N06;Q96N06-2	A0A087WYH0;J3KRC8;Q96N06;Q96N06-2	2;2;2;2	2;2;2;2	2;2;2;2	Spermatogenesis-associated protein 33	SPATA33	tr|A0A087WYH0|A0A087WYH0_HUMAN Spermatogenesis-associated protein 33 OS=Homo sapiens OX=9606 GN=SPATA33 PE=1 SV=1;tr|J3KRC8|J3KRC8_HUMAN Spermatogenesis-associated protein 33 (Fragment) OS=Homo sapiens OX=9606 GN=SPATA33 PE=1 SV=1;sp|Q96N06|SPT33_HUMAN Spe	4	2	2	2	1	1	0	0	1	1	0	0	1	1	0	0	25.7	25.7	25.7	12.166	109	109;146;139;140	28
A0A0A0MQW9;A0A087WYJ0;Q9UGI6-3;Q9UGI6-2;Q9UGI6	A0A0A0MQW9;A0A087WYJ0;Q9UGI6-3;Q9UGI6-2;Q9UGI6	1;1;1;1;1	1;1;1;1;1	1;1;1;1;1	Small conductance calcium-activated potassium channel protein 3	KCNN3	tr|A0A0A0MQW9|A0A0A0MQW9_HUMAN Small conductance calcium-activated potassium channel protein 3 OS=Homo sapiens OX=9606 GN=KCNN3 PE=1 SV=1;tr|A0A087WYJ0|A0A087WYJ0_HUMAN Small conductance calcium-activated potassium channel protein 3 OS=Homo sapiens OX=9606	5	1	1	1	1	1	0	0	1	1	0	0	1	1	0	0	1.8	1.8	1.8	81.384	731	731;746;418;426;736	47
G3V4A5;A0A087WYL7;O75586;O75586-2;O75586-3	G3V4A5;A0A087WYL7;O75586;O75586-2	4;4;4;4;1	4;4;4;4;1	4;4;4;4;1	Mediator of RNA polymerase II transcription subunit 6	MED6	tr|G3V4A5|G3V4A5_HUMAN Mediator of RNA polymerase II transcription subunit 6 OS=Homo sapiens OX=9606 GN=MED6 PE=1 SV=1;tr|A0A087WYL7|A0A087WYL7_HUMAN Mediator of RNA polymerase II transcription subunit 6 OS=Homo sapiens OX=9606 GN=MED6 PE=1 SV=1;sp|O75586|	5	4	4	4	4	4	4	4	4	4	4	4	4	4	4	4	16.1	16.1	16.1	28.723	249	249;257;246;253;181	29.9						1	4
A0A087WYM5;Q9BVV6-2;Q9BVV6-4;Q9BVV6;Q9BVV6-3	A0A087WYM5;Q9BVV6-2;Q9BVV6-4;Q9BVV6;Q9BVV6-3	1;1;1;1;1	1;1;1;1;1	1;1;1;1;1	Protein TALPID3	KIAA0586	tr|A0A087WYM5|A0A087WYM5_HUMAN Protein TALPID3 OS=Homo sapiens OX=9606 GN=KIAA0586 PE=1 SV=1;sp|Q9BVV6-2|TALD3_HUMAN Isoform 2 of Protein TALPID3 OS=Homo sapiens OX=9606 GN=KIAA0586;sp|Q9BVV6-4|TALD3_HUMAN Isoform 4 of Protein TALPID3 OS=Homo sapiens OX=96	5	1	1	1	1	1	1	1	1	1	1	1	1	1	1	1	1	1	1	161.77	1463	1463;1472;1504;1533;1644	10.8										1	4
A0A087WYN9;Q7Z478;H0Y8L1	A0A087WYN9;Q7Z478	35;35;1	35;35;1	35;35;1	ATP-dependent RNA helicase DHX29	DHX29	tr|A0A087WYN9|A0A087WYN9_HUMAN ATP-dependent RNA helicase DHX29 OS=Homo sapiens OX=9606 GN=DHX29 PE=1 SV=1;sp|Q7Z478|DHX29_HUMAN ATP-dependent RNA helicase DHX29 OS=Homo sapiens OX=9606 GN=DHX29 PE=1 SV=2	3	35	35	35	32	34	33	35	32	34	33	35	32	34	33	35	28.9	28.9	28.9	155.29	1370	1370;1369;160	20.8		6	21	17	5	5	4	1	1	4		8	10	1	2	7	6	14	5
A0A087WYP2;Q8IZQ5;H0YE28;H3BV83	A0A087WYP2;Q8IZQ5;H0YE28	6;6;4;2	6;6;4;2	6;6;4;2	Selenoprotein H	C11orf31;SELH	tr|A0A087WYP2|A0A087WYP2_HUMAN Selenoprotein H OS=Homo sapiens OX=9606 GN=SELENOH PE=1 SV=1;sp|Q8IZQ5|SELH_HUMAN Selenoprotein H OS=Homo sapiens OX=9606 GN=SELENOH PE=1 SV=2;tr|H0YE28|H0YE28_HUMAN Selenoprotein H (Fragment) OS=Homo sapiens OX=9606 GN=SELEN	4	6	6	6	6	5	4	5	6	5	4	5	6	5	4	5	36.4	36.4	36.4	13.303	121	121;122;94;18	35		1									4	1
A0A087WYS1;E7EUC7;Q16851;C9JQU9;C9J6Q0	A0A087WYS1;E7EUC7;Q16851	22;22;22;8;2	22;22;22;8;2	1;1;1;0;1	UTP--glucose-1-phosphate uridylyltransferase	UGP2	tr|A0A087WYS1|A0A087WYS1_HUMAN UTP--glucose-1-phosphate uridylyltransferase OS=Homo sapiens OX=9606 GN=UGP2 PE=1 SV=1;tr|E7EUC7|E7EUC7_HUMAN UTP--glucose-1-phosphate uridylyltransferase OS=Homo sapiens OX=9606 GN=UGP2 PE=1 SV=1;sp|Q16851|UGPA_HUMAN UTP--gl	5	22	22	1	20	21	22	20	20	21	22	20	1	1	1	1	46.9	46.9	3	56.967	508	508;517;508;175;49	23.5	14	4			5	8	4		1	5	7	10	4	1		8	9		4
A0A087WYT3;Q15185-4;Q15185;Q15185-3;B4DDC6;Q15185-2	A0A087WYT3;Q15185-4;Q15185;Q15185-3;B4DDC6	9;9;9;7;5;4	9;9;9;7;5;4	9;9;9;7;5;4	Prostaglandin E synthase 3	PTGES3	tr|A0A087WYT3|A0A087WYT3_HUMAN Prostaglandin E synthase 3 OS=Homo sapiens OX=9606 GN=PTGES3 PE=1 SV=1;sp|Q15185-4|TEBP_HUMAN Isoform 4 of Prostaglandin E synthase 3 OS=Homo sapiens OX=9606 GN=PTGES3;sp|Q15185|TEBP_HUMAN Prostaglandin E synthase 3 OS=Homo s	6	9	9	9	9	9	9	9	9	9	9	9	9	9	9	9	51.2	51.2	51.2	19.155	164	164;139;160;130;124;127	23.5		8	1		2	4	4	3	1	1	1			1	4	4	4	1	1
A0A087WYU2;Q96S19-3;Q96S19-5;Q96S19;H3BS73;H3BRT2;H3BQ55;H3BNT3;H3BNB2;H3BMF3;Q96S19-2;Q96S19-6;Q96S19-4	A0A087WYU2;Q96S19-3;Q96S19-5;Q96S19	3;3;3;3;1;1;1;1;1;1;1;1;1	3;3;3;3;1;1;1;1;1;1;1;1;1	3;3;3;3;1;1;1;1;1;1;1;1;1	UPF0585 protein C16orf13	C16orf13	tr|A0A087WYU2|A0A087WYU2_HUMAN Methyltransferase-like 26 OS=Homo sapiens OX=9606 GN=METTL26 PE=1 SV=1;sp|Q96S19-3|MTL26_HUMAN Isoform 3 of Methyltransferase-like 26 OS=Homo sapiens OX=9606 GN=METTL26;sp|Q96S19-5|MTL26_HUMAN Isoform 5 of Methyltransferase-l	13	3	3	3	3	3	3	3	3	3	3	3	3	3	3	3	17.9	17.9	17.9	20.428	184	184;107;127;204;103;133;161;162;174;176;147;185;205	32.3		4
A0A087WYZ1	A0A087WYZ1	9	1	1		CNDP2	tr|A0A087WYZ1|A0A087WYZ1_HUMAN Cytosolic non-specific dipeptidase OS=Homo sapiens OX=9606 GN=CNDP2 PE=1 SV=1	1	9	1	1	8	9	8	9	1	1	0	1	1	1	0	1	61.8	5.1	5.1	17.322	157	157	46.2
A0A087WZ13;E9PAU2;Q8IY67-2;K7EKR9;Q8IY67-3;K7EQG2	A0A087WZ13;E9PAU2;Q8IY67-2	22;22;21;6;5;2	22;22;21;6;5;2	8;8;7;0;0;2	Ribonucleoprotein PTB-binding 1	RAVER1	tr|A0A087WZ13|A0A087WZ13_HUMAN Ribonucleoprotein PTB-binding 1 OS=Homo sapiens OX=9606 GN=RAVER1 PE=1 SV=1;tr|E9PAU2|E9PAU2_HUMAN Ribonucleoprotein PTB-binding 1 OS=Homo sapiens OX=9606 GN=RAVER1 PE=1 SV=1;sp|Q8IY67-2|RAVR1_HUMAN Isoform 2 of Ribonucleopro	6	22	22	8	21	21	22	21	21	21	22	21	8	8	8	8	36	36	13.9	77.843	739	739;756;739;96;75;157	24	13	2				6	10	7	4	11	7		1	4	5	1	4	3	1
A0A087WZ62;Q9H6U8;Q9H6U8-3;H0YCW6;Q9H6U8-2;Q9H6U8-4;A0A087WTZ3;A0A087WVC0;A0A087WZY8;A0A087WX16;A0A087WV58	A0A087WZ62;Q9H6U8;Q9H6U8-3;H0YCW6;Q9H6U8-2;Q9H6U8-4	9;9;9;7;7;7;2;2;2;1;1	9;9;9;7;7;7;2;2;2;1;1	9;9;9;7;7;7;2;2;2;1;1	Alpha-1,2-mannosyltransferase ALG9	ALG9	tr|A0A087WZ62|A0A087WZ62_HUMAN Mannosyltransferase OS=Homo sapiens OX=9606 PE=3 SV=1;sp|Q9H6U8|ALG9_HUMAN Alpha-1,2-mannosyltransferase ALG9 OS=Homo sapiens OX=9606 GN=ALG9 PE=1 SV=2;sp|Q9H6U8-3|ALG9_HUMAN Isoform 3 of Alpha-1,2-mannosyltransferase ALG9 OS	11	9	9	9	9	9	9	9	9	9	9	9	9	9	9	9	12.9	12.9	12.9	95.921	844	844;611;618;207;440;447;134;168;198;102;144	21.8	4	1	4		4								1	5					1
A0A087X2C2;A0A087WZ97;Q5T7M9;A0A087WZK6;Q5T7M9-2	A0A087X2C2;A0A087WZ97;Q5T7M9;A0A087WZK6	3;3;3;2;1	3;3;3;2;1	3;3;3;2;1	Protein FAM69A	FAM69A	tr|A0A087X2C2|A0A087X2C2_HUMAN Protein FAM69A OS=Homo sapiens OX=9606 GN=FAM69A PE=1 SV=1;tr|A0A087WZ97|A0A087WZ97_HUMAN Protein FAM69A OS=Homo sapiens OX=9606 GN=FAM69A PE=1 SV=1;sp|Q5T7M9|FA69A_HUMAN Protein FAM69A OS=Homo sapiens OX=9606 GN=FAM69A PE=2	5	3	3	3	2	2	3	2	2	2	3	2	2	2	3	2	8.1	8.1	8.1	43.532	383	383;403;428;369;162	13.8				3												2
C9JXK9;C9JUT4;A0A087WZF1;Q93052	C9JXK9;C9JUT4;A0A087WZF1;Q93052	1;1;1;1	1;1;1;1	1;1;1;1	Lipoma-preferred partner	LPP	tr|C9JXK9|C9JXK9_HUMAN Lipoma-preferred partner (Fragment) OS=Homo sapiens OX=9606 GN=LPP PE=1 SV=1;tr|C9JUT4|C9JUT4_HUMAN LIM domain containing preferred translocation partner in lipoma, isoform CRA_e OS=Homo sapiens OX=9606 GN=LPP PE=1 SV=1;tr|A0A087WZF1	4	1	1	1	1	0	1	1	1	0	1	1	1	0	1	1	5.2	5.2	5.2	26.706	252	252;428;590;612	20
D6REQ6;D6RHI9;A0A087WZM2;O00584;H0YAE9;A0A087WWI1;O00584-2	D6REQ6;D6RHI9;A0A087WZM2;O00584	9;9;9;9;4;2;2	9;9;9;9;4;2;2	9;9;9;9;4;2;2	Ribonuclease T2	RNASET2	tr|D6REQ6|D6REQ6_HUMAN Ribonuclease T2, isoform CRA_c OS=Homo sapiens OX=9606 GN=RNASET2 PE=1 SV=1;tr|D6RHI9|D6RHI9_HUMAN Ribonuclease T2 (Fragment) OS=Homo sapiens OX=9606 GN=RNASET2 PE=1 SV=8;tr|A0A087WZM2|A0A087WZM2_HUMAN Ribonuclease T2 OS=Homo sapiens	7	9	9	9	6	7	5	9	6	7	5	9	6	7	5	9	40.4	40.4	40.4	25.308	218	218;253;306;256;185;238;121	18.2	3					5	4	4	4
A0A087WZN1;O43837;A0A087X2E5;O43837-2;O43837-3;A0A0D9SG66	A0A087WZN1;O43837;A0A087X2E5;O43837-2	14;14;12;12;6;4	14;14;12;12;6;4	14;14;12;12;6;4	Isocitrate dehydrogenase [NAD] subunit, mitochondrial;Isocitrate dehydrogenase [NAD] subunit beta, mitochondrial	IDH3B	tr|A0A087WZN1|A0A087WZN1_HUMAN Isocitrate dehydrogenase [NAD] subunit, mitochondrial OS=Homo sapiens OX=9606 GN=IDH3B PE=1 SV=1;sp|O43837|IDH3B_HUMAN Isocitrate dehydrogenase [NAD] subunit beta, mitochondrial OS=Homo sapiens OX=9606 GN=IDH3B PE=1 SV=2;tr|A	6	14	14	14	14	14	14	14	14	14	14	14	14	14	14	14	43.2	43.2	43.2	42.41	387	387;385;376;383;233;145	23.8		2	13	6	8	5	5	1				4	10	3	7	4		1	5
A0A087WZP2;Q9UI36-2;Q9UI36;A0A087WY66;A0A087WZA7;Q9UI36-4;Q9UI36-3;D6REJ4	A0A087WZP2;Q9UI36-2;Q9UI36;A0A087WY66;A0A087WZA7;Q9UI36-4;Q9UI36-3	9;9;9;8;8;8;8;1	9;9;9;8;8;8;8;1	8;8;8;7;7;7;7;0	Dachshund homolog 1	DACH1	tr|A0A087WZP2|A0A087WZP2_HUMAN Dachshund homolog 1 OS=Homo sapiens OX=9606 GN=DACH1 PE=1 SV=1;sp|Q9UI36-2|DACH1_HUMAN Isoform 2 of Dachshund homolog 1 OS=Homo sapiens OX=9606 GN=DACH1;sp|Q9UI36|DACH1_HUMAN Dachshund homolog 1 OS=Homo sapiens OX=9606 GN=DAC	8	9	9	8	5	8	9	3	5	8	9	3	5	8	8	3	11.3	11.3	9.9	78.561	758	758;708;760;504;558;506;560;175	31	2											1	1
A0A087WZP9	A0A087WZP9	3	2	1		LIME1	tr|A0A087WZP9|A0A087WZP9_HUMAN Lck-interacting transmembrane adapter 1 OS=Homo sapiens OX=9606 GN=LIME1 PE=1 SV=1	1	3	2	1	3	3	3	3	2	2	2	2	1	1	1	1	15.2	10.9	6.6	21.672	211	211	44.6
A0A087WZQ7;Q9H115-2;Q9H115;Q9H115-3	A0A087WZQ7;Q9H115-2;Q9H115;Q9H115-3	7;7;7;5	5;5;5;3	5;5;5;3	Beta-soluble NSF attachment protein	NAPB	tr|A0A087WZQ7|A0A087WZQ7_HUMAN Beta-soluble NSF attachment protein OS=Homo sapiens OX=9606 GN=NAPB PE=1 SV=1;sp|Q9H115-2|SNAB_HUMAN Isoform 2 of Beta-soluble NSF attachment protein OS=Homo sapiens OX=9606 GN=NAPB;sp|Q9H115|SNAB_HUMAN Beta-soluble NSF attac	4	7	5	5	5	5	6	7	4	4	5	5	4	4	5	5	30.8	23.2	23.2	33.917	302	302;259;298;204	36.4
A0A087WZT0;M0QZ22;Q5PRF9;M0R0X3	A0A087WZT0;M0QZ22;Q5PRF9	9;9;9;3	9;9;9;3	9;9;9;3	Protein Smaug homolog 2	SAMD4B	tr|A0A087WZT0|A0A087WZT0_HUMAN Protein Smaug homolog 2 OS=Homo sapiens OX=9606 GN=SAMD4B PE=1 SV=1;tr|M0QZ22|M0QZ22_HUMAN Protein Smaug homolog 2 OS=Homo sapiens OX=9606 GN=SAMD4B PE=1 SV=1;sp|Q5PRF9|SMAG2_HUMAN Protein Smaug homolog 2 OS=Homo sapiens OX=9	4	9	9	9	6	7	9	7	6	7	9	7	6	7	9	7	23.1	23.1	23.1	72.413	663	663;692;694;325	29.1							2	3
A0A087WZT3;Q9H3K6;H3BV85;H3BTW0;A0A0B4J295;Q9H3K6-2	A0A087WZT3;Q9H3K6;H3BV85;H3BTW0;A0A0B4J295;Q9H3K6-2	4;4;2;2;2;2	4;4;2;2;2;2	2;2;0;0;0;0	BolA-like protein 2	BOLA2;BOLA2B	tr|A0A087WZT3|A0A087WZT3_HUMAN BolA-like protein 2 OS=Homo sapiens OX=9606 GN=BOLA2 PE=1 SV=2;sp|Q9H3K6|BOLA2_HUMAN BolA-like protein 2 OS=Homo sapiens OX=9606 GN=BOLA2 PE=1 SV=1;tr|H3BV85|H3BV85_HUMAN BolA-like protein 2 (Fragment) OS=Homo sapiens OX=9606	6	4	4	2	4	4	4	4	4	4	4	4	2	2	2	2	33.6	33.6	18.4	16.932	152	152;86;88;89;124;58	8.19	2	8	6	2						1	3	3	3
J3KPF9;A0A087X011;E9PES4;Q9Y496;H7C2F6;C9J9X2	J3KPF9;A0A087X011;E9PES4;Q9Y496	18;18;18;18;5;4	17;17;17;17;5;4	17;17;17;17;5;4	Kinesin-like protein;Kinesin-like protein KIF3A	KIF3A	tr|J3KPF9|J3KPF9_HUMAN Kinesin-like protein OS=Homo sapiens OX=9606 GN=KIF3A PE=1 SV=1;tr|A0A087X011|A0A087X011_HUMAN Kinesin-like protein OS=Homo sapiens OX=9606 GN=KIF3A PE=1 SV=1;tr|E9PES4|E9PES4_HUMAN Kinesin-like protein OS=Homo sapiens OX=9606 GN=KIF	6	18	17	17	17	17	16	17	16	16	15	16	16	16	15	16	27.2	25.6	25.6	80.354	702	702;725;726;699;185;169	19.2	4	3	4		7	1	8	5				1	3				1	7	6
A0A087X020;Q9Y3A5;F8WE72	A0A087X020;Q9Y3A5	17;17;4	17;17;4	17;17;4	Ribosome maturation protein SBDS	SBDS	tr|A0A087X020|A0A087X020_HUMAN Ribosome maturation protein SBDS OS=Homo sapiens OX=9606 GN=SBDS PE=1 SV=1;sp|Q9Y3A5|SBDS_HUMAN Ribosome maturation protein SBDS OS=Homo sapiens OX=9606 GN=SBDS PE=1 SV=4	3	17	17	17	16	15	17	17	16	15	17	17	16	15	17	17	59.2	59.2	59.2	28.864	250	250;250;86	22.7	4	4	4		5	10	2	4			4				1	6	8	3	3
G3V2W9;A0A087X060;Q56P03	G3V2W9;A0A087X060;Q56P03	4;4;4	4;4;4	4;4;4	E2F-associated phosphoprotein	EAPP	tr|G3V2W9|G3V2W9_HUMAN E2F-associated phosphoprotein (Fragment) OS=Homo sapiens OX=9606 GN=EAPP PE=1 SV=1;tr|A0A087X060|A0A087X060_HUMAN E2F-associated phosphoprotein OS=Homo sapiens OX=9606 GN=EAPP PE=1 SV=1;sp|Q56P03|EAPP_HUMAN E2F-associated phosphoprot	3	4	4	4	3	3	3	4	3	3	3	4	3	3	3	4	24.4	24.4	24.4	23.468	205	205;231;285	14.8				4	4									4
Q5JZB7;A0A087X074;Q5JZB8;Q9BPZ2;Q99865	Q5JZB7;A0A087X074;Q5JZB8;Q9BPZ2;Q99865	1;1;1;1;1	1;1;1;1;1	1;1;1;1;1	Spindlin-2B;Spindlin-2A	SPIN2B;SPIN2A	tr|Q5JZB7|Q5JZB7_HUMAN Spindlin-2B OS=Homo sapiens OX=9606 GN=SPIN2B PE=4 SV=1;tr|A0A087X074|A0A087X074_HUMAN Spindlin-2A OS=Homo sapiens OX=9606 GN=SPIN2A PE=4 SV=1;tr|Q5JZB8|Q5JZB8_HUMAN Spindlin-2B (Fragment) OS=Homo sapiens OX=9606 GN=SPIN2B PE=4 SV=1;	5	1	1	1	1	1	1	1	1	1	1	1	1	1	1	1	8.3	8.3	8.3	17.601	157	157;157;247;258;258	18.6																		2	3
A0A087X091	A0A087X091	2	1	1		WDR13	tr|A0A087X091|A0A087X091_HUMAN WD repeat-containing protein 13 (Fragment) OS=Homo sapiens OX=9606 GN=WDR13 PE=1 SV=1	1	2	1	1	2	2	2	2	1	1	1	1	1	1	1	1	10.2	4.3	4.3	20.602	187	187	3.75			1	3
A0A087X0B7;Q5SQN1;H7C3C7;Q5SQN1-2;U3KPT7;Q5SQN1-4;A0A087X2J6;H0Y627;Q5SQN1-3	A0A087X0B7;Q5SQN1;H7C3C7;Q5SQN1-2;U3KPT7;Q5SQN1-4	6;6;4;4;3;3;2;1;1	6;6;4;4;3;3;2;1;1	6;6;4;4;3;3;2;1;1	Synaptosomal-associated protein 47	SNAP47	tr|A0A087X0B7|A0A087X0B7_HUMAN Synaptosomal-associated protein 47 OS=Homo sapiens OX=9606 GN=SNAP47 PE=1 SV=1;sp|Q5SQN1|SNP47_HUMAN Synaptosomal-associated protein 47 OS=Homo sapiens OX=9606 GN=SNAP47 PE=1 SV=3;tr|H7C3C7|H7C3C7_HUMAN Synaptosomal-associate	9	6	6	6	2	4	6	3	2	4	6	3	2	4	6	3	24.3	24.3	24.3	47.298	419	419;464;438;446;222;222;256;259;204	28.2														5	1				1
A0A087X0D5;P09668;E9PKT6	A0A087X0D5;P09668	5;5;2	5;5;2	5;5;2	Pro-cathepsin H;Cathepsin H mini chain;Cathepsin H;Cathepsin H heavy chain;Cathepsin H light chain	CTSH	tr|A0A087X0D5|A0A087X0D5_HUMAN Pro-cathepsin H OS=Homo sapiens OX=9606 GN=CTSH PE=1 SV=1;sp|P09668|CATH_HUMAN Pro-cathepsin H OS=Homo sapiens OX=9606 GN=CTSH PE=1 SV=4	3	5	5	5	3	5	2	4	3	5	2	4	3	5	2	4	18.3	18.3	18.3	36.269	323	323;335;134	19.8				3	1			1	1			8	2	1	1
A0A087X0G5;Q8IZL2	A0A087X0G5;Q8IZL2	2;2	2;2	2;2	Mastermind-like protein 2	MAML2	tr|A0A087X0G5|A0A087X0G5_HUMAN Mastermind-like protein 2 OS=Homo sapiens OX=9606 GN=MAML2 PE=1 SV=1;sp|Q8IZL2|MAML2_HUMAN Mastermind-like protein 2 OS=Homo sapiens OX=9606 GN=MAML2 PE=1 SV=2	2	2	2	2	1	2	2	1	1	2	2	1	1	2	2	1	2.3	2.3	2.3	108.01	986	986;1156	24.6																3
A0A087X0H9;Q5T8P6-3;Q5T8P6-4;Q5T8P6-5;E2PSN0;Q5T8P6-6	A0A087X0H9;Q5T8P6-3;Q5T8P6-4;Q5T8P6-5	32;31;24;23;8;7	1;1;1;1;0;0	1;1;1;1;0;0	RNA-binding protein 26	RBM26	tr|A0A087X0H9|A0A087X0H9_HUMAN RNA-binding protein 26 OS=Homo sapiens OX=9606 GN=RBM26 PE=1 SV=1;sp|Q5T8P6-3|RBM26_HUMAN Isoform 3 of RNA-binding protein 26 OS=Homo sapiens OX=9606 GN=RBM26;sp|Q5T8P6-4|RBM26_HUMAN Isoform 4 of RNA-binding protein 26 OS=Hom	6	32	1	1	31	29	31	30	1	1	0	1	1	1	0	1	28.6	1.2	1.2	113.79	1009	1009;980;558;534;171;120	28.2
A0A087X0I3;B4E3Q4;Q9NZK5-2;Q9NZK5	A0A087X0I3;B4E3Q4;Q9NZK5-2;Q9NZK5	3;3;3;3	3;3;3;3	3;3;3;3	Adenosine deaminase CECR1	CECR1	tr|A0A087X0I3|A0A087X0I3_HUMAN Adenosine deaminase 2 OS=Homo sapiens OX=9606 GN=ADA2 PE=1 SV=1;tr|B4E3Q4|B4E3Q4_HUMAN Adenosine deaminase 2 OS=Homo sapiens OX=9606 GN=ADA2 PE=1 SV=1;sp|Q9NZK5-2|ADA2_HUMAN Isoform 2 of Adenosine deaminase 2 OS=Homo sapiens	4	3	3	3	1	3	3	1	1	3	3	1	1	3	3	1	9.5	9.5	9.5	45.361	391	391;469;270;511	19.1	3		3	2
A0A087X0M0;Q7Z5L2-2;Q7Z5L2;Q7Z5L2-3	A0A087X0M0;Q7Z5L2-2;Q7Z5L2	3;3;3;1	3;3;3;1	3;3;3;1	Coiled-coil domain-containing protein R3HCC1L	R3HCC1L	tr|A0A087X0M0|A0A087X0M0_HUMAN Coiled-coil domain-containing protein R3HCC1L OS=Homo sapiens OX=9606 GN=R3HCC1L PE=1 SV=1;sp|Q7Z5L2-2|R3HCL_HUMAN Isoform 2 of Coiled-coil domain-containing protein R3HCC1L OS=Homo sapiens OX=9606 GN=R3HCC1L;sp|Q7Z5L2|R3HCL_	4	3	3	3	3	2	2	1	3	2	2	1	3	2	2	1	5.3	5.3	5.3	87.882	792	792;778;792;184	26.2							1
A0A087X0M4;Q9BWU0;A0A087WWF4;H7C256	A0A087X0M4;Q9BWU0	29;28;12;6	29;28;12;6	29;28;12;6	Kanadaptin	SLC4A1AP	tr|A0A087X0M4|A0A087X0M4_HUMAN Kanadaptin OS=Homo sapiens OX=9606 GN=SLC4A1AP PE=1 SV=1;sp|Q9BWU0|NADAP_HUMAN Kanadaptin OS=Homo sapiens OX=9606 GN=SLC4A1AP PE=1 SV=1	4	29	29	29	27	25	25	26	27	25	25	26	27	25	25	26	46.5	46.5	46.5	82.89	742	742;796;273;157	26.4	3	1	6	5	3	4		1	4			5	7		4		1	4	4
H7C3T3;A0A0D9SGH2;A0A087X0N0;A0A0D9SFL5;C9JC32;Q9UPV9-3;Q9UPV9-2;Q9UPV9	H7C3T3;A0A0D9SGH2;A0A087X0N0;A0A0D9SFL5;C9JC32;Q9UPV9-3;Q9UPV9-2;Q9UPV9	1;1;1;1;1;1;1;1	1;1;1;1;1;1;1;1	1;1;1;1;1;1;1;1	Trafficking kinesin-binding protein 1	TRAK1	tr|H7C3T3|H7C3T3_HUMAN Trafficking kinesin-binding protein 1 (Fragment) OS=Homo sapiens OX=9606 GN=TRAK1 PE=1 SV=1;tr|A0A0D9SGH2|A0A0D9SGH2_HUMAN Trafficking kinesin-binding protein 1 OS=Homo sapiens OX=9606 GN=TRAK1 PE=1 SV=1;tr|A0A087X0N0|A0A087X0N0_HUMA	8	1	1	1	0	1	1	1	0	1	1	1	0	1	1	1	5	5	5	33.752	300	300;526;670;849;895;556;686;953	37
A0A087X0N2;O15243	A0A087X0N2;O15243	1;1	1;1	1;1	Leptin receptor gene-related protein	LEPROT	tr|A0A087X0N2|A0A087X0N2_HUMAN Leptin receptor gene-related protein OS=Homo sapiens OX=9606 GN=LEPROT PE=1 SV=1;sp|O15243|OBRG_HUMAN Leptin receptor gene-related protein OS=Homo sapiens OX=9606 GN=LEPROT PE=1 SV=1	2	1	1	1	1	1	0	1	1	1	0	1	1	1	0	1	9.3	9.3	9.3	15.428	140	140;131	28
A0A087X0P0;Q02224-3;Q02224-2;Q02224;D6RBW0	A0A087X0P0;Q02224-3;Q02224-2;Q02224;D6RBW0	19;19;19;19;10	19;19;19;19;10	19;19;19;19;10	Kinesin-like protein;Centromere-associated protein E	CENPE	tr|A0A087X0P0|A0A087X0P0_HUMAN Centromere-associated protein E OS=Homo sapiens OX=9606 GN=CENPE PE=1 SV=1;sp|Q02224-3|CENPE_HUMAN Isoform 3 of Centromere-associated protein E OS=Homo sapiens OX=9606 GN=CENPE;sp|Q02224-2|CENPE_HUMAN Isoform 2 of Centromere-	5	19	19	19	15	18	13	15	15	18	13	15	15	18	13	15	8.5	8.5	8.5	312.1	2664	2664;2580;2665;2701;1126	27.9	1	2		4	7	1			1
A0A087X0P9;Q96CW6;I3L4S1	A0A087X0P9;Q96CW6	3;3;1	3;3;1	3;3;1	Probable RNA polymerase II nuclear localization protein SLC7A6OS	SLC7A6OS	tr|A0A087X0P9|A0A087X0P9_HUMAN Probable RNA polymerase II nuclear localization protein SLC7A6OS (Fragment) OS=Homo sapiens OX=9606 GN=SLC7A6OS PE=1 SV=1;sp|Q96CW6|S7A6O_HUMAN Probable RNA polymerase II nuclear localization protein SLC7A6OS OS=Homo sapiens	3	3	3	3	3	2	3	2	3	2	3	2	3	2	3	2	16.3	16.3	16.3	23.423	209	209;309;119	32.5					2
A0A087X0Q1;Q7Z739;A0A024R7W5;A0A087WY31;A0A087X0C3;S4R373	A0A087X0Q1;Q7Z739;A0A024R7W5;A0A087WY31	17;17;16;16;1;1	17;17;16;16;1;1	10;10;9;9;1;1	YTH domain-containing family protein 3	YTHDF3	tr|A0A087X0Q1|A0A087X0Q1_HUMAN YTH domain-containing family protein 3 OS=Homo sapiens OX=9606 GN=YTHDF3 PE=1 SV=1;sp|Q7Z739|YTHD3_HUMAN YTH domain-containing family protein 3 OS=Homo sapiens OX=9606 GN=YTHDF3 PE=1 SV=1;tr|A0A024R7W5|A0A024R7W5_HUMAN YTH do	6	17	17	10	15	16	17	16	15	16	17	16	9	10	10	10	30.4	30.4	19.2	63.674	583	583;585;534;588;41;52	19.8	4	8			4	1	8	10	1	2	4	4	4	1	4	3
A0A087X0Q9;Q9BVL4	A0A087X0Q9;Q9BVL4	14;14	14;14	14;14	Selenoprotein O	SELO	tr|A0A087X0Q9|A0A087X0Q9_HUMAN Selenoprotein O OS=Homo sapiens OX=9606 GN=SELENOO PE=1 SV=1;sp|Q9BVL4|SELO_HUMAN Selenoprotein O OS=Homo sapiens OX=9606 GN=SELENOO PE=1 SV=3	2	14	14	14	11	14	13	14	11	14	13	14	11	14	13	14	27.4	27.4	27.4	73.338	668	668;669	24	8				3	2													4
A0A087X0R0;O15550;F5H6S1;F8W8R6;F5H5V6;H0Y6I7;H0Y5J3;A0A096LPD8;A0A087X2I9;F5GWV3;F5H8B4;O14607-5;O14607-4;A0A087X248;F5H3N7;A0A087X0Y2;O14607-3;O14607;O14607-2;H7C1F1;A0A087WUN6;H0Y6V5	A0A087X0R0;O15550;F5H6S1;F8W8R6;F5H5V6;H0Y6I7;H0Y5J3	13;13;12;12;11;9;9;5;5;5;5;5;5;4;4;4;4;4;3;2;2;1	13;13;12;12;11;9;9;5;5;5;5;5;5;4;4;4;4;4;3;2;2;1	13;13;12;12;11;9;9;5;5;5;5;5;5;4;4;4;4;4;3;2;2;1	Lysine-specific demethylase 6A	KDM6A	tr|A0A087X0R0|A0A087X0R0_HUMAN Lysine-specific demethylase 6A OS=Homo sapiens OX=9606 GN=KDM6A PE=1 SV=1;sp|O15550|KDM6A_HUMAN Lysine-specific demethylase 6A OS=Homo sapiens OX=9606 GN=KDM6A PE=1 SV=2;tr|F5H6S1|F5H6S1_HUMAN Lysine-specific demethylase 6A O	22	13	13	13	12	12	10	4	12	12	10	4	12	12	10	4	12.1	12.1	12.1	157.48	1429	1429;1401;1332;1384;1269;999;1044;1335;1367;1389;1444;1211;1392;1264;1363;1399;1240;1347;1079;224;224;161	27.6						1	3	1		1	5						4	1
A0A087X0R6;Q9UMY4-2;Q9UMY4;Q9UMY4-3	A0A087X0R6;Q9UMY4-2;Q9UMY4;Q9UMY4-3	9;9;9;8	9;9;9;8	8;8;8;8	Sorting nexin-12	SNX12	tr|A0A087X0R6|A0A087X0R6_HUMAN Sorting nexin-12 OS=Homo sapiens OX=9606 GN=SNX12 PE=1 SV=1;sp|Q9UMY4-2|SNX12_HUMAN Isoform 2 of Sorting nexin-12 OS=Homo sapiens OX=9606 GN=SNX12;sp|Q9UMY4|SNX12_HUMAN Sorting nexin-12 OS=Homo sapiens OX=9606 GN=SNX12 PE=1 S	4	9	9	8	9	8	9	9	9	8	9	9	8	7	8	8	66.9	66.9	62.8	19.825	172	172;162;172;158	19.9	4	4	1			2	3		1	4	1	3	3	3	1
A0A087X0S5;P12109	A0A087X0S5;P12109	1;1	1;1	1;1	Collagen alpha-1(VI) chain	COL6A1	tr|A0A087X0S5|A0A087X0S5_HUMAN Collagen alpha-1(VI) chain OS=Homo sapiens OX=9606 GN=COL6A1 PE=1 SV=1;sp|P12109|CO6A1_HUMAN Collagen alpha-1(VI) chain OS=Homo sapiens OX=9606 GN=COL6A1 PE=1 SV=3	2	1	1	1	1	1	1	1	1	1	1	1	1	1	1	1	1.9	1.9	1.9	108.34	1026	1026;1028	13													4
A0A087X0V5;P29728-2;P29728;F8W1C5;P29728-3	A0A087X0V5;P29728-2;P29728	15;15;15;3;2	15;15;15;3;2	15;15;15;3;2	2-5-oligoadenylate synthase 2	OAS2	tr|A0A087X0V5|A0A087X0V5_HUMAN 2-5-oligoadenylate synthase 2 OS=Homo sapiens OX=9606 GN=OAS2 PE=1 SV=1;sp|P29728-2|OAS2_HUMAN Isoform p69 of 2-5-oligoadenylate synthase 2 OS=Homo sapiens OX=9606 GN=OAS2;sp|P29728|OAS2_HUMAN 2-5-oligoadenylate synthas	5	15	15	15	14	14	15	12	14	14	15	12	14	14	15	12	22.9	22.9	22.9	83.234	726	726;687;719;270;172	27.7	2			1	2			1	4			2	4			1	4
A0A0G2JN29;A0A087X117;Q15155;A0A0G2JP90;A0A087WW46;H3BPS9;I3L0Q6;H3BTW1;H3BUC9;I3L1G6	A0A0G2JN29;A0A087X117;Q15155;A0A0G2JP90;A0A087WW46	38;38;38;32;32;5;4;4;3;1	2;2;2;2;2;0;0;0;2;0	2;2;2;2;2;0;0;0;2;0	Nodal modulator 1	NOMO1	tr|A0A0G2JN29|A0A0G2JN29_HUMAN Nodal modulator 1 OS=Homo sapiens OX=9606 GN=NOMO1 PE=1 SV=1;tr|A0A087X117|A0A087X117_HUMAN Nodal modulator 1 OS=Homo sapiens OX=9606 GN=NOMO1 PE=1 SV=1;sp|Q15155|NOMO1_HUMAN Nodal modulator 1 OS=Homo sapiens OX=9606 GN=NOMO1	10	38	2	2	35	35	36	36	2	2	2	2	2	2	2	2	42.8	1.3	1.3	139.54	1267	1267;1267;1222;1100;1100;223;138;138;144;95	30.7
E7EWM3;A0A087X127;Q8NF64-3;Q8NF64-2;Q8NF64	E7EWM3;A0A087X127;Q8NF64-3;Q8NF64-2;Q8NF64	6;6;6;6;6	6;6;6;6;6	3;3;3;3;3	Zinc finger MIZ domain-containing protein 2	ZMIZ2	tr|E7EWM3|E7EWM3_HUMAN Zinc finger MIZ domain-containing protein 2 OS=Homo sapiens OX=9606 GN=ZMIZ2 PE=1 SV=1;tr|A0A087X127|A0A087X127_HUMAN Zinc finger MIZ domain-containing protein 2 OS=Homo sapiens OX=9606 GN=ZMIZ2 PE=1 SV=1;sp|Q8NF64-3|ZMIZ2_HUMAN Isof	5	6	6	3	6	6	6	6	6	6	6	6	3	3	3	3	10	10	7	93.667	888	888;923;862;894;920	28								4							4	1
E0CX15;A0A087X152;O95185-2;O95185;D6RE16	E0CX15;A0A087X152;O95185-2;O95185;D6RE16	2;2;2;2;1	2;2;2;2;1	2;2;2;2;1	Netrin receptor UNC5C	UNC5C	tr|E0CX15|E0CX15_HUMAN Netrin receptor UNC5C (Fragment) OS=Homo sapiens OX=9606 GN=UNC5C PE=1 SV=1;tr|A0A087X152|A0A087X152_HUMAN Netrin receptor UNC5C OS=Homo sapiens OX=9606 GN=UNC5C PE=1 SV=1;sp|O95185-2|UNC5C_HUMAN Isoform 2 of Netrin receptor UNC5C OS	5	2	2	2	1	0	0	2	1	0	0	2	1	0	0	2	4	4	4	82.325	745	745;890;597;931;260	22.3														1	1
A0A087X159;P81877-4;P81877-5;P81877;P81877-3;H0Y9V4;P81877-2;D6RAC5;H0Y9M5	A0A087X159;P81877-4;P81877-5;P81877;P81877-3;H0Y9V4;P81877-2	5;5;5;5;4;3;3;2;2	5;5;5;5;4;3;3;2;2	4;4;4;4;3;3;2;1;2	Single-stranded DNA-binding protein 2	SSBP2	tr|A0A087X159|A0A087X159_HUMAN Single-stranded DNA-binding protein 2 OS=Homo sapiens OX=9606 GN=SSBP2 PE=1 SV=1;sp|P81877-4|SSBP2_HUMAN Isoform 4 of Single-stranded DNA-binding protein 2 OS=Homo sapiens OX=9606 GN=SSBP2;sp|P81877-5|SSBP2_HUMAN Isoform 5 of	9	5	5	4	4	5	5	5	4	5	5	5	3	4	4	4	24.1	24.1	21.4	38.754	369	369;331;339;361;341;275;298;208;264	24.3			4										4	1
A0A087X169;Q5T6S3;B0QZ72;Q5T6S3-3;X6RER8;F5H8K3;B0QZ50	A0A087X169;Q5T6S3;B0QZ72;Q5T6S3-3;X6RER8	12;12;7;7;6;4;2	12;12;7;7;6;4;2	5;5;0;0;0;4;2	PHD finger protein 19	PHF19	tr|A0A087X169|A0A087X169_HUMAN PHD finger protein 19 OS=Homo sapiens OX=9606 GN=PHF19 PE=1 SV=1;sp|Q5T6S3|PHF19_HUMAN PHD finger protein 19 OS=Homo sapiens OX=9606 GN=PHF19 PE=1 SV=1;tr|B0QZ72|B0QZ72_HUMAN PHD finger protein 19 (Fragment) OS=Homo sapiens O	7	12	12	5	9	9	10	12	9	9	10	12	3	2	4	5	23.2	23.2	10.4	67.646	599	599;580;165;130;106;371;173	26.3	4									4	1	4			3	4		1
A0A087X188;Q9UBW5;F5H0W4;A0A0A0MT10;Q9UBW5-2;S4R418;P49418-2;P49418;S4R3J0	A0A087X188;Q9UBW5;F5H0W4;A0A0A0MT10;Q9UBW5-2;S4R418	17;17;16;16;16;15;2;2;1	17;17;16;16;16;15;2;2;1	15;15;14;14;14;13;0;0;1	Bridging integrator 2	BIN2	tr|A0A087X188|A0A087X188_HUMAN Bridging integrator 2 OS=Homo sapiens OX=9606 GN=BIN2 PE=1 SV=1;sp|Q9UBW5|BIN2_HUMAN Bridging integrator 2 OS=Homo sapiens OX=9606 GN=BIN2 PE=1 SV=3;tr|F5H0W4|F5H0W4_HUMAN Bridging integrator 2 OS=Homo sapiens OX=9606 GN=BIN2	9	17	17	15	12	16	17	14	12	16	17	14	10	14	15	12	41.4	41.4	39.9	65.023	597	597;565;539;551;533;536;653;695;73	21.8		1	5	4		1	3	2	2	2	1	5	4		4	4			5
D3VVH9;A0A087X1A8;G3V3R7;A0A2R8Y3X7;F5H211;P54252-4;P54252;P54252-1;G3V328;A0A087WXY4;C9JQV6;P54252-3;G3V4U9;A0A0A0MS38;E9PJN5;G3V2G1;G3V3T6;G3V2G2;G3V526;S4R399;P54252-5;A0A2R8Y888;G3V4F5;G3V4F4;G3V5H3;G3V3T0;G3V3A6;D3VVP3;D6R9I5;G3V4B1;G3V390;G3V3S5;Q9H3M9	D3VVH9;A0A087X1A8;G3V3R7;A0A2R8Y3X7;F5H211;P54252-4;P54252;P54252-1;G3V328;A0A087WXY4;C9JQV6;P54252-3;G3V4U9;A0A0A0MS38;E9PJN5;G3V2G1;G3V3T6;G3V2G2;G3V526;S4R399;P54252-5	9;9;9;9;9;9;9;9;8;8;8;8;7;7;6;6;5;5;5;5;5;3;3;3;3;2;1;1;1;1;1;1;1	9;9;9;9;9;9;9;9;8;8;8;8;7;7;6;6;5;5;5;5;5;3;3;3;3;2;1;1;1;1;1;1;1	9;9;9;9;9;9;9;9;8;8;8;8;7;7;6;6;5;5;5;5;5;3;3;3;3;2;1;1;1;1;1;1;1	Ataxin-3	ATXN3	tr|D3VVH9|D3VVH9_HUMAN Ataxin 3 variant m OS=Homo sapiens OX=9606 GN=ATXN3 PE=1 SV=1;tr|A0A087X1A8|A0A087X1A8_HUMAN Ataxin-3 OS=Homo sapiens OX=9606 GN=ATXN3 PE=1 SV=1;tr|G3V3R7|G3V3R7_HUMAN Ataxin-3 (Fragment) OS=Homo sapiens OX=9606 GN=ATXN3 PE=1 SV=1;tr	33	9	9	9	9	8	8	8	9	8	8	8	9	8	8	8	38.9	38.9	38.9	34.793	301	301;324;329;351;370;346;361;364;260;288;291;306;278;310;205;223;126;150;200;202;182;87;150;159;161;95;78;79;99;110;110;114;355	18.1		1	4	2		4	2	2	1				3	3		3			2
A0A087X1B1;Q9Y6K9;Q9Y6K9-2;A0A087X0G7;A0A087WUW6;Q9Y6K9-3;C9JN51;A0A087WV30;C9JH59;C9JCG6;A0A087X1K7	A0A087X1B1;Q9Y6K9;Q9Y6K9-2;A0A087X0G7;A0A087WUW6;Q9Y6K9-3	17;17;17;16;16;11;7;4;4;3;2	17;17;17;16;16;11;7;4;4;3;2	11;11;11;10;10;6;1;1;0;0;0	NF-kappa-B essential modulator	IKBKG	tr|A0A087X1B1|A0A087X1B1_HUMAN NF-kappa-B essential modulator OS=Homo sapiens OX=9606 GN=IKBKG PE=1 SV=1;sp|Q9Y6K9|NEMO_HUMAN NF-kappa-B essential modulator OS=Homo sapiens OX=9606 GN=IKBKG PE=1 SV=2;sp|Q9Y6K9-2|NEMO_HUMAN Isoform 2 of NF-kappa-B essential	11	17	17	11	16	16	17	16	16	16	17	16	10	10	11	10	46.7	46.7	30.6	48.069	418	418;419;487;411;412;320;250;115;172;138;181	30.5			1	4							4	2			4	1	4	3	2
A0A087X1E4;P53365;P53365-2;P53365-3;E9PRV8;E9PPY7	A0A087X1E4;P53365;P53365-2;P53365-3	10;10;9;9;2;1	10;10;9;9;2;1	10;10;9;9;2;1	Arfaptin-2	ARFIP2	tr|A0A087X1E4|A0A087X1E4_HUMAN Arfaptin-2 OS=Homo sapiens OX=9606 GN=ARFIP2 PE=1 SV=1;sp|P53365|ARFP2_HUMAN Arfaptin-2 OS=Homo sapiens OX=9606 GN=ARFIP2 PE=1 SV=1;sp|P53365-2|ARFP2_HUMAN Isoform 2 of Arfaptin-2 OS=Homo sapiens OX=9606 GN=ARFIP2;sp|P53365-3	6	10	10	10	9	9	9	10	9	9	9	10	9	9	9	10	27.5	27.5	27.5	41.595	374	374;341;256;303;202;159	23.4	1	4	3										8	2				4
A0A087X1G7;O60613;A0A0J9YX89;A0A087WXL0;A0A0B4J1T0;A8MZD0;O60613-2	A0A087X1G7;O60613;A0A0J9YX89;A0A087WXL0;A0A0B4J1T0;A8MZD0;O60613-2	6;6;3;3;3;3;3	6;6;3;3;3;3;3	6;6;3;3;3;3;3	15 kDa selenoprotein	2015-09-01	tr|A0A087X1G7|A0A087X1G7_HUMAN Selenoprotein F OS=Homo sapiens OX=9606 GN=SELENOF PE=1 SV=1;sp|O60613|SEP15_HUMAN Selenoprotein F OS=Homo sapiens OX=9606 GN=SELENOF PE=1 SV=4;tr|A0A0J9YX89|A0A0J9YX89_HUMAN Selenoprotein F (Fragment) OS=Homo sapiens OX=9606	7	6	6	6	6	6	6	6	6	6	6	6	6	6	6	6	42.1	42.1	42.1	17.942	164	164;165;88;123;124;144;124	35.7
A0A087X1K6;Q9Y2Y9	A0A087X1K6;Q9Y2Y9	3;3	3;3	3;3	Krueppel-like factor 13	KLF13	tr|A0A087X1K6|A0A087X1K6_HUMAN Krueppel-like factor 13 OS=Homo sapiens OX=9606 GN=KLF13 PE=1 SV=1;sp|Q9Y2Y9|KLF13_HUMAN Krueppel-like factor 13 OS=Homo sapiens OX=9606 GN=KLF13 PE=1 SV=1	2	3	3	3	2	2	3	2	2	2	3	2	2	2	3	2	16.4	16.4	16.4	31.225	286	286;288	36.4				1
A0A087X1K9;E5RGR0;O75608-2;E5RJ48;E5RI35	A0A087X1K9;E5RGR0;O75608-2;E5RJ48	6;5;5;3;1	1;0;0;1;0	1;0;0;1;0	Acyl-protein thioesterase 1	LYPLA1	tr|A0A087X1K9|A0A087X1K9_HUMAN Acyl-protein thioesterase 1 OS=Homo sapiens OX=9606 GN=LYPLA1 PE=1 SV=1;tr|E5RGR0|E5RGR0_HUMAN Acyl-protein thioesterase 1 (Fragment) OS=Homo sapiens OX=9606 GN=LYPLA1 PE=1 SV=1;sp|O75608-2|LYPA1_HUMAN Isoform 2 of Acyl-prote	5	6	1	1	5	5	6	6	0	0	1	1	0	0	1	1	59	15.7	15.7	17.981	166	166;197;214;90;103	7							2
A0A087X1S7;P09326;P09326-2	A0A087X1S7;P09326;P09326-2	11;11;7	11;11;7	11;11;7	CD48 antigen	CD48	tr|A0A087X1S7|A0A087X1S7_HUMAN CD48 antigen OS=Homo sapiens OX=9606 GN=CD48 PE=1 SV=1;sp|P09326|CD48_HUMAN CD48 antigen OS=Homo sapiens OX=9606 GN=CD48 PE=1 SV=2;sp|P09326-2|CD48_HUMAN Isoform 2 of CD48 antigen OS=Homo sapiens OX=9606 GN=CD48	3	11	11	11	11	11	10	4	11	11	10	4	11	11	10	4	34.5	34.5	34.5	28.855	252	252;243;169	22			4	4	1	3			2	2	4	4	3
A0A087X1U5;F5H7T0;F6RJM5;Q96S38-2;Q96S38	A0A087X1U5;F5H7T0;F6RJM5;Q96S38-2;Q96S38	2;2;2;2;2	2;2;2;2;2	2;2;2;2;2	Ribosomal protein S6 kinase delta-1	RPS6KC1	tr|A0A087X1U5|A0A087X1U5_HUMAN Ribosomal protein S6 kinase delta-1 OS=Homo sapiens OX=9606 GN=RPS6KC1 PE=1 SV=1;tr|F5H7T0|F5H7T0_HUMAN Ribosomal protein S6 kinase delta-1 OS=Homo sapiens OX=9606 GN=RPS6KC1 PE=1 SV=1;tr|F6RJM5|F6RJM5_HUMAN Ribosomal protein	5	2	2	2	2	2	2	2	2	2	2	2	2	2	2	2	7.2	7.2	7.2	66.139	601	601;854;885;1054;1066	29.4
A0A087X1W8;A0A0A0MTJ8;X5DQS5;Q9BY67-5;Q9BY67;Q9BY67-4;Q9BY67-3;A0A087X0T8;Q9BY67-2;F5H8J9;F5H125;F5H0H5;H0YG94	A0A087X1W8;A0A0A0MTJ8;X5DQS5;Q9BY67-5;Q9BY67;Q9BY67-4;Q9BY67-3;A0A087X0T8;Q9BY67-2	8;8;8;8;8;8;8;5;5;2;2;1;1	8;8;8;8;8;8;8;5;5;2;2;1;1	8;8;8;8;8;8;8;5;5;2;2;1;1	Cell adhesion molecule 1	CADM1	tr|A0A087X1W8|A0A087X1W8_HUMAN Cell adhesion molecule 1 OS=Homo sapiens OX=9606 GN=CADM1 PE=1 SV=1;tr|A0A0A0MTJ8|A0A0A0MTJ8_HUMAN Cell adhesion molecule 1 (Fragment) OS=Homo sapiens OX=9606 GN=CADM1 PE=1 SV=1;tr|X5DQS5|X5DQS5_HUMAN Cell adhesion molecule 1	13	8	8	8	8	6	7	6	8	6	7	6	8	6	7	6	30.1	30.1	30.1	45.676	412	412;413;443;414;442;453;471;346;333;110;182;79;188	36.6									3	2						1	3
A0A0G2JQX1;A0A0G2JPW5;A0A0G2JSA7;A0A087X1Z1;Q96RT8-2;Q96RT8;A0A0G2JR45;A0A0G2JRG1;A0A0G2JQK2;A0A087WVL9;A0A0G2JS51;A0A087WVZ8;A0A0G2JQK7;A0A0G2JQI0	A0A0G2JQX1;A0A0G2JPW5;A0A0G2JSA7;A0A087X1Z1;Q96RT8-2;Q96RT8	10;10;10;10;10;10;3;3;3;3;2;2;1;1	10;10;10;10;10;10;3;3;3;3;2;2;1;1	10;10;10;10;10;10;3;3;3;3;2;2;1;1	Gamma-tubulin complex component 5	TUBGCP5	tr|A0A0G2JQX1|A0A0G2JQX1_HUMAN Gamma-tubulin complex component OS=Homo sapiens OX=9606 GN=TUBGCP5 PE=1 SV=1;tr|A0A0G2JPW5|A0A0G2JPW5_HUMAN Gamma-tubulin complex component OS=Homo sapiens OX=9606 GN=TUBGCP5 PE=1 SV=1;tr|A0A0G2JSA7|A0A0G2JSA7_HUMAN Gamma-tub	14	10	10	10	7	10	9	9	7	10	9	9	7	10	9	9	11.5	11.5	11.5	118.65	1024	1024;1024;1026;1026;1024;1024;103;145;194;194;167;167;23;148	23.5			1	3						2	4	1	4				2	3
A0A087X1Z3;Q9UL46;H0YM70;H0YKU2	A0A087X1Z3;Q9UL46;H0YM70	13;13;12;2	13;13;12;2	13;13;12;2	Proteasome activator complex subunit 2	PSME2	tr|A0A087X1Z3|A0A087X1Z3_HUMAN Proteasome activator complex subunit 2 OS=Homo sapiens OX=9606 GN=PSME2 PE=1 SV=1;sp|Q9UL46|PSME2_HUMAN Proteasome activator complex subunit 2 OS=Homo sapiens OX=9606 GN=PSME2 PE=1 SV=4;tr|H0YM70|H0YM70_HUMAN Proteasome activ	4	13	13	13	13	12	13	13	13	12	13	13	13	12	13	13	48.8	48.8	48.8	29.126	254	254;239;228;85	24.3	4	2		2	4	2	1	1	2	8	3			1	5	6	2	4	4
A0A087X211;Q8TCG1;Q8TCG1-2;F8WAX6;F8WF26	A0A087X211;Q8TCG1;Q8TCG1-2	26;26;22;4;2	26;26;22;4;2	26;26;22;4;2	Protein CIP2A	KIAA1524	tr|A0A087X211|A0A087X211_HUMAN Protein CIP2A OS=Homo sapiens OX=9606 GN=CIP2A PE=1 SV=1;sp|Q8TCG1|CIP2A_HUMAN Protein CIP2A OS=Homo sapiens OX=9606 GN=CIP2A PE=1 SV=2;sp|Q8TCG1-2|CIP2A_HUMAN Isoform 2 of Protein CIP2A OS=Homo sapiens OX=9606 GN=CIP2A	5	26	26	26	23	25	26	25	23	25	26	25	23	25	26	25	28.6	28.6	28.6	102.28	906	906;905;746;121;48	22.9			7	10	3	6	6	6	1	8		1		4	3	1			2
A0A087X240;P52803;D6RDV5	A0A087X240;P52803;D6RDV5	2;2;1	2;2;1	2;2;1	Ephrin-A5	EFNA5	tr|A0A087X240|A0A087X240_HUMAN Ephrin-A5 OS=Homo sapiens OX=9606 GN=EFNA5 PE=1 SV=1;sp|P52803|EFNA5_HUMAN Ephrin-A5 OS=Homo sapiens OX=9606 GN=EFNA5 PE=1 SV=1;tr|D6RDV5|D6RDV5_HUMAN Ephrin-A5 OS=Homo sapiens OX=9606 GN=EFNA5 PE=1 SV=1	3	2	2	2	1	2	2	0	1	2	2	0	1	2	2	0	11.2	11.2	11.2	21.709	188	188;228;201	45.2
A0A087X256;Q2M389;Q2M389-2;F8W1W1;F8VYH7;F8VNZ5	A0A087X256;Q2M389;Q2M389-2	23;23;17;3;3;1	23;23;17;3;3;1	23;23;17;3;3;1	WASH complex subunit 7	KIAA1033	tr|A0A087X256|A0A087X256_HUMAN WASH complex subunit 4 OS=Homo sapiens OX=9606 GN=WASHC4 PE=1 SV=1;sp|Q2M389|WASC4_HUMAN WASH complex subunit 4 OS=Homo sapiens OX=9606 GN=WASHC4 PE=1 SV=2;sp|Q2M389-2|WASC4_HUMAN Isoform 2 of WASH complex subunit 4 OS=Homo s	6	23	23	23	20	21	22	21	20	21	22	21	20	21	22	21	19.4	19.4	19.4	136.5	1174	1174;1173;851;116;189;48	22.3	8	3	1	6	4			1	4	6	7	7	8				1	3
A0A087X279;P09913	A0A087X279;P09913	5;5	5;5	5;5	Interferon-induced protein with tetratricopeptide repeats 2	IFIT2	tr|A0A087X279|A0A087X279_HUMAN Interferon-induced protein with tetratricopeptide repeats 2 OS=Homo sapiens OX=9606 GN=IFIT2 PE=1 SV=1;sp|P09913|IFIT2_HUMAN Interferon-induced protein with tetratricopeptide repeats 2 OS=Homo sapiens OX=9606 GN=IFIT2 PE=1 SV	2	5	5	5	2	5	1	1	2	5	1	1	2	5	1	1	10.6	10.6	10.6	55.984	483	483;472	27.6
E7ER32;A0A087X287;W0Z7M9;Q969V6;B0QY83;A0A087WU73	E7ER32;A0A087X287;W0Z7M9;Q969V6;B0QY83;A0A087WU73	8;8;8;8;6;6	7;7;7;7;5;5	7;7;7;7;5;5	MKL/myocardin-like protein 1	MKL1;mkl1	tr|E7ER32|E7ER32_HUMAN MKL/myocardin-like protein 1 OS=Homo sapiens OX=9606 GN=MKL1 PE=1 SV=2;tr|A0A087X287|A0A087X287_HUMAN MKL/myocardin-like protein 1 OS=Homo sapiens OX=9606 GN=MKL1 PE=1 SV=1;tr|W0Z7M9|W0Z7M9_HUMAN MKL/myocardin-like protein 1 OS=Homo	6	8	7	7	7	8	8	6	6	7	7	5	6	7	7	5	12.8	11.8	11.8	85.075	798	798;799;966;931;881;882	27.7			4									7	2
A0A087X295;Q9NNW5;E9PDU5;E9PBK6;C9K020;Q6PKC6;E5RFX3;F8WE36;V9GYU1	A0A087X295;Q9NNW5;E9PDU5;E9PBK6	12;12;11;7;3;2;1;1;1	12;12;11;7;3;2;1;1;1	12;12;11;7;3;2;1;1;1	WD repeat-containing protein 6	WDR6	tr|A0A087X295|A0A087X295_HUMAN WD repeat-containing protein 6 OS=Homo sapiens OX=9606 GN=WDR6 PE=1 SV=1;sp|Q9NNW5|WDR6_HUMAN WD repeat-containing protein 6 OS=Homo sapiens OX=9606 GN=WDR6 PE=1 SV=1;tr|E9PDU5|E9PDU5_HUMAN WD repeat-containing protein 6 OS=H	9	12	12	12	12	10	12	11	12	10	12	11	12	10	12	11	12.1	12.1	12.1	125	1151	1151;1121;1070;569;271;289;61;68;125	25.4	4						4		2	3			1	3	1				3
E7EQ67;H7BY63;A0A087X2A7;Q8NB25-4;Q8NB25-2;Q8NB25-3;Q8NB25	E7EQ67;H7BY63;A0A087X2A7;Q8NB25-4;Q8NB25-2;Q8NB25-3;Q8NB25	1;1;1;1;1;1;1	1;1;1;1;1;1;1	1;1;1;1;1;1;1	Protein FAM184A	FAM184A	tr|E7EQ67|E7EQ67_HUMAN Protein FAM184A OS=Homo sapiens OX=9606 GN=FAM184A PE=4 SV=1;tr|H7BY63|H7BY63_HUMAN Protein FAM184A OS=Homo sapiens OX=9606 GN=FAM184A PE=1 SV=1;tr|A0A087X2A7|A0A087X2A7_HUMAN Protein FAM184A OS=Homo sapiens OX=9606 GN=FAM184A PE=1 S	7	1	1	1	1	1	1	1	1	1	1	1	1	1	1	1	1.5	1.5	1.5	61.449	529	529;936;1098;971;1056;1116;1140	23.4
A0A087X2D5;Q9BRJ2;A0A0G2JMS5;A0A087WU62	A0A087X2D5;Q9BRJ2;A0A0G2JMS5;A0A087WU62	12;12;10;10	12;12;10;10	12;12;10;10	39S ribosomal protein L45, mitochondrial	MRPL45	tr|A0A087X2D5|A0A087X2D5_HUMAN 39S ribosomal protein L45, mitochondrial OS=Homo sapiens OX=9606 GN=MRPL45 PE=1 SV=1;sp|Q9BRJ2|RM45_HUMAN 39S ribosomal protein L45, mitochondrial OS=Homo sapiens OX=9606 GN=MRPL45 PE=1 SV=2;tr|A0A0G2JMS5|A0A0G2JMS5_HUMAN 39S	4	12	12	12	12	11	12	12	12	11	12	12	12	11	12	12	34	34	34	35.29	306	306;306;256;256	28					1	3	7	3	4					4	3
A0A087X2D8;O60271-4;O60271-2;O60271-5;O60271-9;H0YBE9;H0YBS5;Q9UPT6-2;H0Y981	A0A087X2D8;O60271-4;O60271-2;O60271-5;O60271-9	39;39;39;32;31;6;2;2;1	1;1;1;1;1;0;0;0;0	1;1;1;1;1;0;0;0;0	C-Jun-amino-terminal kinase-interacting protein 4	SPAG9	tr|A0A087X2D8|A0A087X2D8_HUMAN C-Jun-amino-terminal kinase-interacting protein 4 OS=Homo sapiens OX=9606 GN=SPAG9 PE=1 SV=1;sp|O60271-4|JIP4_HUMAN Isoform 4 of C-Jun-amino-terminal kinase-interacting protein 4 OS=Homo sapiens OX=9606 GN=SPAG9;sp|O60271-2|J	9	39	1	1	37	37	35	38	0	1	0	0	0	1	0	0	35.7	0.9	0.9	145.17	1312	1312;1307;1311;931;1177;174;250;250;152	24
A0A087X2I1;P62333;H0YJC0;H0YJS8;H0YJX2;H0YJE9;H0YJT1	A0A087X2I1;P62333;H0YJC0	20;20;11;9;3;1;1	20;20;11;9;3;1;1	20;20;11;9;3;1;1	26S protease regulatory subunit 10B	PSMC6	tr|A0A087X2I1|A0A087X2I1_HUMAN 26S proteasome regulatory subunit 10B OS=Homo sapiens OX=9606 GN=PSMC6 PE=1 SV=1;sp|P62333|PRS10_HUMAN 26S proteasome regulatory subunit 10B OS=Homo sapiens OX=9606 GN=PSMC6 PE=1 SV=1;tr|H0YJC0|H0YJC0_HUMAN 26S proteasome reg	7	20	20	20	20	20	20	20	20	20	20	20	20	20	20	20	59.1	59.1	59.1	45.796	403	403;389;262;194;67;70;97	24.5	3	5	10	6	3	4	4	4	1				2	8	3	4	4	7	11
A0A0B4J1S1;A0A087X2I7;P33076-2;P33076-4;P33076	A0A0B4J1S1;A0A087X2I7;P33076-2;P33076-4;P33076	1;1;1;1;1	1;1;1;1;1	1;1;1;1;1	MHC class II transactivator	CIITA	tr|A0A0B4J1S1|A0A0B4J1S1_HUMAN MHC class II transactivator OS=Homo sapiens OX=9606 GN=CIITA PE=4 SV=1;tr|A0A087X2I7|A0A087X2I7_HUMAN MHC class II transactivator OS=Homo sapiens OX=9606 GN=CIITA PE=4 SV=1;sp|P33076-2|C2TA_HUMAN Isoform 2 of MHC class II tra	5	1	1	1	1	1	1	0	1	1	1	0	1	1	1	0	1.5	1.5	1.5	123.41	1130	1130;1131;883;932;1130	41.7
A0A088AWN2;Q8TBZ3-4;Q8TBZ3-5;Q8TBZ3-6;Q8TBZ3;Q8TBZ3-2;Q8TBZ3-7;H0YKE8;Q8TBZ3-8;Q8TBZ3-3	A0A088AWN2;Q8TBZ3-4;Q8TBZ3-5;Q8TBZ3-6;Q8TBZ3;Q8TBZ3-2;Q8TBZ3-7	4;4;4;4;4;4;4;1;1;1	4;4;4;4;4;4;4;1;1;1	4;4;4;4;4;4;4;1;1;1	WD repeat-containing protein 20	WDR20	tr|A0A088AWN2|A0A088AWN2_HUMAN WD repeat-containing protein 20 OS=Homo sapiens OX=9606 GN=WDR20 PE=1 SV=1;sp|Q8TBZ3-4|WDR20_HUMAN Isoform 4 of WD repeat-containing protein 20 OS=Homo sapiens OX=9606 GN=WDR20;sp|Q8TBZ3-5|WDR20_HUMAN Isoform 5 of WD repeat-c	10	4	4	4	4	3	3	3	4	3	3	3	4	3	3	3	8.5	8.5	8.5	67.475	612	612;499;508;520;569;581;600;176;86;195	7	1	8	3										4
A0A088AWN3;A0A0A0MSY4;Q9BZ29-3;Q9BZ29-5;Q9BZ29;Q9BZ29-4;Q6ZSL5;A0A0A0MT38;Q9BZ29-6;A0A0D9SFH5;H0Y3S1;H7BZ79;Q5JUD8;Q5JUD3	A0A088AWN3;A0A0A0MSY4;Q9BZ29-3;Q9BZ29-5;Q9BZ29;Q9BZ29-4;Q6ZSL5;A0A0A0MT38;Q9BZ29-6	24;24;24;24;24;24;17;16;16;8;7;4;4;2	21;21;21;21;21;21;16;15;15;8;5;3;2;2	21;21;21;21;21;21;16;15;15;8;5;3;2;2	Dedicator of cytokinesis protein 9	DOCK9	tr|A0A088AWN3|A0A088AWN3_HUMAN Dedicator of cytokinesis protein 9 OS=Homo sapiens OX=9606 GN=DOCK9 PE=1 SV=2;tr|A0A0A0MSY4|A0A0A0MSY4_HUMAN Dedicator of cytokinesis protein 9 OS=Homo sapiens OX=9606 GN=DOCK9 PE=1 SV=1;sp|Q9BZ29-3|DOCK9_HUMAN Isoform 3 of D	14	24	21	21	22	20	20	18	19	17	17	15	19	17	17	15	14	12.6	12.6	237.91	2081	2081;2101;2061;2068;2069;2093;1393;1254;1253;705;669;390;424;203	21.7	4	3			3		6	6	2			2	7
A0A096LNL9;P46100-6	A0A096LNL9;P46100-6	22;21	2;1	0;0	Transcriptional regulator ATRX	ATRX	tr|A0A096LNL9|A0A096LNL9_HUMAN Transcriptional regulator ATRX (Fragment) OS=Homo sapiens OX=9606 GN=ATRX PE=1 SV=1;sp|P46100-6|ATRX_HUMAN Isoform 6 of Transcriptional regulator ATRX OS=Homo sapiens OX=9606 GN=ATRX	2	22	2	0	19	16	17	18	0	1	0	1	0	0	0	0	19.5	1.6	0	151.72	1351	1351;1350	24																			1
A0A096LPB2;A0A096LP01	A0A096LPB2;A0A096LP01	2;2	2;2	2;2		LINC00493	tr|A0A096LPB2|A0A096LPB2_HUMAN Small integral membrane protein 26 OS=Homo sapiens OX=9606 GN=SMIM26 PE=1 SV=1;sp|A0A096LP01|SIM26_HUMAN Small integral membrane protein 26 OS=Homo sapiens OX=9606 GN=SMIM26 PE=3 SV=1	2	2	2	2	2	2	2	2	2	2	2	2	2	2	2	2	26.6	26.6	26.6	10.809	94	94;95	27.2
A0A096LP07;A0A096LPJ3;A8K070;J3QLT0;J3KSA5;J3KRJ4;J3QS88;J3KTB0;J3QS84;J3QLE8;J3QL53;J3KRE8;J3QQX0	A0A096LP07;A0A096LPJ3;A8K070	15;15;15;6;6;6;5;5;3;3;3;3;2	1;1;1;0;0;0;0;0;0;0;0;0;0	1;1;1;0;0;0;0;0;0;0;0;0;0		GPS1	tr|A0A096LP07|A0A096LP07_HUMAN COP9 signalosome complex subunit 1 OS=Homo sapiens OX=9606 GN=GPS1 PE=1 SV=1;tr|A0A096LPJ3|A0A096LPJ3_HUMAN COP9 signalosome complex subunit 1 OS=Homo sapiens OX=9606 GN=GPS1 PE=1 SV=1;tr|A8K070|A8K070_HUMAN COP9 signalosome	13	15	1	1	15	13	14	15	1	1	1	1	1	1	1	1	37.7	2.1	2.1	54.964	486	486;490;526;168;210;253;134;139;101;166;168;186;79	15.1														1	4	2
A0A096LP25;A0A096LNZ0;Q6ZSR9;A0A096LP60	A0A096LP25;A0A096LNZ0;Q6ZSR9	11;9;7;3	8;6;7;0	8;6;7;0	Uncharacterized protein FLJ45252	AAK1	tr|A0A096LP25|A0A096LP25_HUMAN AP2-associated protein kinase 1 (Fragment) OS=Homo sapiens OX=9606 GN=AAK1 PE=1 SV=1;tr|A0A096LNZ0|A0A096LNZ0_HUMAN AP2-associated protein kinase 1 (Fragment) OS=Homo sapiens OX=9606 GN=AAK1 PE=1 SV=6;sp|Q6ZSR9|YJ005_HUMAN Un	4	11	8	8	10	10	11	9	7	7	8	6	7	7	8	6	26	21.3	21.3	54.448	511	511;339;355;99	23.4		1	4			7	4
A0A096LP59	A0A096LP59	3	1	1		ATRX	tr|A0A096LP59|A0A096LP59_HUMAN Transcriptional regulator ATRX (Fragment) OS=Homo sapiens OX=9606 GN=ATRX PE=1 SV=1	1	3	1	1	3	3	1	3	1	1	0	1	1	1	0	1	11.9	8.2	8.2	33.136	293	293	18																	1	2	1
A0A096LP69	A0A096LP69	2	1	1		CD99	tr|A0A096LP69|A0A096LP69_HUMAN CD99 antigen OS=Homo sapiens OX=9606 GN=CD99 PE=1 SV=1	1	2	1	1	2	2	2	2	1	1	1	1	1	1	1	1	12.5	7.1	7.1	18.777	184	184	4.09		2	1	2	6
A0A0A0MR88;A0A096LPC5;Q9Y4E1-2;Q9Y4E1;Q9Y4E1-4;J3KP36;Q9Y4E1-3;Q9Y4E1-6;Q9Y4E1-5;Q5SRD0;A0A0A0MT65	A0A0A0MR88;A0A096LPC5;Q9Y4E1-2;Q9Y4E1;Q9Y4E1-4;J3KP36;Q9Y4E1-3;Q9Y4E1-6;Q9Y4E1-5	37;37;36;36;36;35;35;35;33;10;7	9;9;9;9;9;9;9;9;9;3;1	9;9;9;9;9;9;9;9;9;3;1	WASH complex subunit FAM21C	FAM21C	tr|A0A0A0MR88|A0A0A0MR88_HUMAN WASH complex subunit 2C OS=Homo sapiens OX=9606 GN=WASHC2C PE=1 SV=1;tr|A0A096LPC5|A0A096LPC5_HUMAN WASH complex subunit 2C OS=Homo sapiens OX=9606 GN=WASHC2C PE=1 SV=1;sp|Q9Y4E1-2|WAC2C_HUMAN Isoform 2 of WASH complex subuni	11	37	9	9	34	36	37	34	8	9	9	8	8	9	9	8	42.4	13.5	13.5	147.05	1341	1341;1341;1310;1318;1320;1262;1263;1279;1245;308;279	27.9						3	2	1	1	3	1							1	3
A0A096LPI6;P0DPI2;A0A0B4J2D5;A0A096LNH5;H7C1F6;H7C2G3;P0DPI2-2;A0A0B4J2H4;A0A0B4J2D5-2;A0A096LP73;A0A2R8YDR7;F2Z2Q0;A0A096LP12;A0A096LNJ1;A0A2R8Y6K9	A0A096LPI6;P0DPI2;A0A0B4J2D5;A0A096LNH5;H7C1F6;H7C2G3;P0DPI2-2;A0A0B4J2H4;A0A0B4J2D5-2	12;10;10;9;8;8;8;8;8;4;4;4;4;3;3	10;10;10;9;8;8;8;8;8;4;4;4;4;3;3	10;10;10;9;8;8;8;8;8;4;4;4;4;3;3		C21orf33	tr|A0A096LPI6|A0A096LPI6_HUMAN Uncharacterized protein (Fragment) OS=Homo sapiens OX=9606 PE=4 SV=2;sp|P0DPI2|GAL3A_HUMAN Glutamine amidotransferase-like class 1 domain-containing protein 3A, mitochondrial OS=Homo sapiens OX=9606 GN=GATD3A PE=1 SV=1;sp|A0A	15	12	10	10	11	11	10	11	10	9	9	10	10	9	9	10	51.3	44.1	44.1	30.376	279	279;268;268;182;184;191;237;237;237;137;190;217;224;106;163	27.1						3	4		4	4	1	4	4	2
A0A0A0MQR2;Q9BY42;A2A2L5;A2A2L6	A0A0A0MQR2;Q9BY42;A2A2L5;A2A2L6	11;11;10;8	11;11;10;8	11;11;10;8	Protein RTF2 homolog	RTFDC1	tr|A0A0A0MQR2|A0A0A0MQR2_HUMAN Replication termination factor 2 OS=Homo sapiens OX=9606 GN=RTF2 PE=1 SV=1;sp|Q9BY42|RTF2_HUMAN Protein RTF2 homolog OS=Homo sapiens OX=9606 GN=RTFDC1 PE=1 SV=3;tr|A2A2L5|A2A2L5_HUMAN Replication termination factor 2 (Fragmen	4	11	11	11	10	11	11	10	10	11	11	10	10	11	11	10	34.5	34.5	34.5	37.531	336	336;306;277;230	24.9		4	2			4	4										5	4	2
A0A0A0MQS0;F8W9L8;A8MW92;A8MW92-4;A8MUE8;A8MXR8;A8MW92-2;E9PM57;A0A0D9SG14;E5RK91;H0YDF7;H0YC05	A0A0A0MQS0;F8W9L8;A8MW92;A8MW92-4	12;12;12;11;5;5;5;4;3;1;1;1	12;12;12;11;5;5;5;4;3;1;1;1	12;12;12;11;5;5;5;4;3;1;1;1	PHD finger protein 20-like protein 1	PHF20L1	tr|A0A0A0MQS0|A0A0A0MQS0_HUMAN PHD finger protein 20-like protein 1 OS=Homo sapiens OX=9606 GN=PHF20L1 PE=1 SV=1;tr|F8W9L8|F8W9L8_HUMAN PHD finger protein 20-like protein 1 OS=Homo sapiens OX=9606 GN=PHF20L1 PE=1 SV=1;sp|A8MW92|P20L1_HUMAN PHD finger prote	12	12	12	12	11	9	12	10	11	9	12	10	11	9	12	10	14.7	14.7	14.7	112.26	991	991;992;1017;573;311;316;285;264;160;86;93;112	26.4					2	6	4							4
F5H0Q6;A0A0A0MQS2;Q8N2M8;Q8N2M8-3;Q8N2M8-4;K7EM61;K7EKC9;K7EKR8;K7EP11	F5H0Q6;A0A0A0MQS2;Q8N2M8;Q8N2M8-3;Q8N2M8-4	9;9;8;7;6;3;2;1;1	9;9;8;7;6;3;2;1;1	9;9;8;7;6;3;2;1;1	CLK4-associating serine/arginine rich protein	CLASRP	tr|F5H0Q6|F5H0Q6_HUMAN CLK4-associating serine/arginine-rich protein OS=Homo sapiens OX=9606 GN=CLASRP PE=1 SV=2;tr|A0A0A0MQS2|A0A0A0MQS2_HUMAN CLK4-associating serine/arginine-rich protein OS=Homo sapiens OX=9606 GN=CLASRP PE=1 SV=1;sp|Q8N2M8|CLASR_HUMAN	9	9	9	9	7	7	9	8	7	7	9	8	7	7	9	8	22.7	22.7	22.7	74.824	655	655;674;674;594;612;188;86;81;131	22.4				1				4	5	3		3	1
A0A0A0MQT4;Q5QP82-2;Q5QP82	A0A0A0MQT4;Q5QP82-2;Q5QP82	1;1;1	1;1;1	1;1;1	DDB1- and CUL4-associated factor 10	DCAF10	tr|A0A0A0MQT4|A0A0A0MQT4_HUMAN DDB1- and CUL4-associated factor 10 OS=Homo sapiens OX=9606 GN=DCAF10 PE=1 SV=1;sp|Q5QP82-2|DCA10_HUMAN Isoform 2 of DDB1- and CUL4-associated factor 10 OS=Homo sapiens OX=9606 GN=DCAF10;sp|Q5QP82|DCA10_HUMAN DDB1- and CUL4-a	3	1	1	1	1	1	1	1	1	1	1	1	1	1	1	1	2.8	2.8	2.8	43.196	386	386;522;559	7							4
U3KQC1;A0A0A0MQU0;Q9BV38;K7EIR0;K7EML4;U3KQK3;A0A087X237;K7EKX5	U3KQC1;A0A0A0MQU0;Q9BV38;K7EIR0	12;12;12;9;3;1;1;1	12;12;12;9;3;1;1;1	12;12;12;9;3;1;1;1	WD repeat-containing protein 18	WDR18	tr|U3KQC1|U3KQC1_HUMAN WD repeat-containing protein 18 (Fragment) OS=Homo sapiens OX=9606 GN=WDR18 PE=1 SV=1;tr|A0A0A0MQU0|A0A0A0MQU0_HUMAN WD repeat-containing protein 18 (Fragment) OS=Homo sapiens OX=9606 GN=WDR18 PE=1 SV=1;sp|Q9BV38|WDR18_HUMAN WD repea	8	12	12	12	12	12	11	12	12	12	11	12	12	12	11	12	29.2	29.2	29.2	43.237	394	394;429;432;409;268;48;144;152	26				1	3	4	4	1	1	8	6	4	2	3
A0A0A0MQU4;Q96I15;H7C3V9;Q96I15-2;H7C4A1;H7C277;H7C1N7;C9JNL5;F8WCL3;F8WBU3;H7C280;H7C1S7;H7C2M1	A0A0A0MQU4;Q96I15;H7C3V9;Q96I15-2;H7C4A1;H7C277	12;12;8;7;6;6;5;3;2;2;2;2;1	12;12;8;7;6;6;5;3;2;2;2;2;1	12;12;8;7;6;6;5;3;2;2;2;2;1	Selenocysteine lyase	SCLY	tr|A0A0A0MQU4|A0A0A0MQU4_HUMAN Selenocysteine lyase OS=Homo sapiens OX=9606 GN=SCLY PE=1 SV=1;sp|Q96I15|SCLY_HUMAN Selenocysteine lyase OS=Homo sapiens OX=9606 GN=SCLY PE=1 SV=4;tr|H7C3V9|H7C3V9_HUMAN Selenocysteine lyase (Fragment) OS=Homo sapiens OX=9606	13	12	12	12	12	12	11	12	12	12	11	12	12	12	11	12	40.2	40.2	40.2	48.793	453	453;445;241;317;195;251;122;170;71;73;151;168;109	25.9	5	4													4	7	2	12	3
A0A0A0MQV1;P28845;A0A087WU76	A0A0A0MQV1;P28845	3;3;1	3;3;1	3;3;1	Corticosteroid 11-beta-dehydrogenase isozyme 1	HSD11B1	tr|A0A0A0MQV1|A0A0A0MQV1_HUMAN Corticosteroid 11-beta-dehydrogenase isozyme 1 (Fragment) OS=Homo sapiens OX=9606 GN=HSD11B1 PE=1 SV=6;sp|P28845|DHI1_HUMAN Corticosteroid 11-beta-dehydrogenase isozyme 1 OS=Homo sapiens OX=9606 GN=HSD11B1 PE=1 SV=3	3	3	3	3	0	1	0	3	0	1	0	3	0	1	0	3	10.8	10.8	10.8	30.667	278	278;292;182	22.4			1
A0A0A0MQV9;Q9UPS6-2;Q9UPS6	A0A0A0MQV9;Q9UPS6-2;Q9UPS6	3;3;3	3;3;3	3;3;3	Histone-lysine N-methyltransferase;Histone-lysine N-methyltransferase SETD1B	SETD1B	tr|A0A0A0MQV9|A0A0A0MQV9_HUMAN Histone-lysine N-methyltransferase SETD1B OS=Homo sapiens OX=9606 GN=SETD1B PE=1 SV=1;sp|Q9UPS6-2|SET1B_HUMAN Isoform 2 of Histone-lysine N-methyltransferase SETD1B OS=Homo sapiens OX=9606 GN=SETD1B;sp|Q9UPS6|SET1B_HUMAN Hist	3	3	3	3	2	3	3	3	2	3	3	3	2	3	3	3	2.5	2.5	2.5	208.77	1923	1923;1923;1966	19.1									4					3	4
A0A0A0MQW0;Q9P2K5-2;A0A0C4DGV1;H0YN19;Q9P2K5-3;H0YKS1;A0A087WWC8;Q9P2K5-4	A0A0A0MQW0;Q9P2K5-2;A0A0C4DGV1;H0YN19	15;13;10;10;7;5;2;2	15;13;10;10;7;5;2;2	1;1;1;1;1;0;0;0	Myelin expression factor 2	MYEF2	tr|A0A0A0MQW0|A0A0A0MQW0_HUMAN Myelin expression factor 2, isoform CRA_b OS=Homo sapiens OX=9606 GN=MYEF2 PE=1 SV=1;sp|Q9P2K5-2|MYEF2_HUMAN Isoform 2 of Myelin expression factor 2 OS=Homo sapiens OX=9606 GN=MYEF2;tr|A0A0C4DGV1|A0A0C4DGV1_HUMAN Myelin expre	8	15	15	1	15	15	1	11	15	15	1	11	1	1	0	1	31.4	31.4	3.6	61.957	576	576;576;211;290;188;126;126;128	27.1									3	2	1	3						3	5
A0A0A0MQX1;Q9HD67;D6RGD1;E9PEW5;Q9HD67-3;E9PCN3	A0A0A0MQX1;Q9HD67;D6RGD1;E9PEW5;Q9HD67-3	14;14;7;7;7;2	14;14;7;7;7;2	14;14;7;7;7;2	Unconventional myosin-X	MYO10	tr|A0A0A0MQX1|A0A0A0MQX1_HUMAN Unconventional myosin-X OS=Homo sapiens OX=9606 GN=MYO10 PE=1 SV=1;sp|Q9HD67|MYO10_HUMAN Unconventional myosin-X OS=Homo sapiens OX=9606 GN=MYO10 PE=1 SV=3;tr|D6RGD1|D6RGD1_HUMAN Unconventional myosin-X (Fragment) OS=Homo sap	6	14	14	14	1	1	0	14	1	1	0	14	1	1	0	14	8.7	8.7	8.7	238.51	2069	2069;2058;830;1397;1415;212	23.5				3	1		1					2
C9JP00;A0A0A0MQX8;Q9NR56;H7C4T5;Q9NR56-7;Q9NR56-6;Q9NR56-2;Q9NR56-5;Q86VM6;Q9NR56-3;Q9NR56-4;O95205;Q5VZF2-3;Q5VZF2-2;Q5VZF2;B1AKI6;Q9NUK0-2;Q9NUK0;C9J4T8;C9JCX1;H7C4Y1;Q9NUK0-4;Q9NUK0-3	C9JP00;A0A0A0MQX8;Q9NR56;H7C4T5;Q9NR56-7;Q9NR56-6;Q9NR56-2;Q9NR56-5;Q86VM6;Q9NR56-3;Q9NR56-4;O95205;Q5VZF2-3;Q5VZF2-2;Q5VZF2	9;9;9;8;8;8;8;8;7;7;7;5;5;5;5;4;4;4;3;3;3;3;3	9;9;9;8;8;8;8;8;7;7;7;5;5;5;5;4;4;4;3;3;3;3;3	9;9;9;8;8;8;8;8;7;7;7;5;5;5;5;4;4;4;3;3;3;3;3	Muscleblind-like protein 1;Muscleblind-like protein 2	MBNL1;MBLL;MBNL2	tr|C9JP00|C9JP00_HUMAN Muscleblind-like protein 1 OS=Homo sapiens OX=9606 GN=MBNL1 PE=1 SV=1;tr|A0A0A0MQX8|A0A0A0MQX8_HUMAN Muscleblind-like protein 1 OS=Homo sapiens OX=9606 GN=MBNL1 PE=1 SV=1;sp|Q9NR56|MBNL1_HUMAN Muscleblind-like protein 1 OS=Homo sapie	23	9	9	9	9	7	9	9	9	7	9	9	9	7	9	9	32.2	32.2	32.2	37.898	348	348;400;388;329;340;342;370;382;343;302;314;255;361;367;373;342;334;354;58;155;210;292;304	20.8									3	4	3		3	4	2	11	7	12	10
A0A0A0MR02;P45880;Q5JSD2;Q5JSD1	A0A0A0MR02;P45880;Q5JSD2;Q5JSD1	15;15;10;10	15;15;10;10	2;2;2;2	Voltage-dependent anion-selective channel protein 2	VDAC2	tr|A0A0A0MR02|A0A0A0MR02_HUMAN Voltage-dependent anion-selective channel protein 2 (Fragment) OS=Homo sapiens OX=9606 GN=VDAC2 PE=1 SV=1;sp|P45880|VDAC2_HUMAN Voltage-dependent anion-selective channel protein 2 OS=Homo sapiens OX=9606 GN=VDAC2 PE=1 SV=2;tr	4	15	15	2	13	14	15	14	13	14	15	14	1	2	2	2	68.8	68.8	7.8	30.348	282	282;294;194;204	25.1			1	8	8	4	2	6	8	9	4	6	4	5	3	7	5	5	4
A0A0A0MR05;Q9BVC4;H3BM50;H3BPU5;H3BPT1;H3BN58;H3BSZ4;Q9BVC4-5;H3BR25;Q9BVC4-4;Q9BVC4-3;H3BR38;H3BQ74;I3L2E7	A0A0A0MR05;Q9BVC4;H3BM50;H3BPU5;H3BPT1;H3BN58;H3BSZ4;Q9BVC4-5;H3BR25;Q9BVC4-4;Q9BVC4-3	8;8;7;7;7;7;7;7;6;6;4;3;2;2	8;8;7;7;7;7;7;7;6;6;4;3;2;2	8;8;7;7;7;7;7;7;6;6;4;3;2;2	Target of rapamycin complex subunit LST8	MLST8	tr|A0A0A0MR05|A0A0A0MR05_HUMAN Target of rapamycin complex subunit LST8 OS=Homo sapiens OX=9606 GN=MLST8 PE=1 SV=1;sp|Q9BVC4|LST8_HUMAN Target of rapamycin complex subunit LST8 OS=Homo sapiens OX=9606 GN=MLST8 PE=1 SV=1;tr|H3BM50|H3BM50_HUMAN Target of rap	14	8	8	8	6	7	7	8	6	7	7	8	6	7	7	8	39.1	39.1	39.1	36.039	327	327;326;116;131;198;202;275;325;166;217;260;72;51;71	32	3																		3
H7C265;S4R381;H7BXU9;E7EVR7;D2CGD1;F8W9L4;A0A0A0MR25;P21802-22;P21802-4;P22607-3;P21802-20;P21802-15;P21802-21;P21802-23;P21802-8;P21802-2;P21802-13;P21802-17;P21802-12;P21802-6;P22607-4;P22607;P22607-2;P21802-7;P21802-9;P21802-5;P21802-10;P21802-18;P21802;P21802-3;P21802-16;P21802-11	H7C265;S4R381;H7BXU9;E7EVR7;D2CGD1;F8W9L4;A0A0A0MR25;P21802-22;P21802-4;P22607-3;P21802-20;P21802-15;P21802-21;P21802-23;P21802-8;P21802-2;P21802-13;P21802-17;P21802-12;P21802-6;P22607-4;P22607;P22607-2;P21802-7;P21802-9;P21802-5;P21802-10;P21802-18;P21802;P21802-3;P21802-16;P21802-11	1;1;1;1;1;1;1;1;1;1;1;1;1;1;1;1;1;1;1;1;1;1;1;1;1;1;1;1;1;1;1;1	1;1;1;1;1;1;1;1;1;1;1;1;1;1;1;1;1;1;1;1;1;1;1;1;1;1;1;1;1;1;1;1	1;1;1;1;1;1;1;1;1;1;1;1;1;1;1;1;1;1;1;1;1;1;1;1;1;1;1;1;1;1;1;1	Receptor protein-tyrosine kinase;Fibroblast growth factor receptor;Fibroblast growth factor receptor 2;Fibroblast growth factor receptor 3	FGFR2;FGFR3	tr|H7C265|H7C265_HUMAN Fibroblast growth factor receptor 2 (Fragment) OS=Homo sapiens OX=9606 GN=FGFR2 PE=1 SV=1;tr|S4R381|S4R381_HUMAN Fibroblast growth factor receptor 2 OS=Homo sapiens OX=9606 GN=FGFR2 PE=1 SV=1;tr|H7BXU9|H7BXU9_HUMAN Receptor protein-t	32	1	1	1	0	0	0	1	0	0	0	1	0	0	0	1	3.5	3.5	3.5	41.889	371	371;593;669;707;732;792;821;680;682;694;704;705;707;709;766;768;768;769;771;785;791;806;808;817;819;819;819;820;821;822;822;830	42.5
A0A0A0MR39;A0A087WUT0;Q9P2K5	A0A0A0MR39;A0A087WUT0;Q9P2K5	15;13;13	1;1;1	1;1;1	Myelin expression factor 2	MYEF2	tr|A0A0A0MR39|A0A0A0MR39_HUMAN Myelin expression factor 2, isoform CRA_a OS=Homo sapiens OX=9606 GN=MYEF2 PE=1 SV=1;tr|A0A087WUT0|A0A087WUT0_HUMAN Myelin expression factor 2 OS=Homo sapiens OX=9606 GN=MYEF2 PE=1 SV=1;sp|Q9P2K5|MYEF2_HUMAN Myelin expression	3	15	1	1	15	15	1	11	1	1	0	1	1	1	0	1	28.7	2	2	64.149	600	600;547;600	27.3
H0Y966;A0A0A0MR42;K7ENP4;Q8TEP8-1;Q8TEP8;Q8TEP8-2;K7EPA2;C9JT09;K7ELX0	H0Y966;A0A0A0MR42;K7ENP4;Q8TEP8-1;Q8TEP8;Q8TEP8-2;K7EPA2	12;12;12;12;12;10;8;4;4	12;12;12;12;12;10;8;4;4	12;12;12;12;12;10;8;4;4	Centrosomal protein of 192 kDa	CEP192	tr|H0Y966|H0Y966_HUMAN Centrosomal protein of 192 kDa (Fragment) OS=Homo sapiens OX=9606 GN=CEP192 PE=1 SV=1;tr|A0A0A0MR42|A0A0A0MR42_HUMAN Centrosomal protein of 192 kDa OS=Homo sapiens OX=9606 GN=CEP192 PE=1 SV=1;tr|K7ENP4|K7ENP4_HUMAN Centrosomal protei	9	12	12	12	11	10	10	10	11	10	10	10	11	10	10	10	10.1	10.1	10.1	211.99	1931	1931;2062;2076;1941;2537;1407;900;426;1237	27.6	4
A0A0A0MR74;O75907	A0A0A0MR74;O75907	3;3	3;3	3;3	Diacylglycerol O-acyltransferase 1	DGAT1	tr|A0A0A0MR74|A0A0A0MR74_HUMAN Diacylglycerol O-acyltransferase 1 OS=Homo sapiens OX=9606 GN=DGAT1 PE=1 SV=1;sp|O75907|DGAT1_HUMAN Diacylglycerol O-acyltransferase 1 OS=Homo sapiens OX=9606 GN=DGAT1 PE=1 SV=2	2	3	3	3	2	3	2	3	2	3	2	3	2	3	2	3	14	14	14	33.529	315	315;488	22.7	4
Q5T0C7;A0A0A0MR87;E9PSF2;Q15468;Q15468-2	Q5T0C7;A0A0A0MR87;E9PSF2;Q15468;Q15468-2	1;1;1;1;1	1;1;1;1;1	1;1;1;1;1	SCL-interrupting locus protein	STIL	tr|Q5T0C7|Q5T0C7_HUMAN SCL-interrupting locus protein (Fragment) OS=Homo sapiens OX=9606 GN=STIL PE=1 SV=1;tr|A0A0A0MR87|A0A0A0MR87_HUMAN SCL-interrupting locus protein OS=Homo sapiens OX=9606 GN=STIL PE=1 SV=1;tr|E9PSF2|E9PSF2_HUMAN SCL-interrupting locus	5	1	1	1	1	1	0	1	1	1	0	1	1	1	0	1	2.5	2.5	2.5	102.23	918	918;1241;1270;1287;1288	46
A0A0A0MR93;Q53F39-4;Q53F39	A0A0A0MR93;Q53F39-4;Q53F39	1;1;1	1;1;1	1;1;1	Metallophosphoesterase 1	MPPE1	tr|A0A0A0MR93|A0A0A0MR93_HUMAN Metallophosphoesterase 1 OS=Homo sapiens OX=9606 GN=MPPE1 PE=1 SV=1;sp|Q53F39-4|MPPE1_HUMAN Isoform 4 of Metallophosphoesterase 1 OS=Homo sapiens OX=9606 GN=MPPE1;sp|Q53F39|MPPE1_HUMAN Metallophosphoesterase 1 OS=Homo sapiens	3	1	1	1	1	1	1	1	1	1	1	1	1	1	1	1	5.1	5.1	5.1	42.981	374	374;333;396	11.8											1	4
A0A0A0MRB5;Q8WXG6-6;Q8WXG6-8;Q8WXG6-5;Q8WXG6-4;Q8WXG6-3;Q8WXG6-2;Q8WXG6-7;Q8WXG6;C9J6B0;F8W8U2;A0A0U1RR25	A0A0A0MRB5;Q8WXG6-6;Q8WXG6-8;Q8WXG6-5;Q8WXG6-4;Q8WXG6-3;Q8WXG6-2;Q8WXG6-7;Q8WXG6	18;18;18;18;18;18;18;17;17;4;3;1	18;18;18;18;18;18;18;17;17;4;3;1	18;18;18;18;18;18;18;17;17;4;3;1	MAP kinase-activating death domain protein	MADD	tr|A0A0A0MRB5|A0A0A0MRB5_HUMAN MAP kinase-activating death domain protein OS=Homo sapiens OX=9606 GN=MADD PE=1 SV=1;sp|Q8WXG6-6|MADD_HUMAN Isoform 6 of MAP kinase-activating death domain protein OS=Homo sapiens OX=9606 GN=MADD;sp|Q8WXG6-8|MADD_HUMAN Isofor	12	18	18	18	15	15	16	18	15	15	16	18	15	15	16	18	16.1	16.1	16.1	176.55	1588	1588;1479;1541;1545;1565;1587;1608;1581;1647;154;439;199	20.5	1	7	6	1		1	5	4	1	4			4				2	4
A0A0A0MSK4;A0A0A0MRC4;Q86YR5-4;Q86YR5;A0A087WVF5;Q86YR5-2;Q86YR5-3;Q5T1N9	A0A0A0MSK4;A0A0A0MRC4;Q86YR5-4;Q86YR5	8;8;8;8;2;2;2;1	8;8;8;8;2;2;2;1	7;7;7;7;1;2;1;0	G-protein-signaling modulator 1	GPSM1	tr|A0A0A0MSK4|A0A0A0MSK4_HUMAN G-protein-signaling modulator 1 OS=Homo sapiens OX=9606 GN=GPSM1 PE=1 SV=1;tr|A0A0A0MRC4|A0A0A0MRC4_HUMAN G-protein-signaling modulator 1 OS=Homo sapiens OX=9606 GN=GPSM1 PE=1 SV=2;sp|Q86YR5-4|GPSM1_HUMAN Isoform 4 of G-prote	8	8	8	7	6	6	5	8	6	6	5	8	5	5	4	7	15.1	15.1	13.6	74.481	675	675;707;652;675;457;166;457;213	27.1	3							4			1	2						1	1
A0A0A0MT07;A0A0A0MSC0;F8WEA4;A0A0A0MSD9;A0A0A0MRC8;Q9NR82-5;Q9NR82-2;Q9NR82;Q9NR82-7;Q9NR82-3;Q9NR82-6	A0A0A0MT07;A0A0A0MSC0;F8WEA4;A0A0A0MSD9;A0A0A0MRC8;Q9NR82-5;Q9NR82-2;Q9NR82;Q9NR82-7;Q9NR82-3;Q9NR82-6	1;1;1;1;1;1;1;1;1;1;1	1;1;1;1;1;1;1;1;1;1;1	1;1;1;1;1;1;1;1;1;1;1	Potassium voltage-gated channel subfamily KQT member 5	KCNQ5	tr|A0A0A0MT07|A0A0A0MT07_HUMAN Potassium voltage-gated channel subfamily KQT member 5 OS=Homo sapiens OX=9606 GN=KCNQ5 PE=1 SV=1;tr|A0A0A0MSC0|A0A0A0MSC0_HUMAN Potassium voltage-gated channel subfamily KQT member 5 OS=Homo sapiens OX=9606 GN=KCNQ5 PE=1 SV=	11	1	1	1	1	1	1	1	1	1	1	1	1	1	1	1	3.2	3.2	3.2	89.97	822	822;923;932;942;951;822;923;932;933;942;951	17.8																	1	3
A0A0A0MRE5;Q9ULH1;Q9ULH1-2;H0YBF7;H0YBM4;E5RHD7;E5RFD9;A0A286YFG8;O43150-2;O43150	A0A0A0MRE5;Q9ULH1;Q9ULH1-2;H0YBF7	20;20;20;17;5;2;1;1;1;1	20;20;20;17;5;2;1;1;1;1	20;20;20;17;5;2;1;1;1;1	Arf-GAP with SH3 domain, ANK repeat and PH domain-containing protein 1	ASAP1	tr|A0A0A0MRE5|A0A0A0MRE5_HUMAN Arf-GAP with SH3 domain, ANK repeat and PH domain-containing protein 1 OS=Homo sapiens OX=9606 GN=ASAP1 PE=1 SV=1;sp|Q9ULH1|ASAP1_HUMAN Arf-GAP with SH3 domain, ANK repeat and PH domain-containing protein 1 OS=Homo sapiens OX	10	20	20	20	20	16	16	17	20	16	16	17	20	16	16	17	24.6	24.6	24.6	124.77	1122	1122;1129;1132;950;483;98;33;317;961;1006	27.3		1	4						4		4		4	1	4	1			1
A0A0A0MRE6;O94967-2;O94967;O94967-3;O94967-4;E9PKZ6;E9PR96	A0A0A0MRE6;O94967-2;O94967;O94967-3;O94967-4	5;5;5;5;5;1;1	5;5;5;5;5;1;1	5;5;5;5;5;1;1	WD repeat-containing protein 47	WDR47	tr|A0A0A0MRE6|A0A0A0MRE6_HUMAN WD repeat-containing protein 47 OS=Homo sapiens OX=9606 GN=WDR47 PE=1 SV=1;sp|O94967-2|WDR47_HUMAN Isoform 2 of WD repeat-containing protein 47 OS=Homo sapiens OX=9606 GN=WDR47;sp|O94967|WDR47_HUMAN WD repeat-containing prote	7	5	5	5	4	4	5	4	4	4	5	4	4	4	5	4	6.8	6.8	6.8	98.701	893	893;891;919;920;927;106;173	30.7
A0A0A0MRI1;Q8IXQ4;Q8IXQ4-2;Q8IXQ4-3;Q8IXQ4-4;A0A087WW86	A0A0A0MRI1;Q8IXQ4;Q8IXQ4-2;Q8IXQ4-3	9;9;6;5;3;1	9;9;6;5;3;1	9;9;6;5;3;1	GPALPP motifs-containing protein 1	GPALPP1	tr|A0A0A0MRI1|A0A0A0MRI1_HUMAN GPALPP motifs-containing protein 1 OS=Homo sapiens OX=9606 GN=GPALPP1 PE=1 SV=1;sp|Q8IXQ4|GPAM1_HUMAN GPALPP motifs-containing protein 1 OS=Homo sapiens OX=9606 GN=GPALPP1 PE=1 SV=1;sp|Q8IXQ4-2|GPAM1_HUMAN Isoform 2 of GPALPP	6	9	9	9	8	9	9	9	8	9	9	9	8	9	9	9	29	29	29	37.971	338	338;340;191;170;175;100	28.4		3	4											4	2
A0A0A0MRI2;Q9UNH7-2;G3V5X9;H0YJF8;G3V4Z5;G3V2U1;G3V5U2;Q86XE0-2;Q86XE0	A0A0A0MRI2;Q9UNH7-2	22;17;10;5;5;3;3;1;1	1;0;1;1;1;1;0;0;0	1;0;1;1;1;1;0;0;0	Sorting nexin-6;Sorting nexin-6, N-terminally processed	SNX6	tr|A0A0A0MRI2|A0A0A0MRI2_HUMAN Sorting nexin OS=Homo sapiens OX=9606 GN=SNX6 PE=1 SV=1;sp|Q9UNH7-2|SNX6_HUMAN Isoform 2 of Sorting nexin-6 OS=Homo sapiens OX=9606 GN=SNX6	9	22	1	1	19	20	21	22	0	1	1	1	0	1	1	1	56	5	5	47.804	418	418;290;239;150;169;132;132;277;403	27
A0A0A0MRI7;H7C484;Q9H2C2;H7C0E7	A0A0A0MRI7;H7C484;Q9H2C2;H7C0E7	2;2;2;1	2;2;2;1	2;2;2;1	Protein ARV1	ARV1	tr|A0A0A0MRI7|A0A0A0MRI7_HUMAN Protein ARV1 OS=Homo sapiens OX=9606 GN=ARV1 PE=1 SV=1;tr|H7C484|H7C484_HUMAN Protein ARV1 (Fragment) OS=Homo sapiens OX=9606 GN=ARV1 PE=1 SV=1;sp|Q9H2C2|ARV1_HUMAN Protein ARV1 OS=Homo sapiens OX=9606 GN=ARV1 PE=1 SV=1;tr|H7	4	2	2	2	2	2	2	2	2	2	2	2	2	2	2	2	12.1	12.1	12.1	26.392	231	231;268;271;291	40
A0A0A0MRJ0;Q5VT25-3;Q5VT25-4;Q5VT25-5;Q5VT25;Q5VT25-2;Q5VT25-6;A0A0A0MRJ1;H0Y5V1;H0Y7V8;H0Y6R0;H0Y6V3	A0A0A0MRJ0;Q5VT25-3;Q5VT25-4;Q5VT25-5;Q5VT25;Q5VT25-2;Q5VT25-6;A0A0A0MRJ1;H0Y5V1;H0Y7V8	4;4;4;4;4;4;4;3;3;2;1;1	3;3;3;3;3;3;3;3;3;2;1;1	3;3;3;3;3;3;3;3;3;2;1;1	Non-specific serine/threonine protein kinase;Serine/threonine-protein kinase MRCK alpha	CDC42BPA	tr|A0A0A0MRJ0|A0A0A0MRJ0_HUMAN Non-specific serine/threonine protein kinase OS=Homo sapiens OX=9606 GN=CDC42BPA PE=1 SV=1;sp|Q5VT25-3|MRCKA_HUMAN Isoform 3 of Serine/threonine-protein kinase MRCK alpha OS=Homo sapiens OX=9606 GN=CDC42BPA;sp|Q5VT25-4|MRCKA_	12	4	3	3	0	2	4	1	0	1	3	0	0	1	3	0	2.4	1.9	1.9	193.63	1699	1699;1638;1691;1719;1732;1754;1781;1018;1048;984;546;728	35.2
A0A0A0MRJ6;H7BY58;P22061;P22061-2;F6S8N6;C9J0F2;F8WDT3;F8WAV5;F8WAX2;H7C4X2	A0A0A0MRJ6;H7BY58;P22061;P22061-2;F6S8N6	10;10;10;10;9;2;2;2;2;1	10;10;10;10;9;2;2;2;2;1	10;10;10;10;9;2;2;2;2;1	Protein-L-isoaspartate O-methyltransferase;Protein-L-isoaspartate(D-aspartate) O-methyltransferase	PCMT1	tr|A0A0A0MRJ6|A0A0A0MRJ6_HUMAN Protein-L-isoaspartate O-methyltransferase OS=Homo sapiens OX=9606 GN=PCMT1 PE=1 SV=1;tr|H7BY58|H7BY58_HUMAN Protein-L-isoaspartate O-methyltransferase OS=Homo sapiens OX=9606 GN=PCMT1 PE=1 SV=1;sp|P22061|PIMT_HUMAN Protein-L	10	10	10	10	9	8	7	9	9	8	7	9	9	8	7	9	46.3	46.3	46.3	30.315	285	285;286;227;228;250;96;120;124;130;67	17.4					1	3	5	5	8	1	7	16	4	1
F8W8M4;A0A0A0MRL6;O14639-2;O14639-6;O14639;J3QSX6;O14639-4;O14639-3;O14639-5;H0Y7N6;F6XFR5	F8W8M4;A0A0A0MRL6;O14639-2;O14639-6;O14639;J3QSX6;O14639-4;O14639-3;O14639-5	12;12;12;12;12;10;10;10;10;5;5	12;12;12;12;12;10;10;10;10;5;5	12;12;12;12;12;10;10;10;10;5;5	Actin-binding LIM protein 1	ABLIM1	tr|F8W8M4|F8W8M4_HUMAN Actin-binding LIM protein 1 OS=Homo sapiens OX=9606 GN=ABLIM1 PE=1 SV=1;tr|A0A0A0MRL6|A0A0A0MRL6_HUMAN Actin-binding LIM protein 1 OS=Homo sapiens OX=9606 GN=ABLIM1 PE=1 SV=1;sp|O14639-2|ABLM1_HUMAN Isoform 2 of Actin-binding LIM pro	11	12	12	12	3	6	7	12	3	6	7	12	3	6	7	12	21.6	21.6	21.6	81.104	718	718;746;718;748;778;401;401;427;455;172;173	25.8				4	1	3							1
A0A0A0MRM8;Q9UM54-5;Q9UM54-2;Q9UM54-6;A0A0D9SGC1;E7EW20;Q9UM54-4;Q9UM54-1;Q9UM54;Q5JVM0	A0A0A0MRM8;Q9UM54-5;Q9UM54-2;Q9UM54-6;A0A0D9SGC1;E7EW20;Q9UM54-4;Q9UM54-1;Q9UM54	52;51;51;51;50;50;50;50;50;7	52;51;51;51;50;50;50;50;50;7	52;51;51;51;50;50;50;50;50;7	Unconventional myosin-VI	MYO6	tr|A0A0A0MRM8|A0A0A0MRM8_HUMAN Unconventional myosin-VI OS=Homo sapiens OX=9606 GN=MYO6 PE=1 SV=1;sp|Q9UM54-5|MYO6_HUMAN Isoform 5 of Unconventional myosin-VI OS=Homo sapiens OX=9606 GN=MYO6;sp|Q9UM54-2|MYO6_HUMAN Isoform 2 of Unconventional myosin-VI OS=H	10	52	52	52	50	44	45	50	50	44	45	50	50	44	45	50	44.4	44.4	44.4	145.01	1253	1253;1253;1262;1285;1294;1295;1285;1285;1294;174	25.2		13	16	1	8	6	3	2	3		4	4	7	2	4	4	4	9	7
A0A0A0MRM9;Q14978-2;Q14978;S4R3C2;S4R349;S4R402	A0A0A0MRM9;Q14978-2;Q14978	28;28;26;7;6;1	28;28;26;7;6;1	3;3;1;0;0;0	Nucleolar and coiled-body phosphoprotein 1	NOLC1	tr|A0A0A0MRM9|A0A0A0MRM9_HUMAN Nucleolar and coiled-body phosphoprotein 1 (Fragment) OS=Homo sapiens OX=9606 GN=NOLC1 PE=1 SV=1;sp|Q14978-2|NOLC1_HUMAN Isoform Beta of Nucleolar and coiled-body phosphoprotein 1 OS=Homo sapiens OX=9606 GN=NOLC1;sp|Q14978|NO	6	28	28	3	25	25	27	25	25	25	27	25	3	2	3	3	38.8	38.8	4.5	74.543	708	708;709;699;281;258;46	19.7		12	6	1	2	3	4	3	3	9	12	6	1	3	2	15	11	11	9
A0A0A0MRN1;Q5T8I9	A0A0A0MRN1;Q5T8I9	1;1	1;1	1;1	Small RNA 2-O-methyltransferase	HENMT1	tr|A0A0A0MRN1|A0A0A0MRN1_HUMAN Small RNA 2-O-methyltransferase OS=Homo sapiens OX=9606 GN=HENMT1 PE=1 SV=1;sp|Q5T8I9|HENMT_HUMAN Small RNA 2-O-methyltransferase OS=Homo sapiens OX=9606 GN=HENMT1 PE=1 SV=1	2	1	1	1	1	1	0	0	1	1	0	0	1	1	0	0	5	5	5	48.152	424	424;393	42.3
A0A0A0MRR1;Q5VV50;Q5VV52-2;Q5VV52;Q5VV52-3;Q5VV51	A0A0A0MRR1;Q5VV50;Q5VV52-2;Q5VV52;Q5VV52-3;Q5VV51	3;3;3;3;3;2	3;3;3;3;3;2	3;3;3;3;3;2	Zinc finger protein 691	ZNF691	tr|A0A0A0MRR1|A0A0A0MRR1_HUMAN Zinc finger protein 691 (Fragment) OS=Homo sapiens OX=9606 GN=ZNF691 PE=1 SV=1;tr|Q5VV50|Q5VV50_HUMAN Zinc finger protein 691 OS=Homo sapiens OX=9606 GN=ZNF691 PE=1 SV=1;sp|Q5VV52-2|ZN691_HUMAN Isoform 2 of Zinc finger protei	6	3	3	3	3	3	1	2	3	3	1	2	3	3	1	2	11.5	11.5	11.5	33.708	296	296;306;284;312;315;133	28.5						3
A0A0A0MRR5;Q96BW1;Q96BW1-3;E9PSD7;Q96BW1-2;F8W6E9	A0A0A0MRR5;Q96BW1;Q96BW1-3;E9PSD7	8;8;7;5;3;2	8;8;7;5;3;2	8;8;7;5;3;2	Uracil phosphoribosyltransferase homolog	UPRT	tr|A0A0A0MRR5|A0A0A0MRR5_HUMAN Uracil phosphoribosyltransferase homolog OS=Homo sapiens OX=9606 GN=UPRT PE=1 SV=1;sp|Q96BW1|UPP_HUMAN Uracil phosphoribosyltransferase homolog OS=Homo sapiens OX=9606 GN=UPRT PE=1 SV=1;sp|Q96BW1-3|UPP_HUMAN Isoform 3 of Urac	6	8	8	8	4	6	5	6	4	6	5	6	4	6	5	6	27.4	27.4	27.4	30.767	281	281;309;167;173;176;142	20.1		2	7	2								1
A0A0A0MRR7;P09234;Q5TAL2	A0A0A0MRR7;P09234	3;3;1	3;3;1	3;3;1	U1 small nuclear ribonucleoprotein C	SNRPC	tr|A0A0A0MRR7|A0A0A0MRR7_HUMAN U1 small nuclear ribonucleoprotein C OS=Homo sapiens OX=9606 GN=SNRPC PE=1 SV=1;sp|P09234|RU1C_HUMAN U1 small nuclear ribonucleoprotein C OS=Homo sapiens OX=9606 GN=SNRPC PE=1 SV=1	3	3	3	3	3	3	3	3	3	3	3	3	3	3	3	3	16.7	16.7	16.7	19.687	180	180;159;118	34.5								4	3	2
Q8N450;A0A0C4DG97;A0A0A0MRS5;F8W946;Q9BXM9-2;Q9BXM9;C9JD05	Q8N450;A0A0C4DG97;A0A0A0MRS5;F8W946;Q9BXM9-2;Q9BXM9;C9JD05	6;6;6;6;6;6;3	6;6;6;6;6;6;3	6;6;6;6;6;6;3	FSD1-like protein	FSD1L	tr|Q8N450|Q8N450_HUMAN FSD1-like protein OS=Homo sapiens OX=9606 GN=FSD1L PE=1 SV=1;tr|A0A0C4DG97|A0A0C4DG97_HUMAN FSD1-like protein OS=Homo sapiens OX=9606 GN=FSD1L PE=1 SV=1;tr|A0A0A0MRS5|A0A0A0MRS5_HUMAN FSD1-like protein OS=Homo sapiens OX=9606 GN=FSD1	7	6	6	6	5	6	6	1	5	6	6	1	5	6	6	1	24.1	24.1	24.1	34.58	311	311;497;508;509;498;530;381	19.8			2	3	1						3
H7C163;A0A0A0MRS7;Q68DC2;Q68DC2-4	H7C163;A0A0A0MRS7;Q68DC2;Q68DC2-4	1;1;1;1	1;1;1;1	1;1;1;1	Ankyrin repeat and SAM domain-containing protein 6	ANKS6	tr|H7C163|H7C163_HUMAN Ankyrin repeat and SAM domain-containing protein 6 (Fragment) OS=Homo sapiens OX=9606 GN=ANKS6 PE=1 SV=1;tr|A0A0A0MRS7|A0A0A0MRS7_HUMAN Ankyrin repeat and SAM domain-containing protein 6 OS=Homo sapiens OX=9606 GN=ANKS6 PE=1 SV=1;sp|	4	1	1	1	1	1	0	1	1	1	0	1	1	1	0	1	4.1	4.1	4.1	35.406	341	341;584;871;872	25
B6VEX4;A0A0A0MRT6;Q8IZP0-10;Q8IZP0-8;Q8IZP0-7;Q8IZP0-2;Q8IZP0-4;Q8IZP0-3;Q8IZP0-5;Q8IZP0-6;Q8IZP0-9;Q8IZP0;Q8IZP0-12;Q8IZP0-11	B6VEX4;A0A0A0MRT6;Q8IZP0-10;Q8IZP0-8;Q8IZP0-7;Q8IZP0-2;Q8IZP0-4;Q8IZP0-3;Q8IZP0-5;Q8IZP0-6;Q8IZP0-9;Q8IZP0;Q8IZP0-12;Q8IZP0-11	16;16;16;16;16;16;16;16;16;16;16;16;14;11	16;16;16;16;16;16;16;16;16;16;16;16;14;11	13;13;13;13;13;13;13;13;13;13;13;13;11;10	Abl interactor 1	ABI1	tr|B6VEX4|B6VEX4_HUMAN Abl interactor 1 OS=Homo sapiens OX=9606 GN=ABI1 PE=1 SV=1;tr|A0A0A0MRT6|A0A0A0MRT6_HUMAN Abl interactor 1 OS=Homo sapiens OX=9606 GN=ABI1 PE=1 SV=1;sp|Q8IZP0-10|ABI1_HUMAN Isoform 10 of Abl interactor 1 OS=Homo sapiens OX=9606 GN=AB	14	16	16	13	14	15	12	15	14	15	12	15	11	12	10	12	38.2	38.2	33.3	43.294	393	393;475;388;393;422;446;451;452;476;480;481;508;496;329	19.2		4	6		5	3	4	3	1	1	4			3	1	2	9
B4DZ84;D3DX48;A0A0A0MRU0;A0A0D9SFF8;D3DX49;A0A0C4DH75;Q14168-6;Q14168-2;Q14168-3;Q14168;Q14168-4;A0A087X0C7;E5RK50;E5RJK0;E5RK44;E5RI32;E5RIU3;A0A087WVY2;E5RI47	B4DZ84;D3DX48;A0A0A0MRU0;A0A0D9SFF8;D3DX49;A0A0C4DH75;Q14168-6;Q14168-2;Q14168-3;Q14168;Q14168-4;A0A087X0C7;E5RK50;E5RJK0;E5RK44;E5RI32;E5RIU3;A0A087WVY2;E5RI47	2;2;2;2;2;2;2;2;2;2;2;1;1;1;1;1;1;1;1	1;1;1;1;1;1;1;1;1;1;1;1;1;1;1;1;1;1;1	1;1;1;1;1;1;1;1;1;1;1;1;1;1;1;1;1;1;1	MAGUK p55 subfamily member 2	MPP2	tr|B4DZ84|B4DZ84_HUMAN cDNA FLJ52373, highly similar to MAGUK p55 subfamily member 2 OS=Homo sapiens OX=9606 GN=MPP2 PE=1 SV=1;tr|D3DX48|D3DX48_HUMAN Membrane protein, palmitoylated 2 (MAGUK p55 subfamily member 2), isoform CRA_b OS=Homo sapiens OX=9606 GN	19	2	1	1	2	1	1	1	1	0	0	0	1	0	0	0	4.4	2.2	2.2	60.516	541	541;552;569;573;576;597;541;552;569;576;597;112;126;140;143;148;151;186;189	39
A0A0A0MRV3;Q9P2S5;Q5T0D5;Q5TBW1	A0A0A0MRV3;Q9P2S5;Q5T0D5	3;3;2;1	3;3;2;1	3;3;2;1	WD repeat-containing protein WRAP73	WRAP73	tr|A0A0A0MRV3|A0A0A0MRV3_HUMAN WD repeat domain 8, isoform CRA_c OS=Homo sapiens OX=9606 GN=WRAP73 PE=1 SV=1;sp|Q9P2S5|WRP73_HUMAN WD repeat-containing protein WRAP73 OS=Homo sapiens OX=9606 GN=WRAP73 PE=1 SV=1;tr|Q5T0D5|Q5T0D5_HUMAN WD repeat-containing p	4	3	3	3	3	3	2	3	3	3	2	3	3	3	2	3	6.7	6.7	6.7	48.874	435	435;460;304;179	21.5													1	4	4		4
J3QKK8;A0A2P0CTH9;A0A0A0MRV4;J3KRV9;J3KPF6;A0A2P0CTB1;J3KPF5;A0A0A0MT35;Q8TBF2-4;Q8TBF2-2;Q8TBF2-6;Q8TBF2;Q8TBF2-7;Q8TBF2-3	J3QKK8;A0A2P0CTH9;A0A0A0MRV4;J3KRV9;J3KPF6;A0A2P0CTB1;J3KPF5;A0A0A0MT35;Q8TBF2-4;Q8TBF2-2;Q8TBF2-6;Q8TBF2;Q8TBF2-7;Q8TBF2-3	2;2;2;2;2;2;2;2;2;2;2;2;2;2	2;2;2;2;2;2;2;2;2;2;2;2;2;2	2;2;2;2;2;2;2;2;2;2;2;2;2;2	Prostamide/prostaglandin F synthase	FAM213B	tr|J3QKK8|J3QKK8_HUMAN Prostamide/prostaglandin F synthase (Fragment) OS=Homo sapiens OX=9606 GN=FAM213B PE=1 SV=1;tr|A0A2P0CTH9|A0A2P0CTH9_HUMAN Prostamide/prostaglandin F synthase OS=Homo sapiens OX=9606 GN=FAM213B PE=1 SV=1;tr|A0A0A0MRV4|A0A0A0MRV4_HUMA	14	2	2	2	2	2	2	2	2	2	2	2	2	2	2	2	15.6	15.6	15.6	16.549	154	154;191;192;196;213;228;231;246;162;183;194;198;201;216	29.5
A0A0A0MRW7;Q7Z2E3-8;Q7Z2E3-7;Q7Z2E3;Q7Z2E3-5;Q7Z2E3-9;Q7Z2E3-10;Q7Z2E3-11;C9JZ40;Q7Z2E3-3;F8W6G5;Q7Z2E3-2;C9J8U3;Q7Z2E3-6;Q7Z2E3-13	A0A0A0MRW7;Q7Z2E3-8;Q7Z2E3-7;Q7Z2E3;Q7Z2E3-5;Q7Z2E3-9;Q7Z2E3-10;Q7Z2E3-11;C9JZ40;Q7Z2E3-3;F8W6G5;Q7Z2E3-2	7;7;7;7;6;6;6;6;5;5;4;4;3;3;3	7;7;7;7;6;6;6;6;5;5;4;4;3;3;3	1;1;1;1;0;1;0;1;0;1;1;0;0;0;1	Aprataxin	APTX	tr|A0A0A0MRW7|A0A0A0MRW7_HUMAN Aprataxin OS=Homo sapiens OX=9606 GN=APTX PE=1 SV=1;sp|Q7Z2E3-8|APTX_HUMAN Isoform 8 of Aprataxin OS=Homo sapiens OX=9606 GN=APTX;sp|Q7Z2E3-7|APTX_HUMAN Isoform 7 of Aprataxin OS=Homo sapiens OX=9606 GN=APTX;sp|Q7Z2E3|APTX_HU	15	7	7	1	6	6	6	6	6	6	6	6	1	1	1	1	25	25	4.8	38.457	336	336;337;342;356;288;292;302;306;216;284;198;168;155;113;192	28.2					4	3						4	3
A0A0A0MRX1;Q12926-2;Q12926;B1AM48;C9JB16	A0A0A0MRX1;Q12926-2;Q12926;B1AM48	3;3;3;2;1	2;2;2;1;1	2;2;2;1;1	ELAV-like protein;ELAV-like protein 2	ELAVL2	tr|A0A0A0MRX1|A0A0A0MRX1_HUMAN ELAV-like protein OS=Homo sapiens OX=9606 GN=ELAVL2 PE=1 SV=1;sp|Q12926-2|ELAV2_HUMAN Isoform 2 of ELAV-like protein 2 OS=Homo sapiens OX=9606 GN=ELAVL2;sp|Q12926|ELAV2_HUMAN ELAV-like protein 2 OS=Homo sapiens OX=9606 GN=ELA	5	3	2	2	3	1	2	3	2	0	1	2	2	0	1	2	10.8	8.5	8.5	42.632	389	389;346;359;189;90	13.2									2							3
A0A0A0MRY0;Q8WUA7-4;Q8WUA7;B0QYI1;Q8WUA7-2;Q8WUA7-3;F8WDP1	A0A0A0MRY0;Q8WUA7-4;Q8WUA7;B0QYI1;Q8WUA7-2;Q8WUA7-3	10;10;10;9;9;7;1	10;10;10;9;9;7;1	9;9;9;8;8;6;1	TBC1 domain family member 22A	TBC1D22A	tr|A0A0A0MRY0|A0A0A0MRY0_HUMAN TBC1 domain family member 22A OS=Homo sapiens OX=9606 GN=TBC1D22A PE=1 SV=1;sp|Q8WUA7-4|TB22A_HUMAN Isoform 4 of TBC1 domain family member 22A OS=Homo sapiens OX=9606 GN=TBC1D22A;sp|Q8WUA7|TB22A_HUMAN TBC1 domain family membe	7	10	10	9	8	10	9	10	8	10	9	10	7	9	8	9	23.6	23.6	22	55.804	487	487;470;517;458;439;324;237	22.3			4				2	3			7	1	4			1	4
A0A0A0MRZ4;Q15025-7;Q15025-8;Q15025-5;Q15025-6;Q15025-4;Q15025-2;Q15025;E7EMV7;Q15025-3;E7EW15;H0YC17;E7EWG2;E7EW68	A0A0A0MRZ4;Q15025-7;Q15025-8;Q15025-5;Q15025-6;Q15025-4;Q15025-2;Q15025;E7EMV7;Q15025-3	16;16;16;16;16;16;16;16;15;15;7;4;2;2	16;16;16;16;16;16;16;16;15;15;7;4;2;2	16;16;16;16;16;16;16;16;15;15;7;4;2;2	TNFAIP3-interacting protein 1	TNIP1	tr|A0A0A0MRZ4|A0A0A0MRZ4_HUMAN TNFAIP3-interacting protein 1 OS=Homo sapiens OX=9606 GN=TNIP1 PE=1 SV=1;sp|Q15025-7|TNIP1_HUMAN Isoform 7 of TNFAIP3-interacting protein 1 OS=Homo sapiens OX=9606 GN=TNIP1;sp|Q15025-8|TNIP1_HUMAN Isoform 8 of TNFAIP3-interac	14	16	16	16	12	15	13	13	12	15	13	13	12	15	13	13	31	31	31	70.074	619	619;545;552;556;571;572;635;636;492;583;257;146;133;143	25	6	4	4		1	3											4		1
A0A0A0MS07;A0A286YEY4;A0A286YFJ8;A0A0A0MS08;A0A286YES1;P01859;P01861;P01857;P01860	A0A0A0MS07;A0A286YEY4;A0A286YFJ8;A0A0A0MS08;A0A286YES1;P01859;P01861;P01857;P01860	1;1;1;1;1;1;1;1;1	1;1;1;1;1;1;1;1;1	1;1;1;1;1;1;1;1;1	Ig gamma-2 chain C region;Ig gamma-4 chain C region;Ig gamma-1 chain C region;Ig gamma-3 chain C region	IGHG1;IGHG2;IGHG4;IGHG3	tr|A0A0A0MS07|A0A0A0MS07_HUMAN Immunoglobulin heavy constant gamma 1 (Fragment) OS=Homo sapiens OX=9606 GN=IGHG1 PE=1 SV=1;tr|A0A286YEY4|A0A286YEY4_HUMAN Immunoglobulin heavy constant gamma 2 (Fragment) OS=Homo sapiens OX=9606 GN=IGHG2 PE=1 SV=1;tr|A0A286Y	9	1	1	1	1	1	0	1	1	1	0	1	1	1	0	1	3.4	3.4	3.4	31.983	295	295;395;396;399;446;326;327;330;377	16																3
A0A0A0MS41;A0A1P0AYU5;Q9BWM7;S4R3N9	A0A0A0MS41;A0A1P0AYU5;Q9BWM7;S4R3N9	8;8;8;4	7;7;7;4	7;7;7;4	Sideroflexin;Sideroflexin-3	SFXN3	tr|A0A0A0MS41|A0A0A0MS41_HUMAN Sideroflexin OS=Homo sapiens OX=9606 GN=SFXN3 PE=1 SV=1;tr|A0A1P0AYU5|A0A1P0AYU5_HUMAN Sideroflexin OS=Homo sapiens OX=9606 GN=SFXN3 PE=1 SV=1;sp|Q9BWM7|SFXN3_HUMAN Sideroflexin-3 OS=Homo sapiens OX=9606 GN=SFXN3 PE=1 SV=3;tr	4	8	7	7	5	4	4	8	4	3	3	7	4	3	3	7	30.5	24.6	24.6	35.503	321	321;325;321;177	17.1					1	4		3					3				3
A0A0A0MS45;J3KNI1;Q9H9E3;Q9H9E3-3;Q9H9E3-2;H3BMV9;H3BSD2;J3KRB5;E9PRT5;J3QLW1;H3BQB2	A0A0A0MS45;J3KNI1;Q9H9E3;Q9H9E3-3;Q9H9E3-2	26;26;26;22;13;8;6;6;4;3;3	26;26;26;22;13;8;6;6;4;3;3	26;26;26;22;13;8;6;6;4;3;3	Conserved oligomeric Golgi complex subunit 4	COG4	tr|A0A0A0MS45|A0A0A0MS45_HUMAN Conserved oligomeric Golgi complex subunit 4 OS=Homo sapiens OX=9606 GN=COG4 PE=1 SV=1;tr|J3KNI1|J3KNI1_HUMAN Conserved oligomeric Golgi complex subunit 4 OS=Homo sapiens OX=9606 GN=COG4 PE=1 SV=1;sp|Q9H9E3|COG4_HUMAN Conserv	11	26	26	26	26	25	26	26	26	25	26	26	26	25	26	26	39.7	39.7	39.7	87.183	768	768;789;785;712;337;193;130;157;100;72;143	27.8			4	8	3	4	2		1	5	4	4	1	4			6	3
A0A0A0MS59;Q6ZRS2-2;Q6ZRS2;A0A0C4DFX4;Q6ZRS2-3;A0A087X0E3	A0A0A0MS59;Q6ZRS2-2;Q6ZRS2;A0A0C4DFX4;Q6ZRS2-3	28;28;28;27;27;12	28;28;28;27;27;12	28;28;28;27;27;12	Helicase SRCAP	SRCAP	tr|A0A0A0MS59|A0A0A0MS59_HUMAN Helicase SRCAP OS=Homo sapiens OX=9606 GN=SRCAP PE=1 SV=1;sp|Q6ZRS2-2|SRCAP_HUMAN Isoform 2 of Helicase SRCAP OS=Homo sapiens OX=9606 GN=SRCAP;sp|Q6ZRS2|SRCAP_HUMAN Helicase SRCAP OS=Homo sapiens OX=9606 GN=SRCAP PE=1 SV=3;tr	6	28	28	28	24	24	26	26	24	24	26	26	24	24	26	26	11.1	11.1	11.1	315.61	2971	2971;3168;3230;3053;3072;1610	27.9	2	4	2				6	4	5	2		9					1	7
A0A0A0MSA9;A0A0C4DG49;P15151-3;P15151-2;P15151-4;P15151	A0A0A0MSA9;A0A0C4DG49;P15151-3;P15151-2;P15151-4;P15151	1;1;1;1;1;1	1;1;1;1;1;1	1;1;1;1;1;1	Poliovirus receptor	PVR	tr|A0A0A0MSA9|A0A0A0MSA9_HUMAN Poliovirus receptor OS=Homo sapiens OX=9606 GN=PVR PE=1 SV=1;tr|A0A0C4DG49|A0A0C4DG49_HUMAN Poliovirus receptor, isoform CRA_c OS=Homo sapiens OX=9606 GN=PVR PE=1 SV=1;sp|P15151-3|PVR_HUMAN Isoform Gamma of Poliovirus recepto	6	1	1	1	0	0	1	1	0	0	1	1	0	0	1	1	2.3	2.3	2.3	42.882	392	392;417;364;372;392;417	46.7
A0A0A0MSB4;Q6ZN50;Q969R2-6;Q969R2-3;Q969R2-2;Q969R2;H7C1R2;H7C368;H7C428;Q969R2-4;C9JS84;H7C313	A0A0A0MSB4;Q6ZN50;Q969R2-6;Q969R2-3;Q969R2-2;Q969R2;H7C1R2;H7C368;H7C428;Q969R2-4	3;3;3;3;3;3;2;2;2;2;1;1	1;1;1;1;1;1;1;1;1;1;1;1	1;1;1;1;1;1;1;1;1;1;1;1	Oxysterol-binding protein;Oxysterol-binding protein 2	OSBP2	tr|A0A0A0MSB4|A0A0A0MSB4_HUMAN Oxysterol-binding protein OS=Homo sapiens OX=9606 GN=OSBP2 PE=1 SV=1;tr|Q6ZN50|Q6ZN50_HUMAN Oxysterol-binding protein OS=Homo sapiens OX=9606 GN=OSBP2 PE=1 SV=1;sp|Q969R2-6|OSBP2_HUMAN Isoform 6 of Oxysterol-binding protein 2	12	3	1	1	2	3	3	2	0	1	1	0	0	1	1	0	5.7	1.4	1.4	72.218	636	636;743;659;750;915;916;298;450;588;549;174;196	30
A0A0A0MSB8;Q9UPT5-2;Q9UPT5-5;Q9UPT5-1;Q9UPT5-6;Q9UPT5;B4DJ07;A0A0A0MRE1;Q9UPT5-4;B5MCY9;K7ERQ5;C9JME6;C9JKC2	A0A0A0MSB8;Q9UPT5-2;Q9UPT5-5;Q9UPT5-1;Q9UPT5-6;Q9UPT5;B4DJ07;A0A0A0MRE1	23;23;23;23;23;23;20;19;9;6;5;4;3	23;23;23;23;23;23;20;19;9;6;5;4;3	23;23;23;23;23;23;20;19;9;6;5;4;3	Exocyst complex component 7	EXOC7	tr|A0A0A0MSB8|A0A0A0MSB8_HUMAN Exocyst complex component 7 OS=Homo sapiens OX=9606 GN=EXOC7 PE=1 SV=1;sp|Q9UPT5-2|EXOC7_HUMAN Isoform 2 of Exocyst complex component 7 OS=Homo sapiens OX=9606 GN=EXOC7;sp|Q9UPT5-5|EXOC7_HUMAN Isoform 5 of Exocyst complex com	13	23	23	23	22	21	21	22	22	21	21	22	22	21	21	22	38.8	38.8	38.8	78.808	693	693;653;676;684;707;735;656;617;283;159;168;121;122	24.9					1	17	2			4	4					2			2
A0A0A0MSC1;O60266;C9JYB5;U3KQ91;O60266-2;C9JLX3	A0A0A0MSC1;O60266;C9JYB5;U3KQ91;O60266-2	4;4;2;2;2;1	4;4;2;2;2;1	4;4;2;2;2;1	Adenylate cyclase type 3	ADCY3	tr|A0A0A0MSC1|A0A0A0MSC1_HUMAN Adenylate cyclase OS=Homo sapiens OX=9606 GN=ADCY3 PE=1 SV=1;sp|O60266|ADCY3_HUMAN Adenylate cyclase type 3 OS=Homo sapiens OX=9606 GN=ADCY3 PE=1 SV=3;tr|C9JYB5|C9JYB5_HUMAN Adenylate cyclase type 3 (Fragment) OS=Homo sapiens	6	4	4	4	4	3	3	3	4	3	3	3	4	3	3	3	6.1	6.1	6.1	129.05	1145	1145;1144;154;791;731;482	14.5		1	3			1	4
H7C2J3;A0A0A0MSD2;A0A0C4DFM4;Q96LZ7-4;Q96LZ7;Q96LZ7-2	H7C2J3;A0A0A0MSD2;A0A0C4DFM4;Q96LZ7-4;Q96LZ7;Q96LZ7-2	1;1;1;1;1;1	1;1;1;1;1;1	1;1;1;1;1;1	Regulator of microtubule dynamics protein 2	RMDN2	tr|H7C2J3|H7C2J3_HUMAN Regulator of microtubule dynamics protein 2 (Fragment) OS=Homo sapiens OX=9606 GN=RMDN2 PE=1 SV=1;tr|A0A0A0MSD2|A0A0A0MSD2_HUMAN Regulator of microtubule dynamics protein 2 OS=Homo sapiens OX=9606 GN=RMDN2 PE=1 SV=1;tr|A0A0C4DFM4|A0A	6	1	1	1	1	0	0	1	1	0	0	1	1	0	0	1	8.7	8.7	8.7	17.3	150	150;571;573;265;410;573	42
A0A0A0MSG0;A6NGB9	A0A0A0MSG0;A6NGB9	6;6	6;6	6;6	WAS/WASL-interacting protein family member 3	WIPF3	tr|A0A0A0MSG0|A0A0A0MSG0_HUMAN WAS/WASL-interacting protein family member 3 OS=Homo sapiens OX=9606 GN=WIPF3 PE=1 SV=1;sp|A6NGB9|WIPF3_HUMAN WAS/WASL-interacting protein family member 3 OS=Homo sapiens OX=9606 GN=WIPF3 PE=1 SV=4	2	6	6	6	0	0	0	6	0	0	0	6	0	0	0	6	18.6	18.6	18.6	49.348	483	483;483	24.7														1					2
J3KNW4;A0A0A0MSG2;Q14192	J3KNW4;A0A0A0MSG2;Q14192	9;9;9	9;9;9	9;9;9	Four and a half LIM domains protein 2	FHL2	tr|J3KNW4|J3KNW4_HUMAN Four and a half LIM domains protein 2 OS=Homo sapiens OX=9606 GN=FHL2 PE=1 SV=1;tr|A0A0A0MSG2|A0A0A0MSG2_HUMAN Four and a half LIM domains protein 2 OS=Homo sapiens OX=9606 GN=FHL2 PE=1 SV=1;sp|Q14192|FHL2_HUMAN Four and a half LIM d	3	9	9	9	8	8	0	0	8	8	0	0	8	8	0	0	25.7	25.7	25.7	44.205	389	389;395;279	25.1				2					1	2			2
B3KPJ4;A0A0A0MSI2;Q8IXK0-2;Q8IXK0-4;Q8IXK0;Q8IXK0-5;Q8IXK0-3	B3KPJ4;A0A0A0MSI2;Q8IXK0-2;Q8IXK0-4;Q8IXK0;Q8IXK0-5;Q8IXK0-3	10;10;10;10;10;10;7	8;8;8;8;8;8;7	8;8;8;8;8;8;7	Polyhomeotic-like protein 2	PHC2	tr|B3KPJ4|B3KPJ4_HUMAN cDNA FLJ31867 fis, clone NT2RP7001856, highly similar to Polyhomeotic-like protein 2 OS=Homo sapiens OX=9606 GN=PHC2 PE=1 SV=1;tr|A0A0A0MSI2|A0A0A0MSI2_HUMAN Polyhomeotic-like protein 2 OS=Homo sapiens OX=9606 GN=PHC2 PE=1 SV=1;sp|Q8	7	10	8	8	10	9	8	10	8	7	6	8	8	7	6	8	23.9	18.8	18.8	50.403	464	464;830;323;829;858;859;267	22.6							2	2	1	4							2		4
A0A0A0MSI6;B7Z1P2;Q9H4M3-2;Q9H4M3	A0A0A0MSI6;B7Z1P2;Q9H4M3-2;Q9H4M3	1;1;1;1	1;1;1;1	1;1;1;1	F-box only protein 44	FBXO44	tr|A0A0A0MSI6|A0A0A0MSI6_HUMAN F-box only protein 44 (Fragment) OS=Homo sapiens OX=9606 GN=FBXO44 PE=1 SV=1;tr|B7Z1P2|B7Z1P2_HUMAN F-box only protein 44 OS=Homo sapiens OX=9606 GN=FBXO44 PE=1 SV=1;sp|Q9H4M3-2|FBX44_HUMAN Isoform 2 of F-box only protein 44	4	1	1	1	1	0	0	1	1	0	0	1	1	0	0	1	9.7	9.7	9.7	19.214	165	165;256;224;255	33.5
A0A0A0MSI8;O00471;F8W9B8;G3V377	A0A0A0MSI8;O00471;F8W9B8	22;22;19;2	22;22;19;2	22;22;19;2	Exocyst complex component 5	EXOC5	tr|A0A0A0MSI8|A0A0A0MSI8_HUMAN Exocyst complex component 5 OS=Homo sapiens OX=9606 GN=EXOC5 PE=1 SV=1;sp|O00471|EXOC5_HUMAN Exocyst complex component 5 OS=Homo sapiens OX=9606 GN=EXOC5 PE=1 SV=1;tr|F8W9B8|F8W9B8_HUMAN Exocyst complex component 5 OS=Homo sa	4	22	22	22	21	20	22	22	21	20	22	22	21	20	22	22	34.9	34.9	34.9	82.118	711	711;708;643;44	25.6		2	7	2	7	2	3	1	4	3		4		1	4	4	1		4
A0A0A0MSJ9;Q15283-2;Q15283	A0A0A0MSJ9;Q15283-2;Q15283	29;29;29	29;29;29	28;28;28	Ras GTPase-activating protein 2	RASA2	tr|A0A0A0MSJ9|A0A0A0MSJ9_HUMAN Ras GTPase-activating protein 2 OS=Homo sapiens OX=9606 GN=RASA2 PE=1 SV=1;sp|Q15283-2|RASA2_HUMAN Isoform 2 of Ras GTPase-activating protein 2 OS=Homo sapiens OX=9606 GN=RASA2;sp|Q15283|RASA2_HUMAN Ras GTPase-activating prot	3	29	29	28	28	22	27	25	28	22	27	25	27	22	27	25	41.4	41.4	40.6	96.999	853	853;849;850	23.2		3	1	4	4	4		4	11	5				1	8	2	1	3	5
A0A0A0MSK2;P0DJ07;M0QZ55;M0QY33;M0QYU6;M0R2T5;M0R022	A0A0A0MSK2;P0DJ07	3;3;1;1;1;1;1	3;3;1;1;1;1;1	3;3;1;1;1;1;1	Protein PET100 homolog, mitochondrial	PET100	tr|A0A0A0MSK2|A0A0A0MSK2_HUMAN Protein PET100 homolog, mitochondrial OS=Homo sapiens OX=9606 GN=PET100 PE=1 SV=1;sp|P0DJ07|PT100_HUMAN Protein PET100 homolog, mitochondrial OS=Homo sapiens OX=9606 GN=PET100 PE=1 SV=1	7	3	3	3	3	3	2	3	3	3	2	3	3	3	2	3	38.6	38.6	38.6	5.5534	44	44;73;46;48;51;61;68	38.3
A0A0A0MSL2;A0A0A0MT14;B4DWF2;Q9UKS7-4;Q9UKS7-7;Q9UKS7-2;Q9UKS7;Q9UKS7-8;Q9UKS7-6;E7EUI1;Q9UKS7-3	A0A0A0MSL2;A0A0A0MT14;B4DWF2;Q9UKS7-4;Q9UKS7-7;Q9UKS7-2;Q9UKS7;Q9UKS7-8;Q9UKS7-6	4;4;4;4;4;4;4;2;2;1;1	3;3;3;3;3;3;3;2;1;1;1	3;3;3;3;3;3;3;2;1;1;1	Zinc finger protein Helios	IKZF2;ZNFN1A2	tr|A0A0A0MSL2|A0A0A0MSL2_HUMAN Zinc finger protein Helios OS=Homo sapiens OX=9606 GN=IKZF2 PE=1 SV=1;tr|A0A0A0MT14|A0A0A0MT14_HUMAN Zinc finger protein Helios OS=Homo sapiens OX=9606 GN=IKZF2 PE=1 SV=1;tr|B4DWF2|B4DWF2_HUMAN Zinc finger protein, subfamily	11	4	3	3	2	4	2	2	1	3	1	1	1	3	1	1	9.8	7.8	7.8	46.684	409	409;411;532;452;454;500;526;230;239;125;148	33.7
A0A0A0MSQ9;Q86VX9-5;Q86VX9;Q86VX9-2;Q86VX9-4;Q86VX9-3	A0A0A0MSQ9;Q86VX9-5;Q86VX9;Q86VX9-2;Q86VX9-4;Q86VX9-3	5;5;5;4;4;3	5;5;5;4;4;3	5;5;5;4;4;3	Vacuolar fusion protein MON1 homolog A	MON1A	tr|A0A0A0MSQ9|A0A0A0MSQ9_HUMAN Vacuolar fusion protein MON1 homolog A OS=Homo sapiens OX=9606 GN=MON1A PE=1 SV=1;sp|Q86VX9-5|MON1A_HUMAN Isoform 5 of Vacuolar fusion protein MON1 homolog A OS=Homo sapiens OX=9606 GN=MON1A;sp|Q86VX9|MON1A_HUMAN Vacuolar fus	6	5	5	5	5	5	5	5	5	5	5	5	5	5	5	5	14.6	14.6	14.6	63.128	563	563;555;652;393;490;298	24									4
A0A0A0MSS3;Q8ND83;Q8ND83-4;A0A0C4DFN6;Q8ND83-2;Q5T6P2;X6RDJ2;X6RGK9;Q5T6P5;C9JP03;C9JD09;C9JUW9;B7Z326;Q8ND83-3	A0A0A0MSS3;Q8ND83;Q8ND83-4;A0A0C4DFN6;Q8ND83-2	10;10;8;6;5;4;4;4;3;3;3;3;3;3	10;10;8;6;5;4;4;4;3;3;3;3;3;3	7;7;5;3;2;1;1;1;3;0;0;0;2;2	SLAIN motif-containing protein 1	SLAIN1	tr|A0A0A0MSS3|A0A0A0MSS3_HUMAN SLAIN motif-containing protein 1 OS=Homo sapiens OX=9606 GN=SLAIN1 PE=1 SV=1;sp|Q8ND83|SLAI1_HUMAN SLAIN motif-containing protein 1 OS=Homo sapiens OX=9606 GN=SLAIN1 PE=1 SV=3;sp|Q8ND83-4|SLAI1_HUMAN Isoform 4 of SLAIN motif-	14	10	10	7	8	9	10	7	8	9	10	7	5	6	7	4	21.4	21.4	16.1	62.196	590	590;568;426;349;305;111;205;240;79;99;135;147;304;191	23.3	6							4							4
A0A0A0MSS8;P42330;S4R3Z2;P42330-2;P17516;S4R3D5;A6NHU4	A0A0A0MSS8;P42330;S4R3Z2;P42330-2;P17516	8;8;7;4;4;3;3	8;8;7;4;4;3;3	3;3;2;2;0;0;0	Aldo-keto reductase family 1 member C3;Aldo-keto reductase family 1 member C4	AKR1C3;AKR1C4	tr|A0A0A0MSS8|A0A0A0MSS8_HUMAN Aldo-keto reductase family 1 member C3 OS=Homo sapiens OX=9606 GN=AKR1C3 PE=1 SV=1;sp|P42330|AK1C3_HUMAN Aldo-keto reductase family 1 member C3 OS=Homo sapiens OX=9606 GN=AKR1C3 PE=1 SV=4;tr|S4R3Z2|S4R3Z2_HUMAN Aldo-keto redu	7	8	8	3	5	6	5	8	5	6	5	8	3	3	3	3	27.9	27.9	18	36.867	323	323;323;300;204;323;155;205	17.3				4	3		1						1	8
A0A0G2JKZ1;A2AB90;A0A0G2JH37;A0A0A0MSV9;O15533-2;O15533;O15533-3;Q6P1N7;C9JA35;A0A0A0MT98;O15533-4;A0A140T9B2;A0A0G2JJI5	A0A0G2JKZ1;A2AB90;A0A0G2JH37;A0A0A0MSV9;O15533-2;O15533;O15533-3;Q6P1N7	7;7;7;7;7;7;7;5;3;3;3;1;1	7;7;7;7;7;7;7;5;3;3;3;1;1	7;7;7;7;7;7;7;5;3;3;3;1;1	Tapasin	TAPBP	tr|A0A0G2JKZ1|A0A0G2JKZ1_HUMAN Tapasin OS=Homo sapiens OX=9606 GN=TAPBP PE=1 SV=1;tr|A2AB90|A2AB90_HUMAN Tapasin OS=Homo sapiens OX=9606 GN=TAPBP PE=1 SV=1;tr|A0A0G2JH37|A0A0G2JH37_HUMAN Tapasin OS=Homo sapiens OX=9606 GN=TAPBP PE=1 SV=1;tr|A0A0A0MSV9|A0A0	13	7	7	7	7	6	6	6	7	6	6	6	7	6	6	6	21	21	21	47.606	448	448;466;466;504;412;448;504;156;192;361;361;202;202	28.7											3	1				3	4
H3BP77;A0A0A0MSY7;O00142-3;O00142-4;O00142;O00142-6;O00142-5;O00142-2;H3BV57;J3KS73	H3BP77;A0A0A0MSY7;O00142-3;O00142-4;O00142;O00142-6;O00142-5;O00142-2	3;3;3;3;3;3;2;2;1;1	3;3;3;3;3;3;2;2;1;1	3;3;3;3;3;3;2;2;1;1	Thymidine kinase 2, mitochondrial	TK2	tr|H3BP77|H3BP77_HUMAN Thymidine kinase 2, mitochondrial OS=Homo sapiens OX=9606 GN=TK2 PE=1 SV=1;tr|A0A0A0MSY7|A0A0A0MSY7_HUMAN Thymidine kinase 2, mitochondrial OS=Homo sapiens OX=9606 GN=TK2 PE=1 SV=1;sp|O00142-3|KITM_HUMAN Isoform 3 of Thymidine kinase	10	3	3	3	3	3	3	3	3	3	3	3	3	3	3	3	9.9	9.9	9.9	32.873	282	282;289;240;247;265;307;168;234;120;130	26.3					4
A0A0A0MSY9;Q92800-5;Q92800-4;Q92800-3;Q92800;Q92800-2;K7EIH5	A0A0A0MSY9;Q92800-5;Q92800-4;Q92800-3;Q92800;Q92800-2	6;6;6;6;6;6;1	2;2;2;2;2;2;1	2;2;2;2;2;2;1	Histone-lysine N-methyltransferase EZH1	EZH1	tr|A0A0A0MSY9|A0A0A0MSY9_HUMAN Histone-lysine N-methyltransferase EZH1 OS=Homo sapiens OX=9606 GN=EZH1 PE=1 SV=1;sp|Q92800-5|EZH1_HUMAN Isoform 5 of Histone-lysine N-methyltransferase EZH1 OS=Homo sapiens OX=9606 GN=EZH1;sp|Q92800-4|EZH1_HUMAN Isoform 4 of	7	6	2	2	5	6	5	5	1	2	1	1	1	2	1	1	10	5	5	84.276	738	738;608;677;707;747;753;296	35
A0A0G2JP84;A0A0A0MSZ8;A0A0G2JP25;Q8NHJ6-2;Q8NHJ6;A8MUE1;A0A0G2JPA9;C9JST2;A0A0G2JM43;A0A0G2JM38;A0A0G2JPC7;A0A0G2JM57;A0A0G2JQ10;A0A0G2JML1;A0A0G2JQ20;A0A0G2JPX5;A0A0A0MS20;A0A0G2JNL1;Q8NHJ6-3;A0A0G2JNE9;A0A0G2JM84;A0A0G2JPU4;A0A0G2JMH7;A0A0G2JNA7;A0A0G2JPI0;A0A0A0MQW7	A0A0G2JP84;A0A0A0MSZ8;A0A0G2JP25;Q8NHJ6-2;Q8NHJ6;A8MUE1;A0A0G2JPA9;C9JST2;A0A0G2JM43;A0A0G2JM38;A0A0G2JPC7;A0A0G2JM57;A0A0G2JQ10;A0A0G2JML1;A0A0G2JQ20;A0A0G2JPX5;A0A0A0MS20;A0A0G2JNL1;Q8NHJ6-3;A0A0G2JNE9;A0A0G2JM84;A0A0G2JPU4;A0A0G2JMH7;A0A0G2JNA7	8;8;8;8;8;7;7;7;7;7;7;7;7;7;7;7;7;7;7;6;6;6;6;5;3;1	7;7;7;7;7;7;7;6;6;6;6;6;6;6;6;6;6;6;6;5;5;5;5;5;3;1	7;7;7;7;7;7;7;6;6;6;6;6;6;6;6;6;6;6;6;5;5;5;5;5;3;1	Leukocyte immunoglobulin-like receptor subfamily B member 4	LILRB4	tr|A0A0G2JP84|A0A0G2JP84_HUMAN Leukocyte immunoglobulin-like receptor subfamily B member 4 OS=Homo sapiens OX=9606 GN=LILRB4 PE=1 SV=1;tr|A0A0A0MSZ8|A0A0A0MSZ8_HUMAN Leukocyte immunoglobulin-like receptor subfamily B member 4 OS=Homo sapiens OX=9606 GN=LIL	26	8	7	7	8	8	4	8	7	7	4	7	7	7	4	7	25.5	21.7	21.7	49.163	447	447;447;448;447;448;395;395;399;399;437;447;447;448;448;448;449;449;478;449;448;448;449;449;280;168;131	24.5								2	6						1	3			4
C9JP58;F8WFA4;A0A0A0MT19;B7WNX0;B5MCB3;Q4FZB7-4;Q4FZB7-2;Q4FZB7	C9JP58;F8WFA4;A0A0A0MT19;B7WNX0;B5MCB3;Q4FZB7-4;Q4FZB7-2;Q4FZB7	1;1;1;1;1;1;1;1	1;1;1;1;1;1;1;1	1;1;1;1;1;1;1;1	Histone-lysine N-methyltransferase SUV420H1	SUV420H1	tr|C9JP58|C9JP58_HUMAN Histone-lysine N-methyltransferase KMT5B (Fragment) OS=Homo sapiens OX=9606 GN=KMT5B PE=1 SV=2;tr|F8WFA4|F8WFA4_HUMAN Histone-lysine N-methyltransferase KMT5B OS=Homo sapiens OX=9606 GN=KMT5B PE=1 SV=2;tr|A0A0A0MT19|A0A0A0MT19_HUMAN	8	1	1	1	1	1	0	1	1	1	0	1	1	1	0	1	10.2	10.2	10.2	13.064	118	118;159;278;370;402;278;393;885	29
A0A0A0MT32;P38571-2;P38571;Q5T073	A0A0A0MT32;P38571-2;P38571;Q5T073	3;3;3;2	3;3;3;2	3;3;3;2	Lysosomal acid lipase/cholesteryl ester hydrolase	LIPA	tr|A0A0A0MT32|A0A0A0MT32_HUMAN Lysosomal acid lipase/cholesteryl ester hydrolase OS=Homo sapiens OX=9606 GN=LIPA PE=1 SV=1;sp|P38571-2|LICH_HUMAN Isoform 2 of Lysosomal acid lipase/cholesteryl ester hydrolase OS=Homo sapiens OX=9606 GN=LIPA;sp|P38571|LICH_	4	3	3	3	3	3	3	3	3	3	3	3	3	3	3	3	12	12	12	32.57	283	283;343;399;290	13.4										4		2	4			4	2
A0A0A0MT33;Q9UPN6;Q9UPN6-2	A0A0A0MT33;Q9UPN6;Q9UPN6-2	20;20;19	20;20;19	17;17;16	Protein SCAF8	SCAF8	tr|A0A0A0MT33|A0A0A0MT33_HUMAN Protein SCAF8 OS=Homo sapiens OX=9606 GN=SCAF8 PE=1 SV=1;sp|Q9UPN6|SCAF8_HUMAN Protein SCAF8 OS=Homo sapiens OX=9606 GN=SCAF8 PE=1 SV=1;sp|Q9UPN6-2|SCAF8_HUMAN Isoform 2 of Protein SCAF8 OS=Homo sapiens OX=9606 GN=SCAF8	3	20	20	17	19	15	18	19	19	15	18	19	16	12	15	16	16.5	16.5	14.6	148.86	1349	1349;1271;1337	27.8	1	4	1	1	3	3			3			4
A0A0A0MT58;Q15560-2;Q15560;Q5JRI7;Q86VL0	A0A0A0MT58;Q15560-2;Q15560;Q5JRI7	5;5;5;3;1	2;2;2;2;1	2;2;2;2;1	Transcription elongation factor A protein 2	TCEA2	tr|A0A0A0MT58|A0A0A0MT58_HUMAN Transcription elongation factor A protein 2 (Fragment) OS=Homo sapiens OX=9606 GN=TCEA2 PE=1 SV=1;sp|Q15560-2|TCEA2_HUMAN Isoform 2 of Transcription elongation factor A protein 2 OS=Homo sapiens OX=9606 GN=TCEA2;sp|Q15560|TCE	5	5	2	2	5	5	4	5	2	2	1	2	2	2	1	2	16.7	7.8	7.8	30.319	270	270;272;299;246;242	24										1	4
A0A0A0MT83;P26440;P26440-2;H0YLC3;H7C4G6;H0YKV0;H0YN10;A0A087WVD3	A0A0A0MT83;P26440;P26440-2;H0YLC3;H7C4G6	14;14;13;9;8;6;4;2	14;14;13;9;8;6;4;2	14;14;13;9;8;6;4;2	Isovaleryl-CoA dehydrogenase, mitochondrial	IVD	tr|A0A0A0MT83|A0A0A0MT83_HUMAN Isovaleryl-CoA dehydrogenase, mitochondrial OS=Homo sapiens OX=9606 GN=IVD PE=1 SV=1;sp|P26440|IVD_HUMAN Isovaleryl-CoA dehydrogenase, mitochondrial OS=Homo sapiens OX=9606 GN=IVD PE=1 SV=1;sp|P26440-2|IVD_HUMAN Isoform 2 of	8	14	14	14	14	11	13	12	14	11	13	12	14	11	13	12	36.2	36.2	36.2	46.65	426	426;423;393;243;307;145;212;214	20.9	1	2	2	8	3					4	16	11	2		3	1	1
A0A0A0MTB8;Q8NI36	A0A0A0MTB8;Q8NI36	30;30	30;30	30;30	WD repeat-containing protein 36	WDR36	tr|A0A0A0MTB8|A0A0A0MTB8_HUMAN WD repeat-containing protein 36 OS=Homo sapiens OX=9606 GN=WDR36 PE=1 SV=1;sp|Q8NI36|WDR36_HUMAN WD repeat-containing protein 36 OS=Homo sapiens OX=9606 GN=WDR36 PE=1 SV=1	2	30	30	30	27	27	29	29	27	27	29	29	27	27	29	29	40.1	40.1	40.1	99.365	895	895;951	19.6	4	1	1	2	7	10	17	12	5		10	8	7	2	4	2	8	5	4
A0A0A0MTL4;A0A0A0MTE8;Q8IVL1-4;Q8IVL1-8;Q8IVL1-9;Q8IVL1-10;Q8IVL1-13;Q8IVL1-12;Q8IVL1-11;Q8IVL1-3;Q8IVL1-2;Q8IVL1;E9PNV5;Q8IVL1-5;E9PLU3;Q8IVL1-6	A0A0A0MTL4;A0A0A0MTE8;Q8IVL1-4;Q8IVL1-8;Q8IVL1-9;Q8IVL1-10;Q8IVL1-13;Q8IVL1-12;Q8IVL1-11;Q8IVL1-3;Q8IVL1-2;Q8IVL1;E9PNV5;Q8IVL1-5	4;4;4;4;4;4;4;4;4;4;4;4;3;3;1;1	4;4;4;4;4;4;4;4;4;4;4;4;3;3;1;1	4;4;4;4;4;4;4;4;4;4;4;4;3;3;1;1	Neuron navigator 2	NAV2	tr|A0A0A0MTL4|A0A0A0MTL4_HUMAN Neuron navigator 2 OS=Homo sapiens OX=9606 GN=NAV2 PE=1 SV=1;tr|A0A0A0MTE8|A0A0A0MTE8_HUMAN Neuron navigator 2 OS=Homo sapiens OX=9606 GN=NAV2 PE=1 SV=1;sp|Q8IVL1-4|NAV2_HUMAN Isoform 4 of Neuron navigator 2 OS=Homo sapiens O	16	4	4	4	0	2	4	1	0	2	4	1	0	2	4	1	1.5	1.5	1.5	261.86	2433	2433;2489;2365;2408;2414;2417;2419;2424;2425;2429;2432;2488;815;1493;160;874	22.3	2
A0A0A0MTH3;Q13418;Q13418-3;Q13418-2;A0A087WWY6;E9PQ52;A0A087WW45	A0A0A0MTH3;Q13418;Q13418-3;Q13418-2	16;16;13;11;2;1;1	16;16;13;11;2;1;1	16;16;13;11;2;1;1	Integrin-linked protein kinase	ILK	tr|A0A0A0MTH3|A0A0A0MTH3_HUMAN Integrin-linked protein kinase OS=Homo sapiens OX=9606 GN=ILK PE=1 SV=1;sp|Q13418|ILK_HUMAN Integrin-linked protein kinase OS=Homo sapiens OX=9606 GN=ILK PE=1 SV=2;sp|Q13418-3|ILK_HUMAN Isoform 3 of Integrin-linked protein ki	7	16	16	16	15	16	14	15	15	16	14	15	15	16	14	15	30.8	30.8	30.8	54.611	483	483;452;318;391;111;36;40	25.8			3	5	3				1	6		1	3	1	5	9	2	1	1
A0A0A0MTH9;O14981;O14981-2	A0A0A0MTH9;O14981	32;32;8	32;32;8	32;32;8	TATA-binding protein-associated factor 172	BTAF1	tr|A0A0A0MTH9|A0A0A0MTH9_HUMAN TATA-binding protein-associated factor 172 OS=Homo sapiens OX=9606 GN=BTAF1 PE=1 SV=1;sp|O14981|BTAF1_HUMAN TATA-binding protein-associated factor 172 OS=Homo sapiens OX=9606 GN=BTAF1 PE=1 SV=2	3	32	32	32	29	30	32	31	29	30	32	31	29	30	32	31	19.4	19.4	19.4	206.93	1849	1849;1849;677	19.8	4	4	11	6	11	14	12	4	5	1			1		8	6	2
B8ZWD1;A0A0A0MTI5;P07108;P07108-3;P07108-2;P07108-4;P07108-5;P07108-6	B8ZWD1;A0A0A0MTI5;P07108;P07108-3;P07108-2;P07108-4;P07108-5	7;7;7;7;7;7;7;1	7;7;7;7;7;7;7;1	7;7;7;7;7;7;7;1	Acyl-CoA-binding protein	DBI	tr|B8ZWD1|B8ZWD1_HUMAN Acyl-CoA-binding protein OS=Homo sapiens OX=9606 GN=DBI PE=1 SV=1;tr|A0A0A0MTI5|A0A0A0MTI5_HUMAN Acyl-CoA-binding protein OS=Homo sapiens OX=9606 GN=DBI PE=1 SV=1;sp|P07108|ACBP_HUMAN Acyl-CoA-binding protein OS=Homo sapiens OX=9606	8	7	7	7	7	7	6	6	7	7	6	6	7	7	6	6	57.7	57.7	57.7	11.15	97	97;143;87;88;104;129;148;123	27.1		4	1	3	1	1	2	4				1	5	2
A0A0A0MTI6;Q9NYP7;Q9NYP7-2;Q9NYP7-3	A0A0A0MTI6;Q9NYP7;Q9NYP7-2;Q9NYP7-3	2;2;2;1	2;2;2;1	2;2;2;1	Elongation of very long chain fatty acids protein;Elongation of very long chain fatty acids protein 5	ELOVL5	tr|A0A0A0MTI6|A0A0A0MTI6_HUMAN Elongation of very long chain fatty acids protein OS=Homo sapiens OX=9606 GN=ELOVL5 PE=1 SV=1;sp|Q9NYP7|ELOV5_HUMAN Elongation of very long chain fatty acids protein 5 OS=Homo sapiens OX=9606 GN=ELOVL5 PE=1 SV=1;sp|Q9NYP7-2|E	4	2	2	2	2	2	2	2	2	2	2	2	2	2	2	2	8.4	8.4	8.4	30.742	262	262;299;326;88	36.8
A0A0R4J2G3;A0A0A0MTJ9;Q6PIU2;Q6PIU2-2;Q6PIU2-3;H7C046;F8WE33	A0A0R4J2G3;A0A0A0MTJ9;Q6PIU2;Q6PIU2-2;Q6PIU2-3;H7C046	12;12;12;12;8;7;1	12;12;12;12;8;7;1	12;12;12;12;8;7;1	Neutral cholesterol ester hydrolase 1	NCEH1	tr|A0A0R4J2G3|A0A0R4J2G3_HUMAN Arylacetamide deacetylase-like 1 OS=Homo sapiens OX=9606 GN=NCEH1 PE=1 SV=1;tr|A0A0A0MTJ9|A0A0A0MTJ9_HUMAN Neutral cholesterol ester hydrolase 1 OS=Homo sapiens OX=9606 GN=NCEH1 PE=1 SV=1;sp|Q6PIU2|NCEH1_HUMAN Neutral cholest	7	12	12	12	10	10	10	11	10	10	10	11	10	10	10	11	34.1	34.1	34.1	49.062	440	440;448;408;416;275;307;93	23.1	4	1	1	4	4					3	4							3
A0A0A0MTL5;Q13309-2;Q13309;D6R9R7	A0A0A0MTL5;Q13309-2;Q13309;D6R9R7	3;3;3;2	3;3;3;2	3;3;3;2	S-phase kinase-associated protein 2	SKP2	tr|A0A0A0MTL5|A0A0A0MTL5_HUMAN S-phase kinase-associated protein 2 OS=Homo sapiens OX=9606 GN=SKP2 PE=1 SV=1;sp|Q13309-2|SKP2_HUMAN Isoform 2 of S-phase kinase-associated protein 2 OS=Homo sapiens OX=9606 GN=SKP2;sp|Q13309|SKP2_HUMAN S-phase kinase-associa	4	3	3	3	3	3	2	2	3	3	2	2	3	3	2	2	8.3	8.3	8.3	48.885	435	435;410;424;255	16.8	3	2	1							4
A0A0A0MTN0;Q13617;Q13617-2;Q5T2B5;Q5T2B7	A0A0A0MTN0;Q13617;Q13617-2;Q5T2B5	24;24;24;21;4	24;24;24;21;4	24;24;24;21;4	Cullin-2	CUL2	tr|A0A0A0MTN0|A0A0A0MTN0_HUMAN Cullin-2 OS=Homo sapiens OX=9606 GN=CUL2 PE=1 SV=1;sp|Q13617|CUL2_HUMAN Cullin-2 OS=Homo sapiens OX=9606 GN=CUL2 PE=1 SV=2;sp|Q13617-2|CUL2_HUMAN Isoform 2 of Cullin-2 OS=Homo sapiens OX=9606 GN=CUL2;tr|Q5T2B5|Q5T2B5_HUMAN Cu	5	24	24	24	24	21	20	21	24	21	20	21	24	21	20	21	36	36	36	88.505	758	758;745;764;706;90	25.2	4	8	7			5	11	6	1	3	10	4		4	1				1
A0A0A0MTP3;Q99550;Q99550-2;J3KNE4;H0YG46;U3KQD6;U3KQJ0;F5H1U6;H0YFS3	A0A0A0MTP3;Q99550;Q99550-2;J3KNE4;H0YG46	6;6;5;4;3;1;1;1;1	6;6;5;4;3;1;1;1;1	6;6;5;4;3;1;1;1;1	M-phase phosphoprotein 9	MPHOSPH9	tr|A0A0A0MTP3|A0A0A0MTP3_HUMAN M-phase phosphoprotein 9 OS=Homo sapiens OX=9606 GN=MPHOSPH9 PE=1 SV=1;sp|Q99550|MPP9_HUMAN M-phase phosphoprotein 9 OS=Homo sapiens OX=9606 GN=MPHOSPH9 PE=1 SV=4;sp|Q99550-2|MPP9_HUMAN Isoform 2 of M-phase phosphoprotein 9 O	9	6	6	6	4	5	4	5	4	5	4	5	4	5	4	5	6.6	6.6	6.6	129.31	1153	1153;1183;1180;840;675;54;163;215;363	34.1																1	4
A0A0A0MTR2;Q8N543;H3BR79;H3BUA6;Q8N543-2;H3BR02;H3BP48	A0A0A0MTR2;Q8N543;H3BR79;H3BUA6	17;17;10;9;8;4;1	17;17;10;9;8;4;1	17;17;10;9;8;4;1	Prolyl 3-hydroxylase OGFOD1	OGFOD1	tr|A0A0A0MTR2|A0A0A0MTR2_HUMAN Prolyl 3-hydroxylase OGFOD1 OS=Homo sapiens OX=9606 GN=OGFOD1 PE=1 SV=1;sp|Q8N543|OGFD1_HUMAN Prolyl 3-hydroxylase OGFOD1 OS=Homo sapiens OX=9606 GN=OGFOD1 PE=1 SV=1;tr|H3BR79|H3BR79_HUMAN Prolyl 3-hydroxylase OGFOD1 (Fragmen	7	17	17	17	14	14	14	16	14	14	14	16	14	14	14	16	35.1	35.1	35.1	58.378	499	499;542;164;175;402;109;46	30	2			4	3							2	2
A0A0A0MTR7;A0A0A0MTC1;Q63HN8;Q63HN8-4;Q63HN8-5;Q63HN8-6;I3L3H9	A0A0A0MTR7;A0A0A0MTC1;Q63HN8;Q63HN8-4	132;131;131;130;20;15;3	132;131;131;130;20;15;3	131;130;130;129;20;15;3	E3 ubiquitin-protein ligase RNF213	RNF213	tr|A0A0A0MTR7|A0A0A0MTR7_HUMAN E3 ubiquitin-protein ligase RNF213 OS=Homo sapiens OX=9606 GN=RNF213 PE=1 SV=1;tr|A0A0A0MTC1|A0A0A0MTC1_HUMAN E3 ubiquitin-protein ligase RNF213 OS=Homo sapiens OX=9606 GN=RNF213 PE=1 SV=1;sp|Q63HN8|RN213_HUMAN E3 ubiquitin-p	7	132	132	131	125	122	117	122	125	122	117	122	124	121	116	121	28.6	28.6	28.4	591.4	5207	5207;5256;5207;5256;1063;557;106	23.1	21	14	10	8	6	12	18	25	18	9	36	16	12	3	1	9	10	14	11
A0A0A0MTS2;A0A2U3TZU2;P06744;P06744-2;K7EQ48;A0A0J9YXP8;A0A0J9YX90;A0A0J9YYH3;A0A2R8Y6C7;K7EPY4;K7ERC6;K7EP41;A0A2R8YF08;K7ELR7;K7ERK8;K7ENA0;K7EIL4;A0A0J9YXH9;A0A0J9YXM3;A0A0J9YYI8	A0A0A0MTS2;A0A2U3TZU2;P06744;P06744-2;K7EQ48;A0A0J9YXP8;A0A0J9YX90;A0A0J9YYH3;A0A2R8Y6C7	24;24;24;24;16;15;15;15;15;11;11;10;7;7;6;6;5;5;5;4	24;24;24;24;16;15;15;15;15;11;11;10;7;7;6;6;5;5;5;4	15;15;15;15;11;13;13;13;13;10;10;9;6;6;6;6;5;5;5;4	Glucose-6-phosphate isomerase	GPI	tr|A0A0A0MTS2|A0A0A0MTS2_HUMAN Glucose-6-phosphate isomerase (Fragment) OS=Homo sapiens OX=9606 GN=GPI PE=1 SV=1;tr|A0A2U3TZU2|A0A2U3TZU2_HUMAN Glucose-6-phosphate isomerase OS=Homo sapiens OX=9606 GN=GPI PE=4 SV=1;sp|P06744|G6PI_HUMAN Glucose-6-phosphate	20	24	24	15	24	24	24	24	24	24	24	24	15	15	15	15	40.5	40.5	24.3	64.824	573	573;597;558;569;447;268;279;283;316;166;170;159;145;146;139;162;116;133;161;110	25.4	8	2	6	13	13	5		3	5	2		2	4	12	15	12	11	13	21
A0A0A0MTS7;Q8WZ42-5;Q8WZ42-11;Q8WZ42-4;Q8WZ42-7;Q8WZ42-2;Q8WZ42;Q8WZ42-8;Q8WZ42-13;Q8WZ42-12;A0A0A0MRA3;Q8WZ42-3;Q8WZ42-10;Q8WZ42-9	A0A0A0MTS7;Q8WZ42-5;Q8WZ42-11;Q8WZ42-4;Q8WZ42-7;Q8WZ42-2;Q8WZ42;Q8WZ42-8;Q8WZ42-13;Q8WZ42-12;A0A0A0MRA3;Q8WZ42-3;Q8WZ42-10;Q8WZ42-9	23;23;23;23;23;23;23;23;23;23;20;20;20;20	23;23;23;23;23;23;23;23;23;23;20;20;20;20	14;14;14;14;14;14;14;14;14;14;11;11;11;11	Titin	TTN	tr|A0A0A0MTS7|A0A0A0MTS7_HUMAN Titin OS=Homo sapiens OX=9606 GN=TTN PE=1 SV=1;sp|Q8WZ42-5|TITIN_HUMAN Isoform 5 of Titin OS=Homo sapiens OX=9606 GN=TTN;sp|Q8WZ42-11|TITIN_HUMAN Isoform 11 of Titin OS=Homo sapiens OX=9606 GN=TTN;sp|Q8WZ42-4|TITIN_HUMAN Isof	14	23	23	14	18	8	21	4	18	8	21	4	10	7	12	4	0.9	0.9	0.5	3994.6	35991	35991;32900;33423;33445;33615;34258;34350;34475;34484;35991;27118;26926;27051;27118	26.9			4				3	4	5						3		1	4	3
A0A0A0MTT5;P78358-2;P78358	A0A0A0MTT5;P78358-2;P78358	2;2;2	2;2;2	2;2;2	Cancer/testis antigen 1	CTAG1B;CTAG1A	tr|A0A0A0MTT5|A0A0A0MTT5_HUMAN Cancer/testis antigen 1 OS=Homo sapiens OX=9606 GN=CTAG1A PE=4 SV=1;sp|P78358-2|CTG1B_HUMAN Isoform 2 of Cancer/testis antigen 1 OS=Homo sapiens OX=9606 GN=CTAG1A;sp|P78358|CTG1B_HUMAN Cancer/testis antigen 1 OS=Homo sapiens	3	2	2	2	1	2	1	1	1	2	1	1	1	2	1	1	15.2	15.2	15.2	20.661	210	210;168;180	40.6																1
A0A0A0MTU3;Q4ZIN3-2;Q4ZIN3;U3KPY4;U3KQQ5;U3KPU1	A0A0A0MTU3;Q4ZIN3-2;Q4ZIN3;U3KPY4	7;7;7;6;2;1	7;7;7;6;2;1	7;7;7;6;2;1	Membralin	TMEM259	tr|A0A0A0MTU3|A0A0A0MTU3_HUMAN Membralin OS=Homo sapiens OX=9606 GN=TMEM259 PE=1 SV=2;sp|Q4ZIN3-2|MBRL_HUMAN Isoform 2 of Membralin OS=Homo sapiens OX=9606 GN=TMEM259;sp|Q4ZIN3|MBRL_HUMAN Membralin OS=Homo sapiens OX=9606 GN=TMEM259 PE=1 SV=1;tr|U3KPY4|U3K	6	7	7	7	6	7	6	6	6	7	6	6	6	7	6	6	19	19	19	46.22	406	406;408;620;421;139;209	27.3																5	4		1
A0A0A6YY96;P48200;P48200-2;H0YNL8;H0YLE0;H0YN46	A0A0A6YY96;P48200	25;25;11;9;3;3	25;25;11;9;3;3	25;25;11;9;3;3	Iron-responsive element-binding protein 2	IREB2	tr|A0A0A6YY96|A0A0A6YY96_HUMAN Iron-responsive element-binding protein 2 OS=Homo sapiens OX=9606 GN=IREB2 PE=1 SV=1;sp|P48200|IREB2_HUMAN Iron-responsive element-binding protein 2 OS=Homo sapiens OX=9606 GN=IREB2 PE=1 SV=3	6	25	25	25	22	23	22	22	22	23	22	22	22	23	22	22	30.5	30.5	30.5	105.06	963	963;963;343;220;38;89	23.3	3	1	10	2	5	4		1	9	11	1		2	4		1	4	3
A0A0A6YYA0;Q86XR7-2;Q9Y3B3-2;Q9Y3B3;G3V2Y2	A0A0A6YYA0;Q86XR7-2;Q9Y3B3-2;Q9Y3B3	6;6;6;6;1	6;6;6;6;1	6;6;6;6;1	Transmembrane emp24 domain-containing protein 7	TMED7-TICAM2;TMED7	tr|A0A0A6YYA0|A0A0A6YYA0_HUMAN Protein TMED7-TICAM2 OS=Homo sapiens OX=9606 GN=TMED7-TICAM2 PE=3 SV=1;sp|Q86XR7-2|TCAM2_HUMAN Isoform 2 of TIR domain-containing adapter molecule 2 OS=Homo sapiens OX=9606 GN=TICAM2;sp|Q9Y3B3-2|TMED7_HUMAN Isoform 2 of Trans	5	6	6	6	4	5	6	5	4	5	6	5	4	5	6	5	35.6	35.6	35.6	21.233	188	188;404;188;224;81	21.6			4	4	6										2		4
A0A0A6YYC8;I3L1I5	A0A0A6YYC8;I3L1I5	1;1	1;1	1;1	Putative uncharacterized protein LOC100996504		tr|A0A0A6YYC8|A0A0A6YYC8_HUMAN Uncharacterized protein OS=Homo sapiens OX=9606 PE=1 SV=1;sp|I3L1I5|YS060_HUMAN Putative uncharacterized protein LOC100996504 OS=Homo sapiens OX=9606 PE=5 SV=1	2	1	1	1	0	0	1	0	0	0	1	0	0	0	1	0	3.9	3.9	3.9	41.2	382	382;382	35
A0A0A6YYF7;E7ERF0;Q6ZP82;Q6ZP82-2	A0A0A6YYF7;E7ERF0;Q6ZP82;Q6ZP82-2	3;3;3;3	3;3;3;3	3;3;3;3	Coiled-coil domain-containing protein 141	CCDC141	tr|A0A0A6YYF7|A0A0A6YYF7_HUMAN Coiled-coil domain-containing protein 141 (Fragment) OS=Homo sapiens OX=9606 GN=CCDC141 PE=1 SV=1;tr|E7ERF0|E7ERF0_HUMAN Coiled-coil domain-containing protein 141 (Fragment) OS=Homo sapiens OX=9606 GN=CCDC141 PE=1 SV=1;sp|Q6Z	4	3	3	3	2	1	1	2	2	1	1	2	2	1	1	2	2.9	2.9	2.9	102.77	894	894;955;1450;1530	12.7			1						1	1						1	3
A0A0A6YYG7;Q6IBW4;Q6IBW4-4;Q6IBW4-2;E5RJN3;Q6IBW4-5;H0YC55	A0A0A6YYG7;Q6IBW4;Q6IBW4-4;Q6IBW4-2;E5RJN3	15;15;15;12;9;6;2	15;15;15;12;9;6;2	15;15;15;12;9;6;2	Condensin-2 complex subunit H2	NCAPH2	tr|A0A0A6YYG7|A0A0A6YYG7_HUMAN Condensin-2 complex subunit H2 OS=Homo sapiens OX=9606 GN=NCAPH2 PE=1 SV=1;sp|Q6IBW4|CNDH2_HUMAN Condensin-2 complex subunit H2 OS=Homo sapiens OX=9606 GN=NCAPH2 PE=1 SV=1;sp|Q6IBW4-4|CNDH2_HUMAN Isoform 4 of Condensin-2 comp	7	15	15	15	14	15	13	14	14	15	13	14	14	15	13	14	28.9	28.9	28.9	66.257	589	589;605;606;583;292;299;141	25.9	4	1	7	2	6														1
A0A0A6YYI3;A0A0B4J1V8;Q9NQ55-2;Q9NQ55;Q9NQ55-3;A8MV53;C9J3W3;C9JHF7	A0A0A6YYI3;A0A0B4J1V8;Q9NQ55-2;Q9NQ55;Q9NQ55-3;A8MV53	16;16;16;16;16;12;7;3	16;16;16;16;16;12;7;3	11;11;11;11;11;7;7;3	Suppressor of SWI4 1 homolog	PPAN-P2RY11;PPAN	tr|A0A0A6YYI3|A0A0A6YYI3_HUMAN Protein PPAN-P2RY11 OS=Homo sapiens OX=9606 GN=PPAN-P2RY11 PE=4 SV=1;tr|A0A0B4J1V8|A0A0B4J1V8_HUMAN HCG2039996 OS=Homo sapiens OX=9606 GN=PPAN-P2RY11 PE=3 SV=1;sp|Q9NQ55-2|SSF1_HUMAN Isoform 2 of Suppressor of SWI4 1 homolog	8	16	16	11	15	15	15	16	15	15	15	16	10	10	10	11	34	34	24.6	58.199	520	520;794;460;473;520;420;210;97	28.8	12									5	5	3					4	2	3
A0A0A6YYJ5;A0A286YES6;O94854;O94854-2	A0A0A6YYJ5	16;2;2;1	3;2;2;1	3;2;2;1		MACF1	tr|A0A0A6YYJ5|A0A0A6YYJ5_HUMAN Microtubule-actin cross-linking factor 1, isoforms 1/2/3/5 (Fragment) OS=Homo sapiens OX=9606 GN=MACF1 PE=1 SV=2	4	16	3	3	14	15	16	14	3	3	3	3	3	3	3	3	11.9	3	3	177.28	1668	1668;1427;1291;980	30.2						1	3
A0A0A6YYJ8;Q96HJ9-2;Q9Y383-3;Q9Y383-2	A0A0A6YYJ8;Q96HJ9-2;Q9Y383-3;Q9Y383-2	22;22;20;20	22;22;20;20	0;0;0;0	UPF0562 protein C7orf55;Putative RNA-binding protein Luc7-like 2	LUC7L2;C7orf55	tr|A0A0A6YYJ8|A0A0A6YYJ8_HUMAN Putative RNA-binding protein Luc7-like 2 OS=Homo sapiens OX=9606 GN=LUC7L2 PE=4 SV=1;sp|Q96HJ9-2|FMC1_HUMAN Isoform 2 of Protein FMC1 homolog OS=Homo sapiens OX=9606 GN=FMC1;sp|Q9Y383-3|LC7L2_HUMAN Isoform 3 of Putative RNA-b	4	22	22	0	20	20	22	22	20	20	22	22	0	0	0	0	37.6	37.6	0	54.223	458	458;458;389;391	23.7	4	1		5	11	6	6	3		3	16	9	4					1	3
A0A0A6YYL1;A0A0U1RQM3;P49914-2;P49914;A0A0U1RR23;H3BMB9	A0A0A6YYL1;A0A0U1RQM3;P49914-2;P49914;A0A0U1RR23	5;5;5;5;3;1	5;5;5;5;3;1	5;5;5;5;3;1	5-formyltetrahydrofolate cyclo-ligase	ST20-MTHFS;MTHFS	tr|A0A0A6YYL1|A0A0A6YYL1_HUMAN 5-formyltetrahydrofolate cyclo-ligase OS=Homo sapiens OX=9606 GN=ST20-MTHFS PE=3 SV=1;tr|A0A0U1RQM3|A0A0U1RQM3_HUMAN 5-formyltetrahydrofolate cyclo-ligase OS=Homo sapiens OX=9606 GN=MTHFS PE=1 SV=1;sp|P49914-2|MTHFS_HUMAN Iso	6	5	5	5	5	5	5	5	5	5	5	5	5	5	5	5	39.1	39.1	39.1	20.519	179	179;232;179;203;122;39	18.3	4	6	2	6	2
A0A0A6YYL2;P0DMN0;P0DMM9;P0DMM9-3;P0DMM9-2;H3BPL6;H3BNY7	A0A0A6YYL2;P0DMN0;P0DMM9;P0DMM9-3	8;8;8;8;3;2;1	2;2;2;2;2;2;0	2;2;2;2;2;2;0	Sulfotransferase;Sulfotransferase 1A4;Sulfotransferase 1A3	SULT1A4;SULT1A3	tr|A0A0A6YYL2|A0A0A6YYL2_HUMAN Sulfotransferase OS=Homo sapiens OX=9606 GN=SULT1A4 PE=1 SV=1;sp|P0DMN0|ST1A4_HUMAN Sulfotransferase 1A4 OS=Homo sapiens OX=9606 GN=SULT1A4 PE=1 SV=1;sp|P0DMM9|ST1A3_HUMAN Sulfotransferase 1A3 OS=Homo sapiens OX=9606 GN=SULT1	7	8	2	2	8	7	6	6	2	2	2	0	2	2	2	0	29.9	11	11	34.779	301	301;295;295;301;197;135;87	42.4
A0A0A6YYL4;P57737-3;I3L167;E7EP81;I3L0X9;I3L3T0;Q9Y3D7;I3L1U7;I3L442;I3L212;I3L359;I3L0X8;I3L426;I3L351;I3L2Y6;I3L1M1;I3NI06;I3L1G9	A0A0A6YYL4;P57737-3	35;35;13;9;6;6;6;5;5;4;3;3;3;2;2;2;2;2	35;35;13;9;6;6;6;5;5;4;3;3;3;2;2;2;2;2	6;6;0;0;6;6;6;5;0;0;0;0;0;0;0;0;0;0	Coronin;Coronin-7	CORO7-PAM16;CORO7	tr|A0A0A6YYL4|A0A0A6YYL4_HUMAN Coronin OS=Homo sapiens OX=9606 GN=CORO7-PAM16 PE=3 SV=1;sp|P57737-3|CORO7_HUMAN Isoform 3 of Coronin-7 OS=Homo sapiens OX=9606 GN=CORO7	18	35	35	6	34	33	35	35	34	33	35	35	6	5	6	6	45.6	45.6	6.1	114.16	1048	1048;1048;535;367;137;145;125;129;190;205;114;161;206;119;156;161;201;219	23.5	9	7	7	6		4	10	6	9	9	7	13	11	2		3	1	11	9
A0A0B4J1R7;Q96B45	A0A0B4J1R7;Q96B45	4;3	4;3	4;3	UPF0693 protein C10orf32	C10orf32-ASMT;C10orf32	tr|A0A0B4J1R7|A0A0B4J1R7_HUMAN BORCS7-ASMT readthrough (NMD candidate) OS=Homo sapiens OX=9606 GN=BORCS7-ASMT PE=1 SV=1;sp|Q96B45|BORC7_HUMAN BLOC-1-related complex subunit 7 OS=Homo sapiens OX=9606 GN=BORCS7 PE=3 SV=1	2	4	4	4	3	2	3	3	3	2	3	3	3	2	3	3	55.7	55.7	55.7	11.695	106	106;105	21.4					1	4			1	1
A0A0B4J1R8;Q6PII3;A0A087WYA9	A0A0B4J1R8;Q6PII3;A0A087WYA9	6;6;5	6;6;5	6;6;5	Coiled-coil domain-containing protein 174	CCDC174	tr|A0A0B4J1R8|A0A0B4J1R8_HUMAN Coiled-coil domain-containing protein 174 OS=Homo sapiens OX=9606 GN=CCDC174 PE=1 SV=1;sp|Q6PII3|CC174_HUMAN Coiled-coil domain-containing protein 174 OS=Homo sapiens OX=9606 GN=CCDC174 PE=1 SV=3;tr|A0A087WYA9|A0A087WYA9_HUMA	3	6	6	6	6	6	5	6	6	6	5	6	6	6	5	6	21.2	21.2	21.2	44.88	391	391;467;294	15.4				1	3		1	4		4				1	2	5
A0A0B4J1W0;O75448-2;O75448;F5GY88;F5H5K2;B4DDR8;E9PFL1;J3KTL3;F5H2D6;J3KSU0;B9TX62;H0YEG1;J3QLF8;F5H0M2;J3KSL1;J3QRH9;F5H3E6;B9TX75;J3QLC0	A0A0B4J1W0;O75448-2;O75448;F5GY88;F5H5K2;B4DDR8	25;25;25;24;19;17;9;5;5;4;4;2;2;2;2;1;1;1;1	25;25;25;24;19;17;9;5;5;4;4;2;2;2;2;1;1;1;1	25;25;25;24;19;17;9;5;5;4;4;2;2;2;2;1;1;1;1	Mediator of RNA polymerase II transcription subunit 24	MED24	tr|A0A0B4J1W0|A0A0B4J1W0_HUMAN Mediator of RNA polymerase II transcription subunit 24 OS=Homo sapiens OX=9606 GN=MED24 PE=1 SV=1;sp|O75448-2|MED24_HUMAN Isoform 2 of Mediator of RNA polymerase II transcription subunit 24 OS=Homo sapiens OX=9606 GN=MED24;sp	19	25	25	25	24	24	25	25	24	24	25	25	24	24	25	25	32.4	32.4	32.4	113.01	1014	1014;976;989;1008;791;638;301;138;189;159;292;84;138;163;176;54;100;137;143	23	4			4		4	4	4	4		2	8			4	5
A0A0B4J1W3;Q9BXJ9-4	A0A0B4J1W3;Q9BXJ9-4	46;26	1;0	1;0	N-alpha-acetyltransferase 15, NatA auxiliary subunit	NAA15	tr|A0A0B4J1W3|A0A0B4J1W3_HUMAN N-alpha-acetyltransferase 15, NatA auxiliary subunit OS=Homo sapiens OX=9606 GN=NAA15 PE=1 SV=1;sp|Q9BXJ9-4|NAA15_HUMAN Isoform 2 of N-alpha-acetyltransferase 15, NatA auxiliary subunit OS=Homo sapiens OX=9606 GN=NAA15	2	46	1	1	44	44	46	46	1	1	1	1	1	1	1	1	49.2	1	1	101.2	865	865;526	10.8										1	4
A0A0B4J220;E9PLD3;E9PRG8	A0A0B4J220	7;2;2	7;2;2	7;2;2		C11orf98	tr|A0A0B4J220|A0A0B4J220_HUMAN Chromosome 11 open reading frame 48, isoform CRA_c OS=Homo sapiens OX=9606 GN=C11orf98 PE=1 SV=1	3	7	7	7	5	7	7	6	5	7	7	6	5	7	7	6	41.5	41.5	41.5	14.234	123	123;99;122	31.7										4	4	1		4	3
A0A0B4J231;B9A064	A0A0B4J231;B9A064	4;4	1;1	1;1	Immunoglobulin lambda-like polypeptide 5	IGLL5	tr|A0A0B4J231|A0A0B4J231_HUMAN Immunoglobulin lambda-like polypeptide 5 OS=Homo sapiens OX=9606 GN=IGLL5 PE=1 SV=1;sp|B9A064|IGLL5_HUMAN Immunoglobulin lambda-like polypeptide 5 OS=Homo sapiens OX=9606 GN=IGLL5 PE=2 SV=2	2	4	1	1	4	4	4	4	1	1	1	1	1	1	1	1	21.4	3.7	3.7	23.15	215	215;214	26.1
A0A0B4J269;Q13509;Q13509-2;G3V2A3;G3V5W4;G3V2R8;G3V3R4;G3V2N6	A0A0B4J269;Q13509;Q13509-2	16;16;15;6;1;1;1;1	2;2;2;2;0;0;0;0	2;2;2;2;0;0;0;0	Tubulin beta-3 chain	TUBB3	tr|A0A0B4J269|A0A0B4J269_HUMAN Uncharacterized protein OS=Homo sapiens OX=9606 PE=1 SV=1;sp|Q13509|TBB3_HUMAN Tubulin beta-3 chain OS=Homo sapiens OX=9606 GN=TUBB3 PE=1 SV=2;sp|Q13509-2|TBB3_HUMAN Isoform 2 of Tubulin beta-3 chain OS=Homo sapiens OX=9606 G	8	16	2	2	16	16	15	16	2	2	2	2	2	2	2	2	22.2	4.1	4.1	88.381	797	797;450;378;189;97;118;148;164	23																			1
A0A0B4J270;Q9H2X8	A0A0B4J270;Q9H2X8	1;1	1;1	1;1	Interferon alpha-inducible protein 27-like protein 2	IFI27L2	tr|A0A0B4J270|A0A0B4J270_HUMAN Family with sequence similarity 14, member A, isoform CRA_b OS=Homo sapiens OX=9606 GN=IFI27L2 PE=1 SV=1;sp|Q9H2X8|I27L2_HUMAN Interferon alpha-inducible protein 27-like protein 2 OS=Homo sapiens OX=9606 GN=IFI27L2 PE=2 SV=1	2	1	1	1	0	0	0	1	0	0	0	1	0	0	0	1	13.3	13.3	13.3	10.146	105	105;130	45.5
A0A0B4J291;Q8N8U2	A0A0B4J291;Q8N8U2	3;3	3;3	3;3	Chromodomain Y-like protein 2	CDYL2	tr|A0A0B4J291|A0A0B4J291_HUMAN Chromodomain Y-like protein 2 OS=Homo sapiens OX=9606 GN=CDYL2 PE=1 SV=1;sp|Q8N8U2|CDYL2_HUMAN Chromodomain Y-like protein 2 OS=Homo sapiens OX=9606 GN=CDYL2 PE=1 SV=2	2	3	3	3	2	3	2	0	2	3	2	0	2	3	2	0	7.9	7.9	7.9	56.557	507	507;506	20.9											1	1				2	3
A0A0B4J294;H3BP13;Q9UL33-2;Q9UL33;H3BPN3;H3BUK6;A0A0B4J286;H3BQQ8	A0A0B4J294;H3BP13;Q9UL33-2;Q9UL33;H3BPN3;H3BUK6;A0A0B4J286	5;5;5;5;3;3;3;1	5;5;5;5;3;3;3;1	5;5;5;5;3;3;3;1	Trafficking protein particle complex subunit 2-like protein	TRAPPC2L	tr|A0A0B4J294|A0A0B4J294_HUMAN Trafficking protein particle complex subunit 2-like protein OS=Homo sapiens OX=9606 GN=TRAPPC2L PE=1 SV=1;tr|H3BP13|H3BP13_HUMAN Trafficking protein particle complex subunit 2-like protein OS=Homo sapiens OX=9606 GN=TRAPPC2L	8	5	5	5	5	5	5	5	5	5	5	5	5	5	5	5	36.3	36.3	36.3	16.676	146	146;241;139;140;75;109;109;129	22.6		1	2	4											6	4
A0A0B4J2A0;Q9UHJ6	A0A0B4J2A0;Q9UHJ6	9;9	9;9	9;9	Sedoheptulokinase	TRPV1;SHPK	tr|A0A0B4J2A0|A0A0B4J2A0_HUMAN Uncharacterized protein OS=Homo sapiens OX=9606 PE=1 SV=1;sp|Q9UHJ6|SHPK_HUMAN Sedoheptulokinase OS=Homo sapiens OX=9606 GN=SHPK PE=1 SV=3	2	9	9	9	9	8	9	9	9	8	9	9	9	8	9	9	25.9	25.9	25.9	51.504	478	478;478	18.2	4					1	3	11	4									4	1
A0A0B4J2B3;Q7Z3S9;Q7Z3S9-3;A0A096LNW5;R4GN02	A0A0B4J2B3;Q7Z3S9;Q7Z3S9-3;A0A096LNW5;R4GN02	5;5;5;4;3	3;3;3;2;1	3;3;3;2;1	Notch homolog 2 N-terminal-like protein	NBPF14;NOTCH2NL;NOTCH2	tr|A0A0B4J2B3|A0A0B4J2B3_HUMAN Neuroblastoma breakpoint family member 14 OS=Homo sapiens OX=9606 GN=NBPF14 PE=4 SV=1;sp|Q7Z3S9|NT2NL_HUMAN Notch homolog 2 N-terminal-like protein OS=Homo sapiens OX=9606 GN=NOTCH2NL PE=1 SV=1;sp|Q7Z3S9-3|NT2NL_HUMAN Isoform	5	5	3	3	5	4	3	3	3	2	1	1	3	2	1	1	23.7	12.9	12.9	27.301	249	249;236;249;236;235	35.9
K7EM56;A0A0B4J2B4;S4R417;K7EQJ5;K7ELC2;P62841;S4R456;K7EJ78	K7EM56;A0A0B4J2B4;S4R417;K7EQJ5;K7ELC2;P62841;S4R456;K7EJ78	3;3;3;3;3;3;2;2	3;3;3;3;3;3;2;2	3;3;3;3;3;3;2;2	40S ribosomal protein S15	RPS15	tr|K7EM56|K7EM56_HUMAN 40S ribosomal protein S15 OS=Homo sapiens OX=9606 GN=RPS15 PE=1 SV=2;tr|A0A0B4J2B4|A0A0B4J2B4_HUMAN 40S ribosomal protein S15 OS=Homo sapiens OX=9606 GN=RPS15 PE=1 SV=1;tr|S4R417|S4R417_HUMAN 40S ribosomal protein S15 OS=Homo sapiens	8	3	3	3	2	2	3	3	2	2	3	3	2	2	3	3	36.6	36.6	36.6	12.99	112	112;118;135;141;152;145;68;129	19				2	1	3	5	7	3	4	4				12	22	6	5	1
Q5W0H4;A0A0B4J2C3;P13693;J3KPG2;E9PJF7;P13693-2;H0YCX0;Q56UQ5	Q5W0H4;A0A0B4J2C3;P13693;J3KPG2;E9PJF7;P13693-2	7;7;7;6;4;4;3;2	7;7;7;6;4;4;3;2	7;7;7;6;4;4;3;2	Translationally-controlled tumor protein	TPT1	tr|Q5W0H4|Q5W0H4_HUMAN Translationally-controlled tumor protein OS=Homo sapiens OX=9606 GN=TPT1 PE=1 SV=1;tr|A0A0B4J2C3|A0A0B4J2C3_HUMAN Translationally-controlled tumor protein OS=Homo sapiens OX=9606 GN=TPT1 PE=1 SV=1;sp|P13693|TCTP_HUMAN Translationally	8	7	7	7	7	7	7	7	7	7	7	7	7	7	7	7	36.2	36.2	36.2	21.525	188	188;197;172;160;162;138;77;140	28.6				4	1				8	4
A0A0B4J2E5;A0A0J9YX21	A0A0B4J2E5	21;1	1;0	1;0			tr|A0A0B4J2E5|A0A0B4J2E5_HUMAN Uncharacterized protein OS=Homo sapiens OX=9606 GN=LOC102724159 PE=1 SV=1	2	21	1	1	18	18	19	20	1	1	1	1	1	1	1	1	28.7	2.1	2.1	102.45	919	919;79	13.8													3	4	1
G5E965;H0Y882;A0A0B4J2F3;C9J0F0;Q9H334-6;Q9H334-3;Q9H334-7;Q9H334;Q9H334-4;Q9H334-8	G5E965;H0Y882;A0A0B4J2F3;C9J0F0;Q9H334-6;Q9H334-3;Q9H334-7;Q9H334;Q9H334-4;Q9H334-8	2;2;2;2;2;2;2;2;2;2	2;2;2;2;2;2;2;2;2;2	2;2;2;2;2;2;2;2;2;2	Forkhead box protein P1	FOXP1	tr|G5E965|G5E965_HUMAN Forkhead box P1, isoform CRA_f OS=Homo sapiens OX=9606 GN=FOXP1 PE=1 SV=1;tr|H0Y882|H0Y882_HUMAN Forkhead box protein P1 (Fragment) OS=Homo sapiens OX=9606 GN=FOXP1 PE=1 SV=2;tr|A0A0B4J2F3|A0A0B4J2F3_HUMAN Forkhead box protein P1 OS=	10	2	2	2	2	0	0	2	2	0	0	2	2	0	0	2	5.7	5.7	5.7	63.217	566	566;573;577;613;601;603;676;677;679;693	14.4	2
A0A0B4J2G4;Q15345;Q15345-3;A0A087X0S7;A0A087WTU1;A0A0C4DH00;A0A087WTI9	A0A0B4J2G4;Q15345;Q15345-3;A0A087X0S7;A0A087WTU1;A0A0C4DH00	15;15;14;11;11;9;2	15;15;14;11;11;9;2	15;15;14;11;11;9;2	Leucine-rich repeat-containing protein 41	LRRC41	tr|A0A0B4J2G4|A0A0B4J2G4_HUMAN Leucine-rich repeat-containing protein 41 OS=Homo sapiens OX=9606 GN=LRRC41 PE=1 SV=1;sp|Q15345|LRC41_HUMAN Leucine-rich repeat-containing protein 41 OS=Homo sapiens OX=9606 GN=LRRC41 PE=1 SV=3;sp|Q15345-3|LRC41_HUMAN Isoform	7	15	15	15	10	13	11	14	10	13	11	14	10	13	11	14	24.3	24.3	24.3	86.238	790	790;812;729;521;620;617;227	23.2		2	4	1	3		3				1	4					2
A0A0C3SFZ9;O14526-2;O14526;M0QZI3;O14526-3;M0R3E5;M0QZI9;M0R1K4;M0QY09;M0QXD1;M0R3E7;M0QXW2;M0QZS1;M0QZF0;M0R2J7;M0R107;M0QZE1;M0QYA9;M0R0U5;M0QYN8;M0QXY1;M0QYT8	A0A0C3SFZ9;O14526-2;O14526;M0QZI3;O14526-3	15;15;15;14;12;7;7;7;6;6;6;5;5;4;4;4;3;2;1;1;1;1	15;15;15;14;12;7;7;7;6;6;6;5;5;4;4;4;3;2;1;1;1;1	15;15;15;14;12;7;7;7;6;6;6;5;5;4;4;4;3;2;1;1;1;1	F-BAR domain only protein 1	FCHO1	tr|A0A0C3SFZ9|A0A0C3SFZ9_HUMAN F-BAR domain only protein 1 OS=Homo sapiens OX=9606 GN=FCHO1 PE=1 SV=1;sp|O14526-2|FCHO1_HUMAN Isoform 2 of F-BAR domain only protein 1 OS=Homo sapiens OX=9606 GN=FCHO1;sp|O14526|FCHO1_HUMAN F-BAR domain only protein 1 OS=Hom	22	15	15	15	15	15	15	15	15	15	15	15	15	15	15	15	19.6	19.6	19.6	97.018	891	891;888;889;896;839;218;235;264;155;175;185;111;125;92;97;101;134;42;15;23;28;35	30.2	8													4	4			1	4
A0A0C4DFL7;Q16850;Q16850-2;H7C0D0	A0A0C4DFL7;Q16850;Q16850-2	17;17;15;5	17;17;15;5	17;17;15;5	Lanosterol 14-alpha demethylase	CYP51A1	tr|A0A0C4DFL7|A0A0C4DFL7_HUMAN Lanosterol 14-alpha demethylase OS=Homo sapiens OX=9606 GN=CYP51A1 PE=1 SV=1;sp|Q16850|CP51A_HUMAN Lanosterol 14-alpha demethylase OS=Homo sapiens OX=9606 GN=CYP51A1 PE=1 SV=3;sp|Q16850-2|CP51A_HUMAN Isoform 2 of Lanosterol 1	4	17	17	17	17	15	16	17	17	15	16	17	17	15	16	17	39.7	39.7	39.7	57.278	509	509;503;404;222	30.2							4	2	1	6	3		1	4	2				4
A0A0C4DFL8;F5GX28;O94953;K7EQ54;O94953-2;K7ES23	A0A0C4DFL8;F5GX28;O94953	24;24;23;11;9;4	24;24;23;11;9;4	22;22;21;10;7;3	Lysine-specific demethylase 4B	KDM4B	tr|A0A0C4DFL8|A0A0C4DFL8_HUMAN Lysine-specific demethylase 4B OS=Homo sapiens OX=9606 GN=KDM4B PE=1 SV=1;tr|F5GX28|F5GX28_HUMAN Lysine-specific demethylase 4B OS=Homo sapiens OX=9606 GN=KDM4B PE=1 SV=2;sp|O94953|KDM4B_HUMAN Lysine-specific demethylase 4B O	6	24	24	22	23	22	24	23	23	22	24	23	21	20	22	21	32.2	32.2	30.7	121.9	1096	1096;1130;1096;623;448;120	27.2		4	1	6	6						1	6	12		4	4
G3V5T0;A0A0C4DFM0;A0A0A0MR33;G3V267;G3V4T6;O43708-2;G3V3B9;G3V5U6	G3V5T0;A0A0C4DFM0;A0A0A0MR33;G3V267;G3V4T6;O43708-2;G3V3B9	8;8;7;7;7;5;4;1	8;8;7;7;7;5;4;1	1;1;1;1;1;0;0;0	Maleylacetoacetate isomerase	GSTZ1	tr|G3V5T0|G3V5T0_HUMAN Maleylacetoacetate isomerase OS=Homo sapiens OX=9606 GN=GSTZ1 PE=1 SV=1;tr|A0A0C4DFM0|A0A0C4DFM0_HUMAN Glutathione transferase zeta 1 (Maleylacetoacetate isomerase), isoform CRA_c OS=Homo sapiens OX=9606 GN=GSTZ1 PE=1 SV=1;tr|A0A0A0M	8	8	8	1	8	8	8	8	8	8	8	8	1	1	1	1	33.2	33.2	6.4	22.61	202	202;216;174;189;217;161;119;59	16.1				1	6	4			4	3	4								4
A0A0C4DFM1;Q92544;F8WCN2;F2Z2L1	A0A0C4DFM1;Q92544	16;16;1;1	16;16;1;1	16;16;1;1	Transmembrane 9 superfamily member 4	TM9SF4	tr|A0A0C4DFM1|A0A0C4DFM1_HUMAN Transmembrane 9 superfamily member OS=Homo sapiens OX=9606 GN=TM9SF4 PE=1 SV=1;sp|Q92544|TM9S4_HUMAN Transmembrane 9 superfamily member 4 OS=Homo sapiens OX=9606 GN=TM9SF4 PE=1 SV=2	4	16	16	16	14	16	15	14	14	16	15	14	14	16	15	14	28	28	28	72.54	625	625;642;68;85	16.8		6	8	9	1			1	3	9	5		11	3	1
A0A0C4DFM2;Q6ZN55;Q6ZN55-2	A0A0C4DFM2;Q6ZN55;Q6ZN55-2	5;5;5	5;5;5	5;5;5	Zinc finger protein 574	ZNF574	tr|A0A0C4DFM2|A0A0C4DFM2_HUMAN HCG1643764, isoform CRA_b OS=Homo sapiens OX=9606 GN=ZNF574 PE=1 SV=1;sp|Q6ZN55|ZN574_HUMAN Zinc finger protein 574 OS=Homo sapiens OX=9606 GN=ZNF574 PE=1 SV=2;sp|Q6ZN55-2|ZN574_HUMAN Isoform 2 of Zinc finger protein 574 OS=H	3	5	5	5	4	5	5	4	4	5	5	4	4	5	5	4	6.2	6.2	6.2	108.7	986	986;896;985	19.3					1	6		5	1
A0A0C4DFM7;Q5TAX3;E9PKY2;E9PKX1;Q5TAX3-2;H0YDJ1;H0YEE8;E9PRG2;X6R5G7;E9PQS7;E9PJN7	A0A0C4DFM7;Q5TAX3;E9PKY2;E9PKX1	26;26;21;13;11;7;7;7;6;2;1	24;24;19;12;11;6;6;7;6;2;1	24;24;19;12;11;6;6;7;6;2;1	Terminal uridylyltransferase 4	ZCCHC11	tr|A0A0C4DFM7|A0A0C4DFM7_HUMAN Terminal uridylyl transferase 4 OS=Homo sapiens OX=9606 GN=TUT4 PE=1 SV=1;sp|Q5TAX3|TUT4_HUMAN Terminal uridylyltransferase 4 OS=Homo sapiens OX=9606 GN=TUT4 PE=1 SV=3;tr|E9PKY2|E9PKY2_HUMAN Terminal uridylyl transferase 4 (F	11	26	24	24	21	25	24	22	19	23	22	20	19	23	22	20	18.7	17.6	17.6	185.25	1645	1645;1644;1203;906;719;337;338;343;309;87;77	26	3		1							3	10	5			8	7	3	1	2
A0A0C4DFN5;Q6NUS6;Q6NUS6-2;Q6NUS6-3;Q6NUS6-5;Q6NUS6-4	A0A0C4DFN5;Q6NUS6;Q6NUS6-2;Q6NUS6-3;Q6NUS6-5	6;6;5;4;3;2	6;6;5;4;3;2	6;6;5;4;3;2	Tectonic-3	TCTN3	tr|A0A0C4DFN5|A0A0C4DFN5_HUMAN Chromosome 10 open reading frame 61 OS=Homo sapiens OX=9606 GN=TCTN3 PE=1 SV=1;sp|Q6NUS6|TECT3_HUMAN Tectonic-3 OS=Homo sapiens OX=9606 GN=TCTN3 PE=1 SV=2;sp|Q6NUS6-2|TECT3_HUMAN Isoform 2 of Tectonic-3 OS=Homo sapiens OX=960	6	6	6	6	5	4	5	2	5	4	5	2	5	4	5	2	12	12	12	68.015	625	625;607;443;429;459;211	23	4									4	1
A0A0C4DFP4;Q96IV0-2;Q96IV0;Q96IV0-5;Q96IV0-3;H0Y2P2;Q96IV0-4;C9JU75	A0A0C4DFP4;Q96IV0-2;Q96IV0;Q96IV0-5;Q96IV0-3	18;18;18;17;15;5;3;2	18;18;18;17;15;5;3;2	18;18;18;17;15;5;3;2	Peptide-N(4)-(N-acetyl-beta-glucosaminyl)asparagine amidase	NGLY1	tr|A0A0C4DFP4|A0A0C4DFP4_HUMAN Peptide-N(4)-(N-acetyl-beta-glucosaminyl)asparagine amidase (Fragment) OS=Homo sapiens OX=9606 GN=NGLY1 PE=1 SV=1;sp|Q96IV0-2|NGLY1_HUMAN Isoform 2 of Peptide-N(4)-(N-acetyl-beta-glucosaminyl)asparagine amidase OS=Homo sapien	8	18	18	18	17	13	15	17	17	13	15	17	17	13	15	17	26.4	26.4	26.4	72.011	633	633;636;654;612;558;240;131;114	27.9	4	3				4	3	4		4	1							2	3
H0YLS5;A0A0C4DG53;A0A0C4DFP5;P35398-4;P35398;P35398-3;P35398-1	H0YLS5;A0A0C4DG53;A0A0C4DFP5;P35398-4;P35398;P35398-3;P35398-1	1;1;1;1;1;1;1	1;1;1;1;1;1;1	1;1;1;1;1;1;1	Nuclear receptor ROR-alpha	RORA	tr|H0YLS5|H0YLS5_HUMAN Nuclear receptor ROR-alpha (Fragment) OS=Homo sapiens OX=9606 GN=RORA PE=4 SV=1;tr|A0A0C4DG53|A0A0C4DG53_HUMAN Nuclear receptor ROR-alpha OS=Homo sapiens OX=9606 GN=RORA PE=1 SV=1;tr|A0A0C4DFP5|A0A0C4DFP5_HUMAN Nuclear receptor ROR-a	7	1	1	1	1	0	0	0	1	0	0	0	1	0	0	0	7.8	7.8	7.8	16.799	153	153;468;548;468;523;540;556	36
A0A0C4DFP8;Q5HYA8-3;Q5HYA8;H0YB69;C9JRQ8	A0A0C4DFP8;Q5HYA8-3;Q5HYA8;H0YB69;C9JRQ8	2;2;2;1;1	2;2;2;1;1	1;1;1;0;0	Meckelin	TMEM67	tr|A0A0C4DFP8|A0A0C4DFP8_HUMAN Meckelin OS=Homo sapiens OX=9606 GN=TMEM67 PE=1 SV=1;sp|Q5HYA8-3|MKS3_HUMAN Isoform 2 of Meckelin OS=Homo sapiens OX=9606 GN=TMEM67;sp|Q5HYA8|MKS3_HUMAN Meckelin OS=Homo sapiens OX=9606 GN=TMEM67 PE=1 SV=2;tr|H0YB69|H0YB69_HU	5	2	2	1	2	2	2	1	2	2	2	1	1	1	1	0	1.8	1.8	0.9	110.87	985	985;914;995;239;397	21.5																	1	1	3
A0A0C4DFR3;Q9NQR1-2;Q9NQR1	A0A0C4DFR3;Q9NQR1-2;Q9NQR1	1;1;1	1;1;1	1;1;1	N-lysine methyltransferase SETD8	SETD8	tr|A0A0C4DFR3|A0A0C4DFR3_HUMAN Histone-lysine N-methyltransferase OS=Homo sapiens OX=9606 GN=KMT5A PE=1 SV=1;sp|Q9NQR1-2|KMT5A_HUMAN Isoform 2 of N-lysine methyltransferase KMT5A OS=Homo sapiens OX=9606 GN=KMT5A;sp|Q9NQR1|KMT5A_HUMAN N-lysine methyltransfe	3	1	1	1	1	1	1	1	1	1	1	1	1	1	1	1	4.7	4.7	4.7	36.332	322	322;352;393	21.8
H0YJQ3;A0A0C4DFT4;H0YJX0;A0A0C4DGH8;A0A0C4DGY3;A0A0C4DGX9;Q8TAM2-3;Q8TAM2-4;Q8TAM2	H0YJQ3;A0A0C4DFT4;H0YJX0;A0A0C4DGH8;A0A0C4DGY3;A0A0C4DGX9;Q8TAM2-3;Q8TAM2-4;Q8TAM2	1;1;1;1;1;1;1;1;1	1;1;1;1;1;1;1;1;1	1;1;1;1;1;1;1;1;1	Tetratricopeptide repeat protein 8	TTC8	tr|H0YJQ3|H0YJQ3_HUMAN Tetratricopeptide repeat protein 8 (Fragment) OS=Homo sapiens OX=9606 GN=TTC8 PE=1 SV=1;tr|A0A0C4DFT4|A0A0C4DFT4_HUMAN Tetratricopeptide repeat domain 8, isoform CRA_e OS=Homo sapiens OX=9606 GN=TTC8 PE=1 SV=1;tr|H0YJX0|H0YJX0_HUMAN	9	1	1	1	1	0	1	1	1	0	1	1	1	0	1	1	6	6	6	30.194	265	265;317;437;475;505;531;485;515;541	24
A0A0C4DFT8;G3XAA4;Q9NQC1-2;Q9NQC1;B5MBX1;Q9NQC1-3;C9J929;D6R9B8;A0A087X085	A0A0C4DFT8;G3XAA4;Q9NQC1-2;Q9NQC1;B5MBX1;Q9NQC1-3	10;10;10;10;9;9;4;1;1	9;9;9;9;8;8;3;1;1	8;8;8;8;7;7;2;1;1	Protein Jade-2	JADE2	tr|A0A0C4DFT8|A0A0C4DFT8_HUMAN E3 ubiquitin-protein ligase Jade-2 OS=Homo sapiens OX=9606 GN=JADE2 PE=1 SV=1;tr|G3XAA4|G3XAA4_HUMAN E3 ubiquitin-protein ligase Jade-2 OS=Homo sapiens OX=9606 GN=JADE2 PE=1 SV=1;sp|Q9NQC1-2|JADE2_HUMAN Isoform 2 of E3 ubiqui	9	10	9	8	7	8	8	8	7	8	8	7	6	7	7	6	17.7	15.9	14.8	87.536	791	791;834;789;790;509;562;255;149;246	19.3								1	3	5	3	4						1	1
X6RJB2;X6RGT4;X6RHD7;A0A0C4DFV0;Q9H469	X6RJB2;X6RGT4;X6RHD7;A0A0C4DFV0;Q9H469	1;1;1;1;1	1;1;1;1;1	1;1;1;1;1	F-box/LRR-repeat protein 15	FBXL15	tr|X6RJB2|X6RJB2_HUMAN F-box/LRR-repeat protein 15 (Fragment) OS=Homo sapiens OX=9606 GN=FBXL15 PE=1 SV=1;tr|X6RGT4|X6RGT4_HUMAN F-box/LRR-repeat protein 15 (Fragment) OS=Homo sapiens OX=9606 GN=FBXL15 PE=1 SV=1;tr|X6RHD7|X6RHD7_HUMAN F-box/LRR-repeat prot	5	1	1	1	1	1	1	1	1	1	1	1	1	1	1	1	6.3	6.3	6.3	21.048	190	190;203;208;296;300	9.4									3	2
A0A0C4DGG6;A0A0C4DFX6;Q9UHC9-3;Q9UHC9-4;Q9UHC9-2;Q9UHC9	A0A0C4DGG6;A0A0C4DFX6;Q9UHC9-3;Q9UHC9-4;Q9UHC9-2;Q9UHC9	1;1;1;1;1;1	1;1;1;1;1;1	1;1;1;1;1;1	Niemann-Pick C1-like protein 1	NPC1L1	tr|A0A0C4DGG6|A0A0C4DGG6_HUMAN NPC1-like intracellular cholesterol transporter 1 OS=Homo sapiens OX=9606 GN=NPC1L1 PE=1 SV=1;tr|A0A0C4DFX6|A0A0C4DFX6_HUMAN NPC1-like intracellular cholesterol transporter 1 OS=Homo sapiens OX=9606 GN=NPC1L1 PE=1 SV=1;sp|Q9U	6	1	1	1	1	1	1	1	1	1	1	1	1	1	1	1	0.6	0.6	0.6	140.39	1286	1286;1332;724;1286;1332;1359	20.3																			1
H0Y3X6;A0A0C4DFX9;Q9H3P2;C9JEM7;C9JHL4;H7C2C7;Q9H3P2-7;H7C0W2	H0Y3X6;A0A0C4DFX9;Q9H3P2;C9JEM7;C9JHL4	11;11;11;6;6;5;5;4	11;11;11;6;6;5;5;4	11;11;11;6;6;5;5;4	Negative elongation factor A	NELFA	tr|H0Y3X6|H0Y3X6_HUMAN Negative elongation factor A (Fragment) OS=Homo sapiens OX=9606 GN=NELFA PE=1 SV=1;tr|A0A0C4DFX9|A0A0C4DFX9_HUMAN Negative elongation factor A OS=Homo sapiens OX=9606 GN=NELFA PE=1 SV=1;sp|Q9H3P2|NELFA_HUMAN Negative elongation facto	8	11	11	11	10	11	10	10	10	11	10	10	10	11	10	10	34	34	34	57.972	532	532;539;528;208;294;246;265;187	29.6	4					4			4	4		8
A0A0C4DFY0;Q14242;Q14242-2	A0A0C4DFY0;Q14242;Q14242-2	6;6;6	6;6;6	6;6;6	P-selectin glycoprotein ligand 1	SELPLG	tr|A0A0C4DFY0|A0A0C4DFY0_HUMAN P-selectin glycoprotein ligand 1 OS=Homo sapiens OX=9606 GN=SELPLG PE=1 SV=1;sp|Q14242|SELPL_HUMAN P-selectin glycoprotein ligand 1 OS=Homo sapiens OX=9606 GN=SELPLG PE=1 SV=1;sp|Q14242-2|SELPL_HUMAN Isoform 2 of P-selectin g	3	6	6	6	6	4	5	5	6	4	5	5	6	4	5	5	17.4	17.4	17.4	42.148	402	402;412;428	25.8						5	3
H3BUA3;A0A0C4DFY7;Q6UWW8	H3BUA3;A0A0C4DFY7;Q6UWW8	1;1;1	1;1;1	1;1;1	Carboxylic ester hydrolase;Carboxylesterase 3	CES3	tr|H3BUA3|H3BUA3_HUMAN Carboxylic ester hydrolase OS=Homo sapiens OX=9606 GN=CES3 PE=1 SV=1;tr|A0A0C4DFY7|A0A0C4DFY7_HUMAN Carboxylic ester hydrolase OS=Homo sapiens OX=9606 GN=CES3 PE=1 SV=1;sp|Q6UWW8|EST3_HUMAN Carboxylesterase 3 OS=Homo sapiens OX=9606	3	1	1	1	1	1	1	1	1	1	1	1	1	1	1	1	4	4	4	40.136	379	379;568;571	12.2												4	1
A0A0C4DFZ2;P15289;P15289-2	A0A0C4DFZ2;P15289;P15289-2	10;10;9	9;9;9	9;9;9	Arylsulfatase A;Arylsulfatase A component B;Arylsulfatase A component C	ARSA	tr|A0A0C4DFZ2|A0A0C4DFZ2_HUMAN Arylsulfatase A OS=Homo sapiens OX=9606 GN=ARSA PE=1 SV=1;sp|P15289|ARSA_HUMAN Arylsulfatase A OS=Homo sapiens OX=9606 GN=ARSA PE=1 SV=3;sp|P15289-2|ARSA_HUMAN Isoform 2 of Arylsulfatase A OS=Homo sapiens OX=9606 GN=ARSA	3	10	9	9	9	10	10	10	9	9	9	9	9	9	9	9	25.9	24.6	24.6	53.806	509	509;507;423	19.2		1	8	7		1	3
C9J9K3;A0A0C4DG17;P08865;F8WD59	C9J9K3;A0A0C4DG17;P08865	14;14;14;6	14;14;14;6	14;14;14;6	40S ribosomal protein SA	RPSA	tr|C9J9K3|C9J9K3_HUMAN 40S ribosomal protein SA (Fragment) OS=Homo sapiens OX=9606 GN=RPSA PE=1 SV=8;tr|A0A0C4DG17|A0A0C4DG17_HUMAN 40S ribosomal protein SA OS=Homo sapiens OX=9606 GN=RPSA PE=1 SV=1;sp|P08865|RSSA_HUMAN 40S ribosomal protein SA OS=Homo sap	4	14	14	14	14	13	12	13	14	13	12	13	14	13	12	13	55.9	55.9	55.9	29.404	263	263;300;295;116	27.2	4	1			1	4	2				2	10	13	9	3	5	8	6	7
E7EW77;E7EP65;A0A0C4DG21;F8WAL6;Q9NYB9-2;Q9NYB9-4;Q9NYB9;E9PEZ7;B7Z836;Q9NYB9-3;F8WBL5;F8WEB9;E7EUA1;F8WAU3;F8WCD7;F8WAZ8;H0Y6B5;H7C3Q7	E7EW77;E7EP65;A0A0C4DG21;F8WAL6;Q9NYB9-2;Q9NYB9-4;Q9NYB9;E9PEZ7;B7Z836;Q9NYB9-3	7;7;7;7;7;7;7;6;4;4;3;3;2;2;2;2;2;1	4;4;4;4;4;4;4;3;1;1;3;3;2;2;2;2;1;1	4;4;4;4;4;4;4;3;1;1;3;3;2;2;2;2;1;1	Abl interactor 2	ABI2	tr|E7EW77|E7EW77_HUMAN Abl interactor 2 OS=Homo sapiens OX=9606 GN=ABI2 PE=1 SV=1;tr|E7EP65|E7EP65_HUMAN Abl interactor 2 (Fragment) OS=Homo sapiens OX=9606 GN=ABI2 PE=1 SV=1;tr|A0A0C4DG21|A0A0C4DG21_HUMAN Abl interactor 2 OS=Homo sapiens OX=9606 GN=ABI2 P	18	7	4	4	7	6	5	7	4	3	3	4	4	3	3	4	14.8	10.8	10.8	52.789	480	480;486;507;513;475;507;513;458;390;401;87;108;44;53;59;75;293;201	27.3	3
A0A0C4DG33;O43933;O43933-2;H7BZH3	A0A0C4DG33;O43933;O43933-2	16;16;14;1	16;16;14;1	16;16;14;1	Peroxisome biogenesis factor 1	PEX1	tr|A0A0C4DG33|A0A0C4DG33_HUMAN Peroxisome biogenesis factor 1, isoform CRA_c OS=Homo sapiens OX=9606 GN=PEX1 PE=1 SV=1;sp|O43933|PEX1_HUMAN Peroxisome biogenesis factor 1 OS=Homo sapiens OX=9606 GN=PEX1 PE=1 SV=1;sp|O43933-2|PEX1_HUMAN Isoform 2 of Peroxis	4	16	16	16	13	15	16	16	13	15	16	16	13	15	16	16	13.9	13.9	13.9	136.58	1226	1226;1283;961;196	18.8	7	3	1		3				3	2			1	4	2		6	9	7
E7ENN3;A0A0C4DG40;Q8NF91-4;Q8NF91;Q8NF91-8;Q8NF91-2;H0Y325;H0Y326;Q8NF91-11;Q5JV20;F8WAI0;Q8NF91-9;Q8NF91-3;Q8NF91-7;F5GXQ8;Q8NF91-5;Q8NF91-6;Q8NF91-10;F5H422;F5H4Q0	E7ENN3;A0A0C4DG40;Q8NF91-4;Q8NF91;Q8NF91-8;Q8NF91-2	25;25;25;25;22;22;11;8;7;5;5;5;5;3;2;2;2;2;1;1	23;23;23;23;20;20;9;6;5;3;3;3;3;3;2;2;2;2;1;1	23;23;23;23;20;20;9;6;5;3;3;3;3;3;2;2;2;2;1;1	Nesprin-1	SYNE1	tr|E7ENN3|E7ENN3_HUMAN Nesprin-1 OS=Homo sapiens OX=9606 GN=SYNE1 PE=1 SV=2;tr|A0A0C4DG40|A0A0C4DG40_HUMAN Nesprin-1 OS=Homo sapiens OX=9606 GN=SYNE1 PE=1 SV=1;sp|Q8NF91-4|SYNE1_HUMAN Isoform 4 of Nesprin-1 OS=Homo sapiens OX=9606 GN=SYNE1;sp|Q8NF91|SYNE1_	20	25	23	23	22	23	18	21	20	21	16	19	20	21	16	19	4.1	4	4	964.83	8392	8392;8749;8749;8797;3212;3321;1654;1355;1139;952;975;977;982;5580;1433;1443;1725;3032;612;754	26.8		1	3				1	7	1	1	3			2	3	5		1	3
A0A0C4DG88;P14859-4;P14859-5;P14859-3;P14859;P14859-2;P14859-6;A0A0A0MT46;Q9UKI9-3;Q9UKI9;Q9UKI9-2;H0YLC5;U3KQN1	A0A0C4DG88;P14859-4;P14859-5;P14859-3;P14859;P14859-2;P14859-6;A0A0A0MT46;Q9UKI9-3;Q9UKI9;Q9UKI9-2	10;10;10;10;10;10;10;6;5;5;5;4;3	10;10;10;10;10;10;10;6;5;5;5;4;3	7;7;7;7;7;7;7;4;2;2;2;2;0	POU domain protein;POU domain, class 2, transcription factor 1;POU domain, class 2, transcription factor 3	POU2F1;POU2F3	tr|A0A0C4DG88|A0A0C4DG88_HUMAN POU domain protein (Fragment) OS=Homo sapiens OX=9606 GN=POU2F1 PE=1 SV=1;sp|P14859-4|PO2F1_HUMAN Isoform 4 of POU domain, class 2, transcription factor 1 OS=Homo sapiens OX=9606 GN=POU2F1;sp|P14859-5|PO2F1_HUMAN Isoform 5 of	13	10	10	7	10	8	8	8	10	8	8	8	7	5	5	5	23	23	16.6	58.683	561	561;653;703;741;743;755;766;594;432;436;438;160;320	20.4			1	4	2				4	1		1	4	1	4
A0A0C4DG89;D6RJA6;H0Y9U3	A0A0C4DG89	55;24;3	1;0;0	1;0;0		DDX46	tr|A0A0C4DG89|A0A0C4DG89_HUMAN Probable ATP-dependent RNA helicase DDX46 OS=Homo sapiens OX=9606 GN=DDX46 PE=1 SV=1	3	55	1	1	47	51	54	50	1	1	1	1	1	1	1	1	52.5	1.9	1.9	117.46	1032	1032;471;70	8.1								9	1
A0A2R8Y547;A0A2R8Y7V2;C9JQB1;C9J9V6;A0A0C4DG91;O75414;O75414-2	A0A2R8Y547;A0A2R8Y7V2;C9JQB1;C9J9V6;A0A0C4DG91;O75414;O75414-2	3;3;3;3;3;3;2	3;3;3;3;3;3;2	3;3;3;3;3;3;2	Nucleoside diphosphate kinase;Nucleoside diphosphate kinase 6	NME6	tr|A0A2R8Y547|A0A2R8Y547_HUMAN Nucleoside diphosphate kinase OS=Homo sapiens OX=9606 GN=NME6 PE=1 SV=1;tr|A0A2R8Y7V2|A0A2R8Y7V2_HUMAN Nucleoside diphosphate kinase OS=Homo sapiens OX=9606 GN=NME6 PE=1 SV=1;tr|C9JQB1|C9JQB1_HUMAN Nucleoside diphosphate kina	7	3	3	3	3	3	3	3	3	3	3	3	3	3	3	3	35.2	35.2	35.2	9.5304	88	88;114;141;174;194;186;119	19.3	4	2																	1
A0A0C4DG99;Q9P2N7-5;A0A0C4DG80;Q9P2N7-2;Q9P2N7-3;Q9P2N7-4;Q9P2N7	A0A0C4DG99;Q9P2N7-5;A0A0C4DG80;Q9P2N7-2;Q9P2N7-3;Q9P2N7-4;Q9P2N7	3;3;2;2;2;2;2	3;3;2;2;2;2;2	1;1;0;0;0;0;0	Kelch-like protein 13	KLHL13	tr|A0A0C4DG99|A0A0C4DG99_HUMAN Kelch-like protein 13 OS=Homo sapiens OX=9606 GN=KLHL13 PE=4 SV=2;sp|Q9P2N7-5|KLH13_HUMAN Isoform 5 of Kelch-like protein 13 OS=Homo sapiens OX=9606 GN=KLHL13;tr|A0A0C4DG80|A0A0C4DG80_HUMAN Kelch-like protein 13 OS=Homo sapie	7	3	3	1	3	3	3	2	3	3	3	2	1	1	1	1	5	5	1.2	74.629	658	658;658;604;613;639;649;655	15.9						5													1
A0A0C4DGA2;O75521-2;O75521;F1LLU7;F8WAW4;C9JB63;F8W6J1	A0A0C4DGA2;O75521-2;O75521	15;15;15;7;6;6;3	15;15;15;7;6;6;3	15;15;15;7;6;6;3	Enoyl-CoA delta isomerase 2, mitochondrial	ECI2	tr|A0A0C4DGA2|A0A0C4DGA2_HUMAN Enoyl-CoA delta isomerase 2, mitochondrial OS=Homo sapiens OX=9606 GN=ECI2 PE=1 SV=1;sp|O75521-2|ECI2_HUMAN Isoform 2 of Enoyl-CoA delta isomerase 2, mitochondrial OS=Homo sapiens OX=9606 GN=ECI2;sp|O75521|ECI2_HUMAN Enoyl-Co	7	15	15	15	15	13	15	15	15	13	15	15	15	13	15	15	55.8	55.8	55.8	40.183	364	364;359;394;197;140;220;152	30.6	4				1	7	4						1	10	2	1
A0A0C4DGA6;Q14527;Q14527-2;H7C5K0	A0A0C4DGA6;Q14527;Q14527-2	33;33;27;13	33;33;27;13	33;33;27;13	Helicase-like transcription factor	HLTF	tr|A0A0C4DGA6|A0A0C4DGA6_HUMAN Helicase-like transcription factor OS=Homo sapiens OX=9606 GN=HLTF PE=1 SV=1;sp|Q14527|HLTF_HUMAN Helicase-like transcription factor OS=Homo sapiens OX=9606 GN=HLTF PE=1 SV=2;sp|Q14527-2|HLTF_HUMAN Isoform 2 of Helicase-like	4	33	33	33	33	31	25	23	33	31	25	23	33	31	25	23	38.3	38.3	38.3	113.86	1008	1008;1009;887;425	22.9	8	8	1	1	4	4	5	4	1			4		10	16	2	1	6	4
A0A0C4DGB0;Q9UIL1-2;Q9UIL1	A0A0C4DGB0;Q9UIL1-2;Q9UIL1	1;1;1	1;1;1	1;1;1	Short coiled-coil protein	SCOC	tr|A0A0C4DGB0|A0A0C4DGB0_HUMAN Short coiled-coil protein OS=Homo sapiens OX=9606 GN=SCOC PE=1 SV=1;sp|Q9UIL1-2|SCOC_HUMAN Isoform 2 of Short coiled-coil protein OS=Homo sapiens OX=9606 GN=SCOC;sp|Q9UIL1|SCOC_HUMAN Short coiled-coil protein OS=Homo sapiens	3	1	1	1	1	1	1	1	1	1	1	1	1	1	1	1	24.4	24.4	24.4	9.3544	82	82;122;159	11.2										1	3	2
A0A0C4DGB9	A0A0C4DGB9	3	2	2		PPA2	tr|A0A0C4DGB9|A0A0C4DGB9_HUMAN Inorganic pyrophosphatase 2, mitochondrial OS=Homo sapiens OX=9606 GN=PPA2 PE=1 SV=1	1	3	2	2	3	3	3	3	2	2	2	2	2	2	2	2	28.6	14.3	14.3	7.4054	63	63	36
A0A0C4DGC6;A0A2R8Y3M9;Q9BZM1	A0A0C4DGC6;A0A2R8Y3M9;Q9BZM1	1;1;1	1;1;1	1;1;1	Group XIIA secretory phospholipase A2	PLA2G12A	tr|A0A0C4DGC6|A0A0C4DGC6_HUMAN Group XIIA secretory phospholipase A2 OS=Homo sapiens OX=9606 GN=PLA2G12A PE=1 SV=1;tr|A0A2R8Y3M9|A0A2R8Y3M9_HUMAN Uncharacterized protein OS=Homo sapiens OX=9606 PE=4 SV=1;sp|Q9BZM1|PG12A_HUMAN Group XIIA secretory phospholi	3	1	1	1	0	1	0	1	0	1	0	1	0	1	0	1	8	8	8	20.831	187	187;631;189	37
A0A0C4DGC9;Q8TDR2;Q8N165	A0A0C4DGC9;Q8TDR2;Q8N165	2;2;1	2;2;1	2;2;1	Serine/threonine-protein kinase 35;Serine/threonine-protein kinase PDIK1L	STK35;PDIK1L	tr|A0A0C4DGC9|A0A0C4DGC9_HUMAN Serine/threonine-protein kinase 35 (Fragment) OS=Homo sapiens OX=9606 GN=STK35 PE=1 SV=1;sp|Q8TDR2|STK35_HUMAN Serine/threonine-protein kinase 35 OS=Homo sapiens OX=9606 GN=STK35 PE=1 SV=2;sp|Q8N165|PDK1L_HUMAN Serine/threoni	3	2	2	2	2	2	1	1	2	2	1	1	2	2	1	1	7.3	7.3	7.3	43.911	395	395;534;341	41
A0A0C4DGE4;A0A286YF28;A0A0J9YW33;Q13277-2;Q13277-3;Q13277	A0A0C4DGE4;A0A286YF28;A0A0J9YW33;Q13277-2;Q13277-3;Q13277	6;6;6;6;6;6	6;6;6;6;6;6	6;6;6;6;6;6	Syntaxin-3	STX3	tr|A0A0C4DGE4|A0A0C4DGE4_HUMAN Syntaxin-3 (Fragment) OS=Homo sapiens OX=9606 GN=STX3 PE=1 SV=1;tr|A0A286YF28|A0A286YF28_HUMAN Syntaxin-3 OS=Homo sapiens OX=9606 GN=STX3 PE=1 SV=1;tr|A0A0J9YW33|A0A0J9YW33_HUMAN Syntaxin-3 OS=Homo sapiens OX=9606 GN=STX3 PE=	6	6	6	6	5	4	4	6	5	4	4	6	5	4	4	6	29.4	29.4	29.4	23.243	204	204;258;287;252;277;289	27.2							1								1	4
A0A0C4DGF2;Q8WZ60	A0A0C4DGF2;Q8WZ60	5;5	5;5	5;5	Kelch-like protein 6	KLHL6	tr|A0A0C4DGF2|A0A0C4DGF2_HUMAN Kelch-like protein 6 (Fragment) OS=Homo sapiens OX=9606 GN=KLHL6 PE=1 SV=1;sp|Q8WZ60|KLHL6_HUMAN Kelch-like protein 6 OS=Homo sapiens OX=9606 GN=KLHL6 PE=1 SV=3	2	5	5	5	5	4	2	4	5	4	2	4	5	4	2	4	9.7	9.7	9.7	69.155	610	610;621	32.2																			2
A0A0C4DGG1;Q9UKS6;E9PIY1;E9PJ75;E9PNM9;E9PJ33;H0YDM6	A0A0C4DGG1;Q9UKS6;E9PIY1	12;12;9;5;5;3;1	12;12;9;5;5;3;1	12;12;9;5;5;3;1	Protein kinase C and casein kinase substrate in neurons protein 3	PACSIN3	tr|A0A0C4DGG1|A0A0C4DGG1_HUMAN Protein kinase C and casein kinase substrate in neurons protein 3 (Fragment) OS=Homo sapiens OX=9606 GN=PACSIN3 PE=1 SV=1;sp|Q9UKS6|PACN3_HUMAN Protein kinase C and casein kinase substrate in neurons protein 3 OS=Homo sapiens	7	12	12	12	10	10	12	11	10	10	12	11	10	10	12	11	38.3	38.3	38.3	46.494	405	405;424;320;142;148;69;76	28.3								3	1	1	3	1
A0A0C4DGH0;Q5ZPR3-3;Q5ZPR3-4;Q5ZPR3;Q5ZPR3-2;H0YK40;H0YK59;H0YL10;H0YLT8;H0YN85;H0YN29	A0A0C4DGH0;Q5ZPR3-3;Q5ZPR3-4;Q5ZPR3;Q5ZPR3-2;H0YK40;H0YK59;H0YL10	6;6;6;6;4;3;3;3;2;2;1	6;6;6;6;4;3;3;3;2;2;1	6;6;6;6;4;3;3;3;2;2;1	CD276 antigen	CD276	tr|A0A0C4DGH0|A0A0C4DGH0_HUMAN CD276 antigen OS=Homo sapiens OX=9606 GN=CD276 PE=1 SV=1;sp|Q5ZPR3-3|CD276_HUMAN Isoform 3 of CD276 antigen OS=Homo sapiens OX=9606 GN=CD276;sp|Q5ZPR3-4|CD276_HUMAN Isoform 4 of CD276 antigen OS=Homo sapiens OX=9606 GN=CD276;	11	6	6	6	4	5	5	6	4	5	5	6	4	5	5	6	27.8	27.8	27.8	41.767	388	388;493;533;534;316;156;165;199;132;136;170	30.4							4	2							1
A0A0C4DGH3;Q9Y6R0;M0QXQ4;M0QYC2;M0R0Q4;M0QZV7	A0A0C4DGH3;Q9Y6R0;M0QXQ4;M0QYC2	8;8;6;6;3;3	4;4;3;3;2;2	4;4;3;3;2;2	Numb-like protein	NUMBL	tr|A0A0C4DGH3|A0A0C4DGH3_HUMAN Numb-like protein OS=Homo sapiens OX=9606 GN=NUMBL PE=1 SV=1;sp|Q9Y6R0|NUMBL_HUMAN Numb-like protein OS=Homo sapiens OX=9606 GN=NUMBL PE=1 SV=1;tr|M0QXQ4|M0QXQ4_HUMAN Numb-like protein (Fragment) OS=Homo sapiens OX=9606 GN=NU	6	8	4	4	5	7	6	6	3	4	3	3	3	4	3	3	13.9	7.2	7.2	60.812	568	568;609;214;235;110;115	28	4
A0A0C4DGJ7;Q8WUH1;H0YHA3;Q8WUH1-2;H0YHB4;H0YIM9;H0YID9;H0YIM3;Q8WUH1-3	A0A0C4DGJ7;Q8WUH1;H0YHA3;Q8WUH1-2	3;3;2;2;1;1;1;1;1	1;1;0;1;0;1;0;0;0	1;1;0;1;0;1;0;0;0	Protein Churchill	CHURC1	tr|A0A0C4DGJ7|A0A0C4DGJ7_HUMAN Protein Churchill OS=Homo sapiens OX=9606 GN=CHURC1 PE=4 SV=1;sp|Q8WUH1|CHUR_HUMAN Protein Churchill OS=Homo sapiens OX=9606 GN=CHURC1 PE=1 SV=2;tr|H0YHA3|H0YHA3_HUMAN Protein Churchill (Fragment) OS=Homo sapiens OX=9606 GN=C	9	3	1	1	3	3	3	3	1	1	1	1	1	1	1	1	47.3	11.6	11.6	12.887	112	112;139;126;140;83;85;95;107;105	23.8
A0A0C4DGP2;A0A0C4DGP5;Q86Y91-2;Q86Y91-3;Q86Y91;Q86Y91-4	A0A0C4DGP2;A0A0C4DGP5;Q86Y91-2;Q86Y91-3;Q86Y91;Q86Y91-4	10;10;10;10;10;10	10;10;10;10;10;10	9;9;9;9;9;9	Kinesin-like protein;Kinesin-like protein KIF18B	KIF18B	tr|A0A0C4DGP2|A0A0C4DGP2_HUMAN Kinesin-like protein OS=Homo sapiens OX=9606 GN=KIF18B PE=1 SV=1;tr|A0A0C4DGP5|A0A0C4DGP5_HUMAN Kinesin-like protein OS=Homo sapiens OX=9606 GN=KIF18B PE=1 SV=1;sp|Q86Y91-2|KI18B_HUMAN Isoform 2 of Kinesin-like protein KIF18B	6	10	10	9	8	8	7	6	8	8	7	6	7	7	6	5	15.1	15.1	13.8	91.054	833	833;852;842;861;864;873	20.5			2	8														1	4
A0A0C4DGQ0;B5MDS5;O95996-3;O95996;O95996-2	A0A0C4DGQ0;B5MDS5;O95996-3;O95996;O95996-2	2;2;2;2;1	2;2;2;2;1	2;2;2;2;1	Adenomatous polyposis coli protein 2	APC2	tr|A0A0C4DGQ0|A0A0C4DGQ0_HUMAN Adenomatous polyposis coli protein 2 (Fragment) OS=Homo sapiens OX=9606 GN=APC2 PE=1 SV=1;tr|B5MDS5|B5MDS5_HUMAN Adenomatous polyposis coli protein 2 (Fragment) OS=Homo sapiens OX=9606 GN=APC2 PE=1 SV=8;sp|O95996-3|APCL_HUMAN	5	2	2	2	2	2	2	2	2	2	2	2	2	2	2	2	2.3	2.3	2.3	77.676	702	702;730;2302;2303;2029	13.2									4	4
A0A0C4DGQ5;P04632;K7ELJ7;K7EIV0;A0A075B7C0;U3KQE2;K7EM73;K7EKD8;U3KPR7;Q96L46;K7ES78;K7EMQ1	A0A0C4DGQ5;P04632;K7ELJ7;K7EIV0;A0A075B7C0;U3KQE2;K7EM73;K7EKD8	9;9;8;7;7;6;6;6;4;2;1;1	9;9;8;7;7;6;6;6;4;2;1;1	9;9;8;7;7;6;6;6;4;2;1;1	Calpain small subunit 1	CAPNS1	tr|A0A0C4DGQ5|A0A0C4DGQ5_HUMAN Calpain small subunit 1 OS=Homo sapiens OX=9606 GN=CAPNS1 PE=1 SV=1;sp|P04632|CPNS1_HUMAN Calpain small subunit 1 OS=Homo sapiens OX=9606 GN=CAPNS1 PE=1 SV=1;tr|K7ELJ7|K7ELJ7_HUMAN Calpain small subunit 1 OS=Homo sapiens OX=9	12	9	9	9	8	7	8	9	8	7	8	9	8	7	8	9	52.5	52.5	52.5	33.786	322	322;268;278;196;197;161;163;238;100;248;72;94	33.5		4	2	2	1	1									1	4	2	1
A0A0C4DGQ8;Q6IAN0;J3KRS1;J3QKT1;J3QLK1;J3QLJ8	A0A0C4DGQ8;Q6IAN0	10;10;4;3;1;1	10;10;4;3;1;1	10;10;4;3;1;1	Dehydrogenase/reductase SDR family member 7B	DHRS7B	tr|A0A0C4DGQ8|A0A0C4DGQ8_HUMAN Dehydrogenase/reductase SDR family member 7B OS=Homo sapiens OX=9606 GN=DHRS7B PE=1 SV=1;sp|Q6IAN0|DRS7B_HUMAN Dehydrogenase/reductase SDR family member 7B OS=Homo sapiens OX=9606 GN=DHRS7B PE=1 SV=2	6	10	10	10	8	10	10	9	8	10	10	9	8	10	10	9	34.8	34.8	34.8	33.524	310	310;325;125;126;90;107	25.9													4	11	5	2
A0A0C4DGS0;P56556;R4GN43	A0A0C4DGS0;P56556;R4GN43	7;7;4	7;7;4	7;7;4	NADH dehydrogenase [ubiquinone] 1 alpha subcomplex subunit 6	NDUFA6	tr|A0A0C4DGS0|A0A0C4DGS0_HUMAN NADH dehydrogenase [ubiquinone] 1 alpha subcomplex subunit 6 OS=Homo sapiens OX=9606 GN=NDUFA6 PE=1 SV=1;sp|P56556|NDUA6_HUMAN NADH dehydrogenase [ubiquinone] 1 alpha subcomplex subunit 6 OS=Homo sapiens OX=9606 GN=NDUFA6 PE=	3	7	7	7	6	4	6	7	6	4	6	7	6	4	6	7	44.5	44.5	44.5	15.136	128	128;128;71	24.4		3	1			4													4
A0A0C4DGS1;P39656;P39656-3;P39656-2;U3KQ84	A0A0C4DGS1;P39656;P39656-3;P39656-2;U3KQ84	14;14;13;11;8	14;14;13;11;8	14;14;13;11;8	Dolichyl-diphosphooligosaccharide--protein glycosyltransferase 48 kDa subunit	DDOST	tr|A0A0C4DGS1|A0A0C4DGS1_HUMAN Dolichyl-diphosphooligosaccharide--protein glycosyltransferase 48 kDa subunit OS=Homo sapiens OX=9606 GN=DDOST PE=1 SV=1;sp|P39656|OST48_HUMAN Dolichyl-diphosphooligosaccharide--protein glycosyltransferase 48 kDa subunit OS=H	5	14	14	14	13	14	14	14	13	14	14	14	13	14	14	14	31.9	31.9	31.9	48.799	439	439;456;438;419;154	22.7		4	4	3	4	5	1					1	4	7	1	1	8	4	8
H7C4Y8;A0A0C4DH49;A0A0C4DGS6;Q8TDM0-2;Q8TDM0-3;Q8TDM0	H7C4Y8;A0A0C4DH49;A0A0C4DGS6;Q8TDM0-2;Q8TDM0-3;Q8TDM0	1;1;1;1;1;1	1;1;1;1;1;1	1;1;1;1;1;1	Breast carcinoma-amplified sequence 4	BCAS4	tr|H7C4Y8|H7C4Y8_HUMAN Breast carcinoma-amplified sequence 4 OS=Homo sapiens OX=9606 GN=BCAS4 PE=1 SV=2;tr|A0A0C4DH49|A0A0C4DH49_HUMAN Breast carcinoma-amplified sequence 4 (Fragment) OS=Homo sapiens OX=9606 GN=BCAS4 PE=1 SV=1;tr|A0A0C4DGS6|A0A0C4DGS6_HUMA	6	1	1	1	1	1	1	1	1	1	1	1	1	1	1	1	13.5	13.5	13.5	9.9754	89	89;117;181;147;203;211	5.8					1	4
A0A0C4DGS9;Q9Y6K0	A0A0C4DGS9;Q9Y6K0	2;2	2;2	2;2	Choline/ethanolaminephosphotransferase 1	CEPT1	tr|A0A0C4DGS9|A0A0C4DGS9_HUMAN Choline/ethanolaminephosphotransferase 1 OS=Homo sapiens OX=9606 GN=CEPT1 PE=1 SV=1;sp|Q9Y6K0|CEPT1_HUMAN Choline/ethanolaminephosphotransferase 1 OS=Homo sapiens OX=9606 GN=CEPT1 PE=1 SV=1	2	2	2	2	2	2	2	2	2	2	2	2	2	2	2	2	7.1	7.1	7.1	31.293	280	280;416	33
A0A0C4DGT3	A0A0C4DGT3	21	1	1		IQSEC1	tr|A0A0C4DGT3|A0A0C4DGT3_HUMAN IQ motif and SEC7 domain-containing protein 1 OS=Homo sapiens OX=9606 GN=IQSEC1 PE=1 SV=1	1	21	1	1	20	19	14	17	1	1	1	1	1	1	1	1	29	1.1	1.1	91.997	814	814	22.8
R4GNJ5;A0A0C4DGT6;Q96AP0-2;Q96AP0	R4GNJ5;A0A0C4DGT6;Q96AP0-2;Q96AP0	3;3;3;3	3;3;3;3	3;3;3;3	Adrenocortical dysplasia protein homolog	ACD	tr|R4GNJ5|R4GNJ5_HUMAN Adrenocortical dysplasia protein homolog OS=Homo sapiens OX=9606 GN=ACD PE=1 SV=2;tr|A0A0C4DGT6|A0A0C4DGT6_HUMAN Adrenocortical dysplasia protein homolog OS=Homo sapiens OX=9606 GN=ACD PE=1 SV=1;sp|Q96AP0-2|ACD_HUMAN Isoform 2 of Adr	4	3	3	3	3	3	2	3	3	3	2	3	3	3	2	3	6.6	6.6	6.6	47.12	442	442;458;541;544	14.5							3								2	3		1	3
A0A0C4DGU1;Q6ZU67-4;Q6ZU67-3;Q6ZU67	A0A0C4DGU1;Q6ZU67-4;Q6ZU67-3;Q6ZU67	1;1;1;1	1;1;1;1	1;1;1;1	BEN domain-containing protein 4	BEND4	tr|A0A0C4DGU1|A0A0C4DGU1_HUMAN BEN domain-containing protein 4 OS=Homo sapiens OX=9606 GN=BEND4 PE=4 SV=1;sp|Q6ZU67-4|BEND4_HUMAN Isoform 4 of BEN domain-containing protein 4 OS=Homo sapiens OX=9606 GN=BEND4;sp|Q6ZU67-3|BEND4_HUMAN Isoform 3 of BEN domain-	4	1	1	1	1	1	0	0	1	1	0	0	1	1	0	0	2.7	2.7	2.7	45.574	405	405;409;416;534	18.5																		1	1
A0A0C4DGU2;Q9Y4U1	A0A0C4DGU2;Q9Y4U1	2;2	2;2	2;2	Methylmalonic aciduria and homocystinuria type C protein	MMACHC	tr|A0A0C4DGU2|A0A0C4DGU2_HUMAN Methylmalonic aciduria and homocystinuria type C protein OS=Homo sapiens OX=9606 GN=MMACHC PE=1 SV=1;sp|Q9Y4U1|MMAC_HUMAN Methylmalonic aciduria and homocystinuria type C protein OS=Homo sapiens OX=9606 GN=MMACHC PE=1 SV=3	2	2	2	2	2	2	2	2	2	2	2	2	2	2	2	2	11.6	11.6	11.6	25.331	225	225;282	11.1									4	4	2	1		4
H3BMH7;A0A0C4DGU8;Q5XUX0-2;Q5XUX0	H3BMH7;A0A0C4DGU8;Q5XUX0-2;Q5XUX0	1;1;1;1	1;1;1;1	1;1;1;1	F-box only protein 31	FBXO31	tr|H3BMH7|H3BMH7_HUMAN Uncharacterized protein (Fragment) OS=Homo sapiens OX=9606 PE=4 SV=1;tr|A0A0C4DGU8|A0A0C4DGU8_HUMAN F-box only protein 31 OS=Homo sapiens OX=9606 GN=FBXO31 PE=1 SV=1;sp|Q5XUX0-2|FBX31_HUMAN Isoform 2 of F-box only protein 31 OS=Homo	4	1	1	1	1	1	1	1	1	1	1	1	1	1	1	1	4.2	4.2	4.2	25.834	237	237;367;431;539	21.8
A0A0C4DGV9;P49917	A0A0C4DGV9;P49917	11;11	11;11	11;11	DNA ligase;DNA ligase 4	LIG4	tr|A0A0C4DGV9|A0A0C4DGV9_HUMAN DNA ligase OS=Homo sapiens OX=9606 GN=LIG4 PE=1 SV=1;sp|P49917|DNLI4_HUMAN DNA ligase 4 OS=Homo sapiens OX=9606 GN=LIG4 PE=1 SV=2	2	11	11	11	11	11	11	9	11	11	11	9	11	11	11	9	17.4	17.4	17.4	96.214	844	844;911	29.1											4					3	7	1
B4DGY6;A0A0C4DGW0;Q9NV92	B4DGY6;A0A0C4DGW0;Q9NV92	1;1;1	1;1;1	1;1;1	NEDD4 family-interacting protein 2	NDFIP2	tr|B4DGY6|B4DGY6_HUMAN cDNA FLJ53039, highly similar to NEDD4 family-interacting protein 2 OS=Homo sapiens OX=9606 GN=NDFIP2 PE=1 SV=1;tr|A0A0C4DGW0|A0A0C4DGW0_HUMAN NEDD4 family-interacting protein 2 OS=Homo sapiens OX=9606 GN=NDFIP2 PE=1 SV=1;sp|Q9NV92|N	3	1	1	1	1	1	1	1	1	1	1	1	1	1	1	1	5	5	5	24.786	222	222;242;336	39
A0A0C4DGX4;Q13616	A0A0C4DGX4;Q13616	35;35	35;35	35;35	Cullin-1	CUL1	tr|A0A0C4DGX4|A0A0C4DGX4_HUMAN Cullin-1 OS=Homo sapiens OX=9606 GN=CUL1 PE=1 SV=1;sp|Q13616|CUL1_HUMAN Cullin-1 OS=Homo sapiens OX=9606 GN=CUL1 PE=1 SV=2	2	35	35	35	30	28	31	34	30	28	31	34	30	28	31	34	48.8	48.8	48.8	87.387	752	752;776	26.8	7	13	3	1	4	1	4			9	3	1	2		4	6	5	7	5
A0A0C4DGZ1;Q8N5P1	A0A0C4DGZ1;Q8N5P1	13;13	13;13	13;13	Zinc finger CCCH domain-containing protein 8	ZC3H8	tr|A0A0C4DGZ1|A0A0C4DGZ1_HUMAN Zinc finger CCCH domain-containing protein 8 OS=Homo sapiens OX=9606 GN=ZC3H8 PE=1 SV=1;sp|Q8N5P1|ZC3H8_HUMAN Zinc finger CCCH domain-containing protein 8 OS=Homo sapiens OX=9606 GN=ZC3H8 PE=1 SV=2	2	13	13	13	13	10	12	13	13	10	12	13	13	10	12	13	43.4	43.4	43.4	34.315	297	297;291	17.3		5	1	6	4	4				2	7			1	4	6
A0A0C4DGZ4;Q9Y5U4	A0A0C4DGZ4;Q9Y5U4	1;1	1;1	1;1	Insulin-induced gene protein;Insulin-induced gene 2 protein	INSIG2	tr|A0A0C4DGZ4|A0A0C4DGZ4_HUMAN Insulin-induced gene protein OS=Homo sapiens OX=9606 GN=INSIG2 PE=1 SV=1;sp|Q9Y5U4|INSI2_HUMAN Insulin-induced gene 2 protein OS=Homo sapiens OX=9606 GN=INSIG2 PE=1 SV=2	2	1	1	1	1	1	1	1	1	1	1	1	1	1	1	1	4.6	4.6	4.6	26.415	238	238;225	17.4																	4	3
A0A0C4DH07;Q8N2S1-2;Q8N2S1-3;Q8N2S1;M0QZX0;F8WAA0;A0A087WVV5;Q8N2S1-4	A0A0C4DH07;Q8N2S1-2;Q8N2S1-3;Q8N2S1;M0QZX0;F8WAA0	3;3;3;3;2;2;1;1	3;3;3;3;2;2;1;1	3;3;3;3;2;2;1;1	Latent-transforming growth factor beta-binding protein 4	LTBP4	tr|A0A0C4DH07|A0A0C4DH07_HUMAN Latent-transforming growth factor beta-binding protein 4 OS=Homo sapiens OX=9606 GN=LTBP4 PE=1 SV=1;sp|Q8N2S1-2|LTBP4_HUMAN Isoform 2 of Latent-transforming growth factor beta-binding protein 4 OS=Homo sapiens OX=9606 GN=LTBP	8	3	3	3	3	1	2	2	3	1	2	2	3	1	2	2	1.8	1.8	1.8	169.46	1587	1587;1557;1587;1624;673;957;252;636	37.1				1
A0A0C4DH14;Q6P5X5	A0A0C4DH14;Q6P5X5	1;1	1;1	1;1	UPF0545 protein C22orf39	C22orf39	tr|A0A0C4DH14|A0A0C4DH14_HUMAN UPF0545 protein C22orf39 OS=Homo sapiens OX=9606 GN=C22orf39 PE=1 SV=1;sp|Q6P5X5|CV039_HUMAN UPF0545 protein C22orf39 OS=Homo sapiens OX=9606 GN=C22orf39 PE=1 SV=2	2	1	1	1	1	1	1	1	1	1	1	1	1	1	1	1	12.4	12.4	12.4	12.54	105	105;142	14.8														1	3
A0A0C4DH22;Q9H4G0;Q4VXN0;A0A1B0GTW6;Q4VXN1;Q4VXN5;Q4VXN6;X6RC15;H0Y482;Q4VXN2;Q4VXN7	A0A0C4DH22;Q9H4G0	18;18;8;8;7;5;4;4;3;1;1	16;16;7;8;6;5;4;4;3;1;1	0;0;0;0;0;0;0;0;0;0;0	Band 4.1-like protein 1	EPB41L1	tr|A0A0C4DH22|A0A0C4DH22_HUMAN Band 4.1-like protein 1 OS=Homo sapiens OX=9606 GN=EPB41L1 PE=1 SV=1;sp|Q9H4G0|E41L1_HUMAN Band 4.1-like protein 1 OS=Homo sapiens OX=9606 GN=EPB41L1 PE=1 SV=2	11	18	16	0	17	14	17	16	15	12	15	15	0	0	0	0	23.9	21.2	0	98.374	880	880;881;257;1068;199;188;168;197;119;37;114	18.5	7	8					4	1	5	4	1	3						1	4
A0A0C4DH33	A0A0C4DH33	2	2	2		IGHV1-24	sp|A0A0C4DH33|HV124_HUMAN Immunoglobulin heavy variable 1-24 OS=Homo sapiens OX=9606 GN=IGHV1-24 PE=3 SV=1	1	2	2	2	2	0	0	0	2	0	0	0	2	0	0	0	34.2	34.2	34.2	12.824	117	117	34
A0A0C4DH38	A0A0C4DH38	1	1	1		IGHV5-51	sp|A0A0C4DH38|HV551_HUMAN Immunoglobulin heavy variable 5-51 OS=Homo sapiens OX=9606 GN=IGHV5-51 PE=3 SV=1	1	1	1	1	0	1	1	0	0	1	1	0	0	1	1	0	13.7	13.7	13.7	12.674	117	117	41
A0A0D2X7Z3;Q49AN0;Q49AN0-2	A0A0D2X7Z3;Q49AN0;Q49AN0-2	5;5;4	5;5;4	4;4;3	Cryptochrome-2	CRY2	tr|A0A0D2X7Z3|A0A0D2X7Z3_HUMAN Cryptochrome-2 OS=Homo sapiens OX=9606 GN=CRY2 PE=1 SV=1;sp|Q49AN0|CRY2_HUMAN Cryptochrome-2 OS=Homo sapiens OX=9606 GN=CRY2 PE=1 SV=2;sp|Q49AN0-2|CRY2_HUMAN Isoform 2 of Cryptochrome-2 OS=Homo sapiens OX=9606 GN=CRY2	3	5	5	4	5	1	2	2	5	1	2	2	4	0	2	1	11.1	11.1	8.1	68.943	614	614;593;532	22.6										1	3
Q29967;A0A0D5XQ77;A0A140T9Z9;A0A140T9Y4;A0A140T981;A0A140T9H9;A0A140T9V6;A0A140T911	Q29967;A0A0D5XQ77;A0A140T9Z9;A0A140T9Y4;A0A140T981	9;9;6;6;6;3;1;1	1;1;1;0;0;0;0;0	0;0;0;0;0;0;0;0		HLA-DQB1	tr|Q29967|Q29967_HUMAN HLA class II histocompatibility antigen, DQ beta 1 chain OS=Homo sapiens OX=9606 GN=HLA-DQB1 PE=1 SV=1;tr|A0A0D5XQ77|A0A0D5XQ77_HUMAN HLA class II histocompatibility antigen, DQ beta 1 chain OS=Homo sapiens OX=9606 GN=HLA-DQB1 PE=1 S	8	9	1	0	9	9	9	9	1	1	1	1	0	0	0	0	37.1	7.6	0	26.08	224	224;269;136;144;144;144;134;134	47.5
A0A0D9SEI0;Q9P0P8	A0A0D9SEI0;Q9P0P8	4;4	4;4	4;4	Uncharacterized protein C6orf203	C6orf203	tr|A0A0D9SEI0|A0A0D9SEI0_HUMAN Uncharacterized protein C6orf203 OS=Homo sapiens OX=9606 GN=C6orf203 PE=1 SV=1;sp|Q9P0P8|CF203_HUMAN Uncharacterized protein C6orf203 OS=Homo sapiens OX=9606 GN=C6orf203 PE=1 SV=1	2	4	4	4	4	4	4	4	4	4	4	4	4	4	4	4	11.8	11.8	11.8	28.457	245	245;240	32.1
A0A0D9SEJ5;F5GY05;Q96EK7;Q96EK7-2;Q96EK7-3	A0A0D9SEJ5;F5GY05;Q96EK7;Q96EK7-2	21;21;21;16;6	21;21;21;16;6	21;21;21;16;6	Constitutive coactivator of peroxisome proliferator-activated receptor gamma	FAM120B	tr|A0A0D9SEJ5|A0A0D9SEJ5_HUMAN Constitutive coactivator of peroxisome proliferator-activated receptor gamma OS=Homo sapiens OX=9606 GN=FAM120B PE=1 SV=1;tr|F5GY05|F5GY05_HUMAN Constitutive coactivator of peroxisome proliferator-activated receptor gamma OS=	5	21	21	21	21	21	21	21	21	21	21	21	21	21	21	21	29.7	29.7	29.7	105.19	922	922;933;910;764;242	23		1	4			4	2	1	3	3	3	4	4				4
A0A0D9SEM4;Q08170	A0A0D9SEM4;Q08170	9;9	4;4	4;4	Serine/arginine-rich splicing factor 4	SRSF4	tr|A0A0D9SEM4|A0A0D9SEM4_HUMAN Serine/arginine-rich-splicing factor 4 (Fragment) OS=Homo sapiens OX=9606 GN=SRSF4 PE=1 SV=1;sp|Q08170|SRSF4_HUMAN Serine/arginine-rich splicing factor 4 OS=Homo sapiens OX=9606 GN=SRSF4 PE=1 SV=2	2	9	4	4	9	9	9	9	4	4	4	4	4	4	4	4	24.1	11.6	11.6	43.647	378	378;494	37.4
A0A0D9SEU5;R4GMX8;Q6VN20-3;Q6VN20;Q6VN20-2;R4GN91;R4GMX7;R4GNA3	A0A0D9SEU5;R4GMX8;Q6VN20-3;Q6VN20;Q6VN20-2	14;14;14;14;11;3;2;2	13;13;13;13;11;2;2;2	13;13;13;13;11;2;2;2	Ran-binding protein 10	RANBP10	tr|A0A0D9SEU5|A0A0D9SEU5_HUMAN Ran-binding protein 10 OS=Homo sapiens OX=9606 GN=RANBP10 PE=1 SV=1;tr|R4GMX8|R4GMX8_HUMAN Ran-binding protein 10 OS=Homo sapiens OX=9606 GN=RANBP10 PE=1 SV=1;sp|Q6VN20-3|RBP10_HUMAN Isoform 3 of Ran-binding protein 10 OS=Hom	8	14	13	13	14	12	12	12	13	11	11	11	13	11	11	11	31	28.2	28.2	67.255	620	620;650;594;620;533;149;82;126	21.8			1	7	3				4	2				4	4	1	1	4
A0A0D9SEW3;Q9NP64-2;A0A087WXF8;Q9NP64-3;Q9NP64;A0A087WXU5;A0A087WYV3;A0A087WYF0	A0A0D9SEW3;Q9NP64-2;A0A087WXF8;Q9NP64-3;Q9NP64;A0A087WXU5;A0A087WYV3	6;6;5;5;5;4;4;1	6;6;5;5;5;4;4;1	6;6;5;5;5;4;4;1	Nucleolar protein of 40 kDa	ZCCHC17	tr|A0A0D9SEW3|A0A0D9SEW3_HUMAN Nucleolar protein of 40 kDa OS=Homo sapiens OX=9606 GN=ZCCHC17 PE=1 SV=1;sp|Q9NP64-2|NO40_HUMAN Isoform 2 of Nucleolar protein of 40 kDa OS=Homo sapiens OX=9606 GN=ZCCHC17;tr|A0A087WXF8|A0A087WXF8_HUMAN Nucleolar protein of 4	8	6	6	6	5	6	4	5	5	6	4	5	5	6	4	5	27.6	27.6	27.6	27.994	243	243;217;263;233;241;146;179;160	20.9	3																5	4	6
G5E948;A0A0D9SEY1;G3XAA2;O95819-2;O95819-6;O95819-3;A0A0D9SG62;E7ENQ1;E7EN19;O95819-4;O95819;O95819-5;E7EX83;H7C360;C9J840;H7C0P6;E7ETN6;I3L203;H7C3Z6	G5E948;A0A0D9SEY1;G3XAA2;O95819-2;O95819-6;O95819-3;A0A0D9SG62;E7ENQ1;E7EN19;O95819-4;O95819;O95819-5;E7EX83;H7C360;C9J840;H7C0P6	19;19;18;18;18;18;17;17;17;17;17;17;16;16;15;12;3;1;1	13;13;12;12;12;12;12;11;11;11;11;11;11;10;11;10;1;0;1	11;11;10;10;10;10;10;9;9;9;9;9;9;8;9;8;1;0;0	Mitogen-activated protein kinase kinase kinase kinase 4	MAP4K4	tr|G5E948|G5E948_HUMAN Mitogen-activated protein kinase kinase kinase kinase 4 OS=Homo sapiens OX=9606 GN=MAP4K4 PE=1 SV=2;tr|A0A0D9SEY1|A0A0D9SEY1_HUMAN Mitogen-activated protein kinase kinase kinase kinase 4, isoform CRA_a OS=Homo sapiens OX=9606 GN=MAP4	19	19	13	11	18	17	14	14	12	11	8	8	11	9	6	6	16.1	11.2	10.6	141.15	1235	1235;1320;1165;1212;1273;1320;1044;1154;1272;1165;1239;1242;1038;1170;987;1056;102;53;258	27.5		1	3	2	1	3										4
Q5T321;A0A0D9SF28;F5GXV7;Q8NFP9;Q8NFP9-3;Q8NFP9-2	Q5T321;A0A0D9SF28;F5GXV7;Q8NFP9	19;19;19;19;4;2	14;14;14;14;3;2	14;14;14;14;3;2	Neurobeachin	NBEA	tr|Q5T321|Q5T321_HUMAN Neurobeachin, isoform CRA_e OS=Homo sapiens OX=9606 GN=NBEA PE=1 SV=1;tr|A0A0D9SF28|A0A0D9SF28_HUMAN Neurobeachin OS=Homo sapiens OX=9606 GN=NBEA PE=1 SV=1;tr|F5GXV7|F5GXV7_HUMAN Neurobeachin OS=Homo sapiens OX=9606 GN=NBEA PE=1 SV=2	6	19	14	14	17	15	18	17	12	11	14	13	12	11	14	13	9.4	7.4	7.4	327.55	2943	2943;2946;2947;2946;739;524	27.7				4									1						1
A0A0D9SF44;A0A0R4J2E2;Q9Y3T6-3;Q9Y3T6;E5RIQ4;E5RIK1;E5RHX3;A0A0D9SG39;H0YBU3;A0A0D9SFI4	A0A0D9SF44;A0A0R4J2E2;Q9Y3T6-3;Q9Y3T6;E5RIQ4;E5RIK1	9;9;9;9;6;5;4;3;2;1	9;9;9;9;6;5;4;3;2;1	9;9;9;9;6;5;4;3;2;1	R3H and coiled-coil domain-containing protein 1	R3HCC1	tr|A0A0D9SF44|A0A0D9SF44_HUMAN R3H and coiled-coil domain-containing protein 1 OS=Homo sapiens OX=9606 GN=R3HCC1 PE=1 SV=1;tr|A0A0R4J2E2|A0A0R4J2E2_HUMAN R3H and coiled-coil domain-containing protein 1 OS=Homo sapiens OX=9606 GN=R3HCC1 PE=1 SV=1;sp|Q9Y3T6-	10	9	9	9	8	9	8	7	8	9	8	7	8	9	8	7	32.7	32.7	32.7	44.294	398	398;440;398;440;283;311;223;201;148;43	31.3					1	3											2	3	2
A0A0D9SFB3;A0A2R8YF78;A0A0D9SG12;A0A2R8YFS5;A0A2R8Y4A4;A0A0D9SF53;O00571;A0A2R8YCW1;A0A2R8YFR4;A0A2U3TZJ9;A0A2R8Y645;A0A2R8Y5G6;O00571-2;F6S8Q4;A0A2R8YDH3;A0A2R8YDT5;A0A2R8Y7T2;A0A0J9YVQ7;A0A2R8YCU0;A0A087WVZ1;A0A2R8Y650;A0A2R8YF89;A0A087WX09;A0A2R8Y770;A0A2R8Y4D2;D6RCM4;Q9NQI0-3;Q9NQI0-2;Q9NQI0-4;Q9NQI0;H0Y960	A0A0D9SFB3;A0A2R8YF78;A0A0D9SG12;A0A2R8YFS5;A0A2R8Y4A4;A0A0D9SF53;O00571;A0A2R8YCW1;A0A2R8YFR4;A0A2U3TZJ9;A0A2R8Y645;A0A2R8Y5G6;O00571-2;F6S8Q4;A0A2R8YDH3;A0A2R8YDT5;A0A2R8Y7T2	41;41;41;41;41;41;41;40;40;40;40;39;39;38;33;31;31;12;10;10;10;6;6;2;2;2;2;2;2;2;1	41;41;41;41;41;41;41;40;40;40;40;39;39;38;33;31;31;12;10;10;10;6;6;2;2;2;2;2;2;2;1	13;13;13;13;13;13;13;12;12;12;12;12;12;13;10;7;7;5;6;3;6;3;3;1;0;0;0;0;0;0;0	ATP-dependent RNA helicase DDX3X	DDX3X	tr|A0A0D9SFB3|A0A0D9SFB3_HUMAN ATP-dependent RNA helicase DDX3X OS=Homo sapiens OX=9606 GN=DDX3X PE=1 SV=1;tr|A0A2R8YF78|A0A2R8YF78_HUMAN ATP-dependent RNA helicase DDX3X OS=Homo sapiens OX=9606 GN=DDX3X PE=1 SV=1;tr|A0A0D9SG12|A0A0D9SG12_HUMAN ATP-depende	31	41	41	13	41	38	39	40	41	38	39	40	13	13	13	13	64.1	64.1	23	70.839	640	640;641;647;661;662;733;662;647;660;661;716;622;646;629;503;475;476;222;181;189;193;96;98;61;78;518;575;690;704;724;305	27.2	13	18	20	8	7	3	5	3			4	8	1	12	9	4	6	5	14
A0A0D9SF60;Q99569-2;Q99569;E7EST6;E7EMY7;H0YFB1	A0A0D9SF60;Q99569-2;Q99569	10;10;10;2;1;1	10;10;10;2;1;1	10;10;10;2;1;1	Plakophilin-4	PKP4	tr|A0A0D9SF60|A0A0D9SF60_HUMAN Plakophilin-4 OS=Homo sapiens OX=9606 GN=PKP4 PE=1 SV=1;sp|Q99569-2|PKP4_HUMAN Isoform 2 of Plakophilin-4 OS=Homo sapiens OX=9606 GN=PKP4;sp|Q99569|PKP4_HUMAN Plakophilin-4 OS=Homo sapiens OX=9606 GN=PKP4 PE=1 SV=2	6	10	10	10	8	9	10	9	8	9	10	9	8	9	10	9	10.2	10.2	10.2	133.97	1208	1208;1149;1192;216;95;166	28			3					1	4
H0YG99;A0A0D9SFF0;Q08050-2;Q08050;Q08050-3	H0YG99;A0A0D9SFF0;Q08050-2;Q08050;Q08050-3	3;3;3;3;3	3;3;3;3;3	3;3;3;3;3	Forkhead box protein M1	FOXM1	tr|H0YG99|H0YG99_HUMAN Forkhead box protein M1 (Fragment) OS=Homo sapiens OX=9606 GN=FOXM1 PE=1 SV=1;tr|A0A0D9SFF0|A0A0D9SFF0_HUMAN Forkhead box protein M1 OS=Homo sapiens OX=9606 GN=FOXM1 PE=1 SV=1;sp|Q08050-2|FOXM1_HUMAN Isoform 2 of Forkhead box protein	5	3	3	3	2	1	2	1	2	1	2	1	2	1	2	1	20.4	20.4	20.4	22.942	206	206;748;748;763;801	25.7	1
A0A0D9SFG6;Q99418-2;Q99418;G5E9B7;M0R2J0;F8W8E2;M0QZ92;A0A286YF81	A0A0D9SFG6;Q99418-2;Q99418;G5E9B7;M0R2J0;F8W8E2	4;4;4;3;2;2;1;1	1;1;1;1;0;1;1;1	1;1;1;1;0;1;1;1	Cytohesin-2	CYTH2	tr|A0A0D9SFG6|A0A0D9SFG6_HUMAN Cytohesin-2 OS=Homo sapiens OX=9606 GN=CYTH2 PE=1 SV=1;sp|Q99418-2|CYH2_HUMAN Isoform 2 of Cytohesin-2 OS=Homo sapiens OX=9606 GN=CYTH2;sp|Q99418|CYH2_HUMAN Cytohesin-2 OS=Homo sapiens OX=9606 GN=CYTH2 PE=1 SV=2;tr|G5E9B7|G5E	8	4	1	1	4	4	4	4	1	1	1	1	1	1	1	1	15.8	5	5	46.56	400	400;399;400;292;214;254;97;274	43.2
A0A0D9SFK2;Q92614-4;Q92614;Q92614-3;Q92614-2;Q92614-5;H0YEV9;A0A1B0GWJ6	A0A0D9SFK2;Q92614-4;Q92614;Q92614-3;Q92614-2;Q92614-5	67;67;67;64;55;51;4;2	67;67;67;64;55;51;4;2	67;67;67;64;55;51;4;2	Unconventional myosin-XVIIIa	MYO18A	tr|A0A0D9SFK2|A0A0D9SFK2_HUMAN Unconventional myosin-XVIIIa OS=Homo sapiens OX=9606 GN=MYO18A PE=1 SV=1;sp|Q92614-4|MY18A_HUMAN Isoform 4 of Unconventional myosin-XVIIIa OS=Homo sapiens OX=9606 GN=MYO18A;sp|Q92614|MY18A_HUMAN Unconventional myosin-XVIIIa O	8	67	67	67	66	64	54	63	66	64	54	63	66	64	54	63	35.2	35.2	35.2	231.1	2038	2038;2039;2054;2002;1723;1581;197;340	25.2	5	5	6	8	14	8	17	19	7	3	1	4	6	9	4	13	8	5	11
A0A0D9SFP2;E9PF18;Q16836;Q16836-3;Q16836-2;A0A0A0MSE2;A0A1W2PNM1;A0A1W2PQ78;A0A1W2PQV5;A0A1W2PQC2;A0A1W2PRT2;A0A1W2PQ55;A0A1W2PP40	A0A0D9SFP2;E9PF18;Q16836;Q16836-3;Q16836-2;A0A0A0MSE2;A0A1W2PNM1;A0A1W2PQ78;A0A1W2PQV5	15;15;15;15;15;14;11;9;9;7;7;5;5	15;15;15;15;15;14;11;9;9;7;7;5;5	15;15;15;15;15;14;11;9;9;7;7;5;5	Hydroxyacyl-coenzyme A dehydrogenase, mitochondrial	HADH	tr|A0A0D9SFP2|A0A0D9SFP2_HUMAN Hydroxyacyl-coenzyme A dehydrogenase, mitochondrial OS=Homo sapiens OX=9606 GN=HADH PE=1 SV=1;tr|E9PF18|E9PF18_HUMAN Hydroxyacyl-coenzyme A dehydrogenase, mitochondrial OS=Homo sapiens OX=9606 GN=HADH PE=1 SV=2;sp|Q16836|HCDH	13	15	15	15	15	14	15	15	15	14	15	15	15	14	15	15	42.5	42.5	42.5	35.236	318	318;390;314;331;390;317;267;176;245;165;183;100;145	29.4					1	1	4		4	4	4	5	6	2			4	2	4
A0A0X1KG75;A0A0D9SG04;Q53SF7-4;Q53SF7-3;Q53SF7-2;Q53SF7;A0A0B4J1Z0;C9JWZ0;F8WEK0;C9JAU3;C9J5Y6;C9JK90;H7C1G2;Q53SF7-5	A0A0X1KG75;A0A0D9SG04;Q53SF7-4;Q53SF7-3;Q53SF7-2;Q53SF7	5;5;5;5;5;5;2;1;1;1;1;1;1;1	5;5;5;5;5;5;2;1;1;1;1;1;1;1	5;5;5;5;5;5;2;1;1;1;1;1;1;1	Cordon-bleu protein-like 1	COBLL1	tr|A0A0X1KG75|A0A0X1KG75_HUMAN Cordon-bleu protein-like 1 (Fragment) OS=Homo sapiens OX=9606 GN=COBLL1 PE=1 SV=1;tr|A0A0D9SG04|A0A0D9SG04_HUMAN Cordon-bleu protein-like 1 OS=Homo sapiens OX=9606 GN=COBLL1 PE=1 SV=2;sp|Q53SF7-4|COBL1_HUMAN Isoform 4 of Cord	14	5	5	5	3	3	4	4	3	3	4	4	3	3	4	4	7.4	7.4	7.4	127.83	1168	1168;1233;1128;1166;1166;1204;424;138;148;157;163;170;258;106	26.8							4	2				1
A0A0D9SGE8;Q8IWS0-3;Q8IWS0;Q8IWS0-5;Q5JRC6;Q8IWS0-4;Q8IWS0-2	A0A0D9SGE8;Q8IWS0-3;Q8IWS0;Q8IWS0-5;Q5JRC6;Q8IWS0-4;Q8IWS0-2	16;16;16;15;13;10;10	16;16;16;15;13;10;10	16;16;16;15;13;10;10	PHD finger protein 6	PHF6	tr|A0A0D9SGE8|A0A0D9SGE8_HUMAN PHD finger protein 6 OS=Homo sapiens OX=9606 GN=PHF6 PE=1 SV=1;sp|Q8IWS0-3|PHF6_HUMAN Isoform 3 of PHD finger protein 6 OS=Homo sapiens OX=9606 GN=PHF6;sp|Q8IWS0|PHF6_HUMAN PHD finger protein 6 OS=Homo sapiens OX=9606 GN=PHF6	7	16	16	16	15	13	13	14	15	13	13	14	15	13	13	14	48.1	48.1	48.1	41.361	366	366;364;365;331;324;310;312	30.6	1			3	3	1				1	7	2						2	5
A0A0D9SGF6	A0A0D9SGF6	154	1	1		SPTAN1	tr|A0A0D9SGF6|A0A0D9SGF6_HUMAN Spectrin alpha chain, non-erythrocytic 1 OS=Homo sapiens OX=9606 GN=SPTAN1 PE=1 SV=1	1	154	1	1	126	142	146	146	0	1	1	0	0	1	1	0	65.9	0.7	0.7	287.6	2498	2498	29
A0A0D9SGJ6;J3KQV8;O43426;J3KPK1;C9JFZ1;O43426-4;O43426-2;C9JW66;O43426-5	A0A0D9SGJ6;J3KQV8;O43426;J3KPK1;C9JFZ1;O43426-4;O43426-2	8;8;8;6;6;6;6;3;3	8;8;8;6;6;6;6;3;3	8;8;8;6;6;6;6;3;3	Synaptojanin-1	SYNJ1	tr|A0A0D9SGJ6|A0A0D9SGJ6_HUMAN Synaptojanin-1 OS=Homo sapiens OX=9606 GN=SYNJ1 PE=1 SV=1;tr|J3KQV8|J3KQV8_HUMAN Synaptojanin-1 OS=Homo sapiens OX=9606 GN=SYNJ1 PE=1 SV=1;sp|O43426|SYNJ1_HUMAN Synaptojanin-1 OS=Homo sapiens OX=9606 GN=SYNJ1 PE=1 SV=2;tr|J3K	9	8	8	8	7	7	8	8	7	7	8	8	7	7	8	8	6.7	6.7	6.7	168.16	1526	1526;1612;1573;1264;1350;1295;1311;695;519	31.9																		4
A0A0G2JH30;A0A0G2JPX0;P49918-2;P49918;A6NK88;A0A2R8YFP9	A0A0G2JH30;A0A0G2JPX0;P49918-2;P49918;A6NK88;A0A2R8YFP9	6;6;6;6;4;4	6;6;6;6;4;4	6;6;6;6;4;4	Cyclin-dependent kinase inhibitor 1C	CDKN1C	tr|A0A0G2JH30|A0A0G2JH30_HUMAN Cyclin-dependent kinase inhibitor 1C OS=Homo sapiens OX=9606 GN=CDKN1C PE=1 SV=1;tr|A0A0G2JPX0|A0A0G2JPX0_HUMAN Cyclin-dependent kinase inhibitor 1C OS=Homo sapiens OX=9606 GN=CDKN1C PE=1 SV=1;sp|P49918-2|CDN1C_HUMAN Isoform	6	6	6	6	3	2	1	6	3	2	1	6	3	2	1	6	27.9	27.9	27.9	31.217	305	305;316;305;316;131;175	34.3
A0A140T9V0;A0A140T8X0;D0EV57;A0A0G2JPA3;A0A140T9B7;A0A0G2JH66;A0A140T9X6;A0A140T9W7;A0A140T9W3;A0A140T9D9;A0A140T9C2;A0A140T939;P30511;P30511-3;A0A140T9J8;A0A0G2JNV5;P30511-2;A0A140T9P9;A0A140T9M4;A0A140T9K3;A0A140T9A3;A0A140T925;A0A140T908	A0A140T9V0;A0A140T8X0;D0EV57;A0A0G2JPA3;A0A140T9B7;A0A0G2JH66;A0A140T9X6;A0A140T9W7;A0A140T9W3;A0A140T9D9;A0A140T9C2;A0A140T939;P30511;P30511-3;A0A140T9J8;A0A0G2JNV5;P30511-2	5;5;5;5;5;5;4;4;4;4;4;4;4;4;3;3;3;1;1;1;1;1;1	3;3;3;3;3;3;2;2;2;2;2;2;3;3;3;3;3;1;1;1;1;1;1	3;3;3;3;3;3;2;2;2;2;2;2;3;3;3;3;3;1;1;1;1;1;1	HLA class I histocompatibility antigen, alpha chain F	HLA-F	tr|A0A140T9V0|A0A140T9V0_HUMAN HLA class I histocompatibility antigen, alpha chain F (Fragment) OS=Homo sapiens OX=9606 GN=HLA-F PE=1 SV=1;tr|A0A140T8X0|A0A140T8X0_HUMAN HLA class I histocompatibility antigen, alpha chain F (Fragment) OS=Homo sapiens OX=96	23	5	3	3	5	5	3	4	3	3	1	2	3	3	1	2	15.9	9.3	9.3	37.746	334	334;334;346;346;442;442;213;225;225;225;225;225;346;442;242;254;254;131;131;131;131;131;131	26.3
A0A0G2JH68;O60610;A0A140T8Z0;O60610-2;O60610-3;H9KV28;A0A2R8Y5N1;B4E2I7;A0A2R8YEF8;H7C2W8;Q8IUG5-2;Q8IUG5;Q8IUG5-3	A0A0G2JH68;O60610;A0A140T8Z0;O60610-2;O60610-3;H9KV28;A0A2R8Y5N1	51;51;50;50;50;49;48;5;5;3;1;1;1	51;51;50;50;50;49;48;5;5;3;1;1;1	51;51;50;50;50;49;48;5;5;3;1;1;1	Protein diaphanous homolog 1	DIAPH1	tr|A0A0G2JH68|A0A0G2JH68_HUMAN Protein diaphanous homolog 1 OS=Homo sapiens OX=9606 GN=DIAPH1 PE=1 SV=1;sp|O60610|DIAP1_HUMAN Protein diaphanous homolog 1 OS=Homo sapiens OX=9606 GN=DIAPH1 PE=1 SV=2;tr|A0A140T8Z0|A0A140T8Z0_HUMAN Protein diaphanous homolog	13	51	51	51	51	48	46	49	51	48	46	49	51	48	46	49	43.4	43.4	43.4	141.36	1272	1272;1272;1263;1248;1263;1228;1250;201;249;74;2080;2567;2568	24.2	7	6	7	4	2	19	39	15	9	1	3	20	14	11	6	1	1	5	6
A0A0G2JK37;A0A0G2JK30;A0A0G2JHL1;O95872	A0A0G2JK37;A0A0G2JK30;A0A0G2JHL1;O95872	1;1;1;1	1;1;1;1	1;1;1;1	G patch domain and ankyrin repeat-containing protein 1	GPANK1	tr|A0A0G2JK37|A0A0G2JK37_HUMAN G patch domain and ankyrin repeat-containing protein 1 (Fragment) OS=Homo sapiens OX=9606 GN=GPANK1 PE=1 SV=1;tr|A0A0G2JK30|A0A0G2JK30_HUMAN G patch domain and ankyrin repeat-containing protein 1 (Fragment) OS=Homo sapiens OX	4	1	1	1	1	1	1	1	1	1	1	1	1	1	1	1	8.1	8.1	8.1	21.372	198	198;198;356;356	28.8
A0A0G2JIJ2;A0A0G2JI43;P28068;F6UB75;A0A140T9U6;A0A140T9T8;A0A140T9R2;A0A140T9R0;A0A140T9I2;A0A140T9C9;A0A140T926;H0Y7A2;A0A140T9Q5;A0A140T9F5;A0A140T9E3;A0A140T9C6;A0A140T9B6;A0A140T987;A0A140T965;H0Y4B8;A0A140T9Q8;A0A140T9K9;A0A140T9K4;A0A140T9K0;A0A140T9F6;A0A140T946;A0A140T943	A0A0G2JIJ2;A0A0G2JI43;P28068;F6UB75;A0A140T9U6;A0A140T9T8;A0A140T9R2;A0A140T9R0;A0A140T9I2;A0A140T9C9;A0A140T926;H0Y7A2;A0A140T9Q5;A0A140T9F5;A0A140T9E3;A0A140T9C6;A0A140T9B6;A0A140T987;A0A140T965	4;4;4;3;3;3;3;3;3;3;3;2;2;2;2;2;2;2;2;1;1;1;1;1;1;1;1	4;4;4;3;3;3;3;3;3;3;3;2;2;2;2;2;2;2;2;1;1;1;1;1;1;1;1	4;4;4;3;3;3;3;3;3;3;3;2;2;2;2;2;2;2;2;1;1;1;1;1;1;1;1	HLA class II histocompatibility antigen, DM beta chain	HLA-DMB	tr|A0A0G2JIJ2|A0A0G2JIJ2_HUMAN HLA class II histocompatibility antigen, DM beta chain OS=Homo sapiens OX=9606 GN=HLA-DMB PE=1 SV=1;tr|A0A0G2JI43|A0A0G2JI43_HUMAN HLA class II histocompatibility antigen, DM beta chain OS=Homo sapiens OX=9606 GN=HLA-DMB PE=1	27	4	4	4	4	4	4	3	4	4	4	3	4	4	4	3	16.3	16.3	16.3	28.294	257	257;257;263;175;175;175;175;175;175;175;175;141;141;141;141;141;141;141;141;106;106;106;106;106;106;106;106	18.8						1	1	4			3				4	1
A0A0G2JII1;P04440;H0Y7G7;A0A140T9P1;A0A140T976;H0Y5P2;A0A140T9Y0;A0A140T9I3	A0A0G2JII1;P04440;H0Y7G7;A0A140T9P1;A0A140T976;H0Y5P2;A0A140T9Y0;A0A140T9I3	6;6;5;5;5;5;5;5	4;4;3;3;3;3;3;3	1;1;1;1;1;1;1;1	HLA class II histocompatibility antigen, DP beta 1 chain	HLA-DPB1	tr|A0A0G2JII1|A0A0G2JII1_HUMAN HLA class II histocompatibility antigen, DP beta 1 chain OS=Homo sapiens OX=9606 GN=HLA-DPB1 PE=1 SV=1;sp|P04440|DPB1_HUMAN HLA class II histocompatibility antigen, DP beta 1 chain OS=Homo sapiens OX=9606 GN=HLA-DPB1 PE=1 SV=	8	6	4	1	6	6	6	5	4	4	4	3	1	1	1	1	30.3	23.2	4.4	25.766	228	228;258;229;229;229;235;235;235	23.6	4	2		1	4						4
A2ABH1;A0A0G2JJ47;A0A0G2JII5;B0S7V6;A0A0G2JPU2;A0A0G2JP87;Q8TD31;Q8TD31-3;Q8TD31-2;D6RE89;D6R9W9;D6RB88;D6RDI7;B0V092;A0A0G2JI86;Q5STF0;D6RAE7;E7EQE8;E7EQC5;A2ABH4;A0A0G2JJK7;E9PGB6;E9PHV1;A0A0G2JIL2;A0A0G2JI40;A2ABH3;A0A0G2JJZ1;A0A0G2JIT9;E7EPK4;A2ABH5;A0A140T9J5;A0A0G2JJK2;A0A0G2JHN4	A2ABH1;A0A0G2JJ47;A0A0G2JII5;B0S7V6;A0A0G2JPU2;A0A0G2JP87;Q8TD31;Q8TD31-3;Q8TD31-2;D6RE89;D6R9W9;D6RB88;D6RDI7;B0V092;A0A0G2JI86;Q5STF0;D6RAE7;E7EQE8;E7EQC5;A2ABH4;A0A0G2JJK7;E9PGB6;E9PHV1;A0A0G2JIL2;A0A0G2JI40;A2ABH3;A0A0G2JJZ1;A0A0G2JIT9;E7EPK4;A2ABH5;A0A140T9J5;A0A0G2JJK2;A0A0G2JHN4	2;2;2;2;2;2;2;2;2;1;1;1;1;1;1;1;1;1;1;1;1;1;1;1;1;1;1;1;1;1;1;1;1	1;1;1;1;1;1;1;1;1;1;1;1;1;1;1;1;1;1;1;1;1;1;1;1;1;1;1;1;1;1;1;1;1	1;1;1;1;1;1;1;1;1;1;1;1;1;1;1;1;1;1;1;1;1;1;1;1;1;1;1;1;1;1;1;1;1	Coiled-coil alpha-helical rod protein 1	CCHCR1	tr|A2ABH1|A2ABH1_HUMAN Coiled-coil alpha-helical rod protein 1 OS=Homo sapiens OX=9606 GN=CCHCR1 PE=1 SV=1;tr|A0A0G2JJ47|A0A0G2JJ47_HUMAN Coiled-coil alpha-helical rod protein 1 OS=Homo sapiens OX=9606 GN=CCHCR1 PE=1 SV=1;tr|A0A0G2JII5|A0A0G2JII5_HUMAN Coi	33	2	1	1	1	2	2	2	1	1	1	1	1	1	1	1	2.1	1.1	1.1	82.785	729	729;729;729;782;870;870;782;835;871;44;80;96;115;118;118;126;126;139;140;152;152;158;159;171;171;188;188;188;191;216;316;316;316	17.8																	1	3
A0A0G2JIS2;Q96KQ7-2;A2ABF8;A0A0G2JIR1;Q96KQ7;A2ABF9;A0A0G2JK64;A0A0G2JRR0;A0A0G2JRN8;Q96KQ7-3;H0Y4K5	A0A0G2JIS2;Q96KQ7-2;A2ABF8;A0A0G2JIR1;Q96KQ7;A2ABF9;A0A0G2JK64;A0A0G2JRR0;A0A0G2JRN8	32;32;31;31;31;30;30;24;23;6;5	32;32;31;31;31;30;30;24;23;6;5	30;30;29;29;29;28;28;22;21;6;5	Histone-lysine N-methyltransferase EHMT2	EHMT2	tr|A0A0G2JIS2|A0A0G2JIS2_HUMAN Histone-lysine N-methyltransferase EHMT2 OS=Homo sapiens OX=9606 GN=EHMT2 PE=1 SV=1;sp|Q96KQ7-2|EHMT2_HUMAN Isoform 2 of Histone-lysine N-methyltransferase EHMT2 OS=Homo sapiens OX=9606 GN=EHMT2;tr|A2ABF8|A2ABF8_HUMAN Histone	11	32	32	30	26	31	30	32	26	31	30	32	24	29	28	30	38.4	38.4	37.8	129.03	1176	1176;1176;1233;1233;1210;1267;1267;888;922;202;298	24.2	1	7	3		1	5	8		4				1	3	4	1	2	6	8
A0A0G2JIW1;P0DMV9;P0DMV8;P0DMV8-2;V9GZ37	A0A0G2JIW1;P0DMV9;P0DMV8;P0DMV8-2;V9GZ37	31;31;31;28;20	27;27;27;24;18	14;14;14;12;8	Heat shock 70 kDa protein 1B;Heat shock 70 kDa protein 1A	HSPA1B;HSPA1A	tr|A0A0G2JIW1|A0A0G2JIW1_HUMAN Heat shock 70 kDa protein 1B OS=Homo sapiens OX=9606 GN=HSPA1B PE=1 SV=1;sp|P0DMV9|HS71B_HUMAN Heat shock 70 kDa protein 1B OS=Homo sapiens OX=9606 GN=HSPA1B PE=1 SV=1;sp|P0DMV8|HS71A_HUMAN Heat shock 70 kDa protein 1A OS=Hom	5	31	27	14	31	29	29	31	27	25	25	27	14	13	12	14	57.3	52	27.6	70.108	642	642;641;641;586;476	17.6	8	6	9	16	16	17	14	25	21	20	15	11		4	2	5	4	4	1
A0A0G2JJ26;A0A140T9R9;Q9H633-3;Q9H633;Q9H633-4;A0A0G2JJY3;A0A0G2JIT5;A0A0G2JJ52;A0A140TA46;A0A096LP39;Q9H633-2;A0A0G2JHI3;A0A0G2JKY0	A0A0G2JJ26;A0A140T9R9;Q9H633-3;Q9H633;Q9H633-4;A0A0G2JJY3;A0A0G2JIT5;A0A0G2JJ52;A0A140TA46;A0A096LP39;Q9H633-2	3;3;3;3;3;2;2;2;2;2;2;1;1	3;3;3;3;3;2;2;2;2;2;2;1;1	3;3;3;3;3;2;2;2;2;2;2;1;1	Ribonuclease P protein subunit p21	RPP21;TRIM39-RPP21	tr|A0A0G2JJ26|A0A0G2JJ26_HUMAN Ribonuclease P protein subunit p21 OS=Homo sapiens OX=9606 GN=RPP21 PE=1 SV=1;tr|A0A140T9R9|A0A140T9R9_HUMAN RPP21 OS=Homo sapiens OX=9606 GN=RPP21 PE=1 SV=1;sp|Q9H633-3|RPP21_HUMAN Isoform 3 of Ribonuclease P protein subunit	13	3	3	3	2	3	3	3	2	3	3	3	2	3	3	3	29.2	29.2	29.2	17.57	154	154;162;144;154;162;144;162;177;503;503;177;177;503	15.1			1	4													2	3
A0A0G2JJD3;O95870-2;O95870;A0A0G2JI89	A0A0G2JJD3;O95870-2;O95870;A0A0G2JI89	16;16;16;9	16;16;16;9	16;16;16;9	Abhydrolase domain-containing protein 16A	ABHD16A	tr|A0A0G2JJD3|A0A0G2JJD3_HUMAN HLA-B associated transcript 5, isoform CRA_b OS=Homo sapiens OX=9606 GN=ABHD16A PE=1 SV=1;sp|O95870-2|ABHGA_HUMAN Isoform 2 of Protein ABHD16A OS=Homo sapiens OX=9606 GN=ABHD16A;sp|O95870|ABHGA_HUMAN Protein ABHD16A OS=Homo s	4	16	16	16	15	13	15	16	15	13	15	16	15	13	15	16	31.6	31.6	31.6	67.518	601	601;525;558;263	30.1							1	4				4	1						1
A0A140T9L0;A0A0G2JJL1	A0A140T9L0;A0A0G2JJL1	10;10	1;1	1;1			tr|A0A140T9L0|A0A140T9L0_HUMAN WD repeat-containing protein 46 (Fragment) OS=Homo sapiens OX=9606 GN=WDR46 PE=1 SV=1;tr|A0A0G2JJL1|A0A0G2JJL1_HUMAN WD repeat-containing protein 46 (Fragment) OS=Homo sapiens OX=9606 GN=WDR46 PE=1 SV=1	2	10	1	1	9	10	10	10	1	1	1	1	1	1	1	1	40.1	6.8	6.8	35.759	322	322;322	27	4
X5D2U9;A0A0G2JJQ8;P13762	X5D2U9;A0A0G2JJQ8;P13762	8;8;8	4;4;4	4;4;4	HLA class II histocompatibility antigen, DR beta 4 chain	HLA-DRB4	tr|X5D2U9|X5D2U9_HUMAN HLA class II histocompatibility antigen, DR beta 4 chain OS=Homo sapiens OX=9606 GN=HLA-DRB4 PE=3 SV=1;tr|A0A0G2JJQ8|A0A0G2JJQ8_HUMAN HLA class II histocompatibility antigen, DR beta 4 chain OS=Homo sapiens OX=9606 GN=HLA-DRB4 PE=3 S	3	8	4	4	8	2	7	2	4	1	3	1	4	1	3	1	24.4	18.4	18.4	29.941	266	266;266;266	34					1
H0Y6K2;A0A140T9E9;A0A0G2JK44;P25440;P25440-2;P25440-3;P25440-4;A0A140T9V2;A0A0G2JHL0;A0A140T9F7;A0A0G2JHN8;A0A140T9I1;U3KQA6;E9PIQ3;H0Y799;A0A140T9X8;E9PKQ9	H0Y6K2;A0A140T9E9;A0A0G2JK44;P25440;P25440-2;P25440-3;P25440-4;A0A140T9V2;A0A0G2JHL0;A0A140T9F7;A0A0G2JHN8;A0A140T9I1;U3KQA6	23;23;23;23;23;21;18;15;13;13;12;12;12;7;6;6;3	20;20;20;20;20;18;15;14;12;12;10;10;11;7;6;6;3	19;19;19;19;19;17;14;13;11;11;10;10;10;6;6;6;3	Bromodomain-containing protein 2	BRD2	tr|H0Y6K2|H0Y6K2_HUMAN Bromodomain-containing protein 2 (Fragment) OS=Homo sapiens OX=9606 GN=BRD2 PE=1 SV=1;tr|A0A140T9E9|A0A140T9E9_HUMAN Bromodomain-containing protein 2 (Fragment) OS=Homo sapiens OX=9606 GN=BRD2 PE=1 SV=1;tr|A0A0G2JK44|A0A0G2JK44_HUMAN	17	23	20	19	21	21	23	19	19	19	20	17	18	18	19	16	30.5	27.9	26.8	88.288	807	807;807;836;801;836;754;681;648;613;619;328;363;552;401;296;296;147	19.1	4		9	13	1				4	5	1	4	2		1	3	8		1
B7ZL25;B4E0K6;A0A0G2JL52	B7ZL25;B4E0K6;A0A0G2JL52	20;20;20	20;20;20	1;1;1		VARS2	tr|B7ZL25|B7ZL25_HUMAN VARS2 protein OS=Homo sapiens OX=9606 GN=VARS2 PE=1 SV=1;tr|B4E0K6|B4E0K6_HUMAN Valine--tRNA ligase, mitochondrial OS=Homo sapiens OX=9606 GN=VARS2 PE=1 SV=1;tr|A0A0G2JL52|A0A0G2JL52_HUMAN VARS2 OS=Homo sapiens OX=9606 GN=VARS2 PE=1	3	20	20	1	17	19	20	18	17	19	20	18	0	1	1	0	23.3	23.3	1.3	118.37	1061	1061;1063;1093	23.4	8	3	5	6		4		4			4			3	4
F5GXS0;A0A140TA49;A0A140TA44;A0A140TA32;A0A140TA29;A0A0G2JL54;A0A0G2JPR0;P0C0L4-2;P0C0L5;P0C0L4	F5GXS0;A0A140TA49;A0A140TA44;A0A140TA32;A0A140TA29;A0A0G2JL54;A0A0G2JPR0;P0C0L4-2;P0C0L5;P0C0L4	12;12;12;12;12;12;12;12;12;12	8;8;8;8;8;8;8;8;8;8	8;8;8;8;8;8;8;8;8;8	Complement C4-A;Complement C4 beta chain;Complement C4-A alpha chain;C4a anaphylatoxin;C4b-A;C4d-A;Complement C4 gamma chain;Complement C4-B;Complement C4 beta chain;Complement C4-B alpha chain;C4a anaphylatoxin;C4b-B;C4d-B;Complement C4 gamma chain	C4B;C4A	tr|F5GXS0|F5GXS0_HUMAN Complement C4-B OS=Homo sapiens OX=9606 GN=C4B PE=1 SV=1;tr|A0A140TA49|A0A140TA49_HUMAN Complement C4-A OS=Homo sapiens OX=9606 GN=C4A PE=1 SV=1;tr|A0A140TA44|A0A140TA44_HUMAN Complement C4-A OS=Homo sapiens OX=9606 GN=C4A PE=1 SV=1;	10	12	8	8	8	4	11	7	5	1	7	4	5	1	7	4	9.4	7.5	7.5	187.67	1698	1698;1698;1698;1698;1698;1698;1744;1698;1744;1744	31.7	1																		1
A0A0G2JNZ5;A0A0G2JLB3;P04062-4;P04062-2;P04062;A0A0G2JNZ0;P04062-5;P04062-3	A0A0G2JNZ5;A0A0G2JLB3;P04062-4;P04062-2;P04062;A0A0G2JNZ0;P04062-5;P04062-3	14;14;14;14;14;13;13;7	14;14;14;14;14;13;13;7	14;14;14;14;14;13;13;7	Glucosylceramidase	GBA	tr|A0A0G2JNZ5|A0A0G2JNZ5_HUMAN Glucosylceramidase OS=Homo sapiens OX=9606 GN=GBA PE=1 SV=1;tr|A0A0G2JLB3|A0A0G2JLB3_HUMAN Glucosylceramidase OS=Homo sapiens OX=9606 GN=GBA PE=1 SV=1;sp|P04062-4|GLCM_HUMAN Isoform 4 of Glucosylceramidase OS=Homo sapiens OX=	8	14	14	14	13	13	14	14	13	13	14	14	13	13	14	14	33.4	33.4	33.4	50.263	449	449;536;449;516;536;487;487;263	25.4		4	4	6	5	2	8	5										6	4
A0A0G2JLR5;A0A0G2JMW4;Q02833-3;Q02833-2;Q02833;H0YEI0	A0A0G2JLR5;A0A0G2JMW4;Q02833-3;Q02833-2;Q02833	4;4;4;4;4;1	4;4;4;4;4;1	4;4;4;4;4;1	Ras association domain-containing protein 7	RASSF7	tr|A0A0G2JLR5|A0A0G2JLR5_HUMAN Ras association domain-containing protein 7 OS=Homo sapiens OX=9606 GN=RASSF7 PE=1 SV=1;tr|A0A0G2JMW4|A0A0G2JMW4_HUMAN Ras association domain-containing protein 7 OS=Homo sapiens OX=9606 GN=RASSF7 PE=1 SV=1;sp|Q02833-3|RASF7_	6	4	4	4	0	1	4	1	0	1	4	1	0	1	4	1	15.7	15.7	15.7	36.317	337	337;373;320;337;373;194	38.7
A0A0G2JMG8;J3KN39;A0A0G2JPQ2;Q9NX02-5;Q9NX02;A0A0G2JLX3;Q9NX02-2;Q9NX02-4;A0A0G2JNC8;A0A0G2JP37;A0A0G2JPB6;A0A0G2JLQ8;Q9NX02-3;K7EPE6;F5GYZ4;K7EMK2;A0A0G2JM25;A0A0G2JNK1;K7ERG0;A0A0G2JMB6;A0A0G2JPH3;A0A0G2JNK3;Q8WX94;Q8WX94-2;Q8WX94-3;F5H5B1;K7ELX1;K7EJ90	A0A0G2JMG8;J3KN39;A0A0G2JPQ2;Q9NX02-5;Q9NX02;A0A0G2JLX3;Q9NX02-2;Q9NX02-4;A0A0G2JNC8;A0A0G2JP37;A0A0G2JPB6;A0A0G2JLQ8;Q9NX02-3	31;31;31;31;31;30;30;29;24;23;22;22;22;6;6;6;5;5;5;5;5;5;5;5;5;3;2;1	31;31;31;31;31;30;30;29;24;23;22;22;22;6;6;6;5;5;5;5;5;5;5;5;5;3;2;1	31;31;31;31;31;30;30;29;24;23;22;22;22;6;6;6;5;5;5;5;5;5;5;5;5;3;2;1	NACHT, LRR and PYD domains-containing protein 2	NLRP2	tr|A0A0G2JMG8|A0A0G2JMG8_HUMAN NACHT, LRR and PYD domains-containing protein 2 OS=Homo sapiens OX=9606 GN=NLRP2 PE=1 SV=1;tr|J3KN39|J3KN39_HUMAN NACHT, LRR and PYD domains-containing protein 2 OS=Homo sapiens OX=9606 GN=NLRP2 PE=1 SV=1;tr|A0A0G2JPQ2|A0A0G2	28	31	31	31	31	30	7	28	31	30	7	28	31	30	7	28	30.8	30.8	30.8	117.85	1039	1039;1059;1062;1039;1062;1040;1040;1038;903;881;846;879;846;135;165;197;935;952;963;980;1009;1037;980;1009;1037;154;140;124	25.7							6	10	10	3	1	3				1	5	2	4
A0A0G2JMH6;P01903;Q30118;A0A0G2JH46	A0A0G2JMH6;P01903;Q30118;A0A0G2JH46	8;8;6;6	8;8;6;6	7;7;5;5	HLA class II histocompatibility antigen, DR alpha chain	HLA-DRA	tr|A0A0G2JMH6|A0A0G2JMH6_HUMAN HLA class II histocompatibility antigen, DR alpha chain OS=Homo sapiens OX=9606 GN=HLA-DRA PE=1 SV=1;sp|P01903|DRA_HUMAN HLA class II histocompatibility antigen, DR alpha chain OS=Homo sapiens OX=9606 GN=HLA-DRA PE=1 SV=1;tr|	4	8	8	7	7	8	7	7	7	8	7	7	6	7	6	6	41.7	41.7	37	28.621	254	254;254;229;229	14	3	4	2		5	9	9	6	5	3	4	5	6	4	1	1	1
A0A0G2JNK8;A0A0G2JMI0;A8MZ84;A0A0G2JNU6;A0A140T8W3;A0A0G2JQ50;A0A0G2JP18;A0A0G2JLV7;Q6GTX8-3;Q6GTX8-2;Q6GTX8;D3YTC8;A0A0G2JM94;Q6GTX8-4;F8WC07;A0A087X1V4;C9JFQ0;C9IZB2;A0A0G2JLQ0;A0A0G2JMC3;A0A0G2JN10;W4VSQ5;A0A0G2JMB1;A0A0G2JPH6;Q6ISS4-2;Q6ISS4	A0A0G2JNK8;A0A0G2JMI0;A8MZ84;A0A0G2JNU6;A0A140T8W3;A0A0G2JQ50;A0A0G2JP18;A0A0G2JLV7;Q6GTX8-3;Q6GTX8-2;Q6GTX8;D3YTC8;A0A0G2JM94;Q6GTX8-4	7;7;6;6;6;6;6;6;6;6;6;5;4;4;3;1;1;1;1;1;1;1;1;1;1;1	7;7;6;6;6;6;6;6;6;6;6;5;4;4;3;1;1;1;1;1;1;1;1;1;1;1	7;7;6;6;6;6;6;6;6;6;6;5;4;4;3;1;1;1;1;1;1;1;1;1;1;1	Leukocyte-associated immunoglobulin-like receptor 1	LAIR1	tr|A0A0G2JNK8|A0A0G2JNK8_HUMAN Leukocyte-associated immunoglobulin-like receptor 1 OS=Homo sapiens OX=9606 GN=LAIR1 PE=1 SV=1;tr|A0A0G2JMI0|A0A0G2JMI0_HUMAN Leukocyte-associated immunoglobulin-like receptor 1 OS=Homo sapiens OX=9606 GN=LAIR1 PE=1 SV=1;tr|A	26	7	7	7	4	1	3	7	4	1	3	7	4	1	3	7	30.5	30.5	30.5	29.692	269	269;269;269;276;280;286;286;287;269;270;287;286;136;209;153;77;89;93;100;110;115;127;175;208;135;152	33.1									2				2	1
A0A0G2JNB1;A0A0G2JNT7;Q7Z3B3;A0A1W2PRB5;A0A0J9YVS1;A0A1W2PPV8;I3L233;A0A1W2PRR3;A0A1W2PQT4;Q7Z3B3-2;Q7Z3B3-4;A0A1W2PS83;A0A0G2JRW7;I3L243;A0A1W2PRA9	A0A0G2JNB1;A0A0G2JNT7;Q7Z3B3;A0A1W2PRB5;A0A0J9YVS1;A0A1W2PPV8;I3L233	18;18;18;17;17;15;11;8;7;7;6;3;2;2;2	2;2;2;2;2;1;0;1;1;2;2;0;0;0;1	2;2;2;2;2;1;0;1;1;2;2;0;0;0;1	KAT8 regulatory NSL complex subunit 1	KANSL1	tr|A0A0G2JNB1|A0A0G2JNB1_HUMAN KAT8 regulatory NSL complex subunit 1 OS=Homo sapiens OX=9606 GN=KANSL1 PE=1 SV=1;tr|A0A0G2JNT7|A0A0G2JNT7_HUMAN KAT8 regulatory NSL complex subunit 1 OS=Homo sapiens OX=9606 GN=KANSL1 PE=1 SV=1;sp|Q7Z3B3|KANL1_HUMAN KAT8 reg	15	18	2	2	16	15	17	18	2	1	2	2	2	1	2	2	22.7	2.4	2.4	120.85	1104	1104;1105;1105;1041;1041;897;678;475;523;436;373;225;122;139;202	42.7
A0A0G2JNU3;A6H8Y1-5;A6H8Y1-4;A6H8Y1-3;A6H8Y1-2;A6H8Y1-7;A6H8Y1-6;A6H8Y1;A0A0G2JN16;A0A0A0MRX7	A0A0G2JNU3;A6H8Y1-5;A6H8Y1-4;A6H8Y1-3;A6H8Y1-2;A6H8Y1-7;A6H8Y1-6;A6H8Y1;A0A0G2JN16;A0A0A0MRX7	2;2;2;2;2;2;2;2;1;1	2;2;2;2;2;2;2;2;1;1	2;2;2;2;2;2;2;2;1;1	Transcription factor TFIIIB component B homolog	BDP1	tr|A0A0G2JNU3|A0A0G2JNU3_HUMAN Transcription factor TFIIIB component B homolog OS=Homo sapiens OX=9606 GN=BDP1 PE=1 SV=1;sp|A6H8Y1-5|BDP1_HUMAN Isoform 5 of Transcription factor TFIIIB component B homolog OS=Homo sapiens OX=9606 GN=BDP1;sp|A6H8Y1-4|BDP	10	2	2	2	2	2	2	2	2	2	2	2	2	2	2	2	1.1	1.1	1.1	293.9	2624	2624;778;1372;1388;2254;2552;2604;2624;846;846	26									1	3	1
A0A0G2JNW7;Q9Y666;A0A0U1RR18;A0A0G2JQE3;H0YB78;Q9Y666-2	A0A0G2JNW7;Q9Y666;A0A0U1RR18	16;16;12;7;7;3	15;15;11;6;6;3	15;15;11;6;6;3	Solute carrier family 12 member 7	SLC12A7	tr|A0A0G2JNW7|A0A0G2JNW7_HUMAN Solute carrier family 12 member 7 OS=Homo sapiens OX=9606 GN=SLC12A7 PE=1 SV=1;sp|Q9Y666|S12A7_HUMAN Solute carrier family 12 member 7 OS=Homo sapiens OX=9606 GN=SLC12A7 PE=1 SV=3;tr|A0A0U1RR18|A0A0U1RR18_HUMAN Solute carrier	6	16	15	15	11	4	3	16	10	3	2	15	10	3	2	15	20.2	19.6	19.6	119.13	1083	1083;1083;989;347;355;266	22.4			2	1						4		1	2	2			2
A0A0G2JNZ2;Q14160;A0A0G2JPP5;Q14160-3;A0A0G2JMS7;Q14160-2;H0YCG0;H0YDF9	A0A0G2JNZ2;Q14160;A0A0G2JPP5;Q14160-3;A0A0G2JMS7;Q14160-2	56;56;55;55;53;53;21;7	56;56;55;55;53;53;21;7	54;54;53;53;53;53;21;7	Protein scribble homolog	SCRIB	tr|A0A0G2JNZ2|A0A0G2JNZ2_HUMAN Protein scribble homolog OS=Homo sapiens OX=9606 GN=SCRIB PE=1 SV=1;sp|Q14160|SCRIB_HUMAN Protein scribble homolog OS=Homo sapiens OX=9606 GN=SCRIB PE=1 SV=4;tr|A0A0G2JPP5|A0A0G2JPP5_HUMAN Protein scribble homolog OS=Homo sap	8	56	56	54	50	50	52	51	50	50	52	51	48	48	50	49	41.8	41.8	40.4	174.91	1630	1630;1630;1655;1655;1549;1549;650;140	28.1	4	8	9	8	2	5	1	1	4	4	2	4	5	5	3	10	4	2	7
Q8MH48;Q5RJ85;A0A0G2JPQ3;P17693-5;P17693;P17693-4	Q8MH48;Q5RJ85;A0A0G2JPQ3;P17693-5;P17693	3;3;3;3;3;1	1;1;1;1;1;1	1;1;1;1;1;1	HLA class I histocompatibility antigen, alpha chain G	HLA-G	tr|Q8MH48|Q8MH48_HUMAN HLA class I histocompatibility antigen, alpha chain G OS=Homo sapiens OX=9606 GN=HLA-G PE=1 SV=1;tr|Q5RJ85|Q5RJ85_HUMAN HLA class I histocompatibility antigen, alpha chain G OS=Homo sapiens OX=9606 GN=HLA-G PE=1 SV=1;tr|A0A0G2JPQ3|A0	6	3	1	1	3	3	3	3	1	1	1	1	1	1	1	1	9.5	3	3	38.254	338	338;343;343;319;338;246	30.1
A0A0G2JPT5;O75943-2;O75943;A0A0G2JP78;O75943-4;A0A0G2JNH5;O75943-3;D6RAW6;H0Y9J8;H0Y9T7;A0A0G2JP31;D6RHU1	A0A0G2JPT5;O75943-2;O75943;A0A0G2JP78;O75943-4;A0A0G2JNH5;O75943-3	16;16;16;13;13;11;11;5;4;2;2;1	16;16;16;13;13;11;11;5;4;2;2;1	16;16;16;13;13;11;11;5;4;2;2;1	Cell cycle checkpoint protein RAD17	RAD17	tr|A0A0G2JPT5|A0A0G2JPT5_HUMAN Cell cycle checkpoint protein RAD17 OS=Homo sapiens OX=9606 GN=RAD17 PE=1 SV=1;sp|O75943-2|RAD17_HUMAN Isoform 2 of Cell cycle checkpoint protein RAD17 OS=Homo sapiens OX=9606 GN=RAD17;sp|O75943|RAD17_HUMAN Cell cycle checkpo	12	16	16	16	14	13	15	15	14	13	15	15	14	13	15	15	29.1	29.1	29.1	77.097	681	681;670;681;584;584;505;505;169;165;184;184;50	26.7	3		4				4			3						4			8
A0A0G2JQF4;A0A0G2JQF5	A0A0G2JQF4;A0A0G2JQF5	18;17	18;17	2;2			tr|A0A0G2JQF4|A0A0G2JQF4_HUMAN KAT8 regulatory NSL complex subunit 1 OS=Homo sapiens OX=9606 GN=KANSL1 PE=1 SV=1;tr|A0A0G2JQF5|A0A0G2JQF5_HUMAN KAT8 regulatory NSL complex subunit 1 OS=Homo sapiens OX=9606 GN=KANSL1 PE=1 SV=1	2	18	18	2	14	16	17	16	14	16	17	16	0	2	2	0	22.7	22.7	2.4	120.96	1105	1105;1041	25.5	3	2				1	5	4									2	9	4
B7WPD9;A0A0G2JR66;Q2KJY2-2;Q2KJY2	B7WPD9;A0A0G2JR66;Q2KJY2-2;Q2KJY2	1;1;1;1	1;1;1;1	1;1;1;1	Kinesin-like protein;Kinesin-like protein KIF26B	KIF26B	tr|B7WPD9|B7WPD9_HUMAN Kinesin-like protein KIF26B OS=Homo sapiens OX=9606 GN=KIF26B PE=1 SV=1;tr|A0A0G2JR66|A0A0G2JR66_HUMAN Kinesin-like protein KIF26B (Fragment) OS=Homo sapiens OX=9606 GN=KIF26B PE=1 SV=1;sp|Q2KJY2-2|KI26B_HUMAN Isoform 2 of Kinesin-li	4	1	1	1	0	1	0	0	0	1	0	0	0	1	0	0	0.8	0.8	0.8	184.68	1727	1727;1954;1725;2108	16.5																1	1
A0A0G2JRT0;A0A0G2JRS5;Q14201;Q14201-2	A0A0G2JRT0;A0A0G2JRS5;Q14201;Q14201-2	1;1;1;1	1;1;1;1	1;1;1;1	Protein BTG3	BTG3	tr|A0A0G2JRT0|A0A0G2JRT0_HUMAN Protein BTG3 (Fragment) OS=Homo sapiens OX=9606 GN=BTG3 PE=1 SV=4;tr|A0A0G2JRS5|A0A0G2JRS5_HUMAN Protein BTG3 (Fragment) OS=Homo sapiens OX=9606 GN=BTG3 PE=1 SV=1;sp|Q14201|BTG3_HUMAN Protein BTG3 OS=Homo sapiens OX=9606 GN=B	4	1	1	1	1	1	1	1	1	1	1	1	1	1	1	1	15.5	15.5	15.5	12.165	103	103;147;252;296	47
A0A0J9YVW4;Q9UKY4	A0A0J9YVW4;Q9UKY4	1;1	1;1	1;1	Protein O-mannosyl-transferase 2	POMT2	tr|A0A0J9YVW4|A0A0J9YVW4_HUMAN Protein O-mannosyl-transferase 2 (Fragment) OS=Homo sapiens OX=9606 GN=POMT2 PE=1 SV=1;sp|Q9UKY4|POMT2_HUMAN Protein O-mannosyl-transferase 2 OS=Homo sapiens OX=9606 GN=POMT2 PE=1 SV=2	2	1	1	1	1	1	1	1	1	1	1	1	1	1	1	1	6.4	6.4	6.4	24.141	219	219;750	23
F6RP06;A0A0J9YW18;Q12983	F6RP06;A0A0J9YW18;Q12983	1;1;1	1;1;1	1;1;1	BCL2/adenovirus E1B 19 kDa protein-interacting protein 3	BNIP3	tr|F6RP06|F6RP06_HUMAN BCL2/adenovirus E1B 19 kDa protein-interacting protein 3 (Fragment) OS=Homo sapiens OX=9606 GN=BNIP3 PE=1 SV=1;tr|A0A0J9YW18|A0A0J9YW18_HUMAN BCL2/adenovirus E1B 19 kDa protein-interacting protein 3 (Fragment) OS=Homo sapiens OX=9606	3	1	1	1	0	1	1	1	0	1	1	1	0	1	1	1	5.5	5.5	5.5	23.728	219	219;243;259	2		3
E9PJ24;B7ZM65;F8WEF5;A0A0J9YYB5;A0A0J9YWD5;Q9P1Y6-3;Q9P1Y6;A0A0J9YX88;Q9P1Y6-2	E9PJ24;B7ZM65;F8WEF5;A0A0J9YYB5;A0A0J9YWD5;Q9P1Y6-3;Q9P1Y6;A0A0J9YX88;Q9P1Y6-2	12;12;12;12;12;12;12;10;10	11;11;11;11;11;11;11;10;10	11;11;11;11;11;11;11;10;10	PHD and RING finger domain-containing protein 1	PHRF1	tr|E9PJ24|E9PJ24_HUMAN PHD and RING finger domain-containing protein 1 OS=Homo sapiens OX=9606 GN=PHRF1 PE=1 SV=1;tr|B7ZM65|B7ZM65_HUMAN PHD and RING finger domain-containing protein 1 OS=Homo sapiens OX=9606 GN=PHRF1 PE=1 SV=1;tr|F8WEF5|F8WEF5_HUMAN PHD a	9	12	11	11	12	10	9	9	11	9	8	8	11	9	8	8	9.1	8.6	8.6	178.22	1645	1645;1645;1647;1647;1648;1648;1649;1494;1494	29.4		2		4									1						4
A0A0J9YWL0;Q9Y4K1;Q9Y4K1-2;Q96QW7	A0A0J9YWL0;Q9Y4K1	31;31;12;5	31;31;12;5	31;31;12;5	Absent in melanoma 1 protein	AIM1	tr|A0A0J9YWL0|A0A0J9YWL0_HUMAN Beta/gamma crystallin domain-containing protein 1 OS=Homo sapiens OX=9606 GN=CRYBG1 PE=1 SV=1;sp|Q9Y4K1|CRBG1_HUMAN Beta/gamma crystallin domain-containing protein 1 OS=Homo sapiens OX=9606 GN=CRYBG1 PE=1 SV=3	4	31	31	31	5	31	8	8	5	31	8	8	5	31	8	8	20.6	20.6	20.6	231.71	2131	2131;1723;542;316	19.4	2		2	4	8	1	1	1	1	1	2		5	6	2		1
J3QT77;A0A0J9YYG4;A0A0J9YXF2;Q15165-3;Q15165-1;Q15165;G3XAK4;A0A0J9YXU7;A0A2Q2SAK4;A0A0J9YYF3;A0A0J9YXM1;A0A0J9YYJ1	J3QT77;A0A0J9YYG4;A0A0J9YXF2;Q15165-3;Q15165-1;Q15165;G3XAK4	6;6;6;6;6;6;3;2;1;1;1;1	6;6;6;6;6;6;3;2;1;1;1;1	6;6;6;6;6;6;3;2;1;1;1;1	Serum paraoxonase/arylesterase 2	PON2	tr|J3QT77|J3QT77_HUMAN Serum paraoxonase/arylesterase 2 OS=Homo sapiens OX=9606 GN=PON2 PE=1 SV=1;tr|A0A0J9YYG4|A0A0J9YYG4_HUMAN Serum paraoxonase/arylesterase 2 OS=Homo sapiens OX=9606 GN=PON2 PE=1 SV=1;tr|A0A0J9YXF2|A0A0J9YXF2_HUMAN Paraoxonase 2, isofor	12	6	6	6	4	6	5	6	4	6	5	6	4	6	5	6	28.7	28.7	28.7	37.98	342	342;354;375;342;354;354;219;113;50;69;84;122	24			4		4	4
E9PC62;A0A0J9YXJ0;V9GYD9;Q5VZZ6;A0A0J9YX66;A0A1B0GU44;A0A1B0GUN8;O95319-5;O95319-2;O95319;O95319-4;O95319-3;V9GY47;A0A0J9YXK1	E9PC62;A0A0J9YXJ0;V9GYD9;Q5VZZ6;A0A0J9YX66;A0A1B0GU44;A0A1B0GUN8;O95319-5;O95319-2;O95319;O95319-4;O95319-3	12;12;11;11;11;11;11;11;11;11;11;11;3;3	10;10;9;9;9;9;9;9;9;9;9;9;3;3	10;10;9;9;9;9;9;9;9;9;9;9;3;3	CUGBP Elav-like family member 2	CELF2	tr|E9PC62|E9PC62_HUMAN CUGBP Elav-like family member 2 OS=Homo sapiens OX=9606 GN=CELF2 PE=1 SV=1;tr|A0A0J9YXJ0|A0A0J9YXJ0_HUMAN CUGBP Elav-like family member 2 OS=Homo sapiens OX=9606 GN=CELF2 PE=1 SV=1;tr|V9GYD9|V9GYD9_HUMAN CUGBP Elav-like family member	14	12	10	10	12	11	12	11	10	9	10	9	10	9	10	9	25.3	22.1	22.1	55.731	521	521;533;440;502;514;520;526;488;490;508;509;521;70;94	14.5	5	1			4			4	5	11	7	1	3			2	4	6	4
A0A0J9YXM6;Q562E7;Q562E7-4;Q562E7-3;Q562E7-6;Q562E7-5;E9PDG3;Q562E7-2;C9JCF9;I3L1G2;K7ELV8;C9JD20;I3L3U7	A0A0J9YXM6;Q562E7;Q562E7-4	29;29;26;12;9;9;6;6;3;3;2;1;1	29;29;26;12;9;9;6;6;3;3;2;1;1	29;29;26;12;9;9;6;6;3;3;2;1;1	WD repeat-containing protein 81	WDR81	tr|A0A0J9YXM6|A0A0J9YXM6_HUMAN WD repeat-containing protein 81 OS=Homo sapiens OX=9606 GN=WDR81 PE=1 SV=1;sp|Q562E7|WDR81_HUMAN WD repeat-containing protein 81 OS=Homo sapiens OX=9606 GN=WDR81 PE=1 SV=2;sp|Q562E7-4|WDR81_HUMAN Isoform 4 of WD repeat-contai	13	29	29	29	29	20	21	27	29	20	21	27	29	20	21	27	22.4	22.4	22.4	211.57	1940	1940;1941;1811;890;714;738;580;692;172;197;123;132;171	18.4	2		2	7	7	4		1	3	3	3	8	9	8		5	2	5	1
A0A0J9YXQ9;Q53QD4;A0A0G2JQW1;H7C0T3;H7C373;H7C0K3;H7C1E5;H0Y550;H7C185	A0A0J9YXQ9;Q53QD4;A0A0G2JQW1;H7C0T3	14;13;9;8;6;5;5;2;1	1;0;0;0;1;0;0;0;0	1;0;0;0;1;0;0;0;0		CGI-87;TRAPPC12	tr|A0A0J9YXQ9|A0A0J9YXQ9_HUMAN Trafficking protein particle complex subunit 12 OS=Homo sapiens OX=9606 GN=TRAPPC12 PE=1 SV=1;tr|Q53QD4|Q53QD4_HUMAN Trafficking protein particle complex subunit 12 (Fragment) OS=Homo sapiens OX=9606 GN=TRAPPC12 PE=1 SV=1;tr|	9	14	1	1	13	14	14	14	0	1	1	1	0	1	1	1	45.4	2.1	2.1	42.952	379	379;386;364;234;192;122;212;109;63	4				3
A0A0J9YXT0;Q9H0F7;Q9H0F7-2;H7C5H6;C9IZ13	A0A0J9YXT0;Q9H0F7;Q9H0F7-2;H7C5H6	3;3;3;2;1	3;3;3;2;1	3;3;3;2;1	ADP-ribosylation factor-like protein 6	ARL6	tr|A0A0J9YXT0|A0A0J9YXT0_HUMAN ADP-ribosylation factor-like protein 6 (Fragment) OS=Homo sapiens OX=9606 GN=ARL6 PE=1 SV=1;sp|Q9H0F7|ARL6_HUMAN ADP-ribosylation factor-like protein 6 OS=Homo sapiens OX=9606 GN=ARL6 PE=1 SV=1;sp|Q9H0F7-2|ARL6_HUMAN Isoform	5	3	3	3	3	3	3	3	3	3	3	3	3	3	3	3	22.4	22.4	22.4	16.989	147	147;186;193;54;121	33																		1	4
A6XMV8;A0A0J9YYC8;A6XMV9;P07478	A6XMV8;A0A0J9YYC8;A6XMV9;P07478	3;3;3;3	3;3;3;3	1;1;1;1	Trypsin-2	PRSS2	tr|A6XMV8|A6XMV8_HUMAN Protease serine 2 preproprotein OS=Homo sapiens OX=9606 GN=PRSS2 PE=1 SV=1;tr|A0A0J9YYC8|A0A0J9YYC8_HUMAN Trypsin-2 OS=Homo sapiens OX=9606 GN=PRSS2 PE=1 SV=1;tr|A6XMV9|A6XMV9_HUMAN Protease serine 2 preproprotein OS=Homo sapiens OX=	4	3	3	1	2	2	3	3	2	2	3	3	0	1	1	1	17.9	17.9	6.1	26.67	246	246;247;261;247	32.1															3				3
A0A0J9YYJ3;Q9Y519	A0A0J9YYJ3;Q9Y519	1;1	1;1	1;1	Transmembrane protein 184B	TMEM184B	tr|A0A0J9YYJ3|A0A0J9YYJ3_HUMAN Transmembrane protein 184B (Fragment) OS=Homo sapiens OX=9606 GN=TMEM184B PE=1 SV=1;sp|Q9Y519|T184B_HUMAN Transmembrane protein 184B OS=Homo sapiens OX=9606 GN=TMEM184B PE=1 SV=2	2	1	1	1	0	0	1	0	0	0	1	0	0	0	1	0	2.6	2.6	2.6	39.361	348	348;407	31
A0A0R4J2E5;P49459;A0A0D9SG71;A0A0D9SEZ6;P49459-3;P49459-2	A0A0R4J2E5;P49459;A0A0D9SG71;A0A0D9SEZ6	3;3;2;2;1;1	3;3;2;2;1;1	3;3;2;2;1;1	Ubiquitin-conjugating enzyme E2 A	UBE2A	tr|A0A0R4J2E5|A0A0R4J2E5_HUMAN Ubiquitin-conjugating enzyme E2 A OS=Homo sapiens OX=9606 GN=UBE2A PE=1 SV=1;sp|P49459|UBE2A_HUMAN Ubiquitin-conjugating enzyme E2 A OS=Homo sapiens OX=9606 GN=UBE2A PE=1 SV=2;tr|A0A0D9SG71|A0A0D9SG71_HUMAN Ubiquitin-conjugat	6	3	3	3	3	2	3	3	3	2	3	3	3	2	3	3	44.3	44.3	44.3	16.982	149	149;152;119;123;77;122	14.4	4	1							4
D6RIU2;D6RDP6;D6RHU6;D6RDY1;D6RA76;D6RC11;D6R9S8;D6RCE6;D6RFX6;D6RDI6;D6RCR8;A0A0R4J2F2;Q9NY35-2;Q9NY35;D6RD48;D6RAZ7;H0Y8T9	D6RIU2;D6RDP6;D6RHU6;D6RDY1;D6RA76;D6RC11;D6R9S8;D6RCE6;D6RFX6;D6RDI6;D6RCR8;A0A0R4J2F2;Q9NY35-2;Q9NY35;D6RD48;D6RAZ7;H0Y8T9	4;4;4;4;4;4;4;4;4;4;4;4;4;4;3;3;3	4;4;4;4;4;4;4;4;4;4;4;4;4;4;3;3;3	4;4;4;4;4;4;4;4;4;4;4;4;4;4;3;3;3	Claudin domain-containing protein 1	CLDND1	tr|D6RIU2|D6RIU2_HUMAN Claudin domain-containing protein 1 (Fragment) OS=Homo sapiens OX=9606 GN=CLDND1 PE=1 SV=1;tr|D6RDP6|D6RDP6_HUMAN Claudin domain-containing protein 1 (Fragment) OS=Homo sapiens OX=9606 GN=CLDND1 PE=1 SV=1;tr|D6RHU6|D6RHU6_HUMAN Claud	17	4	4	4	4	4	3	4	4	4	3	4	4	4	3	4	31.2	31.2	31.2	16.049	138	138;145;172;177;180;210;213;223;236;239;244;276;184;253;89;106;155	35.4
A0A0R4J2F3;P0DPB6	A0A0R4J2F3;P0DPB6	5;5	5;5	5;5			tr|A0A0R4J2F3|A0A0R4J2F3_HUMAN Protein POLR1D, isoform 2 OS=Homo sapiens OX=9606 GN=POLR1D PE=1 SV=1;sp|P0DPB6|RPAC2_HUMAN DNA-directed RNA polymerases I and III subunit RPAC2 OS=Homo sapiens OX=9606 GN=POLR1D PE=1 SV=1	2	5	5	5	5	5	5	5	5	5	5	5	5	5	5	5	50	50	50	13.262	116	116;133	21	1	4							5	6
A0A0R4J2F6;Q12894;Q12894-2;H7C444	A0A0R4J2F6;Q12894;Q12894-2;H7C444	5;5;5;3	5;5;5;3	5;5;5;3	Interferon-related developmental regulator 2	IFRD2	tr|A0A0R4J2F6|A0A0R4J2F6_HUMAN Interferon-related developmental regulator 2 OS=Homo sapiens OX=9606 GN=IFRD2 PE=1 SV=1;sp|Q12894|IFRD2_HUMAN Interferon-related developmental regulator 2 OS=Homo sapiens OX=9606 GN=IFRD2 PE=1 SV=3;sp|Q12894-2|IFRD2_HUMAN Iso	4	5	5	5	3	5	5	5	3	5	5	5	3	5	5	5	15.8	15.8	15.8	48.047	442	442;506;608;170	15.1	1	1	4	1							4	3
A0A0R4J2G5;A0A1B0GV32;Q06413-2;Q06413-3;Q06413;Q06413-5;D6RJG6;A0A0D9SFD0;Q06413-4;Q06413-6;D8L7E9;A0A0D9SGI5;A0A0D9SFV9;D6RJA7;A0A0D9SGF3;A0A1B0GTW4;D6RG21;D6RCM6;D6RC63;H0YM62;D6RG14;D6RB91;A0A0D9SG58;A0A0D9SET2;D6R942;H0YKY6	A0A0R4J2G5;A0A1B0GV32;Q06413-2;Q06413-3;Q06413;Q06413-5;D6RJG6;A0A0D9SFD0;Q06413-4;Q06413-6;D8L7E9;A0A0D9SGI5	9;9;9;8;8;8;7;7;7;7;6;6;4;4;4;3;3;3;3;2;2;2;2;2;2;1	7;7;7;6;6;6;5;5;5;5;4;4;4;2;4;1;1;1;1;0;0;0;2;0;0;0	6;6;6;5;5;5;4;5;5;5;4;4;4;1;4;0;0;0;1;0;0;0;2;0;0;0	Myocyte-specific enhancer factor 2C	MEF2C	tr|A0A0R4J2G5|A0A0R4J2G5_HUMAN Myocyte-specific enhancer factor 2C OS=Homo sapiens OX=9606 GN=MEF2C PE=1 SV=1;tr|A0A1B0GV32|A0A1B0GV32_HUMAN Myocyte-specific enhancer factor 2C OS=Homo sapiens OX=9606 GN=MEF2C PE=1 SV=1;sp|Q06413-2|MEF2C_HUMAN Isoform 2 of	26	9	7	6	9	9	9	9	7	7	7	7	6	6	6	6	24	18.9	16.6	46.986	433	433;462;465;441;473;483;399;431;417;463;393;471;183;194;327;123;126;129;242;85;87;120;151;205;227;77	29.1										4	3		1	4	4		1
C9JYS9;A0A1W2PQQ6;A0A1W2PRY1;A0A1W2PRD9;A0A0S2Z4Q7;A0A1W2PR45;A0A1W2PRC6;A0A1W2PQR0;Q9UNP4-2;Q9UNP4-3;Q9UNP4	C9JYS9;A0A1W2PQQ6;A0A1W2PRY1;A0A1W2PRD9;A0A0S2Z4Q7;A0A1W2PR45;A0A1W2PRC6;A0A1W2PQR0;Q9UNP4-2;Q9UNP4-3;Q9UNP4	1;1;1;1;1;1;1;1;1;1;1	1;1;1;1;1;1;1;1;1;1;1	1;1;1;1;1;1;1;1;1;1;1	Lactosylceramide alpha-2,3-sialyltransferase	ST3GAL5	tr|C9JYS9|C9JYS9_HUMAN Lactosylceramide alpha-2,3-sialyltransferase (Fragment) OS=Homo sapiens OX=9606 GN=ST3GAL5 PE=1 SV=1;tr|A0A1W2PQQ6|A0A1W2PQQ6_HUMAN Lactosylceramide alpha-2,3-sialyltransferase (Fragment) OS=Homo sapiens OX=9606 GN=ST3GAL5 PE=1 SV=1;	11	1	1	1	1	1	1	0	1	1	1	0	1	1	1	0	7.9	7.9	7.9	16.567	139	139;223;231;247;337;365;407;437;390;395;418	17																	3
A0A1B0GW73;H3BRN7;H3BNF1;A0A1B0GTV3;H3BTY4;A0A0S2Z5D0;H3BUV4;A0A1B0GUD2;H3BUT1;A0A1B0GTU6;Q9NWW5	A0A1B0GW73;H3BRN7;H3BNF1;A0A1B0GTV3;H3BTY4;A0A0S2Z5D0;H3BUV4;A0A1B0GUD2;H3BUT1;A0A1B0GTU6;Q9NWW5	1;1;1;1;1;1;1;1;1;1;1	1;1;1;1;1;1;1;1;1;1;1	1;1;1;1;1;1;1;1;1;1;1	Ceroid-lipofuscinosis neuronal protein 6	CLN6	tr|A0A1B0GW73|A0A1B0GW73_HUMAN Uncharacterized protein OS=Homo sapiens OX=9606 PE=4 SV=1;tr|H3BRN7|H3BRN7_HUMAN Uncharacterized protein OS=Homo sapiens OX=9606 PE=4 SV=1;tr|H3BNF1|H3BNF1_HUMAN Ceroid-lipofuscinosis neuronal protein 6 OS=Homo sapiens OX=960	11	1	1	1	1	1	1	1	1	1	1	1	1	1	1	1	27.3	27.3	27.3	8.6227	77	77;92;105;108;158;171;213;215;248;251;311	16.8																1	4
A0A0U1RQF0;P49327;A0A0U1RRG3;A0A1B0GTR5;J3KTF0	A0A0U1RQF0;P49327	101;101;6;1;1	101;101;6;1;1	101;101;6;1;1	Fatty acid synthase;[Acyl-carrier-protein] S-acetyltransferase;[Acyl-carrier-protein] S-malonyltransferase;3-oxoacyl-[acyl-carrier-protein] synthase;3-oxoacyl-[acyl-carrier-protein] reductase;3-hydroxyacyl-[acyl-carrier-protein] dehydratase;Enoyl-[acyl-carrier-protein] reductase;Oleoyl-[acyl-carrier-protein] hydrolase	FASN	tr|A0A0U1RQF0|A0A0U1RQF0_HUMAN Fatty acid synthase OS=Homo sapiens OX=9606 GN=FASN PE=1 SV=1;sp|P49327|FAS_HUMAN Fatty acid synthase OS=Homo sapiens OX=9606 GN=FASN PE=1 SV=3	5	101	101	101	98	92	101	101	98	92	101	101	98	92	101	101	49.9	49.9	49.9	273.2	2509	2509;2511;150;18;78	26	32	22	27	36	29	24	16	8	20	24	26	35	23	7	22	23	20	13	17
A0A0U1RQK7;A0A0A0MSA7;O43432;O43432-3;O43432-4;O43432-2;B1AN91;B1AN92	A0A0U1RQK7;A0A0A0MSA7;O43432;O43432-3;O43432-4	45;42;42;42;33;10;2;2	39;36;36;36;27;9;1;1	38;35;35;35;27;8;1;1	Eukaryotic translation initiation factor 4 gamma 3	EIF4G3	tr|A0A0U1RQK7|A0A0U1RQK7_HUMAN Eukaryotic translation initiation factor 4 gamma 3 OS=Homo sapiens OX=9606 GN=EIF4G3 PE=1 SV=1;tr|A0A0A0MSA7|A0A0A0MSA7_HUMAN Eukaryotic translation initiation factor 4 gamma 3 OS=Homo sapiens OX=9606 GN=EIF4G3 PE=1 SV=1;sp|O	8	45	39	38	34	43	43	39	29	37	37	34	28	36	36	33	30	26.7	26.3	195.27	1774	1774;1621;1585;1591;1305;515;217;220	24.2	4	7	3	10	1				1	8	7	8	5	1		3		6	4
A0A0U1RQL9;A0A0U1RQS5;B3KNS4;A0A0U1RQV1;Q96A10;A0A0U1RQN3	A0A0U1RQL9;A0A0U1RQS5;B3KNS4;A0A0U1RQV1;Q96A10;A0A0U1RQN3	2;2;2;2;1;1	2;2;2;2;1;1	2;2;2;2;1;1		hCG_2043597	tr|A0A0U1RQL9|A0A0U1RQL9_HUMAN Endogenous retrovirus group K3 member 1 (Fragment) OS=Homo sapiens OX=9606 GN=ERVK3-1 PE=1 SV=1;tr|A0A0U1RQS5|A0A0U1RQS5_HUMAN Endogenous retrovirus group K3 member 1 (Fragment) OS=Homo sapiens OX=9606 GN=ERVK3-1 PE=1 SV=1;tr	6	2	2	2	2	2	2	1	2	2	2	1	2	2	2	1	44.3	44.3	44.3	8.6748	79	79;98;109;116;74;85	12.7							1	4							2	3	1	1
A0A0U1RQQ9;Q6P3W7;F8VSC5;H0YIK6;H0YI32;F8VPW3	A0A0U1RQQ9;Q6P3W7;F8VSC5	21;21;18;3;2;2	21;21;18;3;2;2	21;21;18;3;2;2	SCY1-like protein 2	SCYL2	tr|A0A0U1RQQ9|A0A0U1RQQ9_HUMAN SCY1-like protein 2 OS=Homo sapiens OX=9606 GN=SCYL2 PE=1 SV=1;sp|Q6P3W7|SCYL2_HUMAN SCY1-like protein 2 OS=Homo sapiens OX=9606 GN=SCYL2 PE=1 SV=1;tr|F8VSC5|F8VSC5_HUMAN SCY1-like protein 2 (Fragment) OS=Homo sapiens OX=9606	6	21	21	21	20	20	21	21	20	20	21	21	20	20	21	21	26	26	26	104.11	933	933;929;681;114;60;76	21.9	6	4	7		7	1	8	2	6	2		4						6	10
U3KQA5;A0A0U1RQT7;Q8IXA3;A0A0U1RQY7;U3KQB3;Q9HCP0-2;Q9HCP0;A0A0U1RR14;A0A0U1RQK2;A0A0U1RQK6;A0A087WWF5;A0A0U1RQH9;A0A0U1RR31;A0A0U1RQG9;A0A087WXD7;A0A0U1RQU4;A0A0U1RQN5;A0A0U1RRH5	U3KQA5;A0A0U1RQT7;Q8IXA3;A0A0U1RQY7;U3KQB3;Q9HCP0-2;Q9HCP0;A0A0U1RR14	10;10;10;10;10;10;10;5;4;3;3;2;2;2;2;1;1;1	10;10;10;10;10;10;10;5;4;3;3;2;2;2;2;1;1;1	4;4;4;4;4;4;4;1;1;3;0;0;2;2;0;1;1;0	Casein kinase I isoform gamma-1	hCG_2004507;CSNK1G1	tr|U3KQA5|U3KQA5_HUMAN Casein kinase I isoform gamma-1 OS=Homo sapiens OX=9606 GN=CSNK1G1 PE=1 SV=2;tr|A0A0U1RQT7|A0A0U1RQT7_HUMAN Casein kinase I isoform gamma-1 OS=Homo sapiens OX=9606 GN=CSNK1G1 PE=1 SV=1;tr|Q8IXA3|Q8IXA3_HUMAN Casein kinase I gamma 1 i	18	10	10	4	10	10	10	10	10	10	10	10	4	4	4	4	27.7	27.7	14	48.586	422	422;430;438;459;475;393;422;183;138;204;235;114;158;173;206;36;67;77	18.4	1	9			1	8				1	4			4	3
A0A0U1RQT8;Q8TCZ2-3;Q8TCZ2-2;Q8TCZ2;Q8TCZ2-5;H0Y4H3;Q8TCZ2-6	A0A0U1RQT8;Q8TCZ2-3;Q8TCZ2-2;Q8TCZ2;Q8TCZ2-5;H0Y4H3	5;5;5;5;5;3;2	5;5;5;5;5;3;2	5;5;5;5;5;3;2	CD99 antigen-like protein 2	CD99L2	tr|A0A0U1RQT8|A0A0U1RQT8_HUMAN CD99 antigen-like protein 2 (Fragment) OS=Homo sapiens OX=9606 GN=CD99L2 PE=1 SV=1;sp|Q8TCZ2-3|C99L2_HUMAN Isoform 3 of CD99 antigen-like protein 2 OS=Homo sapiens OX=9606 GN=CD99L2;sp|Q8TCZ2-2|C99L2_HUMAN Isoform 2 of CD99 a	7	5	5	5	4	4	5	4	4	4	5	4	4	4	5	4	35	35	35	18.663	177	177;190;213;262;272;157;189	27.5														4
C9J471;A0A0U1RR06;Q9Y484;Q9Y484-3;C9J5L0;C9J7Q8;C9JBX7;C9J0A8;A0A0U1RQR1;G8JLI5;C9JYH8;Q9Y484-2;C9JUS5;H0Y329;A0A0U1RQG6;A0A0U1RQM7;C9JE01;A0A0U1RRJ9;A6NM71;A0A0U1RR42;C9JVT3;A0A0U1RQS7;A0A0U1RRJ2;A0A0U1RQJ7;H7C4N7	C9J471;A0A0U1RR06;Q9Y484;Q9Y484-3;C9J5L0;C9J7Q8;C9JBX7;C9J0A8;A0A0U1RQR1;G8JLI5;C9JYH8;Q9Y484-2;C9JUS5;H0Y329;A0A0U1RQG6;A0A0U1RQM7;C9JE01;A0A0U1RRJ9;A6NM71	7;7;7;7;6;6;6;6;6;6;6;6;5;5;5;5;4;4;4;3;3;3;2;1;1	7;7;7;7;6;6;6;6;6;6;6;6;5;5;5;5;4;4;4;3;3;3;2;1;1	7;7;7;7;6;6;6;6;6;6;6;6;5;5;5;5;4;4;4;3;3;3;2;1;1	WD repeat domain phosphoinositide-interacting protein 4	WDR45	tr|C9J471|C9J471_HUMAN WD repeat domain phosphoinositide-interacting protein 4 OS=Homo sapiens OX=9606 GN=WDR45 PE=1 SV=1;tr|A0A0U1RR06|A0A0U1RR06_HUMAN WD repeat domain phosphoinositide-interacting protein 4 OS=Homo sapiens OX=9606 GN=WDR45 PE=1 SV=1;sp|Q	25	7	7	7	7	6	5	7	7	6	5	7	7	6	5	7	29.3	29.3	29.3	28.674	256	256;346;360;361;175;194;213;241;276;321;325;371;208;287;289;293;158;196;292;80;138;162;45;59;122	21.3	9	1						4
A0A0U1RR16;Q8NEY4-2;Q8NEY4	A0A0U1RR16;Q8NEY4-2;Q8NEY4	3;3;3	2;2;2	2;2;2	V-type proton ATPase subunit C 2	ATP6V1C2	tr|A0A0U1RR16|A0A0U1RR16_HUMAN V-type proton ATPase subunit C OS=Homo sapiens OX=9606 GN=ATP6V1C2 PE=1 SV=1;sp|Q8NEY4-2|VATC2_HUMAN Isoform 2 of V-type proton ATPase subunit C 2 OS=Homo sapiens OX=9606 GN=ATP6V1C2;sp|Q8NEY4|VATC2_HUMAN V-type proton ATPase	3	3	2	2	3	2	2	2	2	1	1	1	2	1	1	1	7.1	5.3	5.3	49.86	437	437;381;427	20.1															1	4	2
A0A0U1RR27;Q7Z401;Q7Z401-2;H3BTW5	A0A0U1RR27;Q7Z401;Q7Z401-2;H3BTW5	52;52;52;29	52;52;52;29	51;51;51;28	C-myc promoter-binding protein	DENND4A	tr|A0A0U1RR27|A0A0U1RR27_HUMAN C-myc promoter-binding protein OS=Homo sapiens OX=9606 GN=DENND4A PE=1 SV=1;sp|Q7Z401|MYCPP_HUMAN C-myc promoter-binding protein OS=Homo sapiens OX=9606 GN=DENND4A PE=1 SV=2;sp|Q7Z401-2|MYCPP_HUMAN Isoform 2 of C-myc promoter	4	52	52	51	50	45	44	50	50	45	44	50	49	44	44	49	32.4	32.4	31.8	214.83	1916	1916;1863;1906;1001	27.2	12						4	8	6	4	4	4	5	3	8	4	8	3	2
A0A0U1RR68;A0A0U1RRE5	A0A0U1RR68;A0A0U1RRE5	1;1	1;1	1;1			tr|A0A0U1RR68|A0A0U1RR68_HUMAN Negative regulator of P-body association (Fragment) OS=Homo sapiens OX=9606 GN=NBDY PE=4 SV=1;sp|A0A0U1RRE5|NBDY_HUMAN Negative regulator of P-body association OS=Homo sapiens OX=9606 GN=NBDY PE=1 SV=1	2	1	1	1	1	1	1	1	1	1	1	1	1	1	1	1	22.5	22.5	22.5	4.2938	40	40;68	47
G5E9L9;A0A0U1RR70;Q8N568-2;Q8N568;Q8N568-3;A0A0U1RRD0	G5E9L9;A0A0U1RR70;Q8N568-2;Q8N568;Q8N568-3	7;7;7;7;7;2	7;7;7;7;7;2	7;7;7;7;7;2	Serine/threonine-protein kinase DCLK2	DCLK2	tr|G5E9L9|G5E9L9_HUMAN Doublecortin and CaM kinase-like 2, isoform CRA_c OS=Homo sapiens OX=9606 GN=DCLK2 PE=1 SV=1;tr|A0A0U1RR70|A0A0U1RR70_HUMAN Serine/threonine-protein kinase DCLK2 OS=Homo sapiens OX=9606 GN=DCLK2 PE=1 SV=1;sp|Q8N568-2|DCLK2_HUMAN Isof	6	7	7	7	3	6	6	7	3	6	6	7	3	6	6	7	15.5	15.5	15.5	76.148	695	695;716;765;766;783;78	23.8	1	3			3													3
A0A0U1RR85;Q6NUK4-2;Q6NUK4	A0A0U1RR85;Q6NUK4-2;Q6NUK4	2;2;2	2;2;2	2;2;2	Receptor expression-enhancing protein 3	REEP3	tr|A0A0U1RR85|A0A0U1RR85_HUMAN Receptor expression-enhancing protein (Fragment) OS=Homo sapiens OX=9606 GN=REEP3 PE=1 SV=1;sp|Q6NUK4-2|REEP3_HUMAN Isoform 2 of Receptor expression-enhancing protein 3 OS=Homo sapiens OX=9606 GN=REEP3;sp|Q6NUK4|REEP3_HUMAN R	3	2	2	2	2	1	2	2	2	1	2	2	2	1	2	2	31	31	31	9.4459	84	84;146;255	29.3
A0A0U1RRB3;Q8IYT2	A0A0U1RRB3;Q8IYT2	7;7	7;7	7;7	Cap-specific mRNA (nucleoside-2-O-)-methyltransferase 2	CMTR2	tr|A0A0U1RRB3|A0A0U1RRB3_HUMAN Cap-specific mRNA (nucleoside-2-O-)-methyltransferase 2 OS=Homo sapiens OX=9606 GN=CMTR2 PE=1 SV=1;sp|Q8IYT2|CMTR2_HUMAN Cap-specific mRNA (nucleoside-2-O-)-methyltransferase 2 OS=Homo sapiens OX=9606 GN=CMTR2 PE=1 SV=2	2	7	7	7	5	5	4	7	5	5	4	7	5	5	4	7	8.4	8.4	8.4	88.18	770	770;770	23			3						3	2			3
A0A0U1RRB6;Q9Y2D4;J3QT38;Q9Y2D4-2;F8W6R7	A0A0U1RRB6;Q9Y2D4;J3QT38;Q9Y2D4-2	9;9;7;7;1	7;7;5;5;1	7;7;5;5;1	Exocyst complex component 6B	EXOC6B	tr|A0A0U1RRB6|A0A0U1RRB6_HUMAN Exocyst complex component OS=Homo sapiens OX=9606 GN=EXOC6B PE=1 SV=1;sp|Q9Y2D4|EXC6B_HUMAN Exocyst complex component 6B OS=Homo sapiens OX=9606 GN=EXOC6B PE=1 SV=3;tr|J3QT38|J3QT38_HUMAN Exocyst complex component OS=Homo sap	5	9	7	7	8	9	8	8	7	7	7	7	7	7	7	7	13.1	11.3	11.3	94.685	815	815;811;681;672;40	21	4	2													1	4	2		3
A0A0U1RRH6;O94880;O94880-2;B4DG57	A0A0U1RRH6;O94880;O94880-2;B4DG57	21;20;18;17	21;20;18;17	21;20;18;17	PHD finger protein 14	PHF14	tr|A0A0U1RRH6|A0A0U1RRH6_HUMAN PHD finger protein 14 OS=Homo sapiens OX=9606 GN=PHF14 PE=1 SV=1;sp|O94880|PHF14_HUMAN PHD finger protein 14 OS=Homo sapiens OX=9606 GN=PHF14 PE=1 SV=2;sp|O94880-2|PHF14_HUMAN Isoform 2 of PHD finger protein 14 OS=Homo sapien	4	21	21	21	21	18	20	21	21	18	20	21	21	18	20	21	27.5	27.5	27.5	106.99	948	948;888;663;603	28.3													2	1	7	10		2	8
F6XEV2;A0A0U1RRK1;A0A286YF11;Q9BPX6-2;Q9BPX6;Q9BPX6-3;S4R3D7;E9PQV6;S4R3V1;S4R3W3;Q9BPX6-5;Q9BPX6-4	F6XEV2;A0A0U1RRK1;A0A286YF11;Q9BPX6-2;Q9BPX6;Q9BPX6-3;S4R3D7;E9PQV6;S4R3V1	7;7;7;7;7;7;4;4;4;3;3;3	7;7;7;7;7;7;4;4;4;3;3;3	7;7;7;7;7;7;4;4;4;3;3;3	Calcium uptake protein 1, mitochondrial	MICU1	tr|F6XEV2|F6XEV2_HUMAN Calcium uptake protein 1, mitochondrial OS=Homo sapiens OX=9606 GN=MICU1 PE=1 SV=2;tr|A0A0U1RRK1|A0A0U1RRK1_HUMAN Calcium uptake protein 1, mitochondrial OS=Homo sapiens OX=9606 GN=MICU1 PE=1 SV=1;tr|A0A286YF11|A0A286YF11_HUMAN Calci	12	7	7	7	7	7	7	6	7	7	7	6	7	7	7	6	18.8	18.8	18.8	54.578	478	478;480;482;403;476;478;212;246;388;154;278;278	27.5	1	4
A0A0U1RRL5;P32519-2;P32519	A0A0U1RRL5;P32519-2;P32519	11;11;11	10;10;10	10;10;10	ETS-related transcription factor Elf-1	ELF1	tr|A0A0U1RRL5|A0A0U1RRL5_HUMAN ETS-related transcription factor Elf-1 (Fragment) OS=Homo sapiens OX=9606 GN=ELF1 PE=1 SV=1;sp|P32519-2|ELF1_HUMAN Isoform 2 of ETS-related transcription factor Elf-1 OS=Homo sapiens OX=9606 GN=ELF1;sp|P32519|ELF1_HUMAN ETS-r	3	11	10	10	11	10	10	9	10	9	9	8	10	9	9	8	24.4	22.4	22.4	67.052	615	615;595;619	30.4													7	4
A0A0U1RRL8;Q8TB22-3;Q8TB22;Q8TB22-2;Q8TB22-4;H0Y9M1;H0Y9W3	A0A0U1RRL8;Q8TB22-3;Q8TB22;Q8TB22-2;Q8TB22-4	7;7;7;7;4;2;1	7;7;7;7;4;2;1	7;7;7;7;4;2;1	Spermatogenesis-associated protein 20	SPATA20	tr|A0A0U1RRL8|A0A0U1RRL8_HUMAN Spermatogenesis-associated protein 20 OS=Homo sapiens OX=9606 GN=SPATA20 PE=1 SV=1;sp|Q8TB22-3|SPT20_HUMAN Isoform 3 of Spermatogenesis-associated protein 20 OS=Homo sapiens OX=9606 GN=SPATA20;sp|Q8TB22|SPT20_HUMAN Spermatoge	7	7	7	7	7	4	4	6	7	4	4	6	7	4	4	6	10.4	10.4	10.4	88.051	786	786;742;786;802;521;247;110	15			1	2					1	4	1	3				3	1	3
A0A0U1RRM4;P26599;P26599-2;P26599-3;A6NLN1;K7EKJ7;A0A0D9SF20;K7EK45;K7ES59;A0A087WU68;K7EKX4;A0A087WUW5;K7ELW5	A0A0U1RRM4;P26599;P26599-2;P26599-3;A6NLN1	21;19;19;19;14;10;7;6;4;4;3;3;3	21;19;19;19;14;10;7;6;4;4;3;3;3	18;16;16;16;11;9;6;5;3;3;3;2;2	Polypyrimidine tract-binding protein 1	PTBP1	tr|A0A0U1RRM4|A0A0U1RRM4_HUMAN Polypyrimidine tract-binding protein 1 OS=Homo sapiens OX=9606 GN=PTBP1 PE=1 SV=1;sp|P26599|PTBP1_HUMAN Polypyrimidine tract-binding protein 1 OS=Homo sapiens OX=9606 GN=PTBP1 PE=1 SV=1;sp|P26599-2|PTBP1_HUMAN Isoform 2 of Po	13	21	21	18	21	21	19	20	21	21	19	20	18	18	16	17	51.4	51.4	47.1	62.463	588	588;531;550;557;527;237;197;256;149;227;56;81;105	25.2	7	12	6	2	2	4	5	4	4	3	3	5	4	1			3	3	2
A0A0U1RRM6;Q8N8S7-3;Q8N8S7-2;Q8N8S7;A0A075B6E5;A0A0U1RQP7	A0A0U1RRM6;Q8N8S7-3;Q8N8S7-2;Q8N8S7	14;14;14;14;6;6	14;14;14;14;6;6	14;14;14;14;6;6	Protein enabled homolog	ENAH	tr|A0A0U1RRM6|A0A0U1RRM6_HUMAN Protein enabled homolog OS=Homo sapiens OX=9606 GN=ENAH PE=1 SV=1;sp|Q8N8S7-3|ENAH_HUMAN Isoform 3 of Protein enabled homolog OS=Homo sapiens OX=9606 GN=ENAH;sp|Q8N8S7-2|ENAH_HUMAN Isoform 2 of Protein enabled homolog OS=Homo	6	14	14	14	10	11	2	13	10	11	2	13	10	11	2	13	20.7	20.7	20.7	87.399	802	802;533;570;591;213;242	24.5											1		3	2	3			1	6
A0A0U5Q247	A0A0U5Q247	9	5	1			tr|A0A0U5Q247|A0A0U5Q247_HUMAN HLA class II histocompatibility antigen, DQ beta 1 chain OS=Homo sapiens OX=9606 GN=HLA-DQB1 PE=1 SV=1	1	9	5	1	9	8	9	8	5	4	5	4	1	0	1	0	31.8	23.8	6.5	29.814	261	261	33.8									2	1
A0A0X1KG71;Q8WX92	A0A0X1KG71;Q8WX92	15;12	15;12	15;12	Negative elongation factor B	NELFB	tr|A0A0X1KG71|A0A0X1KG71_HUMAN Negative elongation factor B OS=Homo sapiens OX=9606 GN=NELFB PE=1 SV=1;sp|Q8WX92|NELFB_HUMAN Negative elongation factor B OS=Homo sapiens OX=9606 GN=NELFB PE=1 SV=1	2	15	15	15	14	14	14	15	14	14	14	15	14	14	14	15	27.5	27.5	27.5	70.038	628	628;580	21.9	1	5	8	13	9	4	2
A0A140TA40;A0A140T8Y0;A0A140TA35;A0A0A0MTG1;Q5ST30;Q5ST30-4;Q5ST30-3;Q5ST30-2	A0A140TA40;A0A140T8Y0;A0A140TA35;A0A0A0MTG1;Q5ST30;Q5ST30-4;Q5ST30-3;Q5ST30-2	20;20;20;19;19;19;16;10	2;2;2;1;1;1;1;1	1;1;1;0;0;0;0;0	Valine--tRNA ligase, mitochondrial	VARS2	tr|A0A140TA40|A0A140TA40_HUMAN Valine--tRNA ligase, mitochondrial OS=Homo sapiens OX=9606 GN=VARS2 PE=1 SV=1;tr|A0A140T8Y0|A0A140T8Y0_HUMAN Valine--tRNA ligase, mitochondrial OS=Homo sapiens OX=9606 GN=VARS2 PE=1 SV=1;tr|A0A140TA35|A0A140TA35_HUMAN VARS2 O	8	20	2	1	18	19	18	19	1	2	0	1	0	1	0	0	24.4	3.2	1.9	118.33	1061	1061;1063;1093;1061;1063;1093;923;501	41.8
A0A140T8Z3;A0A140T8Z7;A0A140T9P7	A0A140T8Z3;A0A140T8Z7;A0A140T9P7	6;5;5	1;1;1	1;1;1			tr|A0A140T8Z3|A0A140T8Z3_HUMAN HLA class II histocompatibility antigen, DP beta 1 chain OS=Homo sapiens OX=9606 GN=HLA-DPB1 PE=1 SV=1;tr|A0A140T8Z7|A0A140T8Z7_HUMAN HLA class II histocompatibility antigen, DP beta 1 chain (Fragment) OS=Homo sapiens OX=9606	3	6	1	1	6	5	5	4	1	0	0	0	1	0	0	0	30.3	7.5	7.5	25.819	228	228;229;235	43.5
A0A140T9R6;A0A140T8Z5;P01920;A0A140TA15	A0A140T9R6;A0A140T8Z5;P01920;A0A140TA15	9;9;9;6	1;1;1;1	1;1;1;1	HLA class II histocompatibility antigen, DQ beta 1 chain	HLA-DQB1	tr|A0A140T9R6|A0A140T9R6_HUMAN HLA class II histocompatibility antigen, DQ beta 1 chain OS=Homo sapiens OX=9606 GN=HLA-DQB1 PE=1 SV=1;tr|A0A140T8Z5|A0A140T8Z5_HUMAN HLA class II histocompatibility antigen, DQ beta 1 chain OS=Homo sapiens OX=9606 GN=HLA-DQB	4	9	1	1	9	9	9	9	1	1	1	1	1	1	1	1	37.1	4	4	26.157	224	224;269;261;136	27.2
J3KQ99;A0A140T9Y9;A0A140T9U4;A0A140T9R4;A0A140T9H1;A0A140T9F8;A0A140T9D6;A0A140T914;A0A140T9Y8;A0A140T9U1;A0A140T9J4;A0A140T980;A0A140T909;A0A140T900;A0A140T8Z9;P20036;H0Y6F8;A0A140T9G9;A0A140T9G7;A0A140T9A6;A0A140T992;A0A140T977;A0A140T968;A0A140T961	J3KQ99;A0A140T9Y9;A0A140T9U4;A0A140T9R4;A0A140T9H1;A0A140T9F8;A0A140T9D6;A0A140T914;A0A140T9Y8;A0A140T9U1;A0A140T9J4;A0A140T980;A0A140T909;A0A140T900;A0A140T8Z9;P20036;H0Y6F8;A0A140T9G9;A0A140T9G7;A0A140T9A6;A0A140T992;A0A140T977;A0A140T968;A0A140T961	4;4;4;4;4;4;4;4;4;4;4;4;4;4;4;4;3;3;3;3;3;3;3;3	3;3;3;3;3;3;3;3;3;3;3;3;3;3;3;3;2;2;2;2;2;2;2;2	3;3;3;3;3;3;3;3;3;3;3;3;3;3;3;3;2;2;2;2;2;2;2;2	HLA class II histocompatibility antigen, DP alpha 1 chain	HLA-DPA1	tr|J3KQ99|J3KQ99_HUMAN HLA class II histocompatibility antigen, DP alpha 1 chain (Fragment) OS=Homo sapiens OX=9606 GN=HLA-DPA1 PE=1 SV=1;tr|A0A140T9Y9|A0A140T9Y9_HUMAN HLA class II histocompatibility antigen, DP alpha 1 chain (Fragment) OS=Homo sapiens OX	24	4	3	3	4	3	4	3	3	2	3	2	3	2	3	2	25.4	19.6	19.6	24.059	209	209;209;209;209;209;209;209;209;212;212;212;212;212;212;212;260;128;128;128;128;128;128;128;128	24.2	4								1	2	1
A0A140T9I0;A0A140T9X5;A0A140T913;P01892;A0A140T955;A0A140T933;A0A1W2PRT9;A0A1W2PPQ2	A0A140T9I0;A0A140T9X5;A0A140T913;P01892;A0A140T955;A0A140T933;A0A1W2PRT9;A0A1W2PPQ2	20;20;20;20;17;17;17;16	2;2;2;2;2;2;2;1	0;0;0;0;0;0;0;0	HLA class I histocompatibility antigen, A-2 alpha chain	HLA-A	tr|A0A140T9I0|A0A140T9I0_HUMAN HLA class I histocompatibility antigen, A-3 alpha chain (Fragment) OS=Homo sapiens OX=9606 GN=HLA-A PE=1 SV=1;tr|A0A140T9X5|A0A140T9X5_HUMAN HLA class I histocompatibility antigen, A-3 alpha chain (Fragment) OS=Homo sapiens O	8	20	2	0	18	18	20	18	2	2	2	1	0	0	0	0	54.2	6.8	0	40.79	365	365;371;371;365;299;299;362;339	29.2
A0A140T953	A0A140T953	10	1	1			tr|A0A140T953|A0A140T953_HUMAN HLA class I histocompatibility antigen, B-46 alpha chain (Fragment) OS=Homo sapiens OX=9606 GN=HLA-B PE=1 SV=1	1	10	1	1	8	7	8	9	0	0	0	1	0	0	0	1	47.6	6.1	6.1	27.677	246	246	15															1
F6S093;A0A140T9N4;A0A140T9N2;A0A140T9E7;A0A140T9D1;A0A140T9C7;A0A140T995;A0A140T985;Q5SP00;A0A140T9G2;A0A140T9T2;A0A140T9H8;H0Y732;A0A140T9X4;A0A140T9V7;A0A140T9T3;A0A140T9N9;A0A140T9N7;A0A140T9K8;P28067	F6S093;A0A140T9N4;A0A140T9N2;A0A140T9E7;A0A140T9D1;A0A140T9C7;A0A140T995;A0A140T985;Q5SP00;A0A140T9G2;A0A140T9T2;A0A140T9H8;H0Y732;A0A140T9X4;A0A140T9V7;A0A140T9T3;A0A140T9N9;A0A140T9N7;A0A140T9K8;P28067	2;2;2;2;2;2;2;2;2;2;2;2;2;2;2;2;2;2;2;2	2;2;2;2;2;2;2;2;2;2;2;2;2;2;2;2;2;2;2;2	2;2;2;2;2;2;2;2;2;2;2;2;2;2;2;2;2;2;2;2	HLA class II histocompatibility antigen, DM alpha chain	HLA-DMA	tr|F6S093|F6S093_HUMAN HLA class II histocompatibility antigen, DM alpha chain (Fragment) OS=Homo sapiens OX=9606 GN=HLA-DMA PE=1 SV=1;tr|A0A140T9N4|A0A140T9N4_HUMAN HLA class II histocompatibility antigen, DM alpha chain (Fragment) OS=Homo sapiens OX=9606	20	2	2	2	2	2	1	1	2	2	1	1	2	2	1	1	20.1	20.1	20.1	19.15	169	169;169;169;169;169;169;169;169;227;227;241;261;290;290;290;290;290;290;290;261	36.4									2
A0A140T9Y5;A0A140T997	A0A140T9Y5;A0A140T997	11;11	1;1	1;1			tr|A0A140T9Y5|A0A140T9Y5_HUMAN HLA class I histocompatibility antigen, B-46 alpha chain (Fragment) OS=Homo sapiens OX=9606 GN=HLA-B PE=1 SV=1;tr|A0A140T997|A0A140T997_HUMAN HLA class I histocompatibility antigen, B-46 alpha chain (Fragment) OS=Homo sapiens	2	11	1	1	10	9	10	10	1	0	1	1	1	0	1	1	45.5	5.7	5.7	27.766	246	246;246	14													1	3	1
A0A140T9J9;Q29963;A0A1W2PR11;A0A140T962;A0A140T9B3;A0A140T942;Q31611;A0A0G2JNX1;P17693-6;P17693-2;A0A0G2JPT2	A0A140T9J9;Q29963;A0A1W2PR11;A0A140T962;A0A140T9B3;A0A140T942	16;16;14;14;14;9;2;2;2;2;1	3;3;3;3;3;3;0;0;0;0;0	0;0;0;0;0;0;0;0;0;0;0	HLA class I histocompatibility antigen, Cw-6 alpha chain	HLA-C	tr|A0A140T9J9|A0A140T9J9_HUMAN HLA class I histocompatibility antigen, Cw-6 alpha chain OS=Homo sapiens OX=9606 GN=HLA-C PE=1 SV=1;sp|Q29963|1C06_HUMAN HLA class I histocompatibility antigen, Cw-6 alpha chain OS=Homo sapiens OX=9606 GN=HLA-C PE=1 SV=2;tr|A	11	16	3	0	15	16	15	14	2	3	3	1	0	0	0	0	46.5	6.7	0	41.621	372	372;366;325;368;397;261;246;246;227;246;49	19.8				4	1					2	1
A0A140T9M0;P04222;A0A140T9W2;A0A140T9U0;A0A140T9T1;A0A1W2PNZ7;A0A140TA03;A0A0G2JKJ1	A0A140T9M0;P04222;A0A140T9W2;A0A140T9U0;A0A140T9T1;A0A1W2PNZ7	15;15;13;13;10;9;5;3	2;2;2;2;2;2;0;0	0;0;0;0;0;0;0;0	HLA class I histocompatibility antigen, Cw-3 alpha chain	HLA-C	tr|A0A140T9M0|A0A140T9M0_HUMAN HLA class I histocompatibility antigen, Cw-6 alpha chain OS=Homo sapiens OX=9606 GN=HLA-C PE=1 SV=1;sp|P04222|1C03_HUMAN HLA class I histocompatibility antigen, Cw-3 alpha chain OS=Homo sapiens OX=9606 GN=HLA-C PE=1 SV=2;tr|A	8	15	2	0	12	11	14	14	2	1	2	2	0	0	0	0	46.5	5.4	0	41.513	372	372;366;355;368;261;244;131;131	33.9
A0A140T9T6;A0A182DWE9;A0A140T915;A0A140T9Y2	A0A140T9T6;A0A182DWE9;A0A140T915;A0A140T9Y2	5;5;4;4	2;2;1;1	2;2;1;1			tr|A0A140T9T6|A0A140T9T6_HUMAN HLA class II histocompatibility antigen, DP beta 1 chain OS=Homo sapiens OX=9606 GN=HLA-DPB1 PE=1 SV=1;tr|A0A182DWE9|A0A182DWE9_HUMAN HLA class II histocompatibility antigen, DP beta 1 chain OS=Homo sapiens OX=9606 GN=HLA-DPB	4	5	2	2	4	3	3	5	1	0	0	2	1	0	0	2	25.9	10.5	10.5	25.992	228	228;258;229;235	31.6
A0A140T9T7;Q03518;A0A0S2Z4R8	A0A140T9T7;Q03518	14;14;6	14;14;6	14;14;6	Antigen peptide transporter 1	TAP1	tr|A0A140T9T7|A0A140T9T7_HUMAN Antigen peptide transporter 1 OS=Homo sapiens OX=9606 GN=TAP1 PE=1 SV=1;sp|Q03518|TAP1_HUMAN Antigen peptide transporter 1 OS=Homo sapiens OX=9606 GN=TAP1 PE=1 SV=2	3	14	14	14	14	14	14	14	14	14	14	14	14	14	14	14	27.1	27.1	27.1	87.175	808	808;808;323	27.4	5	4	2	1	3		4	4	6		4
A0A140T9Z3;P13765	A0A140T9Z3;P13765	2;2	2;2	1;1	HLA class II histocompatibility antigen, DO beta chain	HLA-DOB	tr|A0A140T9Z3|A0A140T9Z3_HUMAN HLA class II histocompatibility antigen, DO beta chain (Fragment) OS=Homo sapiens OX=9606 GN=HLA-DOB PE=1 SV=1;sp|P13765|DOB_HUMAN HLA class II histocompatibility antigen, DO beta chain OS=Homo sapiens OX=9606 GN=HLA-DOB PE=1	2	2	2	1	0	2	1	2	0	2	1	2	0	1	1	1	9	9	4.1	27.237	244	244;273	33.6
E9PQZ5;A0A140TA01;O43189;A2AB22;A2AB23;E9PQT8;O43189-2;A0A140T9U3	E9PQZ5;A0A140TA01;O43189;A2AB22;A2AB23;E9PQT8;O43189-2	3;3;3;2;2;2;2;1	3;3;3;2;2;2;2;1	3;3;3;2;2;2;2;1	PHD finger protein 1	PHF1	tr|E9PQZ5|E9PQZ5_HUMAN PHD finger protein 1 OS=Homo sapiens OX=9606 GN=PHF1 PE=1 SV=1;tr|A0A140TA01|A0A140TA01_HUMAN PHD finger protein 1 OS=Homo sapiens OX=9606 GN=PHF1 PE=1 SV=1;sp|O43189|PHF1_HUMAN PHD finger protein 1 OS=Homo sapiens OX=9606 GN=PHF1 PE	8	3	3	3	3	3	3	3	3	3	3	3	3	3	3	3	10.4	10.4	10.4	43.865	393	393;393;567;145;227;419;457;243	35.5
A0A140TA09;Q99942	A0A140TA09;Q99942	2;2	2;2	2;2	E3 ubiquitin-protein ligase RNF5	RNF5	tr|A0A140TA09|A0A140TA09_HUMAN E3 ubiquitin-protein ligase RNF5 OS=Homo sapiens OX=9606 GN=RNF5 PE=1 SV=1;sp|Q99942|RNF5_HUMAN E3 ubiquitin-protein ligase RNF5 OS=Homo sapiens OX=9606 GN=RNF5 PE=1 SV=1	2	2	2	2	2	2	2	2	2	2	2	2	2	2	2	2	26.4	26.4	26.4	10.013	91	91;180	29.8
A0A140TA86;Q5XKP0;K7EIR2;A0A140TA84	A0A140TA86;Q5XKP0;K7EIR2;A0A140TA84	4;4;2;2	4;4;2;2	4;4;2;2	Protein QIL1	QIL1;C19orf70	tr|A0A140TA86|A0A140TA86_HUMAN MICOS complex subunit MIC13 OS=Homo sapiens OX=9606 GN=C19orf70 PE=1 SV=1;sp|Q5XKP0|MIC13_HUMAN MICOS complex subunit MIC13 OS=Homo sapiens OX=9606 GN=MIC13 PE=1 SV=1;tr|K7EIR2|K7EIR2_HUMAN MICOS complex subunit MIC13 OS=Homo	4	4	4	4	4	4	4	4	4	4	4	4	4	4	4	4	57.9	57.9	57.9	15.436	140	140;118;88;110	32
A0A182DWF2;D3YTF8;A0A182DWF3;Q9NNW7-2;Q9NNW7;A0A096LPK7;Q9NNW7-3;A0A096LPD9;E7EWK1;A0A0U1RQX0;Q9NNW7-4;A0A096LPH4;A0A096LNY7;A0A096LPB7;A0A096LP96	A0A182DWF2;D3YTF8;A0A182DWF3;Q9NNW7-2;Q9NNW7;A0A096LPK7;Q9NNW7-3;A0A096LPD9;E7EWK1;A0A0U1RQX0;Q9NNW7-4	11;11;11;11;11;9;9;7;7;6;6;2;2;2;2	10;10;10;10;10;8;9;6;6;6;6;2;2;2;2	10;10;10;10;10;8;9;6;6;6;6;2;2;2;2	Thioredoxin reductase 2, mitochondrial	TXNRD2	tr|A0A182DWF2|A0A182DWF2_HUMAN Thioredoxin reductase 2, mitochondrial OS=Homo sapiens OX=9606 GN=TXNRD2 PE=1 SV=1;tr|D3YTF8|D3YTF8_HUMAN Thioredoxin reductase 2, mitochondrial OS=Homo sapiens OX=9606 GN=TXNRD2 PE=1 SV=3;tr|A0A182DWF3|A0A182DWF3_HUMAN Thior	15	11	10	10	10	11	11	9	9	10	10	8	9	10	10	8	24.9	21.9	21.9	53.567	494	494;501;523;498;524;463;428;306;338;362;277;165;171;180;212	33.8	2	4													1	4
A0A182DWH4	A0A182DWH4	12	7	4			tr|A0A182DWH4|A0A182DWH4_HUMAN HLA class II histocompatibility antigen, DR beta 3 chain OS=Homo sapiens OX=9606 GN=HLA-DRB3 PE=1 SV=1	1	12	7	4	9	11	8	7	4	7	3	3	2	4	3	2	48.5	26.3	12.4	29.941	266	266	28.1													3	2	2	1
A0A1B0GTC3;A0A1B0GVH5;Q9C0B1;A0A1B0GUC3;A0A1B0GV98;A0A1B0GTC5;A0A1B0GU26;A0A1B0GTY1;A0A1B0GTI3;A0A1B0GUY7;Q9C0B1-4;Q9C0B1-2;A0A1B0GTZ8;Q9C0B1-3	A0A1B0GTC3;A0A1B0GVH5;Q9C0B1;A0A1B0GUC3;A0A1B0GV98;A0A1B0GTC5;A0A1B0GU26;A0A1B0GTY1	20;20;20;18;18;18;18;16;9;7;4;3;2;2	20;20;20;18;18;18;18;16;9;7;4;3;2;2	20;20;20;18;18;18;18;16;9;7;4;3;2;2	Alpha-ketoglutarate-dependent dioxygenase FTO	FTO	tr|A0A1B0GTC3|A0A1B0GTC3_HUMAN Alpha-ketoglutarate-dependent dioxygenase FTO OS=Homo sapiens OX=9606 GN=FTO PE=1 SV=1;tr|A0A1B0GVH5|A0A1B0GVH5_HUMAN Alpha-ketoglutarate-dependent dioxygenase FTO OS=Homo sapiens OX=9606 GN=FTO PE=1 SV=1;sp|Q9C0B1|FTO_HUMAN	14	20	20	20	20	18	19	19	20	18	19	19	20	18	19	19	47.8	47.8	47.8	61.313	533	533;559;505;450;455;457;481;421;275;173;106;127;66;60	28.7	1	4	7	5	4								1	1	3			2	8
Q8TEK8;A0A1B0GTG4;Q8WWW0-2;Q8WWW0;A0A075B763;Q8WWW0-3	Q8TEK8;A0A1B0GTG4;Q8WWW0-2;Q8WWW0;A0A075B763;Q8WWW0-3	6;6;6;6;4;4	6;6;6;6;4;4	6;6;6;6;4;4	Ras association domain-containing protein 5	FLJ00186;RASSF5	tr|Q8TEK8|Q8TEK8_HUMAN FLJ00186 protein (Fragment) OS=Homo sapiens OX=9606 GN=RASSF5 PE=1 SV=1;tr|A0A1B0GTG4|A0A1B0GTG4_HUMAN Ras association domain-containing protein 5 OS=Homo sapiens OX=9606 GN=RASSF5 PE=1 SV=1;sp|Q8WWW0-2|RASF5_HUMAN Isoform 2 of Ras a	6	6	6	6	4	5	5	6	4	5	5	6	4	5	5	6	36.8	36.8	36.8	20.905	185	185;318;265;418;350;336	21.2	3									4					3		4	4
A0A1B0GWJ0;A0A1B0GTJ7;P30566;A0A0A6YY92;P30566-2;A0A1B0GWF8;A0A1B0GTG9;A0A096LNY6;A0A096LNY5;A0A096LPA2;A0A096LNY4;A0A096LP92;B4DEP1;A0A096LP72;A0A1W2PRX2;V9GY96;A0A096LP76	A0A1B0GWJ0;A0A1B0GTJ7;P30566;A0A0A6YY92;P30566-2;A0A1B0GWF8;A0A1B0GTG9;A0A096LNY6	16;16;16;15;14;13;12;11;7;5;4;3;3;3;2;1;1	16;16;16;15;14;13;12;11;7;5;4;3;3;3;2;1;1	16;16;16;15;14;13;12;11;7;5;4;3;3;3;2;1;1	Adenylosuccinate lyase	ADSL	tr|A0A1B0GWJ0|A0A1B0GWJ0_HUMAN Adenylosuccinate lyase OS=Homo sapiens OX=9606 GN=ADSL PE=1 SV=1;tr|A0A1B0GTJ7|A0A1B0GTJ7_HUMAN Adenylosuccinate lyase OS=Homo sapiens OX=9606 GN=ADSL PE=1 SV=1;sp|P30566|PUR8_HUMAN Adenylosuccinate lyase OS=Homo sapiens OX=9	17	16	16	16	15	16	15	16	15	16	15	16	15	16	15	16	38.8	38.8	38.8	54.465	480	480;480;484;498;425;403;377;360;262;133;164;78;127;149;142;57;102	23.4			5	5	1	5	5	13	5					1	6	8
A0A1B0GTL5;Q9BXF6	A0A1B0GTL5;Q9BXF6	22;17	22;17	22;17	Rab11 family-interacting protein 5	RAB11FIP5	tr|A0A1B0GTL5|A0A1B0GTL5_HUMAN Rab11 family-interacting protein 5 OS=Homo sapiens OX=9606 GN=RAB11FIP5 PE=1 SV=1;sp|Q9BXF6|RFIP5_HUMAN Rab11 family-interacting protein 5 OS=Homo sapiens OX=9606 GN=RAB11FIP5 PE=1 SV=1	2	22	22	22	21	6	5	18	21	6	5	18	21	6	5	18	25.1	25.1	25.1	138.41	1324	1324;653	25.4	2	2					4	3		4	1	2		1	1			1	2
A0A1B0GTP7;E7EMM4;A0A1B0GW68;A0A1B0GUA4;A0A1B0GTM3;A0A1B0GTZ5;A0A1B0GUH5;Q13510;Q13510-2;A0A1B0GUE3;A0A1B0GUG1;A0A1B0GUW4;Q13510-3;A0A1B0GV06;A0A1B0GUB3;A0A1B0GVG2;A0A1B0GV95;A0A1B0GW48;A0A1B0GVJ1;A0A1B0GU62;A0A1B0GU06;A0A1B0GVE7;A0A1B0GV88;A0A1B0GVA3;A0A1B0GW66;A0A1B0GUJ3	A0A1B0GTP7;E7EMM4;A0A1B0GW68;A0A1B0GUA4;A0A1B0GTM3;A0A1B0GTZ5;A0A1B0GUH5;Q13510;Q13510-2;A0A1B0GUE3;A0A1B0GUG1;A0A1B0GUW4;Q13510-3;A0A1B0GV06;A0A1B0GUB3;A0A1B0GVG2	10;10;10;10;10;10;10;10;10;8;8;8;7;6;5;5;4;4;4;4;4;3;2;2;2;2	10;10;10;10;10;10;10;10;10;8;8;8;7;6;5;5;4;4;4;4;4;3;2;2;2;2	8;8;8;8;8;8;8;8;8;8;6;8;6;6;3;3;2;2;2;2;2;2;0;2;2;2	Acid ceramidase;Acid ceramidase subunit alpha;Acid ceramidase subunit beta	ASAH1	tr|A0A1B0GTP7|A0A1B0GTP7_HUMAN Acid ceramidase OS=Homo sapiens OX=9606 GN=ASAH1 PE=1 SV=1;tr|E7EMM4|E7EMM4_HUMAN Acid ceramidase OS=Homo sapiens OX=9606 GN=ASAH1 PE=1 SV=1;tr|A0A1B0GW68|A0A1B0GW68_HUMAN Acid ceramidase OS=Homo sapiens OX=9606 GN=ASAH1 PE=1	26	10	10	8	9	9	9	7	9	9	9	7	7	7	7	5	49	49	39.6	32.573	288	288;370;374;375;376;386;393;395;411;330;366;368;389;200;246;341;140;173;175;185;191;184;62;110;125;151	25.7	1									6	3	3	5	3					4
A0A1B0GTU3;Q96L93-5;Q96L93-4;Q96L93;Q96L93-6;Q96L93-2;A0A0A0MRC9	A0A1B0GTU3;Q96L93-5;Q96L93-4;Q96L93;Q96L93-6;Q96L93-2	3;3;3;3;2;2;1	2;2;2;2;1;1;1	2;2;2;2;1;1;1	Kinesin-like protein KIF16B	KIF16B	tr|A0A1B0GTU3|A0A1B0GTU3_HUMAN Kinesin-like protein KIF16B OS=Homo sapiens OX=9606 GN=KIF16B PE=1 SV=1;sp|Q96L93-5|KI16B_HUMAN Isoform 4 of Kinesin-like protein KIF16B OS=Homo sapiens OX=9606 GN=KIF16B;sp|Q96L93-4|KI16B_HUMAN Isoform 3 of Kinesin-like prot	7	3	2	2	3	2	1	3	2	1	0	2	2	1	0	2	3.3	2.6	2.6	146.32	1266	1266;1161;1287;1317;1276;1392;201	24.6			1	1
A0A1B0GTU4;F5GZ78;P49023-2;P49023;P49023-3;A0A1B0GU60;P49023-4;F5H836;A0A1B0GV30	A0A1B0GTU4;F5GZ78;P49023-2;P49023;P49023-3;A0A1B0GU60;P49023-4	7;6;6;6;6;5;4;2;1	7;6;6;6;6;5;4;2;1	7;6;6;6;6;5;4;2;1	Paxillin	PXN	tr|A0A1B0GTU4|A0A1B0GTU4_HUMAN Paxillin OS=Homo sapiens OX=9606 GN=PXN PE=1 SV=1;tr|F5GZ78|F5GZ78_HUMAN Paxillin OS=Homo sapiens OX=9606 GN=PXN PE=1 SV=1;sp|P49023-2|PAXI_HUMAN Isoform Alpha of Paxillin OS=Homo sapiens OX=9606 GN=PXN;sp|P49023|PAXI_HUMAN P	9	7	7	7	7	6	6	6	7	6	6	6	7	6	6	6	11.2	11.2	11.2	115.9	1081	1081;589;557;591;605;706;424;176;207	32.8														1	2		4
A0A1B0GU86;C9JMV9;Q03154;Q03154-4;Q03154-3;Q03154-2;A0A1B0GV31;A0A1B0GVA5;C9JYZ0;F8WC59;A0A1B0GTG3	A0A1B0GU86;C9JMV9;Q03154;Q03154-4;Q03154-3;Q03154-2;A0A1B0GV31;A0A1B0GVA5	12;12;12;11;10;9;7;6;5;4;1	1;1;1;1;1;1;0;0;0;0;0	1;1;1;1;1;1;0;0;0;0;0	Aminoacylase-1	ABHD14A-ACY1;ACY1	tr|A0A1B0GU86|A0A1B0GU86_HUMAN Aminoacylase-1 OS=Homo sapiens OX=9606 GN=ACY1 PE=4 SV=1;tr|C9JMV9|C9JMV9_HUMAN ABHD14A-ACY1 readthrough OS=Homo sapiens OX=9606 GN=ABHD14A-ACY1 PE=4 SV=1;sp|Q03154|ACY1_HUMAN Aminoacylase-1 OS=Homo sapiens OX=9606 GN=ACY1 PE	11	12	1	1	12	10	12	11	1	1	1	1	1	1	1	1	39.1	4	4	42.179	373	373;509;408;373;343;336;275;264;228;201;113	15.9															4	4	3
A0A1B0GUA3;Q96EK5;A0A0D9SFK7;A0A1B0GUH6;A0A1B0GTE6;A0A1B0GV79;A0A1B0GW21;A0A1B0GVY9;A0A1B0GU96	A0A1B0GUA3;Q96EK5	15;15;7;7;6;4;4;2;1	15;15;7;7;6;4;4;2;1	15;15;7;7;6;4;4;2;1	KIF1-binding protein	KIAA1279	tr|A0A1B0GUA3|A0A1B0GUA3_HUMAN KIF1-binding protein OS=Homo sapiens OX=9606 GN=KIF1BP PE=1 SV=1;sp|Q96EK5|KBP_HUMAN KIF1-binding protein OS=Homo sapiens OX=9606 GN=KIF1BP PE=1 SV=1	9	15	15	15	12	12	13	14	12	12	13	14	12	12	13	14	30.3	30.3	30.3	74.783	646	646;621;297;342;267;169;209;189;101	23	4	5	3								4	5				1	4	6
A0A1B0GUD6;J3KNL5;A0A1B0GWG7;Q3KR37;Q3KR37-4;A0A024R3M2;Q3KR37-2;A0A2R8Y5X2;E9PRD6;Q3KR37-3;A0A0J9YXF6;A0A0J9YXZ1;A0A0J9YY71;A0A1B0GVV0;A0A1W2PQ30	A0A1B0GUD6;J3KNL5;A0A1B0GWG7;Q3KR37;Q3KR37-4;A0A024R3M2;Q3KR37-2;A0A2R8Y5X2	9;8;8;8;8;7;7;5;4;4;3;3;2;1;1	9;8;8;8;8;7;7;5;4;4;3;3;2;1;1	9;8;8;8;8;7;7;5;4;4;3;3;2;1;1	GRAM domain-containing protein 1B	GRAMD1B;hCG_39893	tr|A0A1B0GUD6|A0A1B0GUD6_HUMAN GRAM domain-containing protein 1B OS=Homo sapiens OX=9606 GN=GRAMD1B PE=1 SV=1;tr|J3KNL5|J3KNL5_HUMAN GRAM domain-containing protein 1B OS=Homo sapiens OX=9606 GN=GRAMD1B PE=1 SV=1;tr|A0A1B0GWG7|A0A1B0GWG7_HUMAN GRAM domain-c	15	9	9	9	1	9	3	2	1	9	3	2	1	9	3	2	12.5	12.5	12.5	101.13	877	877;738;767;738;745;694;698;702;441;425;166;171;108;135;174	15.3			2	2	3	2				1
A0A1B0GUF4;O60447;O60447-2	A0A1B0GUF4;O60447;O60447-2	3;3;3	3;3;3	3;3;3	Ecotropic viral integration site 5 protein homolog	EVI5	tr|A0A1B0GUF4|A0A1B0GUF4_HUMAN Ecotropic viral integration site 5 protein homolog (Fragment) OS=Homo sapiens OX=9606 GN=EVI5 PE=1 SV=1;sp|O60447|EVI5_HUMAN Ecotropic viral integration site 5 protein homolog OS=Homo sapiens OX=9606 GN=EVI5 PE=1 SV=3;sp|O604	3	3	3	3	3	3	3	2	3	3	3	2	3	3	3	2	11.4	11.4	11.4	37.622	324	324;810;821	12.9	1	3	1						1	3
A0A1B0GUI1;Q6GYQ0;Q6GYQ0-5;Q6GYQ0-2;Q6GYQ0-7;Q6GYQ0-6;Q6GYQ0-4;Q6GYQ0-3;H0YJB5;H0YJ04;A0A087WYA8;H7BZA8	A0A1B0GUI1;Q6GYQ0;Q6GYQ0-5;Q6GYQ0-2;Q6GYQ0-7;Q6GYQ0-6;Q6GYQ0-4;Q6GYQ0-3	24;23;23;23;22;22;21;12;7;4;1;1	24;23;23;23;22;22;21;12;7;4;1;1	23;22;22;22;21;21;20;12;6;3;0;0	Ral GTPase-activating protein subunit alpha-1	RALGAPA1	tr|A0A1B0GUI1|A0A1B0GUI1_HUMAN Ral GTPase-activating protein subunit alpha-1 OS=Homo sapiens OX=9606 GN=RALGAPA1 PE=1 SV=1;sp|Q6GYQ0|RGPA1_HUMAN Ral GTPase-activating protein subunit alpha-1 OS=Homo sapiens OX=9606 GN=RALGAPA1 PE=1 SV=1;sp|Q6GYQ0-5|RGPA1_H	12	24	24	23	21	17	23	17	21	17	23	17	20	16	22	16	12.1	12.1	11.6	280.41	2495	2495;2036;2073;2083;2049;2083;1961;1104;722;356;237;250	24.3	8	3			3	2		5		1	9	5		1
A0A1B0GUN5	A0A1B0GUN5	1	1	1			tr|A0A1B0GUN5|A0A1B0GUN5_HUMAN Pleckstrin homology domain-containing family A member 6 OS=Homo sapiens OX=9606 GN=PLEKHA6 PE=1 SV=1	1	1	1	1	1	1	1	1	1	1	1	1	1	1	1	1	0.7	0.7	0.7	131.29	1172	1172	31.4
A0A1B0GUS7;B1AM27;O14795;O14795-2;I6L9J0;F8W8M9;A0A0U1RRL2;A0A0U1RRB5	A0A1B0GUS7;B1AM27;O14795;O14795-2;I6L9J0;F8W8M9	18;17;17;17;12;12;5;1	18;17;17;17;12;12;5;1	6;5;5;5;0;0;5;0	Protein unc-13 homolog B	UNC13B	tr|A0A1B0GUS7|A0A1B0GUS7_HUMAN Protein unc-13 homolog B OS=Homo sapiens OX=9606 GN=UNC13B PE=1 SV=1;tr|B1AM27|B1AM27_HUMAN Protein unc-13 homolog B OS=Homo sapiens OX=9606 GN=UNC13B PE=1 SV=1;sp|O14795|UN13B_HUMAN Protein unc-13 homolog B OS=Homo sapiens O	8	18	18	6	18	13	14	12	18	13	14	12	6	6	6	4	5	5	2.1	484.12	4340	4340;1622;1591;1610;1197;1197;465;189	20.9	4			4	3	1	6	5	2		1	3						1	3
A0A1B0GUT7;A0A1B0GVW0;O75787-2;O75787;A0A1B0GTB0;A0A1B0GVB9;A0A1C7CYW4;A0A1B0GWJ8;H7C3E1;B7Z1I9;A0A1B0GVC7;B7Z413;A0A1B0GTU8;A0A1B0GW13;A0A1B0GV60;A0A1B0GU12;A0A1B0GWD6;A0A1B0GVI9;A0A1B0GV24;A0A1B0GVZ1;H7C240;A0A1B0GUV3	A0A1B0GUT7;A0A1B0GVW0;O75787-2;O75787;A0A1B0GTB0;A0A1B0GVB9;A0A1C7CYW4;A0A1B0GWJ8;H7C3E1;B7Z1I9;A0A1B0GVC7;B7Z413;A0A1B0GTU8;A0A1B0GW13;A0A1B0GV60;A0A1B0GU12	9;9;9;9;8;8;8;7;7;7;6;6;6;5;5;5;4;4;3;2;2;1	9;9;9;9;8;8;8;7;7;7;6;6;6;5;5;5;4;4;3;2;2;1	9;9;9;9;8;8;8;7;7;7;6;6;6;5;5;5;4;4;3;2;2;1	Renin receptor	ATP6AP2	tr|A0A1B0GUT7|A0A1B0GUT7_HUMAN Renin receptor OS=Homo sapiens OX=9606 GN=ATP6AP2 PE=1 SV=1;tr|A0A1B0GVW0|A0A1B0GVW0_HUMAN Renin receptor OS=Homo sapiens OX=9606 GN=ATP6AP2 PE=1 SV=1;sp|O75787-2|RENR_HUMAN Isoform 2 of Renin receptor OS=Homo sapiens OX=9606	22	9	9	9	9	9	9	9	9	9	9	9	9	9	9	9	29.9	29.9	29.9	36.779	331	331;345;318;350;294;317;349;258;262;272;242;274;301;186;209;273;186;196;143;101;128;76	18.4	4	1	4							4	3	3	4	3		1	3	5
A0A1B0GUZ7;Q14156;Q14156-3;Q14156-2;E5RJS1	A0A1B0GUZ7;Q14156;Q14156-3;Q14156-2	17;17;16;16;3	17;17;16;16;3	17;17;16;16;3	Protein EFR3 homolog A	EFR3A	tr|A0A1B0GUZ7|A0A1B0GUZ7_HUMAN Protein EFR3 homolog A OS=Homo sapiens OX=9606 GN=EFR3A PE=1 SV=1;sp|Q14156|EFR3A_HUMAN Protein EFR3 homolog A OS=Homo sapiens OX=9606 GN=EFR3A PE=1 SV=2;sp|Q14156-3|EFR3A_HUMAN Isoform 3 of Protein EFR3 homolog A OS=Homo sap	5	17	17	17	17	15	16	16	17	15	16	16	17	15	16	16	22.4	22.4	22.4	96.13	848	848;821;777;785;133	31.2		1	4						4						1	4			4
A0A1B0GV14;A0A1B0GTJ9;A0A1B0GUP7	A0A1B0GV14;A0A1B0GTJ9	3;2;1	2;2;0	2;2;0			tr|A0A1B0GV14|A0A1B0GV14_HUMAN Uncharacterized protein C1orf112 OS=Homo sapiens OX=9606 GN=C1orf112 PE=1 SV=1;tr|A0A1B0GTJ9|A0A1B0GTJ9_HUMAN Uncharacterized protein C1orf112 OS=Homo sapiens OX=9606 GN=C1orf112 PE=4 SV=1	3	3	2	2	3	1	3	3	2	0	2	2	2	0	2	2	26.1	18.3	18.3	20.518	180	180;56;161	17				3
A0A1B0GV23;A0A1B0GVD5;A0A1B0GWE8;P07339;A0A1B0GW44;A0A1B0GVP3;A0A1B0GU92;A0A1B0GU03;C9JH19;H7C469;F8WD96;H7C1V0;F8W787;A0A1B0GVF1;A0A1B0GV01	A0A1B0GV23;A0A1B0GVD5;A0A1B0GWE8;P07339;A0A1B0GW44;A0A1B0GVP3;A0A1B0GU92;A0A1B0GU03;C9JH19;H7C469;F8WD96	14;14;14;14;13;12;12;12;9;9;8;6;5;1;1	14;14;14;14;13;12;12;12;9;9;8;6;5;1;1	14;14;14;14;13;12;12;12;9;9;8;6;5;1;1	Cathepsin D;Cathepsin D light chain;Cathepsin D heavy chain	CTSD	tr|A0A1B0GV23|A0A1B0GV23_HUMAN Cathepsin D OS=Homo sapiens OX=9606 GN=CTSD PE=1 SV=1;tr|A0A1B0GVD5|A0A1B0GVD5_HUMAN Cathepsin D OS=Homo sapiens OX=9606 GN=CTSD PE=1 SV=1;tr|A0A1B0GWE8|A0A1B0GWE8_HUMAN Cathepsin D OS=Homo sapiens OX=9606 GN=CTSD PE=1 SV=1;s	15	14	14	14	14	14	14	14	14	14	14	14	14	14	14	14	45.3	45.3	45.3	43.831	406	406;409;410;412;405;405;557;582;299;336;276;189;199;73;94	23.1	5	3		2	8	2	11	7							4			4	8
A0A1B0GV47;Q7Z4S6-5;Q7Z4S6-2;Q7Z4S6;Q7Z4S6-4;Q7Z4S6-3;Q7Z4S6-6;H0YHT2;H0YIM6;H0YIM7;Q86VH2-2	A0A1B0GV47;Q7Z4S6-5;Q7Z4S6-2;Q7Z4S6;Q7Z4S6-4;Q7Z4S6-3;Q7Z4S6-6;H0YHT2	48;48;48;48;48;46;44;26;12;11;1	48;48;48;48;48;46;44;26;12;11;1	33;33;33;33;33;31;29;15;11;7;0	Kinesin-like protein KIF21A	KIF21A	tr|A0A1B0GV47|A0A1B0GV47_HUMAN Kinesin-like protein KIF21A (Fragment) OS=Homo sapiens OX=9606 GN=KIF21A PE=1 SV=1;sp|Q7Z4S6-5|KI21A_HUMAN Isoform 5 of Kinesin-like protein KIF21A OS=Homo sapiens OX=9606 GN=KIF21A;sp|Q7Z4S6-2|KI21A_HUMAN Isoform 2 of Kinesi	11	48	48	33	46	46	47	47	46	46	47	47	31	33	33	33	36.5	36.5	23.2	184.71	1653	1653;1637;1661;1674;1675;1627;1621;975;475;290;1335	27.4	10	16	4			7	6	4	5	2	16	4	9	9	4		5	1	3
A0A1B0GV68;M0QYB0;C9JME2;Q9Y4F1;Q9Y4F1-2	A0A1B0GV68;M0QYB0;C9JME2;Q9Y4F1;Q9Y4F1-2	2;1;1;1;1	2;1;1;1;1	2;1;1;1;1	FERM, RhoGEF and pleckstrin domain-containing protein 1	FARP1	tr|A0A1B0GV68|A0A1B0GV68_HUMAN FERM, ARHGEF and pleckstrin domain-containing protein 1 OS=Homo sapiens OX=9606 GN=FARP1 PE=1 SV=1;tr|M0QYB0|M0QYB0_HUMAN FERM, ARHGEF and pleckstrin domain-containing protein 1 (Fragment) OS=Homo sapiens OX=9606 GN=FARP1 PE=	5	2	2	2	0	2	0	2	0	2	0	2	0	2	0	2	5	5	5	88.1	801	801;203;1076;1045;1076	37.5
A0A1B0GV70;Q96N21;Q96N21-2;I3L4S7	A0A1B0GV70;Q96N21;Q96N21-2	5;5;3;1	5;5;3;1	5;5;3;1	AP-4 complex accessory subunit tepsin	ENTHD2	tr|A0A1B0GV70|A0A1B0GV70_HUMAN AP-4 complex accessory subunit Tepsin OS=Homo sapiens OX=9606 GN=TEPSIN PE=1 SV=1;sp|Q96N21|AP4AT_HUMAN AP-4 complex accessory subunit Tepsin OS=Homo sapiens OX=9606 GN=TEPSIN PE=1 SV=1;sp|Q96N21-2|AP4AT_HUMAN Isoform 2 of AP	4	5	5	5	5	4	5	3	5	4	5	3	5	4	5	3	15.3	15.3	15.3	62.041	593	593;525;441;113	32.8										2
A0A1B0GV94	A0A1B0GV94	5	1	1			tr|A0A1B0GV94|A0A1B0GV94_HUMAN Ceroid-lipofuscinosis neuronal protein 5 (Fragment) OS=Homo sapiens OX=9606 GN=CLN5 PE=4 SV=1	1	5	1	1	5	4	5	5	1	1	1	1	1	1	1	1	24.5	6.5	6.5	31.053	277	277	33.2
A0A1B0GVD3;Q6ZN17-2;Q6ZN17;A0A1B0GTK2	A0A1B0GVD3;Q6ZN17-2;Q6ZN17;A0A1B0GTK2	4;4;4;3	4;4;4;3	4;4;4;3	Protein lin-28 homolog B	LIN28B	tr|A0A1B0GVD3|A0A1B0GVD3_HUMAN Protein lin-28 homolog B OS=Homo sapiens OX=9606 GN=LIN28B PE=1 SV=1;sp|Q6ZN17-2|LN28B_HUMAN Isoform 2 of Protein lin-28 homolog B OS=Homo sapiens OX=9606 GN=LIN28B;sp|Q6ZN17|LN28B_HUMAN Protein lin-28 homolog B OS=Homo sapie	4	4	4	4	4	4	1	1	4	4	1	1	4	4	1	1	17.8	17.8	17.8	27.957	258	258;180;250;209	37.8
A0A1B0GVI7;A0A2R8Y7G1;P35869	A0A1B0GVI7;A0A2R8Y7G1;P35869	2;2;2	2;2;2	2;2;2	Aryl hydrocarbon receptor	AHR	tr|A0A1B0GVI7|A0A1B0GVI7_HUMAN Uncharacterized protein (Fragment) OS=Homo sapiens OX=9606 PE=4 SV=1;tr|A0A2R8Y7G1|A0A2R8Y7G1_HUMAN Aryl hydrocarbon receptor OS=Homo sapiens OX=9606 GN=AHR PE=1 SV=1;sp|P35869|AHR_HUMAN Aryl hydrocarbon receptor OS=Homo sapi	3	2	2	2	2	2	0	2	2	2	0	2	2	2	0	2	2.8	2.8	2.8	90.58	797	797;833;848	24																		3
A0A1B0GVL4;E7EUR8;P78312-4;P78312-6;P78312-2;P78312-5;P78312;D6RFZ4;P78312-3	A0A1B0GVL4;E7EUR8;P78312-4;P78312-6;P78312-2;P78312-5;P78312	5;3;3;3;3;3;3;1;1	5;3;3;3;3;3;3;1;1	5;3;3;3;3;3;3;1;1	Protein FAM193A	FAM193A	tr|A0A1B0GVL4|A0A1B0GVL4_HUMAN Protein FAM193A OS=Homo sapiens OX=9606 GN=FAM193A PE=1 SV=1;tr|E7EUR8|E7EUR8_HUMAN Protein FAM193A (Fragment) OS=Homo sapiens OX=9606 GN=FAM193A PE=1 SV=1;sp|P78312-4|F193A_HUMAN Isoform 4 of Protein FAM193A OS=Homo sapiens	9	5	5	5	4	5	5	4	4	5	5	4	4	5	5	4	3.5	3.5	3.5	166.37	1515	1515;1006;1119;1211;1224;1246;1265;804;792	5.36	6	2	8			3
A0A1B0GVP4;Q8N3X6-3;Q8N3X6;C9JI46	A0A1B0GVP4;Q8N3X6-3;Q8N3X6	3;2;2;1	3;2;2;1	3;2;2;1	Ligand-dependent nuclear receptor corepressor-like protein	LCORL	tr|A0A1B0GVP4|A0A1B0GVP4_HUMAN Ligand-dependent nuclear receptor corepressor-like protein OS=Homo sapiens OX=9606 GN=LCORL PE=1 SV=1;sp|Q8N3X6-3|LCORL_HUMAN Isoform 3 of Ligand-dependent nuclear receptor corepressor-like protein OS=Homo sapiens OX=9606 GN=	4	3	3	3	3	3	3	3	3	3	3	3	3	3	3	3	2.8	2.8	2.8	211.48	1871	1871;318;602;518	36.9
A0A1B0GWF2;A0A1B0GVQ5;P61764;P61764-2;A0A2R8Y5D4;A0A0D9SG72;A0A1B0GTP9;A0A1B0GW76;A0A0D9SEH5;A0A0D9SFQ7;A0A0D9SFW6;A0A0D9SEP9;A0A096LP52;A0A1B0GTD8;A0A1B0GVV9;A0A096LP33	A0A1B0GWF2;A0A1B0GVQ5;P61764;P61764-2;A0A2R8Y5D4;A0A0D9SG72;A0A1B0GTP9;A0A1B0GW76	20;20;20;20;19;19;19;11;4;4;4;3;3;2;2;1	20;20;20;20;19;19;19;11;4;4;4;3;3;2;2;1	20;20;20;20;19;19;19;11;4;4;4;3;3;2;2;1	Syntaxin-binding protein 1	STXBP1	tr|A0A1B0GWF2|A0A1B0GWF2_HUMAN Syntaxin-binding protein 1 OS=Homo sapiens OX=9606 GN=STXBP1 PE=1 SV=1;tr|A0A1B0GVQ5|A0A1B0GVQ5_HUMAN Syntaxin-binding protein 1 OS=Homo sapiens OX=9606 GN=STXBP1 PE=1 SV=1;sp|P61764|STXB1_HUMAN Syntaxin-binding protein 1 OS=	16	20	20	20	19	19	18	20	19	19	18	20	19	19	18	20	36.9	36.9	36.9	65.215	574	574;577;594;603;580;580;589;360;102;147;149;100;119;55;112;75	20.4	3	4	3	1	3	4	2	4	5		3	1	7	8	8	8		1	3
A0A1B0GVU9;A0A0U1RR79	A0A1B0GVU9	37;2	1;1	1;1			tr|A0A1B0GVU9|A0A1B0GVU9_HUMAN Glutamine--tRNA ligase (Fragment) OS=Homo sapiens OX=9606 GN=QARS PE=1 SV=1	2	37	1	1	34	32	35	34	0	1	1	0	0	1	1	0	55.3	1.4	1.4	83.782	736	736;75	12.7												1	2
A0A1B0GW05;Q2PZI1;H7C1I8;Q2PZI1-2;H7C3M5;Q6NUT2	A0A1B0GW05;Q2PZI1	14;10;3;2;1;1	14;10;3;2;1;1	14;10;3;2;1;1	Probable C-mannosyltransferase DPY19L1	DPY19L1	tr|A0A1B0GW05|A0A1B0GW05_HUMAN Probable C-mannosyltransferase DPY19L1 OS=Homo sapiens OX=9606 GN=DPY19L1 PE=1 SV=1;sp|Q2PZI1|D19L1_HUMAN Probable C-mannosyltransferase DPY19L1 OS=Homo sapiens OX=9606 GN=DPY19L1 PE=2 SV=1	6	14	14	14	10	12	14	13	10	12	14	13	10	12	14	13	23.7	23.7	23.7	84.533	748	748;675;206;85;83;758	24.4						4						1	4	6	4		4	3	4
A0A1B0GW23;C9JMW6;C9J7W8;Q9BUJ0	A0A1B0GW23	12;1;1;1	12;1;1;1	1;1;1;1			tr|A0A1B0GW23|A0A1B0GW23_HUMAN ABHD14A-ACY1 readthrough (Fragment) OS=Homo sapiens OX=9606 GN=ABHD14A-ACY1 PE=4 SV=1	4	12	12	1	12	10	12	11	12	10	12	11	1	1	1	1	25.1	25.1	2.7	65.332	586	586;152;224;271	28.5					2						1	4	8	1
A0A1B0GWA0;Q8IZM8	A0A1B0GWA0	20;7	20;7	20;7			tr|A0A1B0GWA0|A0A1B0GWA0_HUMAN Zinc finger protein 654 OS=Homo sapiens OX=9606 GN=ZNF654 PE=1 SV=1	2	20	20	20	17	16	15	8	17	16	15	8	17	16	15	8	21.1	21.1	21.1	127.87	1128	1128;581	25.9		1	3	2	2		5	3	1						1	4	2	2	4
A0A1B0GWI8	A0A1B0GWI8	1	1	1			tr|A0A1B0GWI8|A0A1B0GWI8_HUMAN AT-rich interactive domain-containing protein 1B (Fragment) OS=Homo sapiens OX=9606 GN=ARID1B PE=1 SV=1	1	1	1	1	1	1	0	1	1	1	0	1	1	1	0	1	73.1	73.1	73.1	2.688	26	26	47.7
A0A1B0GWK2;Q674X7;B0QYQ6;Q674X7-4;Q674X7-3;Q674X7-5;Q674X7-2	A0A1B0GWK2;Q674X7	3;2;1;1;1;1;1	3;2;1;1;1;1;1	3;2;1;1;1;1;1	Kazrin	KAZN	tr|A0A1B0GWK2|A0A1B0GWK2_HUMAN Kazrin OS=Homo sapiens OX=9606 GN=KAZN PE=1 SV=1;sp|Q674X7|KAZRN_HUMAN Kazrin OS=Homo sapiens OX=9606 GN=KAZN PE=1 SV=2	7	3	3	3	1	2	2	2	1	2	2	2	1	2	2	2	3.8	3.8	3.8	96.079	863	863;775;166;327;415;421;421	22.2																	1	1	3
R4GND1;A0A1B0GX65;Q969T4;R4GN77;R4GMM6;R4GNG6;A0A087X283	R4GND1;A0A1B0GX65;Q969T4;R4GN77;R4GMM6;R4GNG6	7;7;7;6;4;4;2	7;7;7;6;4;4;2	4;4;4;4;4;4;0	Ubiquitin-conjugating enzyme E2 E3	UBE2E3	tr|R4GND1|R4GND1_HUMAN Ubiquitin-conjugating enzyme E2 E3 OS=Homo sapiens OX=9606 GN=UBE2E3 PE=1 SV=8;tr|A0A1B0GX65|A0A1B0GX65_HUMAN Ubiquitin-conjugating enzyme E2 E3 (Fragment) OS=Homo sapiens OX=9606 GN=UBE2E3 PE=1 SV=1;sp|Q969T4|UB2E3_HUMAN Ubiquitin-c	7	7	7	4	6	6	7	7	6	6	7	7	3	3	4	4	40.2	40.2	19	19.13	174	174;175;207;123;111;130;94	16.9	1	14	1				4	4	1
A0A1C7CYX1;A0A0A0MSU2;Q6PJG2;H7C1L3;C9JYU7	A0A1C7CYX1;A0A0A0MSU2;Q6PJG2	24;23;23;7;1	24;23;23;7;1	24;23;23;7;1	ELM2 and SANT domain-containing protein 1	ELMSAN1	tr|A0A1C7CYX1|A0A1C7CYX1_HUMAN ELM2 and SANT domain-containing protein 1 OS=Homo sapiens OX=9606 GN=ELMSAN1 PE=1 SV=1;tr|A0A0A0MSU2|A0A0A0MSU2_HUMAN ELM2 and SANT domain-containing protein 1 (Fragment) OS=Homo sapiens OX=9606 GN=ELMSAN1 PE=1 SV=6;sp|Q6PJG2	5	24	24	24	24	21	21	22	24	21	21	22	24	21	21	22	29.8	29.8	29.8	120.73	1099	1099;1018;1045;445;65	24.4	4				4	4				5	5		4	4		2	8	3	4
A0A1C7CYX9;Q16555;Q16555-2;E5RFU4	A0A1C7CYX9;Q16555;Q16555-2	22;22;21;4	22;22;21;4	17;17;17;2	Dihydropyrimidinase-related protein 2	DPYSL2	tr|A0A1C7CYX9|A0A1C7CYX9_HUMAN Dihydropyrimidinase-related protein 2 OS=Homo sapiens OX=9606 GN=DPYSL2 PE=1 SV=1;sp|Q16555|DPYL2_HUMAN Dihydropyrimidinase-related protein 2 OS=Homo sapiens OX=9606 GN=DPYSL2 PE=1 SV=1;sp|Q16555-2|DPYL2_HUMAN Isoform 2 of Di	4	22	22	17	22	21	21	22	22	21	21	22	17	16	17	17	47.1	47.1	37.7	73.502	677	677;572;536;170	30.3	4		4	3	1		1	4	2	5	8	3	3	1		7		1	8
E7EUF7;A0A2R8Y6K6;A0A1C7CYY3;A0A2R8YD64;A0A2R8Y5P1;Q9H902-2;Q9H902;Q9H902-3	E7EUF7;A0A2R8Y6K6;A0A1C7CYY3;A0A2R8YD64;A0A2R8Y5P1;Q9H902-2;Q9H902;Q9H902-3	1;1;1;1;1;1;1;1	1;1;1;1;1;1;1;1	1;1;1;1;1;1;1;1	Receptor expression-enhancing protein;Receptor expression-enhancing protein 1	REEP1	tr|E7EUF7|E7EUF7_HUMAN Receptor expression-enhancing protein OS=Homo sapiens OX=9606 GN=REEP1 PE=1 SV=2;tr|A0A2R8Y6K6|A0A2R8Y6K6_HUMAN Receptor expression-enhancing protein (Fragment) OS=Homo sapiens OX=9606 GN=REEP1 PE=1 SV=1;tr|A0A1C7CYY3|A0A1C7CYY3_HUMA	8	1	1	1	1	1	0	1	1	1	0	1	1	1	0	1	8.2	8.2	8.2	22.958	208	208;258;284;287;320;174;201;208	28.5
A0A1C7CYZ1;Q8TD08-2;Q8TD08-3;Q8TD08	A0A1C7CYZ1;Q8TD08-2;Q8TD08-3;Q8TD08	1;1;1;1	1;1;1;1	1;1;1;1	Mitogen-activated protein kinase 15	MAPK15	tr|A0A1C7CYZ1|A0A1C7CYZ1_HUMAN Mitogen-activated protein kinase 15 (Fragment) OS=Homo sapiens OX=9606 GN=MAPK15 PE=1 SV=1;sp|Q8TD08-2|MK15_HUMAN Isoform 2 of Mitogen-activated protein kinase 15 OS=Homo sapiens OX=9606 GN=MAPK15;sp|Q8TD08-3|MK15_HUMAN Isofo	4	1	1	1	1	1	1	1	1	1	1	1	1	1	1	1	2.9	2.9	2.9	30.955	276	276;254;277;544	8.29							1	4	1	1
K7EPJ2;K7ELE1;A0A1W2PNW5;A0A1W2PPB6;A0A1W2PPR7;A0A1W2PQZ1;A0A1W2PQP4;A0A1W2PNR0;A0A1W2PNH8;A0A1W2PS19;A0A1W2PQA9;O95427;A0A1W2PRH3;K7EMD7;A0A1W2PR74;A0A1W2PQR8;A0A1W2PQ49;K7ESH9;K7EL34;A0A1W2PNQ8;K7EID9;K7ENK2;K7ERX5;K7EQG0	K7EPJ2;K7ELE1;A0A1W2PNW5;A0A1W2PPB6;A0A1W2PPR7;A0A1W2PQZ1;A0A1W2PQP4;A0A1W2PNR0;A0A1W2PNH8;A0A1W2PS19;A0A1W2PQA9;O95427;A0A1W2PRH3;K7EMD7;A0A1W2PR74;A0A1W2PQR8;A0A1W2PQ49;K7ESH9;K7EL34;A0A1W2PNQ8	5;5;5;5;5;5;5;5;5;5;5;5;4;4;4;4;3;3;3;3;2;1;1;1	5;5;5;5;5;5;5;5;5;5;5;5;4;4;4;4;3;3;3;3;2;1;1;1	5;5;5;5;5;5;5;5;5;5;5;5;4;4;4;4;3;3;3;3;2;1;1;1	GPI ethanolamine phosphate transferase 1	PIGN	tr|K7EPJ2|K7EPJ2_HUMAN GPI ethanolamine phosphate transferase 1 OS=Homo sapiens OX=9606 GN=PIGN PE=1 SV=9;tr|K7ELE1|K7ELE1_HUMAN GPI ethanolamine phosphate transferase 1 OS=Homo sapiens OX=9606 GN=PIGN PE=1 SV=2;tr|A0A1W2PNW5|A0A1W2PNW5_HUMAN GPI ethanolam	24	5	5	5	5	4	5	5	5	4	5	5	5	4	5	5	15.1	15.1	15.1	44.472	391	391;490;621;738;797;798;870;897;911;936;970;931;375;395;751;854;184;198;283;847;140;70;83;138	25.2								4	1										1
A0A1W2PNP0;Q969N2-5;Q969N2;A0A1W2PP57;A0A1W2PPC3;A0A1W2PPS0;Q969N2-4;Q969N2-6;A0A1W2PRZ8;A0A1W2PR92;A0A1W2PP53;A0A1W2PPR6;A0A1W2PQN1;F6W983;Q969N2-2;A0A1W2PRH2;A0A1W2PP13;A0A1W2PPQ7;Q969N2-3;H7C2Y2;A0A1W2PQ29;A0A1W2PPI8;A0A1W2PQ52;A0A1W2PRV7;A0A1W2PQY1;A0A1W2PRG1;A0A1W2PNW9;A0A1W2PRH8;A0A1W2PPU8;A0A1W2PR70;A0A1W2PR22;B7Z7C5;A0A1W2PP03;A0A1W2PSC5;A0A1W2PNZ5;A0A1W2PPK4;A0A1W2PNS2;A0A1W2PP98;A0A1W2P…	A0A1W2PNP0;Q969N2-5;Q969N2;A0A1W2PP57;A0A1W2PPC3;A0A1W2PPS0;Q969N2-4;Q969N2-6;A0A1W2PRZ8;A0A1W2PR92;A0A1W2PP53;A0A1W2PPR6;A0A1W2PQN1;F6W983;Q969N2-2;A0A1W2PRH2;A0A1W2PP13;A0A1W2PPQ7;Q969N2-3;H7C2Y2;A0A1W2PQ29;A0A1W2PPI8;A0A1W2PQ52	17;17;17;16;16;16;16;14;13;13;13;13;12;12;12;10;10;10;10;9;9;9;9;8;7;7;7;6;6;5;4;4;4;4;4;4;4;4;4;3;3;3;3;3;2;1;1	17;17;17;16;16;16;16;14;13;13;13;13;12;12;12;10;10;10;10;9;9;9;9;8;7;7;7;6;6;5;4;4;4;4;4;4;4;4;4;3;3;3;3;3;2;1;1	17;17;17;16;16;16;16;14;13;13;13;13;12;12;12;10;10;10;10;9;9;9;9;8;7;7;7;6;6;5;4;4;4;4;4;4;4;4;4;3;3;3;3;3;2;1;1	GPI transamidase component PIG-T	PIGT	tr|A0A1W2PNP0|A0A1W2PNP0_HUMAN GPI transamidase component PIG-T (Fragment) OS=Homo sapiens OX=9606 GN=PIGT PE=1 SV=1;sp|Q969N2-5|PIGT_HUMAN Isoform 5 of GPI transamidase component PIG-T OS=Homo sapiens OX=9606 GN=PIGT;sp|Q969N2|PIGT_HUMAN GPI transamidase	47	17	17	17	16	16	16	17	16	16	16	17	16	16	16	17	31.4	31.4	31.4	65.981	580	580;522;578;495;499;505;476;511;429;432;441;532;329;384;384;316;354;393;367;275;300;314;318;331;213;232;240;203;242;101;116;123;128;128;140;144;183;191;198;78;96;136;145;171;61;18;77	27.8	4	1	8										4	3	4	3			2
A0A1W2PNR9;Q9Y5U9	A0A1W2PNR9;Q9Y5U9	2;2	2;2	2;2	Immediate early response 3-interacting protein 1	IER3IP1	tr|A0A1W2PNR9|A0A1W2PNR9_HUMAN Immediate early response 3-interacting protein 1 OS=Homo sapiens OX=9606 GN=IER3IP1 PE=1 SV=1;sp|Q9Y5U9|IR3IP_HUMAN Immediate early response 3-interacting protein 1 OS=Homo sapiens OX=9606 GN=IER3IP1 PE=1 SV=1	2	2	2	2	2	2	2	2	2	2	2	2	2	2	2	2	40.6	40.6	40.6	7.6079	69	69;82	36.7
A0A1W2PNV4;E9PF58	A0A1W2PNV4	22;9	22;9	0;0			tr|A0A1W2PNV4|A0A1W2PNV4_HUMAN Uncharacterized protein OS=Homo sapiens OX=9606 PE=4 SV=1	2	22	22	0	22	21	21	22	22	21	21	22	0	0	0	0	35.1	35.1	0	75.872	684	684;279	26.8	4	2						4	4		4	4		7	16	1	1		4
A0A1W2PNW1;P42226;P42226-3;P42226-2;H0YJH6;G3V2X7;G3V5I8;G3V370;G3V5K5;G3V568;H0YIY2;Q5FBW6;G3V2L2;G3V2M3;G3V3E9;G3V2H4	A0A1W2PNW1;P42226;P42226-3;P42226-2;H0YJH6	18;18;15;14;9;7;4;4;4;3;2;1;1;1;1;1	18;18;15;14;9;7;4;4;4;3;2;1;1;1;1;1	18;18;15;14;9;7;4;4;4;3;2;1;1;1;1;1	Signal transducer and activator of transcription 6	STAT6	tr|A0A1W2PNW1|A0A1W2PNW1_HUMAN Signal transducer and activator of transcription OS=Homo sapiens OX=9606 GN=STAT6 PE=1 SV=1;sp|P42226|STAT6_HUMAN Signal transducer and activator of transcription 6 OS=Homo sapiens OX=9606 GN=STAT6 PE=1 SV=1;sp|P42226-3|STAT6	16	18	18	18	18	16	17	17	18	16	17	17	18	16	17	17	36.4	36.4	36.4	76.077	679	679;847;737;673;290;154;141;154;159;144;155;38;64;74;103;104	18.8	1	5	9	6	4	4		4			1	4	1	4		8	4	4	4
A0A1W2PNY5;A0A1W2PQZ6;A0A1W2PRF0;A0A1W2PPP6;A0A1W2PR08;A0A1W2PRF5;G5E9D4;Q96EB1;Q96EB1-2;A0A1W2PRJ0;A0A1X7SBS0;A0A1W2PS93;Q96EB1-3;A0A1W2PQA7;E9PPJ9;A0A1W2PP47;A0A1W2PQ05;A0A1W2PNW2;A0A1W2PNY4;A0A1W2PS44;A0A1W2PP49	A0A1W2PNY5;A0A1W2PQZ6;A0A1W2PRF0;A0A1W2PPP6;A0A1W2PR08;A0A1W2PRF5;G5E9D4;Q96EB1;Q96EB1-2;A0A1W2PRJ0;A0A1X7SBS0;A0A1W2PS93;Q96EB1-3;A0A1W2PQA7;E9PPJ9;A0A1W2PP47	11;11;11;11;11;11;11;11;11;10;10;10;10;9;6;6;4;3;1;1;1	11;11;11;11;11;11;11;11;11;10;10;10;10;9;6;6;4;3;1;1;1	7;7;7;7;7;7;7;7;7;6;6;6;6;5;2;4;0;3;1;0;0	Elongator complex protein 4	ELP4	tr|A0A1W2PNY5|A0A1W2PNY5_HUMAN Elongator complex protein 4 OS=Homo sapiens OX=9606 GN=ELP4 PE=1 SV=1;tr|A0A1W2PQZ6|A0A1W2PQZ6_HUMAN Elongator complex protein 4 OS=Homo sapiens OX=9606 GN=ELP4 PE=1 SV=1;tr|A0A1W2PRF0|A0A1W2PRF0_HUMAN Elongator complex prote	21	11	11	7	11	10	10	10	11	10	10	10	7	7	6	7	33.7	33.7	20.2	42.555	386	386;392;395;424;450;475;535;424;535;396;425;425;476;265;185;359;131;234;58;131;138	27.9	4	6				4
A0A1W2PNZ9;Q15652-3;Q15652;Q15652-2;H7BXU7	A0A1W2PNZ9;Q15652-3;Q15652;Q15652-2	14;14;14;8;5	14;14;14;8;5	14;14;14;8;5	Probable JmjC domain-containing histone demethylation protein 2C	JMJD1C	tr|A0A1W2PNZ9|A0A1W2PNZ9_HUMAN Probable JmjC domain-containing histone demethylation protein 2C OS=Homo sapiens OX=9606 GN=JMJD1C PE=1 SV=1;sp|Q15652-3|JHD2C_HUMAN Isoform 3 of Probable JmjC domain-containing histone demethylation protein 2C OS=Homo sapien	5	14	14	14	11	12	14	12	11	12	14	12	11	12	14	12	7.3	7.3	7.3	263.14	2358	2358;2358;2540;1480;956	16.8					8	5				5	9	6	4					3
A0A1W2PP04;Q9Y388;Q5JY83	A0A1W2PP04;Q9Y388	7;7;2	7;7;2	7;7;2	RNA-binding motif protein, X-linked 2	RBMX2	tr|A0A1W2PP04|A0A1W2PP04_HUMAN RNA-binding motif protein, X-linked 2 OS=Homo sapiens OX=9606 GN=RBMX2 PE=1 SV=1;sp|Q9Y388|RBMX2_HUMAN RNA-binding motif protein, X-linked 2 OS=Homo sapiens OX=9606 GN=RBMX2 PE=1 SV=2	3	7	7	7	7	7	7	7	7	7	7	7	7	7	7	7	27.5	27.5	27.5	31.522	276	276;322;58	17.2		3	3	4	1						4	1					1	4	3
A0A1W2PP11;Q9H300;F8WCQ4;A0A1W2PS40;C9JNP8;Q9H300-2;H7C0U0;A0A1W2PP66	A0A1W2PP11;Q9H300;F8WCQ4;A0A1W2PS40;C9JNP8;Q9H300-2;H7C0U0	6;6;5;5;5;5;3;1	6;6;5;5;5;5;3;1	6;6;5;5;5;5;3;1	Presenilins-associated rhomboid-like protein, mitochondrial;P-beta	PARL	tr|A0A1W2PP11|A0A1W2PP11_HUMAN Uncharacterized protein OS=Homo sapiens OX=9606 PE=4 SV=1;sp|Q9H300|PARL_HUMAN Presenilins-associated rhomboid-like protein, mitochondrial OS=Homo sapiens OX=9606 GN=PARL PE=1 SV=2;tr|F8WCQ4|F8WCQ4_HUMAN Presenilins-associate	8	6	6	6	6	6	5	6	6	6	5	6	6	6	5	6	17.2	17.2	17.2	45.007	408	408;379;173;177;295;329;159;188	14.1							4	3	3	1			4	3	8
A0A1W2PQE8;A0A1W2PR00;A0A1W2PP78;A0A1W2PPG2;A0A1W2PPM8;A0A1W2PPJ9;A0A1W2PQF1;Q7RTN6-4;Q7RTN6-6;Q7RTN6-2;Q7RTN6-5;Q7RTN6-3;Q7RTN6;A0A1W2PNV1;A0A1W2PNV7;A0A1W2PQ00	A0A1W2PQE8;A0A1W2PR00;A0A1W2PP78;A0A1W2PPG2;A0A1W2PPM8;A0A1W2PPJ9;A0A1W2PQF1;Q7RTN6-4;Q7RTN6-6;Q7RTN6-2;Q7RTN6-5;Q7RTN6-3;Q7RTN6;A0A1W2PNV1;A0A1W2PNV7	5;5;5;5;5;5;5;5;5;5;5;5;5;3;3;2	5;5;5;5;5;5;5;5;5;5;5;5;5;3;3;2	2;2;2;2;2;2;2;2;2;2;2;2;2;0;0;0	STE20-related kinase adapter protein alpha	STRADA	tr|A0A1W2PQE8|A0A1W2PQE8_HUMAN STE20-related kinase adapter protein alpha OS=Homo sapiens OX=9606 GN=STRADA PE=1 SV=1;tr|A0A1W2PR00|A0A1W2PR00_HUMAN STE20-related kinase adapter protein alpha OS=Homo sapiens OX=9606 GN=STRADA PE=1 SV=1;tr|A0A1W2PP78|A0A1W2	16	5	5	2	4	5	5	5	4	5	5	5	2	2	2	2	26.7	26.7	14.7	31.398	285	285;306;325;343;345;402;403;299;314;348;373;394;431;154;336;265	16.1	8		4	1
A0A1W2PPC6;Q9H3H5-2;Q9H3H5;F8W681;A0A1W2PQD1;F8WE55;A0A1W2PRR6;Q9H3H5-3;A0A1W2PQH0	A0A1W2PPC6;Q9H3H5-2;Q9H3H5;F8W681;A0A1W2PQD1;F8WE55;A0A1W2PRR6;Q9H3H5-3	4;4;4;2;2;2;2;2;1	4;4;4;2;2;2;2;2;1	4;4;4;2;2;2;2;2;1	UDP-N-acetylglucosamine--dolichyl-phosphate N-acetylglucosaminephosphotransferase	DPAGT1	tr|A0A1W2PPC6|A0A1W2PPC6_HUMAN UDP-N-acetylglucosamine--dolichyl-phosphate N-acetylglucosaminephosphotransferase OS=Homo sapiens OX=9606 GN=DPAGT1 PE=1 SV=1;sp|Q9H3H5-2|GPT_HUMAN Isoform 2 of UDP-N-acetylglucosamine--dolichyl-phosphate N-acetylglucosaminep	9	4	4	4	4	4	4	4	4	4	4	4	4	4	4	4	8	8	8	42.587	377	377;400;408;57;69;95;102;301;173	11.7	4		4	7	3								4
A0A1W2PR23;A0A1W2PPW8;A0A1W2PQ77;A0A1W2PR02;A0A1W2PRP7;A0A1W2PPG5;A0A1W2PPP5;I3L4Z6;A0A1W2PPG1;A0A1W2PRC2;A0A1W2PQM3;A0A1W2PS81;E7EQ34;I3NI02;O14653;O14653-2;A0A1W2PQ06;I3L1K7;A0A1X7SBU8;A0A1W2PRV0;O14653-3;A0A1W2PQ38;A0A1W2PQE0;A0A1W2PNV3;A0A1W2PPJ0;A0A1W2PS12;A0A1W2PRL0;I3L0K1;A0A1W2PQP2;A0A1W2PRD0;A0A1W2PRE6;A0A1W2PQ12;A0A1W2PQS3	A0A1W2PR23;A0A1W2PPW8;A0A1W2PQ77;A0A1W2PR02;A0A1W2PRP7;A0A1W2PPG5;A0A1W2PPP5;I3L4Z6;A0A1W2PPG1;A0A1W2PRC2;A0A1W2PQM3;A0A1W2PS81;E7EQ34;I3NI02;O14653;O14653-2;A0A1W2PQ06;I3L1K7;A0A1X7SBU8;A0A1W2PRV0;O14653-3;A0A1W2PQ38;A0A1W2PQE0;A0A1W2PNV3;A0A1W2PPJ0;A0A1W2PS12;A0A1W2PRL0;I3L0K1;A0A1W2PQP2;A0A1W2PRD0;A0A1W2PRE6	6;6;6;6;6;6;6;6;6;6;6;6;6;6;6;6;5;5;5;5;5;4;4;4;4;4;4;4;4;3;3;1;1	6;6;6;6;6;6;6;6;6;6;6;6;6;6;6;6;5;5;5;5;5;4;4;4;4;4;4;4;4;3;3;1;1	6;6;6;6;6;6;6;6;6;6;6;6;6;6;6;6;5;5;5;5;5;4;4;4;4;4;4;4;4;3;3;1;1	Golgi SNAP receptor complex member 2	GOSR2	tr|A0A1W2PR23|A0A1W2PR23_HUMAN Golgi SNAP receptor complex member 2 OS=Homo sapiens OX=9606 GN=GOSR2 PE=4 SV=1;tr|A0A1W2PPW8|A0A1W2PPW8_HUMAN Golgi SNAP receptor complex member 2 OS=Homo sapiens OX=9606 GN=GOSR2 PE=4 SV=1;tr|A0A1W2PQ77|A0A1W2PQ77_HUMAN Gol	33	6	6	6	6	4	6	4	6	4	6	4	6	4	6	4	40.6	40.6	40.6	18.462	155	155;163;164;165;197;199;202;210;210;211;214;226;232;257;212;213;141;143;194;196;195;125;147;153;157;192;194;197;214;108;177;53;93	32.1		3	1															4
A0A1W2PPH1;P23368;A0A1W2PQH3;A0A1W2PQT3;A0A1W2PQY8;A0A1W2PR68;A0A1W2PQF8;P23368-2;A0A1W2PQ37;A0A1W2PRS2;A0A1W2PRY9;A0A1W2PQH4;A0A1W2PRH1;A0A1W2PPY2;E9PCP1;Q6TCH8;E9PMB9;Q16798-2;Q16798	A0A1W2PPH1;P23368;A0A1W2PQH3;A0A1W2PQT3;A0A1W2PQY8;A0A1W2PR68;A0A1W2PQF8;P23368-2;A0A1W2PQ37	29;29;27;26;26;25;24;24;22;7;7;7;6;1;1;1;1;1;1	29;29;27;26;26;25;24;24;22;7;7;7;6;1;1;1;1;1;1	29;29;27;26;26;25;24;24;22;7;7;7;6;1;1;1;1;1;1	NAD-dependent malic enzyme, mitochondrial	ME2	tr|A0A1W2PPH1|A0A1W2PPH1_HUMAN Malic enzyme OS=Homo sapiens OX=9606 GN=ME2 PE=1 SV=1;sp|P23368|MAOM_HUMAN NAD-dependent malic enzyme, mitochondrial OS=Homo sapiens OX=9606 GN=ME2 PE=1 SV=1;tr|A0A1W2PQH3|A0A1W2PQH3_HUMAN Malic enzyme OS=Homo sapiens OX=9606	19	29	29	29	27	28	29	29	27	28	29	29	27	28	29	29	65.2	65.2	65.2	61.221	546	546;584;547;536;565;530;480;479;443;132;133;133;83;55;227;259;580;342;604	26.8			1	4	8	5	4	2	8	4	1	7	7	5	1	5	8	6	7
A0A1W2PPI5;Q5JSJ4;Q5JSJ4-4	A0A1W2PPI5;Q5JSJ4	11;11;5	6;6;3	6;6;3	Protein DDX26B	DDX26B	tr|A0A1W2PPI5|A0A1W2PPI5_HUMAN DEAD/H (Asp-Glu-Ala-Asp/His) box polypeptide 26B, isoform CRA_b OS=Homo sapiens OX=9606 GN=INTS6L PE=1 SV=1;sp|Q5JSJ4|INT6L_HUMAN Integrator complex subunit 6-like OS=Homo sapiens OX=9606 GN=INTS6L PE=1 SV=1	3	11	6	6	10	11	11	10	5	6	6	6	5	6	6	6	13.3	7	7	100.75	898	898;861;308	23.3		3												4					4
A0A1W2PPI7;O75382-4;O75382-3;O75382-2;O75382	A0A1W2PPI7;O75382-4;O75382-3;O75382-2;O75382	3;3;3;3;3	3;3;3;3;3	3;3;3;3;3	Tripartite motif-containing protein 3	TRIM3	tr|A0A1W2PPI7|A0A1W2PPI7_HUMAN Tripartite motif-containing protein 3 OS=Homo sapiens OX=9606 GN=TRIM3 PE=1 SV=1;sp|O75382-4|TRIM3_HUMAN Isoform 4 of Tripartite motif-containing protein 3 OS=Homo sapiens OX=9606 GN=TRIM3;sp|O75382-3|TRIM3_HUMAN Isoform Gamm	5	3	3	3	3	2	3	3	3	2	3	3	3	2	3	3	5	5	5	76.13	703	703;625;665;733;744	16.9												1	4		4
C9JPU3;A0A1W2PPS3;Q01534;P0CW01;P0CW00;P0CV98;A6NKD2;P0CV99;A6NDJ3;F2Z2I4;A6NGT6;A6NGL4;A6NEC3;Q01534-2;A0A087WSY7	C9JPU3;A0A1W2PPS3;Q01534;P0CW01;P0CW00;P0CV98;A6NKD2;P0CV99;A6NDJ3;F2Z2I4;A6NGT6;A6NGL4;A6NEC3;Q01534-2	3;3;3;3;3;3;3;3;2;2;2;2;2;2;1	3;3;3;3;3;3;3;3;2;2;2;2;2;2;1	3;3;3;3;3;3;3;3;2;2;2;2;2;2;1	Testis-specific Y-encoded protein 1;Testis-specific Y-encoded protein 10;Testis-specific Y-encoded protein 8;Testis-specific Y-encoded protein 3;Testis-specific Y-encoded protein 2;Testis-specific Y-encoded protein 4	TSPY2;TSPY1;TSPY10;TSPY8;TSPY3;TSPY4	tr|C9JPU3|C9JPU3_HUMAN Testis-specific Y-encoded protein 2 OS=Homo sapiens OX=9606 GN=TSPY2 PE=3 SV=3;tr|A0A1W2PPS3|A0A1W2PPS3_HUMAN Testis-specific Y-encoded protein 4 OS=Homo sapiens OX=9606 GN=TSPY4 PE=3 SV=1;sp|Q01534|TSPY1_HUMAN Testis-specific Y-enco	15	3	3	3	1	2	2	3	1	2	2	3	1	2	2	3	11.3	11.3	11.3	25.981	221	221;221;308;308;308;308;308;314;145;294;294;294;300;294;138	22.3									1	2
A0A1W2PPZ5;P23193;A0A1W2PRL9;P23193-2;E5RIS7;B7Z4S1;E5RJ93;E5RK46;A0A1W2PS15;E5RFI1;A0A1W2PPV7	A0A1W2PPZ5;P23193;A0A1W2PRL9;P23193-2;E5RIS7	21;21;18;18;12;7;6;3;3;3;3	21;21;18;18;12;7;6;3;3;3;3	17;17;14;14;11;3;5;2;2;2;2	Transcription elongation factor A protein 1	TCEA1	tr|A0A1W2PPZ5|A0A1W2PPZ5_HUMAN Transcription elongation factor A protein 1 OS=Homo sapiens OX=9606 GN=TCEA1 PE=1 SV=1;sp|P23193|TCEA1_HUMAN Transcription elongation factor A protein 1 OS=Homo sapiens OX=9606 GN=TCEA1 PE=1 SV=2;tr|A0A1W2PRL9|A0A1W2PRL9_HUMA	11	21	21	17	21	19	21	21	21	19	21	21	17	16	17	17	58.5	58.5	48.2	33.935	301	301;301;280;280;111;117;90;45;45;47;47	22.5	7	3				1	5	7	10	5		3	9	9	7	3	4	13	19
A0A1W2PQ13;A0A1W2PSA9;Q96MC6	A0A1W2PQ13;A0A1W2PSA9;Q96MC6	1;1;1	1;1;1	1;1;1	Hippocampus abundant transcript 1 protein	HIAT1	tr|A0A1W2PQ13|A0A1W2PQ13_HUMAN Uncharacterized protein OS=Homo sapiens OX=9606 PE=1 SV=1;tr|A0A1W2PSA9|A0A1W2PSA9_HUMAN Uncharacterized protein OS=Homo sapiens OX=9606 PE=1 SV=1;sp|Q96MC6|MF14A_HUMAN Hippocampus abundant transcript 1 protein OS=Homo sapien	3	1	1	1	0	1	1	1	0	1	1	1	0	1	1	1	2.6	2.6	2.6	75.542	689	689;713;490	42
A0A1X7SBZ2;A0A1W2PQ51;Q92841;Q92841-1;Q92841-3;Q92841-2;A0A0U1RQJ0	A0A1X7SBZ2;A0A1W2PQ51;Q92841;Q92841-1;Q92841-3;Q92841-2	35;35;35;33;33;32;2	27;27;27;25;25;25;1	27;27;27;25;25;25;1	Probable ATP-dependent RNA helicase DDX17	DDX17	tr|A0A1X7SBZ2|A0A1X7SBZ2_HUMAN Probable ATP-dependent RNA helicase DDX17 OS=Homo sapiens OX=9606 GN=DDX17 PE=1 SV=1;tr|A0A1W2PQ51|A0A1W2PQ51_HUMAN Probable ATP-dependent RNA helicase DDX17 OS=Homo sapiens OX=9606 GN=DDX17 PE=1 SV=1;sp|Q92841|DDX17_HUMAN Pr	7	35	27	27	34	35	34	34	26	27	26	26	26	27	26	26	49.8	38.1	38.1	80.253	729	729;731;729;650;652;652;56	25.9	18	13	1	13	9	4	1		4	4	7	6	10	9	1	8	5	3	2
A0A1W2PQP6;Q9BWL3-3;Q9BWL3;X6R6F3;X6R6S3;Q9BWL3-5;Q9BWL3-2;A0A1W2PQS0;Q9BWL3-4	A0A1W2PQP6;Q9BWL3-3;Q9BWL3;X6R6F3;X6R6S3;Q9BWL3-5;Q9BWL3-2;A0A1W2PQS0;Q9BWL3-4	4;4;4;3;3;3;3;2;2	4;4;4;3;3;3;3;2;2	4;4;4;3;3;3;3;2;2	Uncharacterized protein C1orf43	C1orf43	tr|A0A1W2PQP6|A0A1W2PQP6_HUMAN Uncharacterized protein C1orf43 OS=Homo sapiens OX=9606 GN=C1orf43 PE=1 SV=1;sp|Q9BWL3-3|CA043_HUMAN Isoform 3 of Uncharacterized protein C1orf43 OS=Homo sapiens OX=9606 GN=C1orf43;sp|Q9BWL3|CA043_HUMAN Uncharacterized protei	9	4	4	4	4	3	3	3	4	3	3	3	4	3	3	3	27.1	27.1	27.1	19.354	170	170;189;253;155;235;152;219;149;201	19.5		1	4
A0A1W2PQS6;F6U211;A0A2R8Y7H1;A0A2R8YFH6;A0A2R8Y6L3;S4R435	A0A1W2PQS6;F6U211;A0A2R8Y7H1;A0A2R8YFH6;A0A2R8Y6L3;S4R435	10;7;7;7;6;6	9;6;6;6;5;6	0;0;0;0;0;0		RPS10;RPS10-NUDT3	tr|A0A1W2PQS6|A0A1W2PQS6_HUMAN RPS10-NUDT3 readthrough OS=Homo sapiens OX=9606 GN=RPS10-NUDT3 PE=4 SV=1;tr|F6U211|F6U211_HUMAN 40S ribosomal protein S10 OS=Homo sapiens OX=9606 GN=RPS10 PE=4 SV=1;tr|A0A2R8Y7H1|A0A2R8Y7H1_HUMAN 40S ribosomal protein S10 OS=	6	10	9	0	10	10	10	10	9	9	9	9	0	0	0	0	35.7	33.3	0	33.14	291	291;172;186;213;121;198	24				2	8	4	4	3				4	3		4	8	2	2	2
F5GYH1;A0A1W2PRM0;A0A1W2PRL5;A0A1W2PR09;Q8NC96;A0A1W2PNT6;A0A1W2PR27;A0A1W2PPF5;A0A1W2PRQ7;Q8NC96-2;F5H2U7;A0A1W2PRW5	F5GYH1;A0A1W2PRM0;A0A1W2PRL5;A0A1W2PR09;Q8NC96;A0A1W2PNT6	7;7;7;7;7;4;3;3;3;3;2;1	7;7;7;7;7;4;3;3;3;3;2;1	7;7;7;7;7;4;3;3;3;3;2;1	Adaptin ear-binding coat-associated protein 1	NECAP1	tr|F5GYH1|F5GYH1_HUMAN Adaptin ear-binding coat-associated protein 1 (Fragment) OS=Homo sapiens OX=9606 GN=NECAP1 PE=1 SV=2;tr|A0A1W2PRM0|A0A1W2PRM0_HUMAN Adaptin ear-binding coat-associated protein 1 OS=Homo sapiens OX=9606 GN=NECAP1 PE=1 SV=1;tr|A0A1W2PR	12	7	7	7	7	6	7	7	7	6	7	7	7	6	7	7	41.7	41.7	41.7	25.948	240	240;250;254;271;275;179;110;110;121;102;116;93	29.9															3				1
Q5W015;Q5VX20;A0A1W2PR17;Q16875-3;Q16875-2;Q16875;Q16875-4;F2Z2I2;H0Y483;A0A1W2PNV9;Q9H178;F6XNB3;F6RAZ1	Q5W015;Q5VX20;A0A1W2PR17;Q16875-3;Q16875-2;Q16875;Q16875-4;F2Z2I2	17;17;17;17;17;17;17;16;6;4;1;1;1	13;13;13;13;13;13;13;12;4;2;1;1;1	11;11;11;11;11;11;11;10;3;1;1;0;0	6-phosphofructo-2-kinase/fructose-2,6-bisphosphatase 3;6-phosphofructo-2-kinase;Fructose-2,6-bisphosphatase	PFKFB3	tr|Q5W015|Q5W015_HUMAN 6-phosphofructo-2-kinase/fructose-2,6-bisphosphatase 3 OS=Homo sapiens OX=9606 GN=PFKFB3 PE=1 SV=1;tr|Q5VX20|Q5VX20_HUMAN 6-phosphofructo-2-kinase/fructose-2,6-bisphosphatase 3 OS=Homo sapiens OX=9606 GN=PFKFB3 PE=1 SV=1;tr|A0A1W2PR1	13	17	13	11	17	14	16	16	13	11	12	12	11	9	10	10	33.3	28.1	24.8	58.775	513	513;526;568;500;514;520;534;455;143;122;92;96;125	31.1										4							4
D6RB49;A0A1W2PR94;Q6ZMT9	D6RB49;A0A1W2PR94;Q6ZMT9	1;1;1	1;1;1	1;1;1	Death domain-containing protein 1	DTHD1	tr|D6RB49|D6RB49_HUMAN Death domain-containing protein 1 OS=Homo sapiens OX=9606 GN=DTHD1 PE=1 SV=1;tr|A0A1W2PR94|A0A1W2PR94_HUMAN Death domain-containing protein 1 OS=Homo sapiens OX=9606 GN=DTHD1 PE=1 SV=1;sp|Q6ZMT9|DTHD1_HUMAN Death domain-containing pr	3	1	1	1	0	0	1	0	0	0	1	0	0	0	1	0	1.7	1.7	1.7	92.796	821	821;906;781	35
A0A1W2PRB8	A0A1W2PRB8	20	20	0			tr|A0A1W2PRB8|A0A1W2PRB8_HUMAN Mediator of RNA polymerase II transcription subunit 17 OS=Homo sapiens OX=9606 GN=MED17 PE=3 SV=1	1	20	20	0	19	16	20	17	19	16	20	17	0	0	0	0	29.8	29.8	0	93.444	838	838	25.1				1	8	3			1	6	1		12		4
A0A1W2PRI9;E9PNW5	A0A1W2PRI9;E9PNW5	1;1	1;1	1;1		C4orf50	tr|A0A1W2PRI9|A0A1W2PRI9_HUMAN Uncharacterized protein C4orf50 (Fragment) OS=Homo sapiens OX=9606 GN=C4orf50 PE=4 SV=1;tr|E9PNW5|E9PNW5_HUMAN Uncharacterized protein C4orf50 OS=Homo sapiens OX=9606 GN=C4orf50 PE=4 SV=2	2	1	1	1	1	1	0	1	1	1	0	1	1	1	0	1	1.1	1.1	1.1	93.679	848	848;1508	12.8												1	3
A0A1W2PRQ0;A0A087X178	A0A1W2PRQ0;A0A087X178	7;6	1;1	1;1		FAM49B	tr|A0A1W2PRQ0|A0A1W2PRQ0_HUMAN Protein FAM49B OS=Homo sapiens OX=9606 GN=FAM49B PE=1 SV=1;tr|A0A087X178|A0A087X178_HUMAN Protein FAM49B OS=Homo sapiens OX=9606 GN=FAM49B PE=1 SV=1	2	7	1	1	6	6	7	6	0	0	1	0	0	0	1	0	45	6	6	24.876	218	218;217	16																1
A0A1W2PRQ8;Q9BY27;Q14129;Q6FGH4;B5MCQ4	A0A1W2PRQ8;Q9BY27;Q14129;Q6FGH4;B5MCQ4	2;2;2;1;1	2;2;2;1;1	2;2;2;1;1	Protein DGCR6L;Protein DGCR6	DGCR6L;DGCR6	tr|A0A1W2PRQ8|A0A1W2PRQ8_HUMAN Uncharacterized protein OS=Homo sapiens OX=9606 PE=4 SV=1;sp|Q9BY27|DGC6L_HUMAN Protein DGCR6L OS=Homo sapiens OX=9606 GN=DGCR6L PE=1 SV=2;sp|Q14129|DGCR6_HUMAN Protein DGCR6 OS=Homo sapiens OX=9606 GN=DGCR6 PE=1 SV=3;tr|Q6FG	5	2	2	2	2	2	2	2	2	2	2	2	2	2	2	2	10	10	10	20.63	180	180;220;220;84;182	26.2																1	3
A0A1W2PS43;A0A1W2PRS1;Q14108;A0A1W2PPX5;A0A1W2PQR6;A0A1W2PQB7;A0A1W2PRF6;A0A1W2PPU6;Q14108-2;A0A1W2PSE4;D6RDG0;A0A1W2PS70;A0A1W2PNX7;A0A1W2PQL5	A0A1W2PS43;A0A1W2PRS1;Q14108;A0A1W2PPX5;A0A1W2PQR6;A0A1W2PQB7;A0A1W2PRF6;A0A1W2PPU6;Q14108-2	9;9;9;8;8;8;7;7;6;2;1;1;1;1	9;9;9;8;8;8;7;7;6;2;1;1;1;1	9;9;9;8;8;8;7;7;6;2;1;1;1;1	Lysosome membrane protein 2	SCARB2	tr|A0A1W2PS43|A0A1W2PS43_HUMAN Lysosome membrane protein 2 OS=Homo sapiens OX=9606 GN=SCARB2 PE=1 SV=1;tr|A0A1W2PRS1|A0A1W2PRS1_HUMAN Lysosome membrane protein 2 (Fragment) OS=Homo sapiens OX=9606 GN=SCARB2 PE=1 SV=1;sp|Q14108|SCRB2_HUMAN Lysosome membrane	14	9	9	9	9	9	9	9	9	9	9	9	9	9	9	9	19.2	19.2	19.2	53.891	475	475;519;478;432;449;470;320;438;335;206;106;141;145;174	22.3				1	3	2	2	12	1	2	4
A0A1W2PRV5;E7EQZ4;Q16637-4;Q16637-2;Q16637-3;Q16637;B4DP61;A0A0G2JRX5;A0A0G2JRY6;A0A0G2JQN8;H0YBZ9	A0A1W2PRV5;E7EQZ4;Q16637-4;Q16637-2;Q16637-3;Q16637;B4DP61	8;8;8;8;8;8;4;3;3;2;1	8;8;8;8;8;8;4;3;3;2;1	8;8;8;8;8;8;4;3;3;2;1	Survival motor neuron protein	SMN1;SMN2	tr|A0A1W2PRV5|A0A1W2PRV5_HUMAN Survival motor neuron protein OS=Homo sapiens OX=9606 GN=SMN2 PE=1 SV=1;tr|E7EQZ4|E7EQZ4_HUMAN Survival motor neuron protein OS=Homo sapiens OX=9606 GN=SMN1 PE=1 SV=1;sp|Q16637-4|SMN_HUMAN Isoform SMN-delta57 of Survival moto	11	8	8	8	7	8	8	7	7	8	8	7	7	8	8	7	40.8	40.8	40.8	30.415	282	282;294;250;262;282;294;227;143;180;149;79	22.1	1	4	4	1							2	4	1	2			1	3
A0A1W2PRV6	A0A1W2PRV6	1	1	1			tr|A0A1W2PRV6|A0A1W2PRV6_HUMAN IQCJ-SCHIP1 readthrough transcript protein (Fragment) OS=Homo sapiens OX=9606 GN=IQCJ-SCHIP1 PE=1 SV=1	1	1	1	1	0	1	1	0	0	1	1	0	0	1	1	0	9.9	9.9	9.9	10.028	91	91	19																			2
A0A1W2PS05;Q8NEB9;A8MYT4;M0R308;K7EIV6;K7EKH3;K7ENH3;M0R386;A0A0B4J2B1	A0A1W2PS05;Q8NEB9;A8MYT4	27;27;26;6;4;4;3;2;2	27;27;26;6;4;4;3;2;2	27;27;26;6;4;4;3;2;2	Phosphatidylinositol 3-kinase catalytic subunit type 3;Phosphatidylinositol 3-kinase	PIK3C3	tr|A0A1W2PS05|A0A1W2PS05_HUMAN Phosphatidylinositol 3-kinase catalytic subunit type 3 OS=Homo sapiens OX=9606 GN=PIK3C3 PE=1 SV=1;sp|Q8NEB9|PK3C3_HUMAN Phosphatidylinositol 3-kinase catalytic subunit type 3 OS=Homo sapiens OX=9606 GN=PIK3C3 PE=1 SV=1;tr|A8	9	27	27	27	27	27	24	25	27	27	24	25	27	27	24	25	39.1	39.1	39.1	101.7	888	888;887;824;183;178;201;134;103;104	25.9				6	10	2	1	3	4	6	2	2	8	1	4	3
F8WEJ3;H7C0F2;C9JF71;C9JFU3;C9JLT7;A0A1X7SBT4;H0Y2P9;Q8TBF5;Q8TBF5-2	F8WEJ3;H7C0F2;C9JF71;C9JFU3;C9JLT7;A0A1X7SBT4;H0Y2P9;Q8TBF5;Q8TBF5-2	2;2;2;2;2;2;2;2;2	2;2;2;2;2;2;2;2;2	2;2;2;2;2;2;2;2;2	Phosphatidylinositol-glycan biosynthesis class X protein	PIGX	tr|F8WEJ3|F8WEJ3_HUMAN Phosphatidylinositol-glycan biosynthesis class X protein OS=Homo sapiens OX=9606 GN=PIGX PE=1 SV=1;tr|H7C0F2|H7C0F2_HUMAN Phosphatidylinositol-glycan biosynthesis class X protein (Fragment) OS=Homo sapiens OX=9606 GN=PIGX PE=1 SV=1;t	9	2	2	2	2	2	2	2	2	2	2	2	2	2	2	2	38	38	38	9.3557	79	79;111;127;150;170;258;276;258;276	38.8
A0A1X7SBT5;Q92664-2;Q92664;H7BZH7;H7BZ51;H7C326	A0A1X7SBT5;Q92664-2;Q92664;H7BZH7	6;6;6;3;2;2	6;6;6;3;2;2	6;6;6;3;2;2	Transcription factor IIIA	GTF3A	tr|A0A1X7SBT5|A0A1X7SBT5_HUMAN Transcription factor IIIA OS=Homo sapiens OX=9606 GN=GTF3A PE=1 SV=1;sp|Q92664-2|TF3A_HUMAN Isoform 2 of Transcription factor IIIA OS=Homo sapiens OX=9606 GN=GTF3A;sp|Q92664|TF3A_HUMAN Transcription factor IIIA OS=Homo sapien	6	6	6	6	6	5	5	6	6	5	5	6	6	5	5	6	19.7	19.7	19.7	41.496	365	365;340;365;188;104;134	14		1	4	4							5	4
A0A1X7SBW3;Q5TA31	A0A1X7SBW3;Q5TA31	2;2	2;2	2;2	E3 ubiquitin-protein ligase RNF187	RNF187	tr|A0A1X7SBW3|A0A1X7SBW3_HUMAN E3 ubiquitin-protein ligase RNF187 OS=Homo sapiens OX=9606 GN=RNF187 PE=1 SV=1;sp|Q5TA31|RN187_HUMAN E3 ubiquitin-protein ligase RNF187 OS=Homo sapiens OX=9606 GN=RNF187 PE=1 SV=2	2	2	2	2	1	2	1	2	1	2	1	2	1	2	1	2	10.6	10.6	10.6	26.172	235	235;235	26.5									3
A0A286YEU2;A0A286YFF2	A0A286YEU2	3;1	1;1	1;1			tr|A0A286YEU2|A0A286YEU2_HUMAN RNA-binding protein fox-1 homolog 1 OS=Homo sapiens OX=9606 GN=RBFOX1 PE=1 SV=1	2	3	1	1	2	1	1	2	1	0	0	0	1	0	0	0	6.4	2.4	2.4	62.713	582	582;201	27
A0A286YFC6;A0A286YFH9;A0A286YFE7;A0A286YEV4;A0A286YF00;A0A286YFM2;A0A286YF51;A0A286YF73;A0A286YEW8;A0A286YFF5;Q8NHS3;A0A286YER2;A0A286YFJ5;A0A286YF93;A0A286YFE6;B7Z2B2;A0A286YF82;A0A286YEW7;A0A286YFK4;A0A286YEV9;A0A286YFH3;A0A286YEX1;A0A286YF72;A0A286YFF1;E7ERQ4;A0A286YF45;A0A286YFI8	A0A286YFC6;A0A286YFH9;A0A286YFE7;A0A286YEV4;A0A286YF00;A0A286YFM2;A0A286YF51;A0A286YF73;A0A286YEW8;A0A286YFF5;Q8NHS3;A0A286YER2;A0A286YFJ5;A0A286YF93;A0A286YFE6;B7Z2B2;A0A286YF82;A0A286YEW7;A0A286YFK4;A0A286YEV9;A0A286YFH3;A0A286YEX1;A0A286YF72;A0A286YFF1;E7ERQ4;A0A286YF45;A0A286YFI8	2;2;2;2;2;2;2;2;2;2;2;1;1;1;1;1;1;1;1;1;1;1;1;1;1;1;1	2;2;2;2;2;2;2;2;2;2;2;1;1;1;1;1;1;1;1;1;1;1;1;1;1;1;1	2;2;2;2;2;2;2;2;2;2;2;1;1;1;1;1;1;1;1;1;1;1;1;1;1;1;1	Major facilitator superfamily domain-containing protein 8	MFSD8	tr|A0A286YFC6|A0A286YFC6_HUMAN Major facilitator superfamily domain-containing protein 8 OS=Homo sapiens OX=9606 GN=MFSD8 PE=1 SV=1;tr|A0A286YFH9|A0A286YFH9_HUMAN Major facilitator superfamily domain-containing protein 8 OS=Homo sapiens OX=9606 GN=MFSD8 PE	27	2	2	2	2	2	2	2	2	2	2	2	2	2	2	2	12.2	12.2	12.2	25.91	229	229;236;237;254;268;269;288;336;451;455;518;52;68;127;145;184;191;198;231;249;250;291;298;413;424;473;480	24.9												1	3
A0A286YEY1;P01876;A0A0G2JMB2	A0A286YEY1;P01876;A0A0G2JMB2	11;11;6	11;11;6	8;8;3	Ig alpha-1 chain C region	IGHA1	tr|A0A286YEY1|A0A286YEY1_HUMAN Immunoglobulin heavy constant alpha 1 (Fragment) OS=Homo sapiens OX=9606 GN=IGHA1 PE=1 SV=1;sp|P01876|IGHA1_HUMAN Immunoglobulin heavy constant alpha 1 OS=Homo sapiens OX=9606 GN=IGHA1 PE=1 SV=2;tr|A0A0G2JMB2|A0A0G2JMB2_HUMAN	3	11	11	8	11	9	9	9	11	9	9	9	8	7	7	7	37.9	37.9	31.9	42.848	398	398;353;340	13.5	4	2	11	6	6	12	11	8	4	1	1		1		5	2	1		1
A0A286YEY5;P01877	A0A286YEY5;P01877	4;4	1;1	1;1	Ig alpha-2 chain C region	IGHA2	tr|A0A286YEY5|A0A286YEY5_HUMAN Immunoglobulin heavy constant alpha 2 (Fragment) OS=Homo sapiens OX=9606 GN=IGHA2 PE=1 SV=1;sp|P01877|IGHA2_HUMAN Immunoglobulin heavy constant alpha 2 OS=Homo sapiens OX=9606 GN=IGHA2 PE=1 SV=4	2	4	1	1	4	3	3	3	1	1	1	1	1	1	1	1	10.5	4.3	4.3	42.333	391	391;340	4.86			1	2	1	3
A0A286YF22;O43175;A0A2C9F2M7;A0A286YFA2;A0A286YFL2;A0A286YFM8;A0A286YF78;A0A286YER3;A0A286YFC8;A0A286YFB2;A0A286YFE1;A0A286YF34;A0A286YFF3;A0A286YFK5	A0A286YF22;O43175;A0A2C9F2M7;A0A286YFA2;A0A286YFL2;A0A286YFM8	22;22;21;18;17;12;10;6;6;6;5;4;2;2	22;22;21;18;17;12;10;6;6;6;5;4;2;2	22;22;21;18;17;12;10;6;6;6;5;4;2;2	D-3-phosphoglycerate dehydrogenase	PHGDH	tr|A0A286YF22|A0A286YF22_HUMAN D-3-phosphoglycerate dehydrogenase OS=Homo sapiens OX=9606 GN=PHGDH PE=1 SV=1;sp|O43175|SERA_HUMAN D-3-phosphoglycerate dehydrogenase OS=Homo sapiens OX=9606 GN=PHGDH PE=1 SV=4;tr|A0A2C9F2M7|A0A2C9F2M7_HUMAN D-3-phosphoglycer	14	22	22	22	20	21	21	21	20	21	21	21	20	21	21	21	46.8	46.8	46.8	55.938	526	526;533;532;445;429;239;276;97;123;165;89;72;63;145	24.5	5	6	2	1	4	1		9	17	3	2	1	19	10	7	2			4
R4GNH2;A0A286YF37;Q9UK22	R4GNH2;A0A286YF37;Q9UK22	1;1;1	1;1;1	1;1;1	F-box only protein 2	FBXO2	tr|R4GNH2|R4GNH2_HUMAN F-box only protein 2 (Fragment) OS=Homo sapiens OX=9606 GN=FBXO2 PE=1 SV=1;tr|A0A286YF37|A0A286YF37_HUMAN F-box only protein 2 (Fragment) OS=Homo sapiens OX=9606 GN=FBXO2 PE=1 SV=1;sp|Q9UK22|FBX2_HUMAN F-box only protein 2 OS=Homo sa	3	1	1	1	1	1	1	1	1	1	1	1	1	1	1	1	10	10	10	12.814	120	120;268;296	10.8										1	4
A0A2C9F2P4;A0A286YFF7;P50897;Q5T0S4;A0A286YFE3;A0A286YFL8;P50897-2;A0A286YFL6;E9PSE5;E9PK48;E9PIA8	A0A2C9F2P4;A0A286YFF7;P50897;Q5T0S4;A0A286YFE3;A0A286YFL8;P50897-2	7;7;7;6;6;6;5;2;1;1;1	7;7;7;6;6;6;5;2;1;1;1	7;7;7;6;6;6;5;2;1;1;1	Palmitoyl-protein thioesterase 1	PPT1	tr|A0A2C9F2P4|A0A2C9F2P4_HUMAN Palmitoyl-protein thioesterase 1 OS=Homo sapiens OX=9606 GN=PPT1 PE=1 SV=1;tr|A0A286YFF7|A0A286YFF7_HUMAN Palmitoyl-protein thioesterase 1 OS=Homo sapiens OX=9606 GN=PPT1 PE=1 SV=1;sp|P50897|PPT1_HUMAN Palmitoyl-protein thioe	11	7	7	7	6	5	5	6	6	5	5	6	6	5	5	6	31.5	31.5	31.5	34.136	305	305;335;306;282;301;323;203;78;87;148;208	20.3		4	2							1	4	2		4
A0A286YFF8;Q7Z3U7-6;Q7Z3U7-5;Q7Z3U7;Q7Z3U7-2;F8VZV1;Q7Z3U7-3;F8VQS2;F8VZV6	A0A286YFF8;Q7Z3U7-6;Q7Z3U7-5;Q7Z3U7;Q7Z3U7-2;F8VZV1	37;37;37;37;36;23;13;4;3	37;37;37;37;36;23;13;4;3	37;37;37;37;36;23;13;4;3	Protein MON2 homolog	MON2	tr|A0A286YFF8|A0A286YFF8_HUMAN Protein MON2 homolog OS=Homo sapiens OX=9606 GN=MON2 PE=1 SV=1;sp|Q7Z3U7-6|MON2_HUMAN Isoform 6 of Protein MON2 homolog OS=Homo sapiens OX=9606 GN=MON2;sp|Q7Z3U7-5|MON2_HUMAN Isoform 5 of Protein MON2 homolog OS=Homo sapiens	9	37	37	37	31	34	32	31	31	34	32	31	31	34	32	31	24.2	24.2	24.2	190.48	1718	1718;1688;1711;1717;1675;1072;586;59;43	26.3	5	6	3	2				6	9	8	1	1	4	5		1	1	4
A0A2C9F2R7;O94915-2	A0A2C9F2R7	28;9	1;1	1;1			tr|A0A2C9F2R7|A0A2C9F2R7_HUMAN Protein furry homolog-like (Fragment) OS=Homo sapiens OX=9606 GN=FRYL PE=1 SV=1	2	28	1	1	28	25	26	25	1	1	1	1	1	1	1	1	20.4	0.7	0.7	192.1	1716	1716;403	29.8
A0A2Q2TH77;Q08379;Q08379-2;A0A1W2PQY5;A0A087WYC0;R4GND7;REV__Q5SY18;REV__O94827-4;REV__O94827-5;REV__O94827-3;REV__O94827;REV__O94827-7;REV__O94827-2;REV__O94827-6	A0A2Q2TH77;Q08379;Q08379-2	29;29;21;12;9;1;1;1;1;1;1;1;1;1	29;29;21;12;9;1;1;1;1;1;1;1;1;1	18;18;18;12;8;0;1;1;1;1;1;1;1;1	Golgin subfamily A member 2	GOLGA2	tr|A0A2Q2TH77|A0A2Q2TH77_HUMAN Golgin subfamily A member 2 OS=Homo sapiens OX=9606 GN=GOLGA2 PE=1 SV=1;sp|Q08379|GOGA2_HUMAN Golgin subfamily A member 2 OS=Homo sapiens OX=9606 GN=GOLGA2 PE=1 SV=3;sp|Q08379-2|GOGA2_HUMAN Isoform 2 of Golgin subfamily A mem	14	29	29	18	27	28	28	28	27	28	28	28	16	17	17	17	39.3	39.3	25.3	111.66	990	990;1002;620;346;286;99;852;930;1006;1043;1062;1075;1083;1085	20.4	18	8	13	4	1	4				3	13	14	5	6	4		1
A0A2Q3DP09;Q7Z3E5-2;Q7Z3E5;C9JW07;H7C3U7;H7BZY2	A0A2Q3DP09;Q7Z3E5-2;Q7Z3E5;C9JW07;H7C3U7;H7BZY2	2;2;2;1;1;1	2;2;2;1;1;1	2;2;2;1;1;1	LisH domain-containing protein ARMC9	ARMC9	tr|A0A2Q3DP09|A0A2Q3DP09_HUMAN LisH domain-containing protein ARMC9 OS=Homo sapiens OX=9606 GN=ARMC9 PE=1 SV=1;sp|Q7Z3E5-2|ARMC9_HUMAN Isoform 2 of LisH domain-containing protein ARMC9 OS=Homo sapiens OX=9606 GN=ARMC9;sp|Q7Z3E5|ARMC9_HUMAN LisH domain-cont	6	2	2	2	2	2	1	0	2	2	1	0	2	2	1	0	3.8	3.8	3.8	75.578	665	665;666;818;166;194;208	38.2
A0A2R8Y6S4;A0A2R8Y6Y5;A0A2R8Y7Q5;A0A2R8Y6G8;A0A2R8Y448;A0A2R8Y6D4;E9PEH6;A0A2R8Y5H7;A0A2R8YE16;A0A2R8YE99;A0A2R8Y821;A0A2R8Y416;A0A2R8Y628;C9JR67;A0A2R8Y6V3;A0A2U3TZN7;A0A2R8Y621;A0A2R8Y5P8;A0A2R8Y7J1;A0A2R8Y2R1;A0A2R8Y5Q3;A0A2R8Y4X1;A0A2R8Y4E3;A0A2R8Y6U6;A0A2R8YH84;A0A2R8Y5X5;A0A2R8Y5J3;A0A2R8Y4P8;B7Z2R4;A0A2R8YGQ3;A0A2R8YD68;A0A2R8Y652;A0A2R8YEY2;A0A2R8Y5J6;A0A2R8Y638;A0A2R8Y5X0;A0A2R8Y5R7;A0A2…	A0A2R8Y6S4;A0A2R8Y6Y5;A0A2R8Y7Q5;A0A2R8Y6G8;A0A2R8Y448;A0A2R8Y6D4;E9PEH6;A0A2R8Y5H7;A0A2R8YE16;A0A2R8YE99;A0A2R8Y821;A0A2R8Y416;A0A2R8Y628;C9JR67;A0A2R8Y6V3;A0A2U3TZN7;A0A2R8Y621;A0A2R8Y5P8;A0A2R8Y7J1;A0A2R8Y2R1;A0A2R8Y5Q3;A0A2R8Y4X1;A0A2R8Y4E3;A0A2R8Y6U6;A0A2R8YH84;A0A2R8Y5X5;A0A2R8Y5J3;A0A2R8Y4P8;B7Z2R4;A0A2R8YGQ3;A0A2R8YD68;A0A2R8Y652;A0A2R8YEY2;A0A2R8Y5J6;A0A2R8Y638;A0A2R8Y5X0;A0A2R8Y5R7;A0A2…	3;3;3;3;3;3;3;3;3;3;3;3;3;3;3;3;3;3;3;3;3;3;3;3;3;3;3;3;3;3;3;3;3;3;3;3;3;3;3;3;3;3;3;3;2;1	3;3;3;3;3;3;3;3;3;3;3;3;3;3;3;3;3;3;3;3;3;3;3;3;3;3;3;3;3;3;3;3;3;3;3;3;3;3;3;3;3;3;3;3;2;1	3;3;3;3;3;3;3;3;3;3;3;3;3;3;3;3;3;3;3;3;3;3;3;3;3;3;3;3;3;3;3;3;3;3;3;3;3;3;3;3;3;3;3;3;2;1	Epsilon-sarcoglycan	SGCE	tr|A0A2R8Y6S4|A0A2R8Y6S4_HUMAN Epsilon-sarcoglycan (Fragment) OS=Homo sapiens OX=9606 GN=SGCE PE=1 SV=1;tr|A0A2R8Y6Y5|A0A2R8Y6Y5_HUMAN Epsilon-sarcoglycan (Fragment) OS=Homo sapiens OX=9606 GN=SGCE PE=1 SV=1;tr|A0A2R8Y7Q5|A0A2R8Y7Q5_HUMAN Epsilon-sarcoglyc	46	3	3	3	2	3	3	3	2	3	3	3	2	3	3	3	12.3	12.3	12.3	34.834	309	309;324;360;370;387;388;396;402;409;410;418;420;426;428;429;444;446;447;450;450;453;454;454;455;458;460;464;464;471;473;473;476;478;481;482;482;485;487;489;491;500;437;451;462;197;161	30.7															4
A0A2R8YD22;A0A2R8YDV4;A0A2R8Y2R4;Q92482-2;Q92482	A0A2R8YD22;A0A2R8YDV4;A0A2R8Y2R4;Q92482-2;Q92482	1;1;1;1;1	1;1;1;1;1	1;1;1;1;1	Aquaporin-3	AQP3	tr|A0A2R8YD22|A0A2R8YD22_HUMAN Aquaporin-3 OS=Homo sapiens OX=9606 GN=AQP3 PE=4 SV=1;tr|A0A2R8YDV4|A0A2R8YDV4_HUMAN Aquaporin-3 (Fragment) OS=Homo sapiens OX=9606 GN=AQP3 PE=3 SV=1;tr|A0A2R8Y2R4|A0A2R8Y2R4_HUMAN Aquaporin 3 (Gill blood group), isoform CRA_	5	1	1	1	1	0	1	0	1	0	1	0	1	0	1	0	7.8	7.8	7.8	10.841	102	102;155;237;281;292	44.3
A0A2R8Y425;A0A2R8Y5J0;F5GWX5;A0A2R8Y521;A0A2R8YFK9;A0A2U3TZM0;A0A2R8Y212;A0A0C4DGG9;Q14839;Q14839-2;A0A2R8YDJ9;A0A2R8Y8C1;A0A2R8YER1;A0A2R8YDW2;A0A2R8Y5Z7;A0A2R8Y685;A0A2R8Y7I0;A0A2R8Y5M9;A0A2R8Y7M9;A0A2R8YE38;A0A2R8Y8B3;A0A2R8Y445;F5H6N4;A0A2R8Y6G9;A0A2R8Y7X1;F5H596;A0A2R8Y795;F6T542;K7ESA5;I3L229;H7C3H7	A0A2R8Y425;A0A2R8Y5J0;F5GWX5;A0A2R8Y521;A0A2R8YFK9;A0A2U3TZM0;A0A2R8Y212;A0A0C4DGG9;Q14839;Q14839-2;A0A2R8YDJ9;A0A2R8Y8C1;A0A2R8YER1;A0A2R8YDW2;A0A2R8Y5Z7	82;82;82;82;81;81;81;81;81;81;72;67;66;61;45;40;38;37;36;32;32;11;8;6;3;2;1;1;1;1;1	82;82;82;82;81;81;81;81;81;81;72;67;66;61;45;40;38;37;36;32;32;11;8;6;3;2;1;1;1;1;1	1;1;1;1;1;1;1;1;1;1;1;1;1;1;1;0;0;1;0;1;0;0;0;0;0;0;0;0;0;0;0	Chromodomain-helicase-DNA-binding protein 4	CHD4	tr|A0A2R8Y425|A0A2R8Y425_HUMAN Chromodomain-helicase-DNA-binding protein 4 (Fragment) OS=Homo sapiens OX=9606 GN=CHD4 PE=1 SV=1;tr|A0A2R8Y5J0|A0A2R8Y5J0_HUMAN Chromodomain-helicase-DNA-binding protein 4 OS=Homo sapiens OX=9606 GN=CHD4 PE=1 SV=1;tr|F5GWX5|F	31	82	82	1	78	77	78	76	78	77	78	76	1	1	1	1	47.3	47.3	0.6	215.49	1889	1889;1892;1905;1920;1899;1902;1914;1937;1912;1940;1554;1669;1645;1215;1425;1377;605;554;560;458;1147;249;354;103;73;125;48;110;127;249;277	21.7	24	15	8	13	31	21	12	5	18	26	15	20	21	18	9	8	28	31	30
A0A2R8Y589;A0A2R8Y7U5;A8MST6;A0A2U3TZI9;A0A2R8Y5W6;A0A2R8Y432;A0A2R8YCP0;A0A2R8Y7A4;Q5JTW2;Q5JTW2-3;Q5JTW2-5;Q5JTW2-2;A0A2R8Y4C1;A0A2R8YFB0;A0A2R8Y7M8	A0A2R8Y589;A0A2R8Y7U5;A8MST6;A0A2U3TZI9;A0A2R8Y5W6;A0A2R8Y432;A0A2R8YCP0;A0A2R8Y7A4;Q5JTW2;Q5JTW2-3;Q5JTW2-5;Q5JTW2-2;A0A2R8Y4C1	8;8;8;8;8;8;8;8;8;8;8;8;7;2;2	8;8;8;8;8;8;8;8;8;8;8;8;7;2;2	8;8;8;8;8;8;8;8;8;8;8;8;7;2;2	Centrosomal protein of 78 kDa	CEP78	tr|A0A2R8Y589|A0A2R8Y589_HUMAN Centrosomal protein of 78 kDa OS=Homo sapiens OX=9606 GN=CEP78 PE=1 SV=1;tr|A0A2R8Y7U5|A0A2R8Y7U5_HUMAN Centrosomal protein of 78 kDa OS=Homo sapiens OX=9606 GN=CEP78 PE=1 SV=1;tr|A8MST6|A8MST6_HUMAN Centrosomal protein of 78	15	8	8	8	5	5	8	7	5	5	8	7	5	5	8	7	18.1	18.1	18.1	74.926	673	673;696;705;711;711;717;721;727;689;705;706;722;685;79;86	14.9					1	2					3	6	4					4
A0A2R8Y620;A0A2R8Y7U2;A0A2R8Y600;A0A2R8Y455;Q86VX2-2;Q86VX2;V9GY66	A0A2R8Y620;A0A2R8Y7U2;A0A2R8Y600;A0A2R8Y455;Q86VX2-2;Q86VX2;V9GY66	5;5;5;5;5;5;4	5;5;5;5;5;5;4	5;5;5;5;5;5;4	COMM domain-containing protein 7	COMMD7	tr|A0A2R8Y620|A0A2R8Y620_HUMAN Uncharacterized protein OS=Homo sapiens OX=9606 PE=4 SV=1;tr|A0A2R8Y7U2|A0A2R8Y7U2_HUMAN Uncharacterized protein OS=Homo sapiens OX=9606 PE=4 SV=1;tr|A0A2R8Y600|A0A2R8Y600_HUMAN Uncharacterized protein OS=Homo sapiens OX=9606	7	5	5	5	3	5	5	4	3	5	5	4	3	5	5	4	29.1	29.1	29.1	20.151	182	182;211;230;272;199;200;157	36.7		2	1
A0A2R8Y461;Q9C0F0	A0A2R8Y461;Q9C0F0	1;1	1;1	1;1	Putative Polycomb group protein ASXL3	ASXL3	tr|A0A2R8Y461|A0A2R8Y461_HUMAN Putative Polycomb group protein ASXL3 (Fragment) OS=Homo sapiens OX=9606 GN=ASXL3 PE=4 SV=1;sp|Q9C0F0|ASXL3_HUMAN Putative Polycomb group protein ASXL3 OS=Homo sapiens OX=9606 GN=ASXL3 PE=2 SV=3	2	1	1	1	0	0	0	1	0	0	0	1	0	0	0	1	2.3	2.3	2.3	129	1191	1191;2248	27
A6NNI4;A0A2R8Y478;G8JLH6;P21926;A0A087WU13	A6NNI4;A0A2R8Y478;G8JLH6;P21926	5;5;5;5;2	5;5;5;5;2	5;5;5;5;2	Tetraspanin;CD9 antigen	CD9	tr|A6NNI4|A6NNI4_HUMAN Tetraspanin OS=Homo sapiens OX=9606 GN=CD9 PE=1 SV=1;tr|A0A2R8Y478|A0A2R8Y478_HUMAN Tetraspanin OS=Homo sapiens OX=9606 GN=CD9 PE=1 SV=1;tr|G8JLH6|G8JLH6_HUMAN Tetraspanin OS=Homo sapiens OX=9606 GN=CD9 PE=1 SV=2;sp|P21926|CD9_HUMAN	5	5	5	5	2	2	1	5	2	2	1	5	2	2	1	5	29.6	29.6	29.6	17.764	159	159;159;251;228;182	23.8		3	1												1	1
B1AHR1;A0A2R8Y4H2;Q9UH03-2;Q9UH03;B1AHR2	B1AHR1;A0A2R8Y4H2;Q9UH03-2;Q9UH03	7;7;7;7;2	7;7;7;7;2	7;7;7;7;2	Neuronal-specific septin-3	2003-09-01	tr|B1AHR1|B1AHR1_HUMAN Neuronal-specific septin-3 OS=Homo sapiens OX=9606 GN=SEPT3 PE=1 SV=1;tr|A0A2R8Y4H2|A0A2R8Y4H2_HUMAN Neuronal-specific septin-3 OS=Homo sapiens OX=9606 GN=SEPT3 PE=1 SV=1;sp|Q9UH03-2|SEPT3_HUMAN Isoform 2 of Neuronal-specific septin-	5	7	7	7	7	5	7	4	7	5	7	4	7	5	7	4	25.5	25.5	25.5	33.601	294	294;856;350;358;178	30.7	3										1	2
A0A2R8Y4K8;Q9NSI8;Q9NSI8-3;S6FRS6;Q9NSI8-2;O94885	A0A2R8Y4K8;Q9NSI8;Q9NSI8-3;S6FRS6;Q9NSI8-2	15;15;15;13;8;1	15;15;15;13;8;1	15;15;15;13;8;1	SAM domain-containing protein SAMSN-1	SAMSN1	tr|A0A2R8Y4K8|A0A2R8Y4K8_HUMAN SAM domain-containing protein SAMSN-1 OS=Homo sapiens OX=9606 GN=SAMSN1 PE=1 SV=1;sp|Q9NSI8|SAMN1_HUMAN SAM domain-containing protein SAMSN-1 OS=Homo sapiens OX=9606 GN=SAMSN1 PE=1 SV=1;sp|Q9NSI8-3|SAMN1_HUMAN Isoform 3 of SA	6	15	15	15	6	15	4	9	6	15	4	9	6	15	4	9	32	32	32	75.996	669	669;373;441;304;205;1247	28.8		1	1		1								2	4
A0A2R8Y7S2;A0A2R8Y4P4;P51532-5;P51532-2;P51532-3;P51532-4;Q9HBD4;P51532;A0A0A0MT49;A0A2R8YGG3;A0A2R8Y440;A0A2R8Y4C5;A0A2R8Y7F3;A0A2R8YG32;A0A2R8Y6N0;A0A2R8YF58;A0A2R8YF80;A0A2R8Y7Y7;A0A2R8Y6V2;A0A2R8Y526;A0A2R8YDA1;A0A2R8YGP5;A0A2R8Y523;A0A2R8Y5K3;K7EQF0;A0A2R8YCY3;A0A2R8YFK5;A0A2R8YFV8;K7EP28;A0A2R8Y4R6;A0A2R8Y7R0;A0A0U1RRF5;A0A2R8Y583;A0A2R8YF38;A0A2R8Y866	A0A2R8Y7S2;A0A2R8Y4P4;P51532-5;P51532-2;P51532-3;P51532-4;Q9HBD4;P51532;A0A0A0MT49;A0A2R8YGG3;A0A2R8Y440;A0A2R8Y4C5;A0A2R8Y7F3;A0A2R8YG32;A0A2R8Y6N0;A0A2R8YF58;A0A2R8YF80;A0A2R8Y7Y7;A0A2R8Y6V2;A0A2R8Y526;A0A2R8YDA1;A0A2R8YGP5;A0A2R8Y523	49;49;49;49;49;49;48;48;47;44;41;38;38;38;37;36;36;35;34;34;33;31;25;17;13;13;12;11;10;10;4;3;2;2;1	49;49;49;49;49;49;48;48;47;44;41;38;38;38;37;36;36;35;34;34;33;31;25;17;13;13;12;11;10;10;4;3;2;2;1	32;32;32;32;32;32;31;31;32;27;24;24;21;21;20;21;21;20;19;19;19;24;12;7;7;8;6;6;6;6;4;0;2;2;1	Transcription activator BRG1	SMARCA4	tr|A0A2R8Y7S2|A0A2R8Y7S2_HUMAN Transcription activator BRG1 OS=Homo sapiens OX=9606 GN=SMARCA4 PE=1 SV=1;tr|A0A2R8Y4P4|A0A2R8Y4P4_HUMAN Transcription activator BRG1 OS=Homo sapiens OX=9606 GN=SMARCA4 PE=1 SV=1;sp|P51532-5|SMCA4_HUMAN Isoform 5 of Transcrip	35	49	49	32	47	48	47	49	47	48	47	49	32	31	32	32	32	32	22.8	184.85	1646	1646;1649;1613;1614;1616;1617;1679;1647;1681;1455;1192;1047;1165;1198;1145;1065;1094;1081;1041;1068;985;1165;799;522;348;385;336;375;221;234;192;38;55;58;157	26				5	6	4	4	8	6	13	12	7	12	14	12	4	16	12
A0A2R8Y4R4;H0Y7S3;Q01814-6;Q01814-8;Q01814-5;Q01814;A0A2U3U055;A0A2U3TZI3;Q01814-4;Q01814-7;Q01814-3;Q01814-2	A0A2R8Y4R4;H0Y7S3;Q01814-6;Q01814-8;Q01814-5;Q01814;A0A2U3U055;A0A2U3TZI3;Q01814-4;Q01814-7;Q01814-3;Q01814-2	9;9;9;9;9;9;8;8;8;8;8;8	1;1;1;1;1;1;1;1;1;1;1;1	1;1;1;1;1;1;1;1;1;1;1;1	Plasma membrane calcium-transporting ATPase 2	ATP2B2	tr|A0A2R8Y4R4|A0A2R8Y4R4_HUMAN Plasma membrane calcium-transporting ATPase 2 (Fragment) OS=Homo sapiens OX=9606 GN=ATP2B2 PE=1 SV=1;tr|H0Y7S3|H0Y7S3_HUMAN Plasma membrane calcium-transporting ATPase 2 (Fragment) OS=Homo sapiens OX=9606 GN=ATP2B2 PE=1 SV=1;	12	9	1	1	7	9	9	8	0	1	1	1	0	1	1	1	10.6	0.8	0.8	109.97	996	996;1099;1198;1212;1229;1243;1160;1188;1154;1168;1185;1199	47
A0A2R8YFL3;A0A2R8Y7R1;A0A2R8Y4U4;P15260	A0A2R8YFL3;A0A2R8Y7R1;A0A2R8Y4U4;P15260	2;2;2;2	2;2;2;2	2;2;2;2	Interferon gamma receptor 1	IFNGR1	tr|A0A2R8YFL3|A0A2R8YFL3_HUMAN Interferon gamma receptor 1 OS=Homo sapiens OX=9606 GN=IFNGR1 PE=1 SV=1;tr|A0A2R8Y7R1|A0A2R8Y7R1_HUMAN Interferon gamma receptor 1 OS=Homo sapiens OX=9606 GN=IFNGR1 PE=1 SV=1;tr|A0A2R8Y4U4|A0A2R8Y4U4_HUMAN Interferon gamma re	4	2	2	2	2	2	1	2	2	2	1	2	2	2	1	2	5.4	5.4	5.4	50.1	448	448;470;479;489	42.6
A0A2R8Y4W2;A0A2R8YE63;Q12929;Q12929-2;F5H0R8;F5H1B5;F5H2B8;F5GYM8;F5H3Q6	A0A2R8Y4W2;A0A2R8YE63;Q12929;Q12929-2	7;7;7;5;2;1;1;1;1	7;7;7;5;2;1;1;1;1	7;7;7;5;2;1;1;1;1	Epidermal growth factor receptor kinase substrate 8	EPS8	tr|A0A2R8Y4W2|A0A2R8Y4W2_HUMAN Epidermal growth factor receptor kinase substrate 8 OS=Homo sapiens OX=9606 GN=EPS8 PE=1 SV=1;tr|A0A2R8YE63|A0A2R8YE63_HUMAN Epidermal growth factor receptor kinase substrate 8 OS=Homo sapiens OX=9606 GN=EPS8 PE=1 SV=1;sp|Q12	9	7	7	7	3	5	1	7	3	5	1	7	3	5	1	7	12.5	12.5	12.5	92.75	830	830;839;822;562;200;67;68;120;128	29.3		2													1
A0A2R8Y4Y7;A0A2U3TZH1;Q9UQ90;A0A2R8Y6K2;A0A2R8Y726;A0A2R8Y7B8;A0A2R8YDQ1;A0A2R8YFW4;A0A2R8Y7E2;A0A2R8Y3M4;A0A2R8YGZ0;A0A2R8YEH4;J3KRF6;H3BTY6;A0A2R8Y6Z7;A0A2R8YG79;A0A2R8Y4M0;A0A2R8YFF4;A0A2R8Y7N2;A0A2R8Y632;A0A2R8Y6E8;A0A2R8Y729;A0A2R8YFJ7;Q9UQ90-2;A0A2R8Y4M8;H3BTR8;A0A2R8Y617;A0A2R8YFN9;A0A2R8Y4L7;A0A2R8YGV4;A0A2R8Y4L0;A0A2R8Y4Z7;A0A2R8YFQ9;H3BMP1	A0A2R8Y4Y7;A0A2U3TZH1;Q9UQ90;A0A2R8Y6K2;A0A2R8Y726;A0A2R8Y7B8;A0A2R8YDQ1;A0A2R8YFW4;A0A2R8Y7E2;A0A2R8Y3M4;A0A2R8YGZ0;A0A2R8YEH4	19;19;19;18;18;18;18;18;17;17;13;11;7;6;6;6;6;6;6;6;6;6;6;6;5;4;4;4;4;4;4;2;1;1	19;19;19;18;18;18;18;18;17;17;13;11;7;6;6;6;6;6;6;6;6;6;6;6;5;4;4;4;4;4;4;2;1;1	19;19;19;18;18;18;18;18;17;17;13;11;7;6;6;6;6;6;6;6;6;6;6;6;5;4;4;4;4;4;4;2;1;1	Paraplegin	SPG7	tr|A0A2R8Y4Y7|A0A2R8Y4Y7_HUMAN Paraplegin OS=Homo sapiens OX=9606 GN=SPG7 PE=1 SV=1;tr|A0A2U3TZH1|A0A2U3TZH1_HUMAN Paraplegin OS=Homo sapiens OX=9606 GN=SPG7 PE=4 SV=1;sp|Q9UQ90|SPG7_HUMAN Paraplegin OS=Homo sapiens OX=9606 GN=SPG7 PE=1 SV=2;tr|A0A2R8Y6K2|	34	19	19	19	18	18	18	16	18	18	18	16	18	18	18	16	30	30	30	83.634	751	751;788;795;641;659;681;758;780;617;809;415;493;357;210;339;358;383;421;456;463;485;507;511;489;320;106;162;181;250;258;278;206;208;238	23.7	1	6			1	3	3	4				9	4	3	4	2			4
A0A2R8Y4Z0;Q14004;Q14004-2;A0A2R8Y7W5;A0A2R8YF61;A0A2R8YD28;A0A2R8Y7Y0;A0A2R8YCQ1;A0A2R8YFE7	A0A2R8Y4Z0;Q14004;Q14004-2;A0A2R8Y7W5;A0A2R8YF61	21;21;20;19;15;10;6;6;1	19;19;18;17;13;9;6;6;1	13;13;12;11;7;4;4;5;1	Cyclin-dependent kinase 13	CDK13	tr|A0A2R8Y4Z0|A0A2R8Y4Z0_HUMAN Cyclin-dependent kinase 13 (Fragment) OS=Homo sapiens OX=9606 GN=CDK13 PE=1 SV=1;sp|Q14004|CDK13_HUMAN Cyclin-dependent kinase 13 OS=Homo sapiens OX=9606 GN=CDK13 PE=1 SV=2;sp|Q14004-2|CDK13_HUMAN Isoform 2 of Cyclin-dependen	9	21	19	13	13	17	16	20	11	16	14	18	8	12	10	12	18.8	17.4	11.8	143.9	1308	1308;1512;1452;1099;915;456;257;288;279	33.2	3									4	1						4
A0A2R8Y524;O00462;E9PFW2;A0A2R8YEC9;A0A2R8YCE9;A0A2R8Y4U7;A0A2R8YE79;A0A2R8Y7A0;A0A2R8Y211;A0A2R8Y7N1;A0A2R8Y7A7	A0A2R8Y524;O00462;E9PFW2;A0A2R8YEC9;A0A2R8YCE9;A0A2R8Y4U7;A0A2R8YE79	8;8;7;7;5;5;4;3;3;2;1	7;7;6;7;4;4;4;3;3;2;1	7;7;6;7;4;4;4;3;3;2;1	Beta-mannosidase	MANBA	tr|A0A2R8Y524|A0A2R8Y524_HUMAN Beta-mannosidase OS=Homo sapiens OX=9606 GN=MANBA PE=1 SV=1;sp|O00462|MANBA_HUMAN Beta-mannosidase OS=Homo sapiens OX=9606 GN=MANBA PE=2 SV=3;tr|E9PFW2|E9PFW2_HUMAN Beta-mannosidase OS=Homo sapiens OX=9606 GN=MANBA PE=1 SV=1;	11	8	7	7	6	6	6	4	5	5	5	3	5	5	5	3	9.4	8.6	8.6	101.16	886	886;879;822;925;413;509;397;199;365;230;215	30.8									4							1
A0A2R8Y804;A0A2R8Y543;A0A2R8Y750;A0A2R8YCH5;A0A2R8Y7Z0;A0A2R8Y5A3;P35222;A0A2R8Y5C3;A0A2R8Y5Z1;B4DGU4;A0A2R8Y6G0;E9PDF9;E7EV28;E7EMJ5;A0A2R8Y815	A0A2R8Y804;A0A2R8Y543;A0A2R8Y750;A0A2R8YCH5;A0A2R8Y7Z0;A0A2R8Y5A3;P35222;A0A2R8Y5C3;A0A2R8Y5Z1;B4DGU4	7;7;7;7;7;7;7;6;6;6;2;1;1;1;1	5;5;5;5;5;5;5;4;4;4;1;1;1;1;1	5;5;5;5;5;5;5;4;4;4;1;1;1;1;1	Catenin beta-1	CTNNB1	tr|A0A2R8Y804|A0A2R8Y804_HUMAN Catenin beta-1 OS=Homo sapiens OX=9606 GN=CTNNB1 PE=1 SV=1;tr|A0A2R8Y543|A0A2R8Y543_HUMAN Catenin beta-1 OS=Homo sapiens OX=9606 GN=CTNNB1 PE=1 SV=1;tr|A0A2R8Y750|A0A2R8Y750_HUMAN Catenin beta-1 OS=Homo sapiens OX=9606 GN=CTN	15	7	5	5	6	4	4	6	5	3	3	4	5	3	3	4	11.1	9	9	77.206	702	702;715;744;779;780;783;781;737;752;774;367;100;108;149;186	24.6																	4
A0A2R8Y549;Q8NI35;Q8NI35-4;Q8NI35-3;Q8NI35-2;A0A0X1KG69;Q8NI35-5;A0A087WUZ6;A0A0U1RR46;B4DE90;A0A0U1RQT2;A0A2R8Y5I3;A0A0U1RQR3	A0A2R8Y549;Q8NI35;Q8NI35-4;Q8NI35-3;Q8NI35-2;A0A0X1KG69;Q8NI35-5;A0A087WUZ6	13;13;11;11;11;9;9;8;4;3;3;3;2	13;13;11;11;11;9;9;8;4;3;3;3;2	13;13;11;11;11;9;9;8;4;3;3;3;2	InaD-like protein	INADL	tr|A0A2R8Y549|A0A2R8Y549_HUMAN InaD-like protein OS=Homo sapiens OX=9606 GN=PATJ PE=1 SV=1;sp|Q8NI35|INADL_HUMAN InaD-like protein OS=Homo sapiens OX=9606 GN=PATJ PE=1 SV=3;sp|Q8NI35-4|INADL_HUMAN Isoform 4 of InaD-like protein OS=Homo sapiens OX=9606 GN=P	13	13	13	13	2	1	2	13	2	1	2	13	2	1	2	13	9.2	9.2	9.2	204.7	1882	1882;1801;1524;1552;1582;1181;1134;1182;683;452;593;666;139	17.1	1	3	4		1	1							1						1
C9JT44;A0A2R8YE85;A0A2R8Y823;A0A2R8Y553;Q96DW6	C9JT44;A0A2R8YE85;A0A2R8Y823;A0A2R8Y553;Q96DW6	1;1;1;1;1	1;1;1;1;1	1;1;1;1;1	Solute carrier family 25 member 38	SLC25A38	tr|C9JT44|C9JT44_HUMAN Mitochondrial glycine transporter (Fragment) OS=Homo sapiens OX=9606 GN=SLC25A38 PE=3 SV=1;tr|A0A2R8YE85|A0A2R8YE85_HUMAN Mitochondrial glycine transporter (Fragment) OS=Homo sapiens OX=9606 GN=SLC25A38 PE=1 SV=1;tr|A0A2R8Y823|A0A2R8	5	1	1	1	1	1	1	1	1	1	1	1	1	1	1	1	9.5	9.5	9.5	16.618	148	148;248;286;287;304	21.8
A0A2R8Y566;Q9P260-2	A0A2R8Y566;Q9P260-2	16;16	16;16	2;2	LisH domain and HEAT repeat-containing protein KIAA1468	KIAA1468	tr|A0A2R8Y566|A0A2R8Y566_HUMAN RAB11-binding and LisH domain, coiled-coil and HEAT repeat-containing OS=Homo sapiens OX=9606 GN=RELCH PE=1 SV=1;sp|Q9P260-2|K1468_HUMAN Isoform 2 of LisH domain and HEAT repeat-containing protein KIAA1468 OS=Homo sapiens OX=	2	16	16	2	16	14	11	16	16	14	11	16	2	2	1	2	17.4	17.4	2.2	134.59	1216	1216;1250	28.1												4	3	4				1	8
A0A2R8Y575;Q5VVD7;Q8IWE5	A0A2R8Y575;Q5VVD7;Q8IWE5	7;7;7	7;7;7	7;7;7	Pleckstrin homology domain-containing family M member 2	PLEKHM2	tr|A0A2R8Y575|A0A2R8Y575_HUMAN Pleckstrin homology domain-containing family M member 2 OS=Homo sapiens OX=9606 GN=PLEKHM2 PE=1 SV=1;tr|Q5VVD7|Q5VVD7_HUMAN Pleckstrin homology domain-containing family M member 2 OS=Homo sapiens OX=9606 GN=PLEKHM2 PE=1 SV=1;	3	7	7	7	6	6	6	7	6	6	6	7	6	6	6	7	9.2	9.2	9.2	108.6	978	978;999;1019	30.5																4
A0A2R8Y5A0;A0A2R8YD58;E7EU96;P68400;A0A2R8YF43;A0A2R8YFU2;A0A2R8YDP2;Q8NEV1;P68400-2;A0A2R8Y4D6;A0A2R8Y4H0;A0A2R8YDY7;V9GYA2;A0A2R8YEW1;A0A2R8YCK2;A0A087WY74;A0A2R8Y3W6;A0A2R8Y797;A0A2R8YEL7;V9GY80;A0A2R8YF47;A0A2R8Y7T1;A0A2R8YCC9;V9GYW6	A0A2R8Y5A0;A0A2R8YD58;E7EU96;P68400;A0A2R8YF43;A0A2R8YFU2;A0A2R8YDP2;Q8NEV1;P68400-2;A0A2R8Y4D6;A0A2R8Y4H0	15;15;15;15;13;13;12;12;9;8;8;6;6;5;4;4;3;3;3;3;3;3;2;2	15;15;15;15;13;13;12;12;9;8;8;6;6;5;4;4;3;3;3;3;3;3;2;2	15;15;15;15;13;13;12;12;9;8;8;6;6;5;4;4;3;3;3;3;3;3;2;2	Casein kinase II subunit alpha;Casein kinase II subunit alpha 3	CSNK2A1;CSNK2A3	tr|A0A2R8Y5A0|A0A2R8Y5A0_HUMAN Casein kinase II subunit alpha OS=Homo sapiens OX=9606 GN=CSNK2A1 PE=1 SV=1;tr|A0A2R8YD58|A0A2R8YD58_HUMAN Casein kinase II subunit alpha OS=Homo sapiens OX=9606 GN=CSNK2A1 PE=1 SV=1;tr|E7EU96|E7EU96_HUMAN Casein kinase II su	24	15	15	15	14	15	15	15	14	15	15	15	14	15	15	15	47.7	47.7	47.7	40.717	354	354;376;385;391;363;374;354;391;255;207;256;131;144;133;117;118;74;86;88;92;94;152;33;42	30.9	1			7	12	4	1		4	4			1	4	1
A0A2R8Y5B5;O60779-2;O60779	A0A2R8Y5B5;O60779-2;O60779	1;1;1	1;1;1	1;1;1	Thiamine transporter 1	SLC19A2	tr|A0A2R8Y5B5|A0A2R8Y5B5_HUMAN Solute carrier family 19 (Thiamine transporter), member 2, isoform CRA_b OS=Homo sapiens OX=9606 GN=SLC19A2 PE=1 SV=1;sp|O60779-2|S19A2_HUMAN Isoform 2 of Thiamine transporter 1 OS=Homo sapiens OX=9606 GN=SLC19A2;sp|O60779|S1	3	1	1	1	1	0	0	0	1	0	0	0	1	0	0	0	2.4	2.4	2.4	51.943	464	464;296;497	27
B5MC15;A0A2R8Y8D8;A0A2R8Y5E1;A0A2R8YFD4;H0Y3L9;Q13191-3;Q13191-2;Q13191;A0A2R8YDW4;C9JU85;A0A2R8Y7I2;C9K048;A0A2R8Y582;C9JRB3	B5MC15;A0A2R8Y8D8;A0A2R8Y5E1;A0A2R8YFD4;H0Y3L9;Q13191-3;Q13191-2;Q13191	5;5;5;5;5;5;5;5;2;2;2;1;1;1	3;3;3;3;3;3;3;3;1;1;1;1;1;1	3;3;3;3;3;3;3;3;1;1;1;1;1;1	E3 ubiquitin-protein ligase CBL-B	CBLB	tr|B5MC15|B5MC15_HUMAN Cas-Br-M (Murine) ecotropic retroviral transforming sequence b, isoform CRA_a OS=Homo sapiens OX=9606 GN=CBLB PE=1 SV=1;tr|A0A2R8Y8D8|A0A2R8Y8D8_HUMAN E3 ubiquitin-protein ligase CBL-B OS=Homo sapiens OX=9606 GN=CBLB PE=1 SV=1;tr|A0A	14	5	3	3	4	5	4	4	2	3	2	2	2	3	2	2	7.5	4.1	4.1	90.753	810	810;869;870;879;1010;770;810;982;131;219;254;146;185;187	25.1													1	4			1
A0A2R8Y5F1;H3BMQ0;A0A2R8Y7X5;A0A2R8YDR3;P49815-5;P49815-3;A0A2R8YGU4;X5D2U8;A0A2R8YDZ2;A0A2R8Y7C8;A0A2R8YGD6;P49815-2;P49815-4;P49815;P49815-7;P49815-6;A0A2R8Y6C9;A0A2R8Y5B2;A0A2R8YGE6;A0A2R8YEJ8;H3BQK4;P49815-8;I3L3B1;A0A2R8YHA2;A0A2R8YCR8;A0A2R8Y692;Q5HYF7;C9JX95	A0A2R8Y5F1;H3BMQ0;A0A2R8Y7X5;A0A2R8YDR3;P49815-5;P49815-3;A0A2R8YGU4;X5D2U8;A0A2R8YDZ2;A0A2R8Y7C8;A0A2R8YGD6;P49815-2;P49815-4;P49815;P49815-7;P49815-6;A0A2R8Y6C9	18;18;18;18;18;18;17;17;17;17;17;17;17;17;16;16;15;3;3;3;2;2;1;1;1;1;1;1	18;18;18;18;18;18;17;17;17;17;17;17;17;17;16;16;15;3;3;3;2;2;1;1;1;1;1;1	18;18;18;18;18;18;17;17;17;17;17;17;17;17;16;16;15;3;3;3;2;2;1;1;1;1;1;1	Tuberin	TSC2	tr|A0A2R8Y5F1|A0A2R8Y5F1_HUMAN Tuberin OS=Homo sapiens OX=9606 GN=TSC2 PE=1 SV=1;tr|H3BMQ0|H3BMQ0_HUMAN Tuberin OS=Homo sapiens OX=9606 GN=TSC2 PE=1 SV=1;tr|A0A2R8Y7X5|A0A2R8Y7X5_HUMAN Tuberin OS=Homo sapiens OX=9606 GN=TSC2 PE=1 SV=1;tr|A0A2R8YDR3|A0A2R8Y	28	18	18	18	17	16	17	16	17	16	17	16	17	16	17	16	13	13	13	193.03	1738	1738;1751;1769;1781;1740;1763;1739;1741;1760;1782;1805;1764;1784;1807;1692;1704;1359;237;384;572;316;239;35;65;86;88;108;136	29.5							4				1	3	1	4	4	3
A0A2R8Y5H9;Q8IVT5-2;Q8IVT5;A8MY87;A0A2R8Y4X0;A0A0A0MQW1;Q8IVT5-4;Q8IVT5-3	A0A2R8Y5H9;Q8IVT5-2;Q8IVT5	4;4;4;1;1;1;1;1	4;4;4;1;1;1;1;1	4;4;4;1;1;1;1;1	Kinase suppressor of Ras 1	KSR1	tr|A0A2R8Y5H9|A0A2R8Y5H9_HUMAN Kinase suppressor of Ras 1 OS=Homo sapiens OX=9606 GN=KSR1 PE=1 SV=1;sp|Q8IVT5-2|KSR1_HUMAN Isoform 2 of Kinase suppressor of Ras 1 OS=Homo sapiens OX=9606 GN=KSR1;sp|Q8IVT5|KSR1_HUMAN Kinase suppressor of Ras 1 OS=Homo sapie	8	4	4	4	0	3	1	3	0	3	1	3	0	3	1	3	5	5	5	103.09	928	928;877;923;612;829;846;762;786	6.5	2	1				1		1	3	2
A0A2R8Y5K2;Q96LT7;A0A2R8Y5U5	A0A2R8Y5K2;Q96LT7;A0A2R8Y5U5	3;3;2	3;3;2	3;3;2	Protein C9orf72	C9orf72	tr|A0A2R8Y5K2|A0A2R8Y5K2_HUMAN Guanine nucleotide exchange C9orf72 OS=Homo sapiens OX=9606 GN=C9orf72 PE=1 SV=1;sp|Q96LT7|CI072_HUMAN Guanine nucleotide exchange C9orf72 OS=Homo sapiens OX=9606 GN=C9orf72 PE=1 SV=2;tr|A0A2R8Y5U5|A0A2R8Y5U5_HUMAN Guanine nu	3	3	3	3	2	3	3	3	2	3	3	3	2	3	3	3	6.1	6.1	6.1	55.573	492	492;481;373	17.5									4
A0A2R8Y6V4;A0A2R8Y5T1;A0A2R8Y842;A0A2R8YEW8;A0A2R8Y5K9;A0A2R8Y721;A0A2R8Y6H3;H0Y770;A0A2R8Y7U0;O75140-6;O75140-8;O75140-5;O75140-1;O75140-4;O75140-9;O75140;H7C1T0;A0A2R8YF97;A0A2R8Y5E9;A0A2R8Y7U6;A0A2R8Y5P2;A0A2R8YF50;A0A2R8Y6H8;O75140-2;A0A2R8Y6Y2;A0A2R8YFS1;A0A2R8YET0;A0A2R8Y6F4;C9JGS4	A0A2R8Y6V4;A0A2R8Y5T1;A0A2R8Y842;A0A2R8YEW8;A0A2R8Y5K9;A0A2R8Y721;A0A2R8Y6H3;H0Y770;A0A2R8Y7U0;O75140-6;O75140-8;O75140-5;O75140-1;O75140-4;O75140-9;O75140;H7C1T0;A0A2R8YF97;A0A2R8Y5E9;A0A2R8Y7U6	10;10;10;10;10;10;10;10;10;10;10;10;10;10;10;10;6;5;5;5;4;4;4;4;2;2;1;1;1	10;10;10;10;10;10;10;10;10;10;10;10;10;10;10;10;6;5;5;5;4;4;4;4;2;2;1;1;1	10;10;10;10;10;10;10;10;10;10;10;10;10;10;10;10;6;5;5;5;4;4;4;4;2;2;1;1;1	DEP domain-containing protein 5	DEPDC5	tr|A0A2R8Y6V4|A0A2R8Y6V4_HUMAN GATOR complex protein DEPDC5 OS=Homo sapiens OX=9606 GN=DEPDC5 PE=1 SV=1;tr|A0A2R8Y5T1|A0A2R8Y5T1_HUMAN GATOR complex protein DEPDC5 OS=Homo sapiens OX=9606 GN=DEPDC5 PE=1 SV=1;tr|A0A2R8Y842|A0A2R8Y842_HUMAN GATOR complex pro	29	10	10	10	9	10	9	9	9	10	9	9	9	10	9	9	12.3	12.3	12.3	133.54	1187	1187;1198;1207;1285;1484;1496;1525;1575;1589;1229;1503;1552;1572;1581;1594;1603;659;748;795;829;531;600;638;559;333;405;95;153;193	29.5			2	4
A0A2R8Y5M6;C9JM14	A0A2R8Y5M6	12;2	1;0	1;0			tr|A0A2R8Y5M6|A0A2R8Y5M6_HUMAN B-cell receptor-associated protein 31 OS=Homo sapiens OX=9606 GN=BCAP31 PE=1 SV=1	2	12	1	1	11	11	12	12	1	1	1	1	1	1	1	1	40.3	4.7	4.7	24.112	211	211;138	24.8
A0A2R8YFV7;A0A2R8Y5N2;A0A2R8Y5S3;Q92574-2;Q92574;A0A2R8Y6S1;A0A2R8YGX7;A0A2R8YEH9;A0A2R8YD74;Q86WV8;A0A2R8Y7E9;A0A2R8Y6W1;Q59IT9;A0A2R8Y5M3;A0A2R8Y419;A0A2R8Y756;A0A2R8Y6S8;A0A2R8Y5J1;A0A2R8Y5Q4;A0A2R8Y6N1;A0A2R8YGL0;A0A2R8Y5F8	A0A2R8YFV7;A0A2R8Y5N2;A0A2R8Y5S3;Q92574-2;Q92574;A0A2R8Y6S1	11;11;11;11;11;7;5;4;4;4;4;4;4;2;1;1;1;1;1;1;1;1	11;11;11;11;11;7;5;4;4;4;4;4;4;2;1;1;1;1;1;1;1;1	11;11;11;11;11;7;5;4;4;4;4;4;4;2;1;1;1;1;1;1;1;1	Hamartin	TSC1	tr|A0A2R8YFV7|A0A2R8YFV7_HUMAN Hamartin OS=Homo sapiens OX=9606 GN=TSC1 PE=1 SV=1;tr|A0A2R8Y5N2|A0A2R8Y5N2_HUMAN Hamartin OS=Homo sapiens OX=9606 GN=TSC1 PE=1 SV=1;tr|A0A2R8Y5S3|A0A2R8Y5S3_HUMAN Hamartin OS=Homo sapiens OX=9606 GN=TSC1 PE=1 SV=1;sp|Q92574-	22	11	11	11	10	10	11	11	10	10	11	11	10	10	11	11	14.2	14.2	14.2	129.27	1158	1158;1159;1163;1113;1164;729;346;177;347;366;381;453;454;203;41;71;125;127;135;144;224;228	23				4			1	4		1	4	1	4	3					3
A0A2R8Y5N3;Q6R2W3	A0A2R8Y5N3;Q6R2W3	1;1	1;1	1;1	SCAN domain-containing protein 3	ZBED9	tr|A0A2R8Y5N3|A0A2R8Y5N3_HUMAN SCAN domain-containing protein 3 OS=Homo sapiens OX=9606 GN=ZBED9 PE=4 SV=1;sp|Q6R2W3|SCND3_HUMAN SCAN domain-containing protein 3 OS=Homo sapiens OX=9606 GN=ZBED9 PE=2 SV=1	2	1	1	1	0	1	1	1	0	1	1	1	0	1	1	1	1.1	1.1	1.1	133.91	1174	1174;1325	29
A0A2R8Y6I1;A0A2R8Y5P7;P49590-2;P49590;A0A2R8Y3N3;D6RJE6;D6RB22;B4DQ67;A0A2R8Y4X6;A0A2R8Y5E8	A0A2R8Y6I1;A0A2R8Y5P7;P49590-2;P49590;A0A2R8Y3N3;D6RJE6;D6RB22;B4DQ67	17;17;17;17;16;12;10;9;7;7	10;10;10;10;9;7;5;4;5;5	10;10;10;10;9;7;5;4;5;5	Probable histidine--tRNA ligase, mitochondrial	HARS2	tr|A0A2R8Y6I1|A0A2R8Y6I1_HUMAN Probable histidine--tRNA ligase, mitochondrial OS=Homo sapiens OX=9606 GN=HARS2 PE=1 SV=1;tr|A0A2R8Y5P7|A0A2R8Y5P7_HUMAN Probable histidine--tRNA ligase, mitochondrial OS=Homo sapiens OX=9606 GN=HARS2 PE=1 SV=1;sp|P49590-2|SY	10	17	10	10	17	16	17	16	10	9	10	9	10	9	10	9	45	28.9	28.9	49.246	436	436;512;481;506;473;293;399;334;160;219	28.8				2	11	3						4	1
A0A2R8Y5S7;P35241;P35241-5;A0A2R8Y7M3;P35241-4;P35241-2;P35241-3;A0A2R8Y5P0;A0A2R8Y4H6;E9PKN5;E9PNP4	A0A2R8Y5S7;P35241;P35241-5;A0A2R8Y7M3;P35241-4	35;35;35;32;25;12;10;7;3;2;2	19;19;19;16;15;12;5;4;3;2;0	15;15;15;12;15;12;2;0;3;2;0	Radixin	RDX	tr|A0A2R8Y5S7|A0A2R8Y5S7_HUMAN Radixin OS=Homo sapiens OX=9606 GN=RDX PE=1 SV=1;sp|P35241|RADI_HUMAN Radixin OS=Homo sapiens OX=9606 GN=RDX PE=1 SV=1;sp|P35241-5|RADI_HUMAN Isoform 5 of Radixin OS=Homo sapiens OX=9606 GN=RDX;tr|A0A2R8Y7M3|A0A2R8Y7M3_HUMAN	11	35	19	15	35	34	32	32	19	18	17	17	15	14	13	13	52.4	32.2	21.7	69.335	590	590;583;604;534;447;257;200;115;152;51;52	27	9	10	6	4	2					2	1						1	4	3
A0A2R8Y7Q9;A0A2R8YEK8;A0A2R8Y5S9;Q9Y5P4-2;Q9Y5P4;Q9Y5P4-3;A0A2R8Y5H3;A0A2R8YE18;A0A2R8Y7C5;A0A2U3TZL3;A0A2R8YFI2;A0A2R8YEA4;A0A2R8YE59;A0A2R8YCI0;A0A2R8YFA1;A0A2R8YDX6;H0Y9J1;A0A2R8Y773	A0A2R8Y7Q9;A0A2R8YEK8;A0A2R8Y5S9;Q9Y5P4-2;Q9Y5P4;Q9Y5P4-3;A0A2R8Y5H3;A0A2R8YE18;A0A2R8Y7C5;A0A2U3TZL3;A0A2R8YFI2;A0A2R8YEA4;A0A2R8YE59	22;22;22;22;22;22;21;20;20;19;15;15;14;10;9;3;3;2	22;22;22;22;22;22;21;20;20;19;15;15;14;10;9;3;3;2	22;22;22;22;22;22;21;20;20;19;15;15;14;10;9;3;3;2	Collagen type IV alpha-3-binding protein	COL4A3BP	tr|A0A2R8Y7Q9|A0A2R8Y7Q9_HUMAN Collagen type IV alpha-3-binding protein OS=Homo sapiens OX=9606 GN=COL4A3BP PE=1 SV=1;tr|A0A2R8YEK8|A0A2R8YEK8_HUMAN Collagen type IV alpha-3-binding protein OS=Homo sapiens OX=9606 GN=COL4A3BP PE=1 SV=1;tr|A0A2R8Y5S9|A0A2R8	18	22	22	22	20	21	18	20	20	21	18	20	20	21	18	20	35.7	35.7	35.7	64.357	566	566;567;596;598;624;752;521;584;605;524;311;381;406;199;405;70;143;93	18.7	4	6	6	3	3	10	2			4	5	8	7	5			3	1
A0A2R8Y5V9;A0A2R8YGX3;A0A2R8YH90;K7EMU5;A0A2R8YHD2;K7EPV9;U3KQK2;Q2TAC2-2;Q2TAC2	A0A2R8Y5V9;A0A2R8YGX3;A0A2R8YH90	18;15;15;7;6;6;4;1;1	10;9;7;4;4;4;2;1;1	1;0;1;0;0;0;0;0;0			tr|A0A2R8Y5V9|A0A2R8Y5V9_HUMAN Tropomyosin alpha-4 chain OS=Homo sapiens OX=9606 GN=TPM4 PE=1 SV=1;tr|A0A2R8YGX3|A0A2R8YGX3_HUMAN Tropomyosin alpha-4 chain OS=Homo sapiens OX=9606 GN=TPM4 PE=1 SV=1;tr|A0A2R8YH90|A0A2R8YH90_HUMAN Tropomyosin alpha-4 chain (	9	18	10	1	18	17	17	16	10	10	9	9	1	1	1	1	58.9	35.1	6.5	28.609	248	248;183;220;102;90;96;111;751;916	33.2																	2	4	3
A0A2R8Y635;Q9H7F0;A0A2R8YDN7;A0A087WYY3;Q9H7F0-2;H7C1U7	A0A2R8Y635;Q9H7F0;A0A2R8YDN7;A0A087WYY3;Q9H7F0-2	10;10;9;8;8;1	10;10;9;8;8;1	10;10;9;8;8;1	Probable cation-transporting ATPase 13A3	ATP13A3	tr|A0A2R8Y635|A0A2R8Y635_HUMAN Cation-transporting ATPase (Fragment) OS=Homo sapiens OX=9606 GN=ATP13A3 PE=1 SV=1;sp|Q9H7F0|AT133_HUMAN Probable cation-transporting ATPase 13A3 OS=Homo sapiens OX=9606 GN=ATP13A3 PE=1 SV=4;tr|A0A2R8YDN7|A0A2R8YDN7_HUMAN Cat	6	10	10	10	9	10	10	10	9	10	10	10	9	10	10	10	10.8	10.8	10.8	130.81	1164	1164;1226;1229;701;701;344	36.1																4
A0A2R8Y661;A0A2R8YGD3;Q9Y4G8;H0Y8N8;H0Y8T6;H0YAJ8;H0Y8H7	A0A2R8Y661;A0A2R8YGD3;Q9Y4G8	24;24;24;5;3;3;2	20;20;20;4;2;3;2	18;18;18;4;2;3;2	Rap guanine nucleotide exchange factor 2	RAPGEF2	tr|A0A2R8Y661|A0A2R8Y661_HUMAN Rap guanine nucleotide exchange factor 2 OS=Homo sapiens OX=9606 GN=RAPGEF2 PE=1 SV=1;tr|A0A2R8YGD3|A0A2R8YGD3_HUMAN Rap guanine nucleotide exchange factor 2 OS=Homo sapiens OX=9606 GN=RAPGEF2 PE=1 SV=1;sp|Q9Y4G8|RPGF2_HUMAN	7	24	20	18	23	12	20	14	19	9	16	10	17	8	14	10	19.7	17.1	16	174.3	1559	1559;1679;1499;189;182;324;265	23.7					1				2	9	2	3	4	1
A0A2R8Y6D0;A0A1B0GWG0	A0A2R8Y6D0;A0A1B0GWG0	21;18	1;1	1;1			tr|A0A2R8Y6D0|A0A2R8Y6D0_HUMAN Protein 4.1 OS=Homo sapiens OX=9606 GN=EPB41 PE=1 SV=1;tr|A0A1B0GWG0|A0A1B0GWG0_HUMAN Protein 4.1 (Fragment) OS=Homo sapiens OX=9606 GN=EPB41 PE=1 SV=1	2	21	1	1	19	18	19	20	1	1	1	1	1	1	1	1	41.5	2.2	2.2	61.39	542	542;483	20.8
A0A2R8Y6F3;Q9P2P5;A0A2C9F2N4;A0A2R8YE75;Q9P2P5-2	A0A2R8Y6F3;Q9P2P5;A0A2C9F2N4	9;9;7;4;1	6;6;5;2;1	6;6;5;2;1	E3 ubiquitin-protein ligase HECW2	HECW2	tr|A0A2R8Y6F3|A0A2R8Y6F3_HUMAN E3 ubiquitin-protein ligase HECW2 OS=Homo sapiens OX=9606 GN=HECW2 PE=1 SV=1;sp|Q9P2P5|HECW2_HUMAN E3 ubiquitin-protein ligase HECW2 OS=Homo sapiens OX=9606 GN=HECW2 PE=1 SV=2;tr|A0A2C9F2N4|A0A2C9F2N4_HUMAN E3 ubiquitin-prote	5	9	6	6	3	7	3	7	2	4	0	5	2	4	0	5	8.4	6.3	6.3	176.6	1579	1579;1572;1216;814;82	28.5										1			1	1	1
A0A2R8YDF3;A0A2R8Y6L5;A0A2R8Y6I6;Q13627-4;Q13627-3;Q13627-5;Q13627-2;Q13627;A0A2R8Y443;E7EMI5;Q9Y463-2;Q9Y463-3;Q9Y463;M0R131;A0A2R8YEY4;M0R2X3;Q92630-2;Q92630	A0A2R8YDF3;A0A2R8Y6L5;A0A2R8Y6I6;Q13627-4;Q13627-3;Q13627-5;Q13627-2;Q13627;A0A2R8Y443	13;13;13;13;13;13;13;13;12;6;5;5;5;4;3;3;1;1	13;13;13;13;13;13;13;13;12;6;5;5;5;4;3;3;1;1	13;13;13;13;13;13;13;13;12;6;5;5;5;4;3;3;1;1	Dual specificity tyrosine-phosphorylation-regulated kinase 1A	DYRK1A	tr|A0A2R8YDF3|A0A2R8YDF3_HUMAN Dual-specificity tyrosine-phosphorylation-regulated kinase 1A (Fragment) OS=Homo sapiens OX=9606 GN=DYRK1A PE=1 SV=1;tr|A0A2R8Y6L5|A0A2R8Y6L5_HUMAN Dual-specificity tyrosine-phosphorylation-regulated kinase 1A (Fragment) OS=H	18	13	13	13	12	12	12	10	12	12	12	10	12	12	12	10	24.7	24.7	24.7	59.538	519	519;605;725;525;529;584;754;763;400;181;589;601;629;172;110;137;528;601	22.6		2						4	1	4	3	5	6	1			4
A0A2R8Y7W8;A0A2R8Y6W5;Q16626	A0A2R8Y7W8;A0A2R8Y6W5;Q16626	3;3;3	3;3;3	3;3;3	Male-enhanced antigen 1	MEA1	tr|A0A2R8Y7W8|A0A2R8Y7W8_HUMAN Male-enhanced antigen 1 OS=Homo sapiens OX=9606 GN=MEA1 PE=1 SV=1;tr|A0A2R8Y6W5|A0A2R8Y6W5_HUMAN Male-enhanced antigen 1 OS=Homo sapiens OX=9606 GN=MEA1 PE=1 SV=1;sp|Q16626|MEA1_HUMAN Male-enhanced antigen 1 OS=Homo sapiens O	3	3	3	3	3	3	3	3	3	3	3	3	3	3	3	3	21.5	21.5	21.5	18.544	172	172;188;185	22.5							1		4	1
A0A2R8Y6W8;P19447;A0A2R8Y5L2;A0A2R8YES7;A0A2R8Y681;A0A2R8Y762;A0A2R8Y5H0;A0A2R8YFS3;A0A2R8Y4R8;H7C309	A0A2R8Y6W8;P19447	17;17;6;5;4;3;2;2;1;1	17;17;6;5;4;3;2;2;1;1	17;17;6;5;4;3;2;2;1;1	TFIIH basal transcription factor complex helicase XPB subunit	ERCC3	tr|A0A2R8Y6W8|A0A2R8Y6W8_HUMAN General transcription and DNA repair factor IIH helicase subunit XPB OS=Homo sapiens OX=9606 GN=ERCC3 PE=1 SV=1;sp|P19447|ERCC3_HUMAN General transcription and DNA repair factor IIH helicase subunit XPB OS=Homo sapiens OX=960	10	17	17	17	17	16	17	17	17	16	17	17	17	16	17	17	27.1	27.1	27.1	91.957	807	807;782;448;406;162;216;160;161;122;188	21.7		4	1			4	4	1						4	4		12	3
A0A2R8YFN7;A0A2R8Y6Z0;O15034;O15034-2;A0A2U3TZP8;A0A2R8Y5H8	A0A2R8YFN7;A0A2R8Y6Z0;O15034;O15034-2	3;3;3;2;1;1	3;3;3;2;1;1	3;3;3;2;1;1	RIMS-binding protein 2	RIMBP2	tr|A0A2R8YFN7|A0A2R8YFN7_HUMAN RIMS-binding protein 2 (Fragment) OS=Homo sapiens OX=9606 GN=RIMBP2 PE=1 SV=1;tr|A0A2R8Y6Z0|A0A2R8Y6Z0_HUMAN RIMS-binding protein 2 OS=Homo sapiens OX=9606 GN=RIMBP2 PE=1 SV=1;sp|O15034|RIMB2_HUMAN RIMS-binding protein 2 OS=H	6	3	3	3	1	3	1	1	1	3	1	1	1	3	1	1	4.9	4.9	4.9	88.941	811	811;1362;1052;645;79;119	29.4																	1	1
H7C3W5;A0A2R8Y768;O75072-2;O75072	H7C3W5;A0A2R8Y768;O75072-2;O75072	1;1;1;1	1;1;1;1	1;1;1;1	Fukutin	FKTN	tr|H7C3W5|H7C3W5_HUMAN Fukutin (Fragment) OS=Homo sapiens OX=9606 GN=FKTN PE=1 SV=1;tr|A0A2R8Y768|A0A2R8Y768_HUMAN Fukutin OS=Homo sapiens OX=9606 GN=FKTN PE=1 SV=1;sp|O75072-2|FKTN_HUMAN Isoform 2 of Fukutin OS=Homo sapiens OX=9606 GN=FKTN;sp|O75072|FKTN_	4	1	1	1	1	1	1	1	1	1	1	1	1	1	1	1	9.4	9.4	9.4	18.558	160	160;396;430;461	14														4
A0A2R8YGJ7;A0A2R8Y7A1;A0A2R8YED7;Q8WXI2-4;Q8WXI2-2;Q8WXI2;A0A2R8YE27;A0A2R8YE71;A0A2R8Y7K8;A0A2R8Y5S6;A0A2R8Y622;A0A2U3TZH5;A0A2R8Y700;Q8WXI2-5;A0A2R8Y604;A0A2R8YFM1	A0A2R8YGJ7;A0A2R8Y7A1;A0A2R8YED7;Q8WXI2-4;Q8WXI2-2;Q8WXI2;A0A2R8YE27;A0A2R8YE71;A0A2R8Y7K8;A0A2R8Y5S6;A0A2R8Y622;A0A2U3TZH5;A0A2R8Y700;Q8WXI2-5	3;3;3;3;3;3;2;2;2;2;2;2;2;2;1;1	3;3;3;3;3;3;2;2;2;2;2;2;2;2;1;1	3;3;3;3;3;3;2;2;2;2;2;2;2;2;1;1	Connector enhancer of kinase suppressor of ras 2	CNKSR2	tr|A0A2R8YGJ7|A0A2R8YGJ7_HUMAN Connector enhancer of kinase suppressor of ras 2 OS=Homo sapiens OX=9606 GN=CNKSR2 PE=1 SV=1;tr|A0A2R8Y7A1|A0A2R8Y7A1_HUMAN Connector enhancer of kinase suppressor of ras 2 OS=Homo sapiens OX=9606 GN=CNKSR2 PE=1 SV=1;tr|A0A2R	16	3	3	3	2	0	1	3	2	0	1	3	2	0	1	3	4.2	4.2	4.2	97.236	856	856;985;1009;849;898;1034;591;616;680;815;819;868;955;1004;253;681	43.7
A0A2R8YE98;A0A2R8YEP9;A0A2R8Y7C3;Q8N4S0;A0A2R8Y4L3;F5H777;Q8N4S0-2	A0A2R8YE98;A0A2R8YEP9;A0A2R8Y7C3;Q8N4S0;A0A2R8Y4L3;F5H777;Q8N4S0-2	4;4;4;4;3;2;2	4;4;4;4;3;2;2	4;4;4;4;3;2;2	Coiled-coil domain-containing protein 82	CCDC82	tr|A0A2R8YE98|A0A2R8YE98_HUMAN Coiled-coil domain-containing protein 82 OS=Homo sapiens OX=9606 GN=CCDC82 PE=1 SV=1;tr|A0A2R8YEP9|A0A2R8YEP9_HUMAN Coiled-coil domain-containing protein 82 OS=Homo sapiens OX=9606 GN=CCDC82 PE=1 SV=1;tr|A0A2R8Y7C3|A0A2R8Y7C3	7	4	4	4	4	4	4	2	4	4	4	2	4	4	4	2	9.1	9.1	9.1	60.678	517	517;521;537;544;495;262;344	20.8								4						1	3	1
A0A2R8Y7P6;V9GY86;Q99700-4;Q99700;H0YH87;A0A2R8YDM9;A0A2R8Y5A6;Q99700-2;F8VQP2;Q99700-5;F8VVY6;S4R3J6	A0A2R8Y7P6;V9GY86;Q99700-4;Q99700;H0YH87;A0A2R8YDM9;A0A2R8Y5A6;Q99700-2;F8VQP2;Q99700-5	25;25;25;25;24;24;24;24;23;21;9;1	24;24;24;24;23;23;23;23;22;20;9;0	2;2;2;2;1;1;1;1;1;1;0;0	Ataxin-2	ATXN2	tr|A0A2R8Y7P6|A0A2R8Y7P6_HUMAN Ataxin-2 OS=Homo sapiens OX=9606 GN=ATXN2 PE=1 SV=1;tr|V9GY86|V9GY86_HUMAN Ataxin-2 OS=Homo sapiens OX=9606 GN=ATXN2 PE=1 SV=1;sp|Q99700-4|ATX2_HUMAN Isoform 4 of Ataxin-2 OS=Homo sapiens OX=9606 GN=ATXN2;sp|Q99700|ATX2_HUMAN	12	25	24	2	23	24	24	25	22	23	23	24	2	2	2	2	36.3	35.4	5.3	103.71	957	957;1153;1243;1313;835;968;1166;995;1073;1006;184;107	25.2	7	3	4	7		4	2	3	1	5	2	3	1	1	3	1
E9PE19;A0A2R8Y7Q1;E7ETD6;A0A0A0MR81;J3QQQ8;J3QQK4;J3KSK9;F5H176;J3KSY0;J3QLW4	E9PE19;A0A2R8Y7Q1;E7ETD6	48;48;47;13;6;3;3;2;1;1	1;1;0;0;1;0;0;0;0;0	1;1;0;0;1;0;0;0;0;0		BPTF	tr|E9PE19|E9PE19_HUMAN Nucleosome-remodeling factor subunit BPTF OS=Homo sapiens OX=9606 GN=BPTF PE=1 SV=3;tr|A0A2R8Y7Q1|A0A2R8Y7Q1_HUMAN Nucleosome-remodeling factor subunit BPTF OS=Homo sapiens OX=9606 GN=BPTF PE=1 SV=1;tr|E7ETD6|E7ETD6_HUMAN Nucleosome-	10	48	1	1	46	41	39	45	1	1	1	1	1	1	1	1	19.7	0.5	0.5	314.79	2822	2822;2965;2764;810;420;339;484;137;64;69	24.8
A0A2R8Y7Y4;Q8N8A2;Q8N8A2-2;Q8N8A2-4;H7C209;Q8N8A2-3;H7C4A0;Q8N8A2-5;C9JY51;F8WBW3	A0A2R8Y7Y4;Q8N8A2;Q8N8A2-2;Q8N8A2-4;H7C209;Q8N8A2-3	20;20;19;17;13;11;7;7;3;1	18;18;17;15;12;9;6;5;3;1	18;18;17;15;12;9;6;5;3;1	Serine/threonine-protein phosphatase 6 regulatory ankyrin repeat subunit B	ANKRD44	tr|A0A2R8Y7Y4|A0A2R8Y7Y4_HUMAN Serine/threonine-protein phosphatase 6 regulatory ankyrin repeat subunit B OS=Homo sapiens OX=9606 GN=ANKRD44 PE=1 SV=1;sp|Q8N8A2|ANR44_HUMAN Serine/threonine-protein phosphatase 6 regulatory ankyrin repeat subunit B OS=Homo	10	20	18	18	20	19	18	19	18	17	16	17	18	17	16	17	23.9	21.2	21.2	114.3	1056	1056;993;994;919;791;579;316;367;76;40	26.4	4				1	4			3	9			6	8			1	3
A0A2R8Y811;P62263;E5RH77	A0A2R8Y811;P62263;E5RH77	8;8;6	8;8;6	8;8;6	40S ribosomal protein S14	RPS14	tr|A0A2R8Y811|A0A2R8Y811_HUMAN 40S ribosomal protein S14 (Fragment) OS=Homo sapiens OX=9606 GN=RPS14 PE=1 SV=1;sp|P62263|RS14_HUMAN 40S ribosomal protein S14 OS=Homo sapiens OX=9606 GN=RPS14 PE=1 SV=3;tr|E5RH77|E5RH77_HUMAN 40S ribosomal protein S14 OS=Hom	3	8	8	8	7	8	7	8	7	8	7	8	7	8	7	8	40	40	40	16.159	150	150;151;134	31	2	1	4			1						2		1			2	4
A0A2R8Y851;P62273;P62273-2;A0A2R8Y6P7;A0A087WTT6	A0A2R8Y851;P62273;P62273-2;A0A2R8Y6P7;A0A087WTT6	3;3;3;2;2	3;3;3;2;2	3;3;3;2;2	40S ribosomal protein S29	RPS29	tr|A0A2R8Y851|A0A2R8Y851_HUMAN 40S ribosomal protein S29 OS=Homo sapiens OX=9606 GN=RPS29 PE=1 SV=1;sp|P62273|RS29_HUMAN 40S ribosomal protein S29 OS=Homo sapiens OX=9606 GN=RPS29 PE=1 SV=2;sp|P62273-2|RS29_HUMAN Isoform 2 of 40S ribosomal protein S29 OS=H	5	3	3	3	3	3	3	3	3	3	3	3	3	3	3	3	21.8	21.8	21.8	10.256	87	87;56;67;48;53	19.1									1	6	3	7	4	3
A0A2R8Y891;P08237;P08237-3;P08237-2;F8VZI0;F8VX13;F8VNX2;F8VZQ1;F8VSL1;F8VP00;F8VW30;F8W1J8;F8VSF7;F8VUB8;F8VYK8;F8VTQ3;H0YHB8;F8VVE3;H0YIS9	A0A2R8Y891;P08237;P08237-3;P08237-2;F8VZI0	30;30;30;27;26;6;6;6;5;5;4;3;3;3;3;3;2;2;1	28;28;28;26;25;6;6;6;5;5;4;3;3;3;3;3;2;2;1	27;27;27;26;25;6;6;6;5;5;4;3;3;3;3;3;2;2;1	ATP-dependent 6-phosphofructokinase, muscle type	PFKM	tr|A0A2R8Y891|A0A2R8Y891_HUMAN ATP-dependent 6-phosphofructokinase OS=Homo sapiens OX=9606 GN=PFKM PE=1 SV=1;sp|P08237|PFKAM_HUMAN ATP-dependent 6-phosphofructokinase, muscle type OS=Homo sapiens OX=9606 GN=PFKM PE=1 SV=2;sp|P08237-3|PFKAM_HUMAN Isoform 3	19	30	28	27	29	27	27	29	27	25	25	27	26	24	24	26	38.8	36.8	35.8	96.907	883	883;780;851;749;727;156;157;161;139;176;116;84;102;141;149;149;41;165;97	17.1	5	8	13	11	7	10	6	10	17	6	9	10	21	16	5	2	13	5	7
A0A2R8YCV2;Q8NCS4	A0A2R8YCV2;Q8NCS4	1;1	1;1	1;1	Uncharacterized protein ZMYM6NB	ZMYM6NB	tr|A0A2R8YCV2|A0A2R8YCV2_HUMAN Uncharacterized protein OS=Homo sapiens OX=9606 PE=4 SV=1;sp|Q8NCS4|TM35B_HUMAN Transmembrane protein 35B OS=Homo sapiens OX=9606 GN=TMEM35B PE=1 SV=1	2	1	1	1	1	1	1	1	1	1	1	1	1	1	1	1	21.8	21.8	21.8	6.0421	55	55;154	27.8
A0A2R8YD71;P49281-2;P49281;F8W1D8;F8VRL7;A0A2R8Y5L1;F8VWB0;F8VR36;A0A2R8YDL2;A0A2R8Y4F9;A0A2R8Y5Q7;F8W1P7;P49281-5;P49281-3;P49281-4	A0A2R8YD71;P49281-2;P49281;F8W1D8;F8VRL7;A0A2R8Y5L1;F8VWB0;F8VR36;A0A2R8YDL2;A0A2R8Y4F9;A0A2R8Y5Q7;F8W1P7;P49281-5;P49281-3;P49281-4	2;2;2;1;1;1;1;1;1;1;1;1;1;1;1	2;2;2;1;1;1;1;1;1;1;1;1;1;1;1	2;2;2;1;1;1;1;1;1;1;1;1;1;1;1	Natural resistance-associated macrophage protein 2	SLC11A2	tr|A0A2R8YD71|A0A2R8YD71_HUMAN Natural resistance-associated macrophage protein 2 OS=Homo sapiens OX=9606 GN=SLC11A2 PE=1 SV=1;sp|P49281-2|NRAM2_HUMAN Isoform 1 of Natural resistance-associated macrophage protein 2 OS=Homo sapiens OX=9606 GN=SLC11A2;sp|P49	15	2	2	2	2	1	1	2	2	1	1	2	2	1	1	2	3.1	3.1	3.1	62.781	573	573;561;568;73;80;126;149;153;161;253;331;482;557;590;597	28																		4
A0A2R8YD85;Q96BY6-3;Q96BY6;Q96BY6-2;H0YFC5;H7C0I3;F8WE73;A0A2R8Y5U0	A0A2R8YD85;Q96BY6-3;Q96BY6	43;43;43;9;7;4;3;3	43;43;43;9;7;4;3;3	41;41;41;9;7;4;3;3	Dedicator of cytokinesis protein 10	DOCK10	tr|A0A2R8YD85|A0A2R8YD85_HUMAN Dedicator of cytokinesis protein 10 OS=Homo sapiens OX=9606 GN=DOCK10 PE=1 SV=1;sp|Q96BY6-3|DOC10_HUMAN Isoform 3 of Dedicator of cytokinesis protein 10 OS=Homo sapiens OX=9606 GN=DOCK10;sp|Q96BY6|DOC10_HUMAN Dedicator of cyt	8	43	43	41	41	33	37	40	41	33	37	40	39	31	35	38	23.5	23.5	22.6	251.31	2199	2199;2180;2186;593;190;380;142;163	23.3	10	4	4	1	4	7	9	8	2	4	3	15	5	3	2	3	3	3	4
A0A2R8YEZ2;A0A2R8YD89;H3BS01;Q9Y2V0;H3BTL3;H3BNF9;A0A2R8YEF3;A0A2R8Y7J6;Q9Y2V0-2	A0A2R8YEZ2;A0A2R8YD89;H3BS01;Q9Y2V0;H3BTL3;H3BNF9;A0A2R8YEF3;A0A2R8Y7J6;Q9Y2V0-2	2;2;2;2;1;1;1;1;1	2;2;2;2;1;1;1;1;1	2;2;2;2;1;1;1;1;1	Uncharacterized protein C15orf41	C15orf41	tr|A0A2R8YEZ2|A0A2R8YEZ2_HUMAN Uncharacterized protein C15orf41 OS=Homo sapiens OX=9606 GN=C15orf41 PE=1 SV=1;tr|A0A2R8YD89|A0A2R8YD89_HUMAN Uncharacterized protein C15orf41 OS=Homo sapiens OX=9606 GN=C15orf41 PE=1 SV=1;tr|H3BS01|H3BS01_HUMAN Uncharacteriz	9	2	2	2	2	2	2	2	2	2	2	2	2	2	2	2	16.3	16.3	16.3	23.654	208	208;286;287;281;101;122;133;158;183	42.8
A0A2R8YD95;Q9NRW7;A0A2R8YF01;A0A087WU65;A0A1B0GXI6;A0A2R8YE10;Q9NRW7-2;B7Z7G7;A0A2R8YEX8;A0A2R8YDP1;A0A2R8Y7W9	A0A2R8YD95;Q9NRW7;A0A2R8YF01;A0A087WU65;A0A1B0GXI6;A0A2R8YE10;Q9NRW7-2	13;13;11;11;11;11;9;4;3;2;2	13;13;11;11;11;11;9;4;3;2;2	12;12;10;10;10;11;9;4;3;1;1	Vacuolar protein sorting-associated protein 45	VPS45	tr|A0A2R8YD95|A0A2R8YD95_HUMAN Vacuolar protein sorting-associated protein 45 OS=Homo sapiens OX=9606 GN=VPS45 PE=1 SV=1;sp|Q9NRW7|VPS45_HUMAN Vacuolar protein sorting-associated protein 45 OS=Homo sapiens OX=9606 GN=VPS45 PE=1 SV=1;tr|A0A2R8YF01|A0A2R8YF0	11	13	13	12	13	12	11	12	13	12	11	12	12	12	10	11	19.3	19.3	18	73.653	643	643;570;434;447;467;534;538;198;158;40;94	29.5						1	4			8	8	3
A0A2R8YDD6;O15265;O15265-2;O15265-3	A0A2R8YDD6;O15265;O15265-2;O15265-3	5;5;5;3	5;5;5;3	5;5;5;3	Ataxin-7	ATXN7	tr|A0A2R8YDD6|A0A2R8YDD6_HUMAN Ataxin 7, isoform CRA_a OS=Homo sapiens OX=9606 GN=ATXN7 PE=1 SV=1;sp|O15265|ATX7_HUMAN Ataxin-7 OS=Homo sapiens OX=9606 GN=ATXN7 PE=1 SV=1;sp|O15265-2|ATX7_HUMAN Isoform b of Ataxin-7 OS=Homo sapiens OX=9606 GN=ATXN7;sp|O152	4	5	5	5	4	3	4	4	4	3	4	4	4	3	4	4	8.4	8.4	8.4	95.341	892	892;892;945;747	27.3		4
A0A2R8YDL4;J3KR33;A0JLT2-2;A0JLT2	A0A2R8YDL4;J3KR33;A0JLT2-2;A0JLT2	3;3;3;3	3;3;3;3	3;3;3;3	Mediator of RNA polymerase II transcription subunit 19	MED19	tr|A0A2R8YDL4|A0A2R8YDL4_HUMAN Mediator of RNA polymerase II transcription subunit 19 (Fragment) OS=Homo sapiens OX=9606 GN=MED19 PE=1 SV=1;tr|J3KR33|J3KR33_HUMAN Mediator of RNA polymerase II transcription subunit 19 OS=Homo sapiens OX=9606 GN=MED19 PE=1	4	3	3	3	2	2	1	2	2	2	1	2	2	2	1	2	22.8	22.8	22.8	21.47	206	206;261;194;244	24.9														1			4
A0A2R8YDQ5;Q6NUN9-3;Q6NUN9;Q6NUN9-2	A0A2R8YDQ5;Q6NUN9-3;Q6NUN9;Q6NUN9-2	1;1;1;1	1;1;1;1	1;1;1;1	Zinc finger protein 746	ZNF746	tr|A0A2R8YDQ5|A0A2R8YDQ5_HUMAN Zinc finger protein 746 OS=Homo sapiens OX=9606 GN=ZNF746 PE=1 SV=1;sp|Q6NUN9-3|ZN746_HUMAN Isoform 3 of Zinc finger protein 746 OS=Homo sapiens OX=9606 GN=ZNF746;sp|Q6NUN9|ZN746_HUMAN Zinc finger protein 746 OS=Homo sapiens	4	1	1	1	1	1	1	1	1	1	1	1	1	1	1	1	4.9	4.9	4.9	70.833	659	659;459;644;645	24.4
A0A2R8YDQ9;Q9P2R7-2;Q9P2R7;A0A2R8Y6Y7;Q5T9Q5;Q5T9Q8;A0A2R8Y5P6;A0A2R8Y6E6;A0A0U1RRI1;A0A0U1RQF8;A0A0U1RQL1;A0A0U1RQU7;A0A2R8Y5P4	A0A2R8YDQ9;Q9P2R7-2;Q9P2R7;A0A2R8Y6Y7;Q5T9Q5	19;19;19;18;14;9;7;7;5;5;4;1;1	19;19;19;18;14;9;7;7;5;5;4;1;1	19;19;19;18;14;9;7;7;5;5;4;1;1	Succinyl-CoA ligase [ADP-forming] subunit beta, mitochondrial	SUCLA2	tr|A0A2R8YDQ9|A0A2R8YDQ9_HUMAN Succinate--CoA ligase [ADP-forming] subunit beta, mitochondrial OS=Homo sapiens OX=9606 GN=SUCLA2 PE=1 SV=1;sp|Q9P2R7-2|SUCB1_HUMAN Isoform 2 of Succinate--CoA ligase [ADP-forming] subunit beta, mitochondrial OS=Homo sapiens	13	19	19	19	16	17	18	18	16	17	18	18	16	17	18	18	51.6	51.6	51.6	43.841	405	405;441;463;484;298;154;221;224;104;191;80;136;159	21.6	1	8	4		1	8	4	4	5	1	6	4	4	4	3	4	4	3
A0A2R8YDT1;P15104	A0A2R8YDT1;P15104	3;3	3;3	3;3	Glutamine synthetase	GLUL	tr|A0A2R8YDT1|A0A2R8YDT1_HUMAN Glutamine synthetase OS=Homo sapiens OX=9606 GN=GLUL PE=1 SV=1;sp|P15104|GLNA_HUMAN Glutamine synthetase OS=Homo sapiens OX=9606 GN=GLUL PE=1 SV=4	2	3	3	3	3	3	1	1	3	3	1	1	3	3	1	1	6.5	6.5	6.5	57.174	507	507;373	28.8																			1
A0A2R8YEA7	A0A2R8YEA7	7	1	1			tr|A0A2R8YEA7|A0A2R8YEA7_HUMAN Actin, cytoplasmic 1 (Fragment) OS=Homo sapiens OX=9606 GN=ACTB PE=1 SV=1	1	7	1	1	7	7	7	7	1	1	1	1	1	1	1	1	71.3	14.6	14.6	17.471	157	157	47.4
F5GX51;A0A2R8YEE0;Q9Y4F9;F5H029;A0A2R8Y7B3;B7Z6U4;A0A2R8YF77;Q9Y4F9-2;A0A2R8Y4B9	F5GX51;A0A2R8YEE0;Q9Y4F9;F5H029;A0A2R8Y7B3;B7Z6U4;A0A2R8YF77;Q9Y4F9-2	12;12;12;10;10;10;10;10;1	12;12;12;10;10;10;10;10;1	12;12;12;10;10;10;10;10;1	Protein FAM65B	FAM65B	tr|F5GX51|F5GX51_HUMAN Rho family-interacting cell polarization regulator 2 OS=Homo sapiens OX=9606 GN=RIPOR2 PE=1 SV=2;tr|A0A2R8YEE0|A0A2R8YEE0_HUMAN Rho family-interacting cell polarization regulator 2 OS=Homo sapiens OX=9606 GN=RIPOR2 PE=1 SV=1;sp|Q9Y4F	9	12	12	12	12	11	7	4	12	11	7	4	12	11	7	4	12.7	12.7	12.7	112.72	1018	1018;1047;1068;613;642;647;663;591;85	21.8	4	1		4			1	1	4
A0A2R8YEM2;P51946;D6RHI7;D6RG18;A0A2R8Y4K6	A0A2R8YEM2;P51946;D6RHI7;D6RG18	12;12;10;10;2	12;12;10;10;2	12;12;10;10;2	Cyclin-H	CCNH	tr|A0A2R8YEM2|A0A2R8YEM2_HUMAN Cyclin-H OS=Homo sapiens OX=9606 GN=CCNH PE=1 SV=1;sp|P51946|CCNH_HUMAN Cyclin-H OS=Homo sapiens OX=9606 GN=CCNH PE=1 SV=1;tr|D6RHI7|D6RHI7_HUMAN Cyclin-H OS=Homo sapiens OX=9606 GN=CCNH PE=1 SV=1;tr|D6RG18|D6RG18_HUMAN Cycli	5	12	12	12	10	9	10	11	10	9	10	11	10	9	10	11	36	36	36	37.941	325	325;323;249;255;54	29.5									1								1	4	2
A0A2R8YFA9;O94851-2;O94851-5;O94851-6;O94851-4;O94851-3;O94851;Q6ZW33	A0A2R8YFA9;O94851-2;O94851-5;O94851-6;O94851-4;O94851-3;O94851	4;3;3;3;3;3;3;1	4;3;3;3;3;3;3;1	4;3;3;3;3;3;3;1	Protein-methionine sulfoxide oxidase MICAL2	MICAL2	tr|A0A2R8YFA9|A0A2R8YFA9_HUMAN [F-actin]-monooxygenase MICAL2 OS=Homo sapiens OX=9606 GN=MICAL2 PE=1 SV=1;sp|O94851-2|MICA2_HUMAN Isoform 2 of [F-actin]-monooxygenase MICAL2 OS=Homo sapiens OX=9606 GN=MICAL2;sp|O94851-5|MICA2_HUMAN Isoform 5 of [F-actin]-m	8	4	4	4	3	3	3	3	3	3	3	3	3	3	3	3	2.6	2.6	2.6	219.06	1957	1957;784;934;955;976;1103;1124;695	15.1				2	1	4									1	4
G3V196;A0A2R8YFB8;P59190;G3V562;P59190-2;J3QSF4;A0A2R8Y7G7	G3V196;A0A2R8YFB8;P59190;G3V562;P59190-2	4;4;4;3;2;1;1	3;3;3;3;1;1;1	3;3;3;3;1;1;1	Ras-related protein Rab-15	RAB15	tr|G3V196|G3V196_HUMAN Ras-related protein Rab-15 OS=Homo sapiens OX=9606 GN=RAB15 PE=1 SV=2;tr|A0A2R8YFB8|A0A2R8YFB8_HUMAN Ras-related protein Rab-15 OS=Homo sapiens OX=9606 GN=RAB15 PE=1 SV=1;sp|P59190|RAB15_HUMAN Ras-related protein Rab-15 OS=Homo sapie	7	4	3	3	1	3	4	1	0	2	3	0	0	2	3	0	21.9	17.3	17.3	27.151	237	237;246;212;166;208;140;162	39.6
A0A2R8YFD8	A0A2R8YFD8	81	1	0			tr|A0A2R8YFD8|A0A2R8YFD8_HUMAN Chromodomain-helicase-DNA-binding protein 4 OS=Homo sapiens OX=9606 GN=CHD4 PE=1 SV=1	1	81	1	0	77	76	77	75	1	1	1	1	0	0	0	0	45.6	0.6	0	216.84	1903	1903	1	4
A0A2R8YFH5;Q15437;Q5QPE2;Q5QPE1;A0A2R8Y633;A0A2R8Y7S7;A0A2R8YF30	A0A2R8YFH5;Q15437;Q5QPE2	32;32;16;9;3;3;2	32;32;16;9;3;3;2	29;29;13;9;2;2;1	Protein transport protein Sec23B	SEC23B	tr|A0A2R8YFH5|A0A2R8YFH5_HUMAN Protein transport protein Sec23B OS=Homo sapiens OX=9606 GN=SEC23B PE=1 SV=1;sp|Q15437|SC23B_HUMAN Protein transport protein Sec23B OS=Homo sapiens OX=9606 GN=SEC23B PE=1 SV=2;tr|Q5QPE2|Q5QPE2_HUMAN Protein transport protein	7	32	32	29	31	29	31	32	31	29	31	32	29	27	29	29	51.9	51.9	47.1	84.472	749	749;767;331;246;52;59;32	26.9	4	2	4	1	4		6	12	18	11	16	17	8	7	6	12	12	6	1
A0A2R8YFL0;P49711;A0A2R8Y595;P49711-2;V9GY73;Q8NI51-11;Q8NI51-6;Q8NI51-5;Q8NI51-10;Q8NI51-2;Q8NI51;Q8NI51-3;Q8NI51-7;A0A2R8Y6Z6;A0A2R8Y6C1;F5H2V8;Q8NI51-8	A0A2R8YFL0;P49711;A0A2R8Y595;P49711-2	22;22;21;15;2;2;2;2;2;2;2;2;2;1;1;1;1	22;22;21;15;2;2;2;2;2;2;2;2;2;1;1;1;1	22;22;21;15;2;2;2;2;2;2;2;2;2;1;1;1;1	Transcriptional repressor CTCF	CTCF	tr|A0A2R8YFL0|A0A2R8YFL0_HUMAN Transcriptional repressor CTCF OS=Homo sapiens OX=9606 GN=CTCF PE=1 SV=1;sp|P49711|CTCF_HUMAN Transcriptional repressor CTCF OS=Homo sapiens OX=9606 GN=CTCF PE=1 SV=1;tr|A0A2R8Y595|A0A2R8Y595_HUMAN Transcriptional repressor C	17	22	22	22	20	18	18	21	20	18	18	21	20	18	18	21	39.6	39.6	39.6	82.612	725	725;727;638;399;627;299;403;422;460;573;663;665;700;135;163;451;613	28.2	4								5	6	1		4	7	6	1	2	6	9
A0A2R8YFT6;Q92834-4;Q92834-2;Q92834;A0A2R8Y414;A0A2R8YF02;A0A2R8Y4C9;A0A2R8YGY6;A0A2R8YDN2;A0A2R8Y838;Q92834-5;Q92834-3;Q92834-6	A0A2R8YFT6;Q92834-4;Q92834-2;Q92834;A0A2R8Y414	3;3;3;3;2;1;1;1;1;1;1;1;1	3;3;3;3;2;1;1;1;1;1;1;1;1	3;3;3;3;2;1;1;1;1;1;1;1;1	X-linked retinitis pigmentosa GTPase regulator	RPGR	tr|A0A2R8YFT6|A0A2R8YFT6_HUMAN X-linked retinitis pigmentosa GTPase regulator OS=Homo sapiens OX=9606 GN=RPGR PE=1 SV=1;sp|Q92834-4|RPGR_HUMAN Isoform 4 of X-linked retinitis pigmentosa GTPase regulator OS=Homo sapiens OX=9606 GN=RPGR;sp|Q92834-2|RPGR_HUMA	13	3	3	3	2	2	0	3	2	2	0	3	2	2	0	3	7.9	7.9	7.9	71.031	642	642;753;815;1020;673;167;325;379;508;540;480;646;1152	35.2
B1ALK7;A0A2R8YG42;Q14155-1;Q14155-5;Q14155-6;Q14155-2;Q14155-3;Q14155;E7EUY6;E9PDQ5;E7EU80;C9JDI6;B1ANY6;F6SJA5;E7ENL8;C9JAD7	B1ALK7;A0A2R8YG42;Q14155-1;Q14155-5;Q14155-6;Q14155-2;Q14155-3;Q14155;E7EUY6;E9PDQ5	28;28;28;28;22;22;22;22;19;16;5;4;4;4;4;2	28;28;28;28;22;22;22;22;19;16;5;4;4;4;4;2	23;23;23;23;18;18;18;18;16;14;3;2;2;3;2;2	Rho guanine nucleotide exchange factor 7	ARHGEF7	tr|B1ALK7|B1ALK7_HUMAN Rho guanine nucleotide exchange factor 7 OS=Homo sapiens OX=9606 GN=ARHGEF7 PE=1 SV=1;tr|A0A2R8YG42|A0A2R8YG42_HUMAN Rho guanine nucleotide exchange factor 7 OS=Homo sapiens OX=9606 GN=ARHGEF7 PE=1 SV=1;sp|Q14155-1|ARHG7_HUMAN Isofor	16	28	28	23	28	25	26	26	28	25	26	26	23	20	21	21	44.5	44.5	36.6	79.831	705	705;862;646;731;625;753;782;803;447;547;151;61;66;130;143;39	26.2		3	10	2	3		1			1	6	3				4	2	4
A0A2R8YGH5;H7C1E4;P61966;P61966-2	A0A2R8YGH5;H7C1E4;P61966;P61966-2	7;7;7;5	7;7;7;5	5;5;5;3	AP-1 complex subunit sigma-1A	AP1S1	tr|A0A2R8YGH5|A0A2R8YGH5_HUMAN AP complex subunit sigma OS=Homo sapiens OX=9606 GN=AP1S1 PE=1 SV=1;tr|H7C1E4|H7C1E4_HUMAN AP complex subunit sigma (Fragment) OS=Homo sapiens OX=9606 GN=AP1S1 PE=1 SV=1;sp|P61966|AP1S1_HUMAN AP-1 complex subunit sigma-1A OS=	4	7	7	5	6	6	7	7	6	6	7	7	4	4	5	5	43.9	43.9	34.4	18.602	157	157;191;158;133	19		2									1	7	8	6		4	6	2
A0A2R8YH03;Q5VWN6;Q5VWN6-2;J3KPH3	A0A2R8YH03;Q5VWN6;Q5VWN6-2	26;26;17;3	26;26;17;3	26;26;17;3	Protein FAM208B	FAM208B	tr|A0A2R8YH03|A0A2R8YH03_HUMAN Protein FAM208B OS=Homo sapiens OX=9606 GN=FAM208B PE=1 SV=1;sp|Q5VWN6|F208B_HUMAN Protein FAM208B OS=Homo sapiens OX=9606 GN=FAM208B PE=1 SV=1;sp|Q5VWN6-2|F208B_HUMAN Isoform 2 of Protein FAM208B OS=Homo sapiens OX=9606 GN=F	4	26	26	26	19	19	19	26	19	19	19	26	19	19	19	26	13.4	13.4	13.4	293.55	2645	2645;2430;1625;246	25.5				4			4	5	4	4	4	4						2	5
H0YJW4;G3V4C4;A0A2U3TZE7;O43405;G3V5X3;A0A2R8Y3T0;O43405-2	H0YJW4;G3V4C4;A0A2U3TZE7;O43405;G3V5X3;A0A2R8Y3T0;O43405-2	2;2;2;2;1;1;1	2;2;2;2;1;1;1	2;2;2;2;1;1;1	Cochlin	COCH	tr|H0YJW4|H0YJW4_HUMAN Cochlin (Fragment) OS=Homo sapiens OX=9606 GN=COCH PE=1 SV=1;tr|G3V4C4|G3V4C4_HUMAN Cochlin OS=Homo sapiens OX=9606 GN=COCH PE=1 SV=1;tr|A0A2U3TZE7|A0A2U3TZE7_HUMAN Cochlin OS=Homo sapiens OX=9606 GN=COCH PE=4 SV=1;sp|O43405|COCH_HUM	7	2	2	2	1	2	1	1	1	2	1	1	1	2	1	1	4.8	4.8	4.8	48.028	434	434;438;615;550;202;513;494	16.2										1	4
A0A2U3TZH3;Q05639;A0A2R8Y488	A0A2U3TZH3;Q05639	19;19;7	9;9;2	9;9;2	Elongation factor 1-alpha 2	EEF1A2	tr|A0A2U3TZH3|A0A2U3TZH3_HUMAN Elongation factor 1-alpha 2 OS=Homo sapiens OX=9606 GN=EEF1A2 PE=4 SV=1;sp|Q05639|EF1A2_HUMAN Elongation factor 1-alpha 2 OS=Homo sapiens OX=9606 GN=EEF1A2 PE=1 SV=1	3	19	9	9	19	19	15	19	9	9	5	9	9	9	5	9	40.3	20.6	20.6	54.34	496	496;463;173	18	4	4	1		9	14	3											1	6
A0A2U3TZH6;A0A2R8Y783	A0A2U3TZH6	29;5	2;0	0;0			tr|A0A2U3TZH6|A0A2U3TZH6_HUMAN Protein 4.1 OS=Homo sapiens OX=9606 GN=EPB41 PE=4 SV=1	2	29	2	0	27	26	27	28	0	0	0	2	0	0	0	0	38.9	2.7	0	94.059	841	841;310	29.3					1
E9PNW4;A0A2U3TZL5;E9PR17;P13987;H0YET2	E9PNW4;A0A2U3TZL5;E9PR17;P13987;H0YET2	4;4;4;4;2	4;4;4;4;2	4;4;4;4;2	CD59 glycoprotein	CD59	tr|E9PNW4|E9PNW4_HUMAN CD59 glycoprotein OS=Homo sapiens OX=9606 PE=1 SV=1;tr|A0A2U3TZL5|A0A2U3TZL5_HUMAN CD59 glycoprotein (Fragment) OS=Homo sapiens OX=9606 GN=CD59 PE=4 SV=1;tr|E9PR17|E9PR17_HUMAN CD59 glycoprotein OS=Homo sapiens OX=9606 PE=1 SV=1;sp|P	5	4	4	4	4	4	4	4	4	4	4	4	4	4	4	4	29.6	29.6	29.6	11.985	108	108;120;130;128;52	25.2	4												3	4	1	1
A0A2U3TZN6;A0A2U3TZM4;A0A2U3TZM1;A0A2R8YE77;O14936-3;O14936-4;O14936-6;O14936-2;O14936;A0A2R8Y6F8;A0A2R8YFN5;A0A2R8YEK3;A0A2R8Y3B3;Q5JS74;Q5JS72;O14936-5;Q5JS79;A0A2R8YGH2;A0A2R8YEJ7;A0A2R8Y6D8;A0A2R8Y4K4	A0A2U3TZN6;A0A2U3TZM4;A0A2U3TZM1;A0A2R8YE77;O14936-3;O14936-4;O14936-6;O14936-2;O14936;A0A2R8Y6F8;A0A2R8YFN5;A0A2R8YEK3;A0A2R8Y3B3;Q5JS74;Q5JS72;O14936-5	19;18;18;18;18;18;18;18;18;16;16;16;14;14;10;10;8;4;3;2;2	19;18;18;18;18;18;18;18;18;16;16;16;14;14;10;10;8;4;3;2;2	19;18;18;18;18;18;18;18;18;16;16;16;14;14;10;10;8;4;3;2;2	Peripheral plasma membrane protein CASK	CASK	tr|A0A2U3TZN6|A0A2U3TZN6_HUMAN Peripheral plasma membrane protein CASK OS=Homo sapiens OX=9606 GN=CASK PE=4 SV=1;tr|A0A2U3TZM4|A0A2U3TZM4_HUMAN Peripheral plasma membrane protein CASK OS=Homo sapiens OX=9606 GN=CASK PE=4 SV=1;tr|A0A2U3TZM1|A0A2U3TZM1_HUMAN	21	19	19	19	17	16	16	19	17	16	16	19	17	16	16	19	22.7	22.7	22.7	100.2	880	880;892;908;920;897;898;909;921;926;903;904;927;555;590;518;518;538;132;173;109;140	31.2	3					5		4					4	1				1	1
A0A2U3TZN9;Q6NXG1-2;Q6NXG1-5;Q6NXG1-4;Q6NXG1-3;Q6NXG1;H0YBR2;H0YBB3;Q9H6T0-2;Q9H6T0	A0A2U3TZN9;Q6NXG1-2;Q6NXG1-5;Q6NXG1-4;Q6NXG1-3;Q6NXG1;H0YBR2;H0YBB3	5;5;5;5;5;5;4;4;1;1	5;5;5;5;5;5;4;4;1;1	5;5;5;5;5;5;4;4;1;1	Epithelial splicing regulatory protein 1	ESRP1	tr|A0A2U3TZN9|A0A2U3TZN9_HUMAN Epithelial-splicing regulatory protein 1 OS=Homo sapiens OX=9606 GN=ESRP1 PE=4 SV=1;sp|Q6NXG1-2|ESRP1_HUMAN Isoform 2 of Epithelial splicing regulatory protein 1 OS=Homo sapiens OX=9606 GN=ESRP1;sp|Q6NXG1-5|ESRP1_HUMAN Isofor	10	5	5	5	0	2	0	5	0	2	0	5	0	2	0	5	10.6	10.6	10.6	67.222	604	604;608;659;663;677;681;502;522;717;727	35.6											2
A0A2U3TZR0;Q9UBP0-3;Q9UBP0;A0A2R8YGN6;A0A2R8Y481;A0A2R8Y4I8;Q9UBP0-4;Q9UBP0-2;A0A2R8YCL5;A0A2R8YFW8;A0A2R8Y7K2;A0A2R8Y5N9;A0A2R8YFC9;A0A2R8YEA0;A0A2R8Y5I6;A0A2R8Y7W6	A0A2U3TZR0;Q9UBP0-3;Q9UBP0;A0A2R8YGN6;A0A2R8Y481;A0A2R8Y4I8;Q9UBP0-4;Q9UBP0-2;A0A2R8YCL5;A0A2R8YFW8;A0A2R8Y7K2;A0A2R8Y5N9	25;25;25;23;22;22;22;22;21;16;15;13;8;6;4;1	25;25;25;23;22;22;22;22;21;16;15;13;8;6;4;1	24;24;24;22;21;21;21;21;20;15;15;12;8;5;4;1	Spastin	SPAST	tr|A0A2U3TZR0|A0A2U3TZR0_HUMAN Spastin OS=Homo sapiens OX=9606 GN=SPAST PE=4 SV=1;sp|Q9UBP0-3|SPAST_HUMAN Isoform 3 of Spastin OS=Homo sapiens OX=9606 GN=SPAST;sp|Q9UBP0|SPAST_HUMAN Spastin OS=Homo sapiens OX=9606 GN=SPAST PE=1 SV=1;tr|A0A2R8YGN6|A0A2R8YGN	16	25	25	24	24	24	25	24	24	24	25	24	23	23	24	23	49.1	49.1	48	67.125	615	615;530;616;529;450;583;498;584;530;476;343;368;178;166;72;88	24.6		5	5	7	7	4							1	10	3		4	1
A0A2U3TZV8;Q4KWH8-3;Q4KWH8-4;Q4KWH8-2;Q4KWH8	A0A2U3TZV8;Q4KWH8-3;Q4KWH8-4;Q4KWH8-2;Q4KWH8	1;1;1;1;1	1;1;1;1;1	1;1;1;1;1	1-phosphatidylinositol 4,5-bisphosphate phosphodiesterase eta-1	PLCH1	tr|A0A2U3TZV8|A0A2U3TZV8_HUMAN 1-phosphatidylinositol 4,5-bisphosphate phosphodiesterase eta-1 OS=Homo sapiens OX=9606 GN=PLCH1 PE=4 SV=1;sp|Q4KWH8-3|PLCH1_HUMAN Isoform 3 of 1-phosphatidylinositol 4,5-bisphosphate phosphodiesterase eta-1 OS=Homo sapiens O	5	1	1	1	1	1	1	1	1	1	1	1	1	1	1	1	0.5	0.5	0.5	188.67	1685	1685;1002;1014;1655;1693	17.5														4	4
A0A2U3TZV9;Q3V6T2-2;Q3V6T2;Q3V6T2-5;Q3V6T2-4;Q3V6T2-3;A0A2R8Y4X4;A0A2R8YG73;A0A2R8Y7B1;A0A2R8Y4W8;A0A2R8YGU1;A0A2R8Y820;A0A2R8YCU9;A0A2R8Y885;A0A2R8YDS8;A0A2R8Y7D4;H7C2C6;A0A087WXD9;A0A2R8YG52;H0Y470;H0Y7U8;A0A2R8Y5D7;A0A2R8Y7D9;A0A2R8Y6B2;A0A2R8Y802;A0A2R8YD81;A0A2R8Y7L3;A0A2R8YD99;A0A2R8Y846;A0A2R8YCW0;A0A2R8Y4C6;H0Y7K3	A0A2U3TZV9;Q3V6T2-2;Q3V6T2;Q3V6T2-5;Q3V6T2-4;Q3V6T2-3;A0A2R8Y4X4;A0A2R8YG73;A0A2R8Y7B1;A0A2R8Y4W8;A0A2R8YGU1;A0A2R8Y820;A0A2R8YCU9;A0A2R8Y885;A0A2R8YDS8;A0A2R8Y7D4;H7C2C6	32;32;32;31;31;31;30;30;30;29;20;20;19;19;17;17;16;14;14;14;12;9;8;8;3;3;2;2;2;1;1;1	32;32;32;31;31;31;30;30;30;29;20;20;19;19;17;17;16;14;14;14;12;9;8;8;3;3;2;2;2;1;1;1	32;32;32;31;31;31;30;30;30;29;20;20;19;19;17;17;16;14;14;14;12;9;8;8;3;3;2;2;2;1;1;1	Girdin	CCDC88A	tr|A0A2U3TZV9|A0A2U3TZV9_HUMAN Girdin OS=Homo sapiens OX=9606 GN=CCDC88A PE=4 SV=1;sp|Q3V6T2-2|GRDN_HUMAN Isoform 2 of Girdin OS=Homo sapiens OX=9606 GN=CCDC88A;sp|Q3V6T2|GRDN_HUMAN Girdin OS=Homo sapiens OX=9606 GN=CCDC88A PE=1 SV=2;sp|Q3V6T2-5|GRDN_HUMAN	32	32	32	32	23	29	30	8	23	29	30	8	23	29	30	8	21.8	21.8	21.8	207.88	1797	1797;1843;1871;1796;1842;1870;1406;1494;1604;1493;974;1135;1108;1113;930;939;1202;741;828;888;736;708;495;526;299;317;94;213;268;55;166;374	26.4			3	3	3	3			1	7	2				1	2	4	1	4
J3KSG1;J3QRK1;A0A2U3U043;Q719H9	J3KSG1;J3QRK1;A0A2U3U043;Q719H9	1;1;1;1	1;1;1;1	1;1;1;1	BTB/POZ domain-containing protein KCTD1	KCTD1	tr|J3KSG1|J3KSG1_HUMAN BTB/POZ domain-containing protein KCTD1 (Fragment) OS=Homo sapiens OX=9606 GN=KCTD1 PE=1 SV=1;tr|J3QRK1|J3QRK1_HUMAN BTB/POZ domain-containing protein KCTD1 (Fragment) OS=Homo sapiens OX=9606 GN=KCTD1 PE=1 SV=1;tr|A0A2U3U043|A0A2U3U0	4	1	1	1	1	1	1	1	1	1	1	1	1	1	1	1	6.7	6.7	6.7	23.806	208	208;260;865;257	1.2	4	1
A0AV96-2;A0AV96;D6R9D6;B7Z8Z7;D6REZ6;D6RBS9;D6R9M7;D6RBP6;D6RA49;D6RFL5;D6RCT1;D6RF41;Q8TBY0-2;Q8TBY0-3;Q8TBY0	A0AV96-2;A0AV96;D6R9D6;B7Z8Z7;D6REZ6;D6RBS9	19;18;17;16;13;13;9;7;7;7;3;1;1;1;1	19;18;17;16;13;13;9;7;7;7;3;1;1;1;1	19;18;17;16;13;13;9;7;7;7;3;1;1;1;1	RNA-binding protein 47	RBM47	sp|A0AV96-2|RBM47_HUMAN Isoform 2 of RNA-binding protein 47 OS=Homo sapiens OX=9606 GN=RBM47;sp|A0AV96|RBM47_HUMAN RNA-binding protein 47 OS=Homo sapiens OX=9606 GN=RBM47 PE=1 SV=2;tr|D6R9D6|D6R9D6_HUMAN RNA-binding protein 47 OS=Homo sapiens OX=9606 GN=RB	15	19	19	19	12	17	19	19	12	17	19	19	12	17	19	19	48.3	48.3	48.3	56.919	524	524;593;393;555;193;217;158;113;123;137;59;133;470;485;533	27	3		8	5	2				1	4								4	2
B7Z2T3;A0AVF1-2;A0AVF1-3;A0AVF1;B7Z6R6;F8WEZ4;Q96CU4	B7Z2T3;A0AVF1-2;A0AVF1-3;A0AVF1;B7Z6R6	4;4;4;4;3;1;1	4;4;4;4;3;1;1	4;4;4;4;3;1;1	Intraflagellar transport protein 56	TTC26	tr|B7Z2T3|B7Z2T3_HUMAN Intraflagellar transport protein 56 OS=Homo sapiens OX=9606 GN=TTC26 PE=1 SV=1;sp|A0AVF1-2|IFT56_HUMAN Isoform 2 of Intraflagellar transport protein 56 OS=Homo sapiens OX=9606 GN=TTC26;sp|A0AVF1-3|IFT56_HUMAN Isoform 3 of Intraflagel	7	4	4	4	2	4	4	2	2	4	4	2	2	4	4	2	14.4	14.4	14.4	48.788	423	423;487;523;554;447;135;271	29.2						1	4												2
A0AVI2;A0A286YFD1;A0A286YFJ1;A0A286YFD8;A0A286YEQ6	A0AVI2;A0A286YFD1;A0A286YFJ1	3;2;2;1;1	3;2;2;1;1	3;2;2;1;1	Fer-1-like protein 5	FER1L5	sp|A0AVI2|FR1L5_HUMAN Fer-1-like protein 5 OS=Homo sapiens OX=9606 GN=FER1L5 PE=2 SV=3;tr|A0A286YFD1|A0A286YFD1_HUMAN Fer-1-like protein 5 OS=Homo sapiens OX=9606 GN=FER1L5 PE=1 SV=1;tr|A0A286YFJ1|A0A286YFJ1_HUMAN Fer-1-like protein 5 OS=Homo sapiens OX=96	5	3	3	3	3	3	2	3	3	3	2	3	3	3	2	3	1.6	1.6	1.6	237.93	2057	2057;2093;2097;768;1761	36.8								4
[truncated: 8,831 more rows]
[truncated: 227 more columns]

## Sheet: processed_data
ProteinID	1 AMO1	2 AMO1	3 AMO1	4 AMO1	5 AMO1	6 AMO1	7 AMO1	8 AMO1	9 AMO1	10 AMO1	11 AMO1	1 ARH77	2 ARH77	3 ARH77	4 ARH77	5 ARH77	6 ARH77	7 ARH77	8 ARH77	9 ARH77	10 ARH77	11 ARH77	1 L363	2 L363	3 L363	4 L363	5 L363	6 L363	7 L363	8 L363	9 L363	10 L363	11 L363	1 RPMI8226	2 RPMI8226	3 RPMI8226	4 RPMI8226	5 RPMI8226	6 RPMI8226	7 RPMI8226	8 RPMI8226	9 RPMI8226	10 RPMI8226	11 RPMI8226	Gene
[truncated: 7,133 more rows]

[truncated: 2 more sheets: processed_data_imputation, msms_FP_with_USI]
