# Supplementary material for: Proteome Profiling Reveals NQO2 Activity Contributing to Proteasome Inhibitor Resistance in Multiple Myeloma Cell Lines
Source: Mol Cell Proteomics. 2026 Jun 26;25(8):101615. doi: 10.1016/j.mcpro.2026.101615 (PMC13396865; doi:10.1016/j.mcpro.2026.101615)
Supplement: Supplemental Table S3 [file mmc3.xlsx]

## Sheet: Info
Supplementary Table S3. Phosphoproteome identification and quantification
Tab	Description
p10_evidence	Processed SIMSI-Transfer evidence output for phosphopeptide identifications after MaxQuant search.
processed_data	Log10-transformed, normalized phospho-peptide abundances across all samples; no imputation.
processed_data_imputation	Log10-transformed, normalized phospho-peptide abundances across all samples; with imputation.
processed_data_imputation_site	processed_data_imputation with phosphorylation site mapping.
msms_PP_with_USI	Universal Spectrum Identifiers (USIs) required to view the annotated MS/MS spectra for the phosphopeptides. To review the spectra, locate the peptide in p10_evidence tab and note its "id". Search for the exact "id" to retrieve the corresponding USI and spectrum at https://www.ebi.ac.uk/pride/archive/usi
Sample naming: cell line + [channel]
Channel	Experiment	Replicate
1	wild type	1
2	wild type	2
3	wild type	3
4	Btz-resistant	1
5	Btz-resistant	2
6	Btz-resistant	3
7	Cfz-resistant	1
8	Cfz-resistant	2
9	Cfz-resistant	3
10	bridge channel (mix of the first replicate of each wild type cell line)	0
11	bridge channel (mix of the first replicate of each wild type cell line)	0

## Sheet: p10_evidence
Sequence	Length	Modifications	Modified sequence	Missed cleavages	Proteins	Leading proteins	Gene Names	Protein Names	Type	Raw file	Fraction	Experiment	Charge	m/z	Mass	Mass error [ppm]	Retention time	PEP	MS/MS count	MS/MS all scan numbers	MS/MS scan number	Score	Delta score	Intensity	Reporter intensity corrected 1	Reporter intensity corrected 2	Reporter intensity corrected 3	Reporter intensity corrected 4	Reporter intensity corrected 5	Reporter intensity corrected 6	Reporter intensity corrected 7	Reporter intensity corrected 8	Reporter intensity corrected 9	Reporter intensity corrected 10	Reporter intensity corrected 11	Reporter intensity 1	Reporter intensity 2	Reporter intensity 3	Reporter intensity 4	Reporter intensity 5	Reporter intensity 6	Reporter intensity 7	Reporter intensity 8	Reporter intensity 9	Reporter intensity 10	Reporter intensity 11	Reporter intensity count 1	Reporter intensity count 2	Reporter intensity count 3
AAAAAAAGDSDSWDADAFSVEDPVR	25	Acetyl (Protein N-term),Phospho (STY)	_(ac)AAAAAAAGDSDS(ph)WDADAFSVEDPVR_	0	O75822;O75822-2;O75822-3	O75822;O75822-3	EIF3J	Eukaryotic translation initiation factor 3 subunit J	MULTI-MSMS	04307_BB7_P048410_S00_I00_U02_R1_TMT10	2	ARH77	2	1294.03	2586.05	-1.089	76.225	2.6447e-47	1	36949	36949	79.022	68.965	35906000	0	0	984.62	0	0	0	0	0	0	0	0	0	0	916.136	0	0	0	0	0	0	0	0	0	0	1
AAAAAAAGDSDSWDADAFSVEDPVR	25	Acetyl (Protein N-term)	_(ac)AAAAAAAGDSDSWDADAFSVEDPVR_	0	O75822;O75822-2;O75822-3	O75822;O75822-3	EIF3J	Eukaryotic translation initiation factor 3 subunit J	MULTI-MSMS	04307_BD5_P048408_S00_I00_U12_R1_TMT11	12	AMO-1	2	1254.05	2506.09	-0.97085	74.503	2.0383e-47	2	33333;33908	33333	65.716	51.558	119522000	0	0	0	0	0	0	0	0	0	0	0	0	0	0	0	0	0	0	0	0	0	0	0	0	0
AAAAAAAGDSDSWDADAFSVEDPVR	25	Acetyl (Protein N-term)	_(ac)AAAAAAAGDSDSWDADAFSVEDPVR_	0	O75822;O75822-2;O75822-3	O75822;O75822-3	EIF3J	Eukaryotic translation initiation factor 3 subunit J	MULTI-MSMS	04307_BD5_P048408_S00_I00_U12_R1_TMT11	12	AMO-1	2	1254.05	2506.09	-1.0049	88.726	0.0045114	1	39473	39473	43.791	18.354	9270100	4989.89	4472.16	4397.64	3549.64	0	2250.24	3394.15	3097.96	2928.73	2259.18	1892.81	4644.52	4169.55	4471.33	3666.79	0	2381.82	3233.65	3091.72	2959.7	2243.88	1864.27	1	1	1
AAAAAAAGDSDSWDADAFSVEDPVR	25	Acetyl (Protein N-term)	_(ac)AAAAAAAGDSDSWDADAFSVEDPVR_	0	O75822;O75822-2;O75822-3	O75822;O75822-3	EIF3J	Eukaryotic translation initiation factor 3 subunit J	MULTI-MSMS	04307_BF7_P048410_S00_I00_U06_R1_TMT10	6	ARH77	2	1254.05	2506.09	-0.80819	74.882	1.2503e-47	1	33238	33238	63.134	42.471	62312000	0	0	0	0	0	0	0	0	0	0	0	0	0	0	0	0	0	0	0	0	0	0	0	0	0
AAAAAAAGDSDSWDADAFSVEDPVR	25	Acetyl (Protein N-term)	_(ac)AAAAAAAGDSDSWDADAFSVEDPVR_	0	O75822;O75822-2;O75822-3	O75822;O75822-3	EIF3J	Eukaryotic translation initiation factor 3 subunit J	MULTI-MSMS	04307_BH6_P048409_S00_I00_U12_R1_TMT10	12	RPMI8226	2	1254.05	2506.08	-1.4456	75.023	1.9833e-47	2	34514;34967	34514	68.919	47.033	66841900	1042.45	1127.8	796.43	2020.75	2456.73	1387.85	2782.04	2495.12	3363.83	1238.64	1805.77	969.386	1055.69	855.661	1988.87	2412.05	1471.74	2825.7	2449.43	3336.14	1263.07	1797.72	1	1	1
AAAAAAAGDSDSWDADAFSVEDPVR	25	Acetyl (Protein N-term)	_(ac)AAAAAAAGDSDSWDADAFSVEDPVR_	0	O75822;O75822-2;O75822-3	O75822;O75822-3	EIF3J	Eukaryotic translation initiation factor 3 subunit J	MULTI-MSMS	04307_BH6_P048409_S00_I00_U12_R1_TMT10	12	RPMI8226	2	1254.05	2506.08	-1.4345	88.752	4.928e-05	1	40637	40637	50.608	36.45	8458700	0	0	0	0	0	0	0	0	0	0	0	0	0	0	0	0	0	0	0	0	0	0	0	0	0
AAAAAAAGDSDSWDADAFSVEDPVR	25	Acetyl (Protein N-term)	_(ac)AAAAAAAGDSDSWDADAFSVEDPVR_	0	O75822;O75822-2;O75822-3	O75822;O75822-3	EIF3J	Eukaryotic translation initiation factor 3 subunit J	MULTI-MSMS	04307_BH9_P048411_S00_I00_U12_R1_TMT10	12	L363	2	1254.05	2506.08	-1.674	74.656	1.7972e-71	2	32758;32741	32758	85.734	69.306	98320000	0	0	0	0	0	0	0	0	0	0	0	0	0	0	0	0	0	0	0	0	0	0	0	0	0
AAAAAAAGDSDSWDADAFSVEDPVR	25	Acetyl (Protein N-term)	_(ac)AAAAAAAGDSDSWDADAFSVEDPVR_	0	O75822;O75822-2;O75822-3	O75822;O75822-3	EIF3J	Eukaryotic translation initiation factor 3 subunit J	MULTI-MSMS	04307_BH9_P048411_S00_I00_U12_R1_TMT10	12	L363	2	1254.05	2506.08	-2.0653	88.783	2.2347e-08	1	38845	38845	51.147	34.893	10120000	0	0	0	0	0	0	0	0	0	0	0	0	0	0	0	0	0	0	0	0	0	0	0	0	0
AAAAAAAGDSDSWDADAFSVEDPVR	25	Acetyl (Protein N-term),Phospho (STY)	_(ac)AAAAAAAGDSDpSWDADAFSVEDPVR_	0	O75822;O75822-2;O75822-3	O75822;O75822-3	EIF3J	Eukaryotic translation initiation factor 3 subunit J	MULTI-MSMS	04307_BD4_P048408_S00_I00_U04_R1_TMT11	4	AMO-1	2	1294.03	2586.05	-0.54592	76.025	1.4301e-92	1	33165	33165	67.605	53.699	49863000	0	0	0	0	0	0	0	0	0	0	0	0	0	0	0	0	0	0	0	0	0	0	0	0	0
AAAAAAAGDSDSWDADAFSVEDPVR	25	Acetyl (Protein N-term),Phospho (STY)	_(ac)AAAAAAAGDpSDSWDADAFSVEDPVR_	0	O75822;O75822-2;O75822-3	O75822;O75822-3	EIF3J	Eukaryotic translation initiation factor 3 subunit J	MULTI-MSMS	04307_BD4_P048408_S00_I00_U04_R1_TMT11	4	AMO-1	2	1294.03	2586.06	-0.54592	88.869	3.947e-08	2	38513;33020	38513	61.097	51.04	61097000	0	0	0	0	0	0	0	0	0	0	0	0	0	0	0	0	0	0	0	0	0	0	0	0	0
AAAAAAAGDSDSWDADAFSVEDPVRK	26	Acetyl (Protein N-term)	_(ac)AAAAAAAGDSDSWDADAFSVEDPVRK_	1	O75822;O75822-2;O75822-3	O75822;O75822-3	EIF3J	Eukaryotic translation initiation factor 3 subunit J	MULTI-MSMS	04307_BB6_P048409_S00_I00_U06_R1_TMT10	6	RPMI8226	3	955.457	2863.35	86898	70.738	8.1748e-30	1	32626	32626	73.981	59.819	16302000	16448.7	30608.3	24257.6	17690.1	37471.2	41854.9	31534.7	40024.4	35786	26643.3	30488.2	15383	28512.5	24378.6	19317.7	37249.3	40925.5	32458.4	40569.3	36017.3	26606.7	29645.4	1	1	1
AAAAAAAGDSDSWDADAFSVEDPVRK	26	Acetyl (Protein N-term)	_(ac)AAAAAAAGDSDSWDADAFSVEDPVRK_	1	O75822;O75822-2;O75822-3	O75822;O75822-3	EIF3J	Eukaryotic translation initiation factor 3 subunit J	MULTI-MSMS	04307_BB9_P048411_S00_I00_U06_R1_TMT10	6	L363	3	955.456	2863.35	86896	70.657	6.4882e-06	1	31997	31997	41.904	25.962	7688500	13646.8	19830.6	16204.8	14211.5	18473.7	23729.2	11181.8	17498	23010.4	21262.8	21916.7	12733.4	18483.1	16395.3	15035.6	18511.8	23343.5	12108.5	18321.5	22851.6	20638.6	21219.4	1	1	1
AAAAAAAGDSDSWDADAFSVEDPVRK	26	Acetyl (Protein N-term)	_(ac)AAAAAAAGDSDSWDADAFSVEDPVRK_	1	O75822;O75822-2;O75822-3	O75822;O75822-3	EIF3J	Eukaryotic translation initiation factor 3 subunit J	MULTI-MSMS	04307_BC6_P048409_S00_I00_U07_R1_TMT10	7	RPMI8226	3	955.456	2863.35	86896	70.696	5.1173e-21	1	32742	32742	48.489	39.67	24404000	0	0	0	0	0	0	0	0	0	0	0	0	0	0	0	0	0	0	0	0	0	0	0	0	0
AAAAAAAGDSDSWDADAFSVEDPVRK	26	Acetyl (Protein N-term)	_(ac)AAAAAAAGDSDSWDADAFSVEDPVRK_	1	O75822;O75822-2;O75822-3	O75822;O75822-3	EIF3J	Eukaryotic translation initiation factor 3 subunit J	MULTI-MSMS	04307_BC9_P048411_S00_I00_U07_R1_TMT10	7	L363	3	955.456	2863.35	86896	70.661	1.8854e-09	1	32220	32220	46.403	37.471	11815000	11493.9	17333.9	15829.6	12855	21056.2	22805	16944.6	10098.9	24388.2	19303.9	29622.2	10740.9	16157.6	15918.7	13577.8	21045.2	22233.9	17653.1	11284.2	24692.8	18498.8	28454	1	1	1
AAAAAAAGDSDSWDADAFSVEDPVRK	26	Acetyl (Protein N-term)	_(ac)AAAAAAAGDSDSWDADAFSVEDPVRK_	1	O75822;O75822-2;O75822-3	O75822;O75822-3	EIF3J	Eukaryotic translation initiation factor 3 subunit J	MULTI-MSMS	04307_BF7_P048410_S00_I00_U06_R1_TMT10	6	ARH77	3	955.456	2863.35	86896	70.839	1.8076e-59	1	31398	31398	81.373	72.554	16370000	32806.9	10733.3	35940.3	52135.2	33232	50958.8	10540.6	33014.7	23324.5	29156.9	32630.2	30588.6	10170.1	36446.9	50241.1	33471.1	51361.3	12293.2	34580.6	23536	28672.5	31224.2	1	1	1
AAAAAAAGDSDSWDADAFSVEDPVRK	26	Acetyl (Protein N-term)	_(ac)AAAAAAAGDSDSWDADAFSVEDPVRK_	1	O75822;O75822-2;O75822-3	O75822;O75822-3	EIF3J	Eukaryotic translation initiation factor 3 subunit J	MULTI-MSMS	04307_BG4_P048408_S00_I00_U07_R1_TMT11	7	AMO-1	3	955.456	2863.35	86896	70.58	2.3813e-14	1	30987	30987	48.489	39.67	13155000	16655	11963.8	13350.1	29389.9	17147.4	29324.3	24421.9	16646	30837.8	23750.8	34025.2	15492.3	11228.6	13944.2	28748.7	17433.3	29465.4	24615.7	17905.2	31221.2	22934	32742.4	1	1	1
AAAAAAAGDSDSWDADAFSVEDPVRK	26	Acetyl (Protein N-term)	_(ac)AAAAAAAGDSDSWDADAFSVEDPVRK_	1	O75822;O75822-2;O75822-3	O75822;O75822-3	EIF3J	Eukaryotic translation initiation factor 3 subunit J	MULTI-MSMS	04307_BG7_P048410_S00_I00_U07_R1_TMT10	7	ARH77	3	955.456	2863.35	86896	70.913	2.1679e-06	2	31469;31452	31469	43.162	35.338	13256800	25794	6583.42	37861	36177.8	27020.1	39238.7	11022.5	21898.2	20795.4	23028.3	33413.4	24121.5	6253.66	37618.5	34860.1	27799.5	39224.8	12336.7	23345.5	21225.3	22473.6	31838.3	2	2	2
AAAAAAAGDSDSWDADAFSVEDPVRK	26	Acetyl (Protein N-term),Phospho (STY)	_(ac)AAAAAAAGDpSDSWDADAFSVEDPVRK_	1	O75822;O75822-2;O75822-3	O75822;O75822-3	EIF3J	Eukaryotic translation initiation factor 3 subunit J	MULTI-MSMS	04307_BB4_P048408_S00_I00_U02_R1_TMT11	2	AMO-1	3	982.112	2943.31	84339	71.81	0.00014623	1	31078	31078	42.612	30.981	68998000	5679.9	4812.58	4501.35	9245.2	7101.47	14541	4717.78	4788.2	11259.4	9809.79	17608.7	5283.01	4507.22	4725.02	9196.72	7021.98	14204.4	5121.84	5574.49	11417.9	9386.45	16805.3	1	1	1
AAAAAAAGDSDSWDADAFSVEDPVRK	26	Acetyl (Protein N-term),Phospho (STY)	_(ac)AAAAAAAGDpSDSWDADAFSVEDPVRK_	1	O75822;O75822-2;O75822-3	O75822;O75822-3	EIF3J	Eukaryotic translation initiation factor 3 subunit J	MULTI-MSMS	04307_BB7_P048410_S00_I00_U02_R1_TMT10	2	ARH77	3	982.111	2943.31	NaN	72.684	0.00014623	1	35323	35323	NaN	NaN	3800200	4610.68	2260.43	7408.32	8045.23	4283.47	11078.6	0	4582.64	4300.07	2570.85	3361.86	4316.49	2130.85	7313.72	7843.46	4438.55	10904.9	0	4975.71	4133.29	2597.01	3280.84	1	1	1
AAAAAAAGDSDSWDADAFSVEDPVRK	26	Acetyl (Protein N-term),Phospho (STY)	_(ac)AAAAAAAGDpSDSWDADAFSVEDPVRK_	1	O75822;O75822-2;O75822-3	NaN	EIF3J	Eukaryotic translation initiation factor 3 subunit J	MULTI-MSMS	04307_BC4_P048408_S00_I00_U03_R1_TMT11	3	AMO-1	3	982.111	2943.31	NaN	72.13	0.00014623	1	30649	30649	NaN	NaN	6720300	0	0	0	0	0	0	0	0	0	0	841.02	0	0	0	0	0	0	0	0	0	0	783.371	0	0	0
AAAAAAAGDSDSWDADAFSVEDPVRK	26	Acetyl (Protein N-term),Phospho (STY)	_(ac)AAAAAAAGDpSDSWDADAFSVEDPVRK_	1	O75822;O75822-2;O75822-3	O75822;O75822-3	EIF3J	Eukaryotic translation initiation factor 3 subunit J	MULTI-MSMS	04307_BF5_P048409_S00_I00_U02_R1_TMT10	2	RPMI8226	3	982.111	2943.31	84339	72.185	2.4404e-09	1	35311	35311	57.919	50.022	35079000	11403.3	15100.7	18451.2	9882.62	26114.8	23569.7	18261.6	18135.5	19316.4	16443.8	31796.3	10676.7	14071.1	18425.9	10653.5	25960.4	22942.4	18982.7	18765.7	20095.4	16150.6	30311.5	1	1	1
AAAAAAAGDSDSWDADAFSVEDPVRK	26	Acetyl (Protein N-term),Phospho (STY)	_(ac)AAAAAAAGDpSDSWDADAFSVEDPVRK_	1	O75822;O75822-2;O75822-3	O75822;O75822-3	EIF3J	Eukaryotic translation initiation factor 3 subunit J	MULTI-MSMS	04307_BF8_P048411_S00_I00_U02_R1_TMT10	2	L363	3	982.111	2943.31	84338	72.035	4.1478e-09	1	35179	35179	51.9	44.188	51740000	13134.2	23965.8	16734.3	20393	28366.9	29987.3	31810.4	18985.1	28764.9	25484.1	41111.4	12263.6	22349.3	16988.5	21197.9	28299.8	29579.7	32015.9	20183.5	29883	24654.1	39319.1	1	1	1
AAAAAAALQAK	11	Unmodified	_AAAAAAALQAK_	0	P36578	P36578	RPL4	60S ribosomal protein L4	MULTI-MSMS	04307_BA4_P048408_S00_I00_U01_R1_TMT11	1	AMO-1	2	707.942	1413.87	478640	51.607	8.3378e-07	1	21851	21851	167.24	127.14	3015900	19987.6	31230.8	26932.1	20300.5	8884.82	15032.6	18849.8	20030.3	21470.1	20497	16236.5	18673.7	29100.8	26739	21402.1	10401.2	15686.2	18697.8	20192.4	21525.4	20025.5	15868.8	1	1	1
AAAAAAALQAK	11	Unmodified	_AAAAAAALQAK_	0	P36578	P36578	RPL4	60S ribosomal protein L4	MULTI-MSMS	04307_BB4_P048408_S00_I00_U02_R1_TMT11	2	AMO-1	2	707.943	1413.87	478640	51.613	7.0329e-06	1	22224	22224	160.75	120.64	4917100	31807.4	42080.9	42203	28193.6	20579.6	19387.1	30543.7	22563.8	29630	26590	23935.7	29711.5	39214.1	42030.5	29609.9	22539.7	20280.6	30456.8	22987.3	29964.3	25799.5	23325.6	1	1	1
AAAAAAALQAK	11	Unmodified	_AAAAAAALQAK_	0	P36578	P36578	RPL4	60S ribosomal protein L4	MULTI-MSMS	04307_BF5_P048409_S00_I00_U02_R1_TMT10	2	RPMI8226	2	707.943	1413.87	478640	51.876	1.8183e-05	1	24685	24685	152.63	112.53	7433000	22993.9	27455.7	18357	24094.3	31240.7	26722.1	37972.5	30389.4	34049.8	23633.7	24707.7	21388.2	25606.5	19288.2	24855	31236.2	27027	38071.7	30627.2	34450.3	23390.6	24194.5	1	1	1
AAAAAAAPSGGGGGGEEERLEEK	23	Acetyl (Protein N-term)	_(ac)AAAAAAAPSGGGGGGEEERLEEK_	1	P51608-2	NaN	MECP2	Methyl-CpG-binding protein 2	MULTI-MSMS	04307_BC7_P048410_S00_I00_U03_R1_TMT10	3	ARH77	2	1178.58	2355.15	NaN	43.808	4.9645e-14	1	19707	19707	NaN	NaN	16297000	3861.49	3716.94	5871.1	2007.49	4588.94	6243.45	7480.56	10959.8	8128.52	5794.2	6122.68	3612.62	3461.91	5828.59	2231.62	4828.44	6178	7463.38	10777.8	8163.57	5879.17	5985.11	1	1	1
AAAAAAAPSGGGGGGEEERLEEK	23	Acetyl (Protein N-term)	_(ac)AAAAAAAPSGGGGGGEEERLEEK_	1	P51608-2	P51608-2	MECP2	Methyl-CpG-binding protein 2	MULTI-MSMS	04307_BD4_P048408_S00_I00_U04_R1_TMT11	4	AMO-1	2	1178.58	2355.15	107690	43.7	4.9645e-14	1	18186	18186	69.729	44.41	20100000	3246.7	4711.25	2897.51	4539.03	5602.44	5025.82	6085.93	5515.34	5245.76	3374.78	3508.22	3022.25	4395.46	3024.9	4649.65	5559.56	5079.11	6126.23	5540.84	5306.12	3388.5	3449.18	1	1	1
AAAAAAAPSGGGGGGEEERLEEK	23	Acetyl (Protein N-term)	_(ac)AAAAAAAPSGGGGGGEEERLEEK_	1	P51608-2	P51608-2	MECP2	Methyl-CpG-binding protein 2	MULTI-MSMS	04307_BH5_P048409_S00_I00_U04_R1_TMT10	4	RPMI8226	2	1178.58	2355.15	NaN	44.197	4.9645e-14	1	18685	18685	NaN	NaN	17193000	8132.88	9440.94	9386.08	1907.23	5958.88	3270.58	4341.4	5578.41	6559.67	7334.81	9071.78	7586.51	8781.24	9447.32	2497.97	6241.58	3285.43	4562.3	5621.88	6675.32	7100.6	8683.43	1	1	1
AAAAAAAPSGGGGGGEEERLEEK	23	Acetyl (Protein N-term)	_(ac)AAAAAAAPSGGGGGGEEERLEEK_	1	P51608-2	NaN	MECP2	Methyl-CpG-binding protein 2	MULTI-MSMS	04307_BH8_P048411_S00_I00_U04_R1_TMT10	4	L363	2	1178.58	2355.15	NaN	43.687	4.9645e-14	1	18492	18492	NaN	NaN	29751000	9689.97	10578.5	13392	9332.55	6895.35	7352.59	9380.24	10985.7	14747	7171.59	3751.54	9055.46	9866.21	13311.9	9578.62	7485.31	7662.16	9563.07	10904.1	14339.5	7170.49	3995.83	1	1	1
AAAAAAQSEGDEDRPGER	18	Unmodified	_AAAAAAQSEGDEDRPGER_	1	Q8TEJ3	Q8TEJ3	SH3RF3	SH3 domain-containing RING finger protein 3	MULTI-MSMS	04307_BD6_P048409_S00_I00_U08_R1_TMT10	8	RPMI8226	3	677.33	2028.97	127110	25.96	2.9355e-05	1	10179	10179	84.874	67.368	4358800	5087.32	4157.2	6867.52	3424.18	7603.91	6967.79	1168.3	5934.49	6321.97	0	1037.01	4752.97	3876.37	6892.34	3597.5	7545.21	6826.24	1686.28	5931.26	6000.07	0	1180.09	1	1	1
AAAAAAQSEGDEDRPGER	18	Unmodified	_AAAAAAQSEGDEDRPGER_	1	Q8TEJ3	Q8TEJ3	SH3RF3	SH3 domain-containing RING finger protein 3	MULTI-MSMS	04307_BD9_P048411_S00_I00_U08_R1_TMT10	8	L363	3	677.33	2028.97	NaN	25.998	2.9355e-05	1	10338	10338	NaN	NaN	1790300	1657.34	1118.25	1746.31	1329.62	1868.92	1748.83	0	0	0	0	0	1544.76	1044.24	1779.28	1347.64	1848.16	1706.52	0	0	0	0	0	1	1	1
AAAAAATAPPSPGPAQPGPR	20	Phospho (STY)	_AAAAAATAPPpSPGPAQPGPR_	0	Q6SPF0	Q6SPF0	SAMD1	Atherin	MULTI-MSMS	04307_BA9_P048411_S00_I00_U05_R1_TMT10	5	L363	2	1033.03	2064.04	124760	36.791	1.6436e-11	1	15075	15075	115.31	95.205	7796800	25941.1	21154	18322.7	24536.2	23266.4	28811.1	28476.9	16591.4	31805.5	17489.8	26197.8	24111.7	19751.6	19367.9	24854	23549.8	28687.4	28742	17638.8	31995.6	17066.9	25509	1	1	1
AAAAAATAPPSPGPAQPGPR	20	Phospho (STY)	_AAAAAATAPPpSPGPAQPGPR_	0	Q6SPF0	Q6SPF0	SAMD1	Atherin	MULTI-MSMS	04307_BB6_P048409_S00_I00_U06_R1_TMT10	6	RPMI8226	2	1033.03	2064.04	124760	36.936	2.404e-75	1	15134	15134	217.91	172.56	143020000	107180	128470	121608	60844.2	100056	111429	111846	123577	156026	101571	122084	99963.8	119624	122859	67596.3	103601	110185	114329	124859	155488	100237	119137	1	1	1
AAAAAATAPPSPGPAQPGPR	20	Phospho (STY)	_AAAAAATAPPpSPGPAQPGPR_	0	Q6SPF0	Q6SPF0	SAMD1	Atherin	MULTI-MSMS	04307_BB9_P048411_S00_I00_U06_R1_TMT10	6	L363	2	1033.03	2064.04	124760	36.74	5.8875e-29	1	15183	15183	144.3	125.23	168830000	320394	290810	243601	311388	263064	410064	404707	260238	390925	214806	259079	297929	271433	254994	317661	270556	406510	402999	272593	393194	211938	254838	1	1	1
AAAAAATAPPSPGPAQPGPR	20	Phospho (STY)	_AAAAAATAPPpSPGPAQPGPR_	0	Q6SPF0	Q6SPF0	SAMD1	Atherin	MULTI-MSMS	04307_BF4_P048408_S00_I00_U06_R1_TMT11	6	AMO-1	2	1033.03	2064.04	124760	36.573	3.9593e-21	1	14664	14664	132.59	113.51	164340000	52784.2	63857.7	69392.5	82946.5	63052.7	76690	71345.8	48427.4	62640.2	73411.9	72743.7	49301.3	59657.4	69554.9	83171.9	64870	77544.4	71717.4	51746.5	64509.5	70762.8	69967.5	1	1	1
AAAAAATAPPSPGPAQPGPR	20	Phospho (STY)	_AAAAAATAPPpSPGPAQPGPR_	0	Q6SPF0	Q6SPF0	SAMD1	Atherin	MULTI-MSMS	04307_BF7_P048410_S00_I00_U06_R1_TMT10	6	ARH77	2	1033.03	2064.04	124760	37.089	8.0158e-53	1	15310	15310	179.09	154.24	146380000	296966	141929	338279	260533	188752	288021	475850	340963	370275	238445	265177	276983	132878	340414	257801	208694	291660	464699	342186	377247	237407	259832	1	1	1
AAAAALSGSPPQTEKPTHYR	20	Phospho (STY)	_AAAAALSGpSPPQTEKPTHYR_	1	Q9H9P5-6;Q9H9P5-5;Q9H9P5	Q9H9P5-6;Q9H9P5	UNKL	Putative E3 ubiquitin-protein ligase UNKL	MULTI-MSMS	04307_BC5_P048408_S00_I00_U11_R1_TMT11	11	AMO-1	4	648.59	2590.33	214570	42.235	0.0012047	1	17421	17421	68.42	59.711	5024500	16558.1	40122.6	29655.8	31917.1	23226.8	16834.7	25356.4	24023.5	23655	24860.3	23888.4	15524.4	37408	29218.4	32913.6	24120.9	18168.8	25575.4	24160.6	24151.3	24277.3	23080.5	1	1	1
AAAAALSGSPPQTEKPTHYR	20	Phospho (STY)	_AAAAALSGpSPPQTEKPTHYR_	1	Q9H9P5-6;Q9H9P5-5;Q9H9P5	NaN	UNKL	Putative E3 ubiquitin-protein ligase UNKL	MSMS	04307_BC8_P048410_S00_I00_U11_R1_TMT10	11	ARH77	4	648.59	2590.33	NaN	43.881	0.0012047	1	18359	18359	NaN	NaN	0	11132.7	5037.68	12758.6	11164.3	9714.5	10915	7097.43	8439.12	8697.93	8662.09	9151.36	10384.1	4723.6	12870.4	10952.2	10021.8	11031.8	7392.75	8759.66	8797.42	8461.77	8829.61	1	1	1
AAAAALSGSPPQTEKPTHYR	20	Phospho (STY)	_AAAAALSGpSPPQTEKPTHYR_	1	Q9H9P5-6;Q9H9P5-5;Q9H9P5	NaN	UNKL	Putative E3 ubiquitin-protein ligase UNKL	MSMS	04307_BG6_P048409_S00_I00_U11_R1_TMT10	11	RPMI8226	4	648.59	2590.33	NaN	43.459	0.0012047	1	18387	18387	NaN	NaN	0	22645.1	26674.8	37389	6525.24	14231.3	13247.9	18897.2	19147.5	20436.7	13135	11326	21207.7	24815.1	36760.7	8179.62	16027.9	13156.5	18988.7	19047.9	20369.6	13092.9	11253.2	1	1	1
AAAAECDVVMAATEPELLDDQEAK	24	Acetyl (Protein N-term)	_(ac)AAAAECDVVMAATEPELLDDQEAK_	0	Q99615	Q99615	DNAJC7	DnaJ homolog subfamily C member 7	MULTI-MSMS	04307_BC6_P048409_S00_I00_U07_R1_TMT10	7	RPMI8226	3	940.115	2817.32	88439	85.425	7.9914e-19	2	39457;39485	39457	66.871	45.03	19990600	17177.6	14436.8	25729.4	7169.89	13880.3	8047.42	8219.11	13451.8	14798.4	20637.1	17580.3	16067.6	13443.9	25475.1	7840.3	14725.4	8230.58	8848.83	13653.6	14877.5	19885.7	16897.9	2	2	2
AAAAECDVVMAATEPELLDDQEAK	24	Acetyl (Protein N-term)	_(ac)AAAAECDVVMAATEPELLDDQEAK_	0	Q99615	Q99615	DNAJC7	DnaJ homolog subfamily C member 7	MULTI-MSMS	04307_BC9_P048411_S00_I00_U07_R1_TMT10	7	L363	3	940.115	2817.32	88439	85.24	1.5496e-65	1	38858	38858	76.417	47.837	17016000	18146.2	6904.63	8529.27	21517.6	13605.6	14197.9	15805.9	3841.63	18035.9	14088.4	14143.6	16834.6	6497.38	9514.76	20808.9	13617.7	14620.9	16001.4	4797.2	18100.9	13355.4	13800.9	1	1	1
AAAAECDVVMAATEPELLDDQEAK	24	Acetyl (Protein N-term)	_(ac)AAAAECDVVMAATEPELLDDQEAK_	0	Q99615	Q99615	DNAJC7	DnaJ homolog subfamily C member 7	MULTI-MSMS	04307_BG4_P048408_S00_I00_U07_R1_TMT11	7	AMO-1	3	940.115	2817.32	NaN	85.4	3.7704e-08	1	37347	37347	NaN	NaN	4594000	5217.55	7932.32	8290.73	3190.97	1011.41	2251.88	5415.73	3619.73	4710.65	3888.18	3239.04	4883.95	7383.98	8136.26	3576	1582.74	2372.95	5245.15	3629.03	4766.16	3791.32	3180.07	1	1	1
AAAAECDVVMAATEPELLDDQEAKR	25	Acetyl (Protein N-term)	_(ac)AAAAECDVVMAATEPELLDDQEAKR_	1	Q99615	NaN	DNAJC7	DnaJ homolog subfamily C member 7	MULTI-MSMS	04307_BC5_P048408_S00_I00_U11_R1_TMT11	11	AMO-1	3	992.149	2973.42	NaN	79.579	0.00086679	1	35144	35144	NaN	NaN	7523700	5086.92	5651.53	3044.82	7986.64	5819.62	8422.62	7036.99	6169.27	10565.6	13558	19720.8	4724.11	5282.21	3304.69	7988.69	5795.17	8466.31	7192.18	6643.82	10953.7	12954.4	18752.3	1	1	1
AAAAECDVVMAATEPELLDDQEAKR	25	Acetyl (Protein N-term)	_(ac)AAAAECDVVMAATEPELLDDQEAKR_	1	Q99615	NaN	DNAJC7	DnaJ homolog subfamily C member 7	MULTI-MSMS	04307_BG6_P048409_S00_I00_U11_R1_TMT10	11	RPMI8226	3	992.149	2973.42	NaN	79.691	0.00086679	1	36501	36501	NaN	NaN	19769000	8852.52	13022.6	19334.1	16141.4	35486.3	25998.7	31044.1	36745.8	33988.6	15670	21254.8	8325.77	12163.2	19186.6	16392.2	35085.4	26006.2	31840.6	36301.3	33954.8	16192.5	20971.3	1	1	1
AAAAECDVVMAATEPELLDDQEAKR	25	Acetyl (Protein N-term)	_(ac)AAAAECDVVMAATEPELLDDQEAKR_	1	Q99615	NaN	DNAJC7	DnaJ homolog subfamily C member 7	MULTI-MSMS	04307_BG7_P048410_S00_I00_U07_R1_TMT10	7	ARH77	3	992.149	2973.42	NaN	80.002	0.00086679	1	35505	35505	NaN	NaN	5241900	15401.6	5702.02	18353.8	19495.4	10040.2	18252.9	823.37	4010.14	3664.65	8315.96	8270.38	14371.2	5372.15	18412.9	18894.4	10507.1	18272.1	1408.08	5005.06	3784.4	7955.08	7838.43	1	1	1
AAAAECDVVMAATEPELLDDQEAKR	25	Acetyl (Protein N-term)	_(ac)AAAAECDVVMAATEPELLDDQEAKR_	1	Q99615	NaN	DNAJC7	DnaJ homolog subfamily C member 7	MULTI-MSMS	04307_BG9_P048411_S00_I00_U11_R1_TMT10	11	L363	3	992.149	2973.42	NaN	79.755	0.00086679	1	35072	35072	NaN	NaN	8364700	5584.45	8119.71	4494.5	7421.85	10587.9	17031.4	10903.1	6502.2	10726.6	11503.9	16680.7	5194.74	7573.94	4760.23	7763.31	10432.3	16447.1	11046.4	7366.66	11154.4	11044	15921.7	1	1	1
AAAAECDVVMAATEPELLDDQEAKR	25	Acetyl (Protein N-term)	_(ac)AAAAECDVVMAATEPELLDDQEAKR_	1	Q99615	Q99615	DNAJC7	DnaJ homolog subfamily C member 7	MULTI-MSMS	04307_BH7_P048410_S00_I00_U08_R1_TMT10	8	ARH77	3	992.149	2973.42	83413	79.981	0.00086679	1	35422	35422	44.258	35.764	6639700	20003.5	6090.58	23634.4	18351.7	12346.9	19681.5	2192.76	5409.21	5048.32	7743.8	10168.4	18663.7	5728.99	23715.4	17874.2	13015.2	19562	2847.7	6376.37	5211.71	7476.75	9655.58	1	1	1
AAAAGLGHPASPGGSEDGPPGSEEEDAAR	29	Unmodified	_AAAAGLGHPASPGGSEDGPPGSEEEDAAR_	0	Q99856	NaN	ARID3A	AT-rich interactive domain-containing protein 3A	MSMS	04307_BA9_P048411_S00_I00_U05_R1_TMT10	5	L363	3	963.786	2888.34	NaN	37.881	7.6337e-10	1	15606	15606	NaN	NaN	0	3827.88	3926.79	3062.25	6838.42	8393.73	13683.6	5260.29	3696.64	10216	5461.28	6125.87	3560.62	3674.99	3261.57	6872.06	8155.03	13233.8	5661.37	4375.45	10017.5	5268.07	6058.32	1	1	1
AAAAGLGHPASPGGSEDGPPGSEEEDAAR	29	Unmodified	_AAAAGLGHPASPGGSEDGPPGSEEEDAAR_	0	Q99856	NaN	ARID3A	AT-rich interactive domain-containing protein 3A	MSMS	04307_BA9_P048411_S00_I00_U05_R1_TMT10	5	L363	3	963.786	2888.34	NaN	37.932	1.0991e-06	1	15631	15631	NaN	NaN	0	2153.39	1167.43	1929.37	3551.73	3988.74	6684.62	2078.08	1255.77	6682.62	3487.76	3796.19	2004.58	1098.25	2017.17	3501.33	3893.43	6465.57	2355.81	1646.9	6484.85	3318.84	3766.17	1	1	1
AAAAGLGHPASPGGSEDGPPGSEEEDAAR	29	Unmodified	_AAAAGLGHPASPGGSEDGPPGSEEEDAAR_	0	Q99856	Q99856	ARID3A	AT-rich interactive domain-containing protein 3A	MULTI-MSMS	04307_BE7_P048410_S00_I00_U05_R1_TMT10	5	ARH77	3	963.786	2888.34	86080	37.553	7.6337e-10	2	15610;15594	15610	102.16	87.071	25504000	15790.3	5606.1	27425.9	27397.8	47041.5	22740.9	13717.6	10541.9	12250.8	14927.6	21128.3	14798.1	5312.56	27415.5	26339.9	45929.2	23081.2	15621.4	11564.8	12876	14417.5	20122	2	2	2
AAAAGLGHPASPGGSEDGPPGSEEEDAAR	29	Phospho (STY)	_AAAAGLGHPApSPGGSEDGPPGSEEEDAAR_	0	Q99856	Q99856	ARID3A	AT-rich interactive domain-containing protein 3A	MULTI-MSMS	04307_BC5_P048408_S00_I00_U11_R1_TMT11	11	AMO-1	3	990.442	2968.3	83570	40.416	0.0021895	1	16528	16528	44.021	34.224	93055000	38586.7	56747.5	48064.6	38342	30896.8	26407.4	28042.7	20246.8	37528	22963	16297.3	36020.7	52882.6	48151.6	40234.9	32465.1	27385.1	28918.5	21093.1	36937.5	22344.4	16465.8	1	1	1
AAAAGLGHPASPGGSEDGPPGSEEEDAAR	29	Phospho (STY)	_AAAAGLGHPApSPGGSEDGPPGSEEEDAAR_	0	Q99856	Q99856	ARID3A	AT-rich interactive domain-containing protein 3A	MULTI-MSMS	04307_BD5_P048408_S00_I00_U12_R1_TMT11	12	AMO-1	3	990.441	2968.3	83569	40.238	3.3484e-06	1	16596	16596	87.21	72.048	24116000	11606	23072.6	21017.6	16144.5	14364.2	15437.1	9965.44	14086.4	14199.8	12168.5	6377.5	10883.2	21503.3	20668.5	16947.7	14935.7	15672.5	10481.1	14400.3	13956.4	11979	6427.09	1	1	1
AAAAGLGHPASPGGSEDGPPGSEEEDAAR	29	Phospho (STY)	_AAAAGLGHPApSPGGSEDGPPGSEEEDAAR_	0	Q99856	Q99856	ARID3A	AT-rich interactive domain-containing protein 3A	MULTI-MSMS	04307_BD7_P048410_S00_I00_U04_R1_TMT10	4	ARH77	3	990.442	2968.3	83570	40.575	3.0016e-21	1	17160	17160	117.94	103	40254000	19792.7	14596.2	23549.5	28716.6	29365.6	16003.5	16037.4	12153.5	7469.34	17513.8	13964.9	18468.3	13672.6	23858.7	28107.1	29248.7	16931.5	16705.2	12781.3	8228.69	16906.5	13278.6	1	1	1
AAAAGLGHPASPGGSEDGPPGSEEEDAAR	29	Phospho (STY)	_AAAAGLGHPApSPGGSEDGPPGSEEEDAAR_	0	Q99856	Q99856	ARID3A	AT-rich interactive domain-containing protein 3A	MULTI-MSMS	04307_BE7_P048410_S00_I00_U05_R1_TMT10	5	ARH77	3	990.441	2968.3	83570	40.043	2.3975e-21	1	16814	16814	119.75	104.35	58359000	22195.7	8857.04	41420.1	28936.3	39569.4	22694.3	19192.7	10727.3	15483.6	15100.5	16572.5	20822.4	8339.63	40838.5	28006.6	39937.9	23137	20431.3	11741	15958.7	14587.2	15980.8	1	1	1
AAAAGLGHPASPGGSEDGPPGSEEEDAAR	29	Phospho (STY)	_AAAAGLGHPApSPGGSEDGPPGSEEEDAAR_	0	Q99856	Q99856	ARID3A	AT-rich interactive domain-containing protein 3A	MULTI-MSMS	04307_BG6_P048409_S00_I00_U11_R1_TMT10	11	RPMI8226	3	990.442	2968.3	83570	40.848	0.00067807	1	17043	17043	60.255	49.379	20371000	11298.6	19487.1	23185.8	2856.4	4625.36	3903.18	13657.5	12784	10757.8	18178.1	28410.9	10615.2	18121.4	22529.4	4104.03	6066.62	4094.39	13300.2	12727.4	11762.9	17554.8	26865.4	1	1	1
AAAAGLGHPASPGGSEDGPPGSEEEDAAR	29	Phospho (STY)	_AAAAGLGHPApSPGGSEDGPPGSEEEDAAR_	0	Q99856	NaN	ARID3A	AT-rich interactive domain-containing protein 3A	MULTI-MSMS	04307_BG9_P048411_S00_I00_U11_R1_TMT10	11	L363	3	990.442	2968.3	NaN	40.544	0.0021895	1	16736	16736	NaN	NaN	15427000	8731.29	2928.82	6023.26	6278.88	8496.83	9891.44	9954.96	3228.43	10407.8	6732.58	9575.17	8114.49	2745.42	6394.19	6222.2	8548.69	9661.2	10044.1	3766.91	10537.1	6439.66	9282.5	1	1	1
AAAAGLGHPASPGGSEDGPPGSEEEDAAR	29	Phospho (STY)	_AAAAGLGHPApSPGGSEDGPPGSEEEDAAR_	0	Q99856	Q99856	ARID3A	AT-rich interactive domain-containing protein 3A	MULTI-MSMS	04307_BH6_P048409_S00_I00_U12_R1_TMT10	12	RPMI8226	3	990.442	2968.3	83570	41.037	1.8562e-09	1	17153	17153	96.46	81.516	20115000	6370.73	18788.9	19876.1	2963.51	6281.16	4768.99	13372.2	16519.8	9378.42	30722.3	32282.9	6036.12	17472.8	19094.7	4167.7	7404.99	4990.4	13077.3	16647.7	10612.7	29459.3	30431.1	1	1	1
AAAAGLGHPASPGGSEDGPPGSEEEDAAR	29	Phospho (STY)	_AAAAGLGHPApSPGGSEDGPPGSEEEDAAR_	0	Q99856	Q99856	ARID3A	AT-rich interactive domain-containing protein 3A	MULTI-MSMS	04307_BH9_P048411_S00_I00_U12_R1_TMT10	12	L363	3	990.442	2968.3	83570	40.77	8.7289e-05	2	16765;16755	16765	80.418	60.157	100242000	23700	19157.7	18174.4	44132.8	36813.4	52331.1	40526.1	30558.3	40819.7	41252.7	48710.1	22039.4	17969.5	19249.7	43377.7	36492.8	52089.1	40955.8	32717.3	41827.8	39901.9	46813.2	2	2	2
AAAAPDSRVSEEENLKK	17	Acetyl (Protein N-term),Phospho (STY)	_(ac)AAAAPDSRVpSEEENLKK_	2	Q9Y3B9	NaN	RRP15	RRP15-like protein	MULTI-MSMS	04307_BC8_P048410_S00_I00_U11_R1_TMT10	11	ARH77	3	799.08	2394.22	236380	45.857	0.0085191	1	19410	19410	54.637	49.532	43992000	0	39617.6	49178.6	3199.77	20842.9	36694.3	26323	33936.7	33943.8	27940.4	32173.7	0	36831.3	46094.7	6334.85	23102.1	35094.3	26677.8	34624.6	34133.4	27570.9	31155.7	0	1	1
AAAAPDSRVSEEENLKK	17	Acetyl (Protein N-term),Phospho (STY)	_(ac)AAAAPDSRVpSEEENLKK_	2	Q9Y3B9	Q9Y3B9	RRP15	RRP15-like protein	MULTI-MSMS	04307_BE6_P048409_S00_I00_U09_R1_TMT10	9	RPMI8226	3	799.08	2394.22	236380	45.848	4.897e-28	1	19728	19728	97.49	81.184	76426000	73016.3	72431	119596	24608.6	65967.1	67512.5	28796.1	79222.3	71764.3	63729.5	66858.2	68374.4	67407	117917	29119.5	69562.7	66100.7	32541.6	79787.6	70947.7	62961.5	64693.6	1	1	1
AAAAPDSRVSEEENLKK	17	Acetyl (Protein N-term),Phospho (STY)	_(ac)AAAAPDSRVpSEEENLKK_	2	Q9Y3B9	Q9Y3B9	RRP15	RRP15-like protein	MULTI-MSMS	04307_BE9_P048411_S00_I00_U09_R1_TMT10	9	L363	3	799.08	2394.22	236380	45.882	4.5116e-12	1	19246	19246	79.568	64.873	47171000	49721.1	56607.4	47083.3	71113.4	68445.7	90466	116970	56371.9	106133	57282.6	66273.4	46304	52875	48606.8	71805.8	69701	89807.9	115862	59459.3	106901	55981.1	65394.9	1	1	1
AAAAPDSRVSEEENLKK	17	Acetyl (Protein N-term),Phospho (STY)	_(ac)AAAAPDpSRVSEEENLKK_	2	Q9Y3B9	Q9Y3B9	RRP15	RRP15-like protein	MULTI-MSMS	04307_BC8_P048410_S00_I00_U11_R1_TMT10	11	ARH77	3	799.08	2394.22	236380	45.898	0.00048144	1	19432	19432	51.348	34.066	43992000	0	59613.7	93185.9	0	40463.6	61967.5	50463.4	48723.5	65242.4	34777.3	44175	0	55382.6	87355.9	0	44694.8	58400.5	51175.3	50061.3	64910.2	34584.5	43404.3	0	1	1
AAAAPGASPSPGGDAAWSEAGPGPR	25	Phospho (STY)	_AAAAPGApSPSPGGDAAWSEAGPGPR_	0	P52701-2;P52701;P52701-3	NaN	MSH6	DNA mismatch repair protein Msh6	MULTI-MSMS	04307_BB6_P048409_S00_I00_U06_R1_TMT10	6	RPMI8226	2	1257.58	2513.15	NaN	49.579	0.014595	1	21827	21827	NaN	NaN	14192000	2462.73	2282.82	2617.65	1285.65	1325.92	2413.76	2685.96	1828.16	1864.32	4831.55	3409.28	2295.61	2126.38	2644.77	1398.7	1464.12	2365.76	2629.47	1988.59	1993.23	4601.21	3243.12	1	1	1
AAAAPGASPSPGGDAAWSEAGPGPR	25	Phospho (STY)	_AAAAPGApSPSPGGDAAWSEAGPGPR_	0	P52701-2;P52701;P52701-3	P52701-2	MSH6	DNA mismatch repair protein Msh6	MULTI-MSMS	04307_BF4_P048408_S00_I00_U06_R1_TMT11	6	AMO-1	2	1257.58	2513.15	100250	49.586	1.7689e-13	2	20991;20859	20991	107.33	92.172	69280000	6932.14	10271.5	9783.08	10666.3	5483.6	6686.97	6091.99	3845.43	5831.2	5397.38	1426.06	6479.73	9585.85	9719.67	10793.5	5865.86	6964.79	6144.26	4128.85	5770.54	5214.35	1489.69	2	2	2
AAAAPGASPSPGGDAAWSEAGPGPR	25	Phospho (STY)	_AAAAPGApSPSPGGDAAWSEAGPGPR_	0	P52701-2;P52701;P52701-3	P52701-2	MSH6	DNA mismatch repair protein Msh6	MULTI-MSMS	04307_BF7_P048410_S00_I00_U06_R1_TMT10	6	ARH77	2	1257.58	2513.15	100250	49.809	1.593e-08	2	21315;21336	21315	98.269	85.132	40786000	9746.98	8047.89	15710.4	7308.18	7819.89	11945.2	0	0	0	6510.97	4710.19	9125.44	7506.77	15489.8	7576.3	8242.29	11542.3	0	0	0	6061.65	4387.82	2	2	2
AAAAPGASPSPGGDAAWSEAGPGPRPLAR	29	Phospho (STY)	_AAAAPGApSPSPGGDAAWSEAGPGPRPLAR_	1	P52701-2;P52701;P52701-3	P52701-2	MSH6	DNA mismatch repair protein Msh6	MULTI-MSMS	04307_BB6_P048409_S00_I00_U06_R1_TMT10	6	RPMI8226	3	984.483	2950.43	84118	52.497	1.3666e-14	1	23341	23341	107.91	79.761	36836000	2149.79	4401.43	4383.79	3610.17	11328.9	10553	7991.42	10907.3	12174.9	5469.72	11172	2019.55	4104.05	4407.13	3841.94	11044.3	10284.5	8420.04	10955.4	12165.1	5573.05	10831.6	1	1	1
AAAAPGASPSPGGDAAWSEAGPGPRPLAR	29	Phospho (STY)	_AAAAPGApSPSPGGDAAWSEAGPGPRPLAR_	1	P52701-2;P52701;P52701-3	NaN	MSH6	DNA mismatch repair protein Msh6	MULTI-MSMS	04307_BE7_P048410_S00_I00_U05_R1_TMT10	5	ARH77	3	984.484	2950.43	NaN	52.633	0.0018538	1	22985	22985	NaN	NaN	14437000	4346.93	18546.6	21213.2	4284.72	10801.2	25174	83705.5	50543.7	52089.8	28279.5	20574.6	4175.66	17252.7	20250.7	5689.07	13474.5	24817.8	80158.1	49552.2	53149.9	28572.7	20945.8	1	1	1
AAAAPGASPSPGGDAAWSEAGPGPRPLAR	29	Phospho (STY)	_AAAAPGApSPSPGGDAAWSEAGPGPRPLAR_	1	P52701-2;P52701;P52701-3	P52701-2	MSH6	DNA mismatch repair protein Msh6	MULTI-MSMS	04307_BF4_P048408_S00_I00_U06_R1_TMT11	6	AMO-1	3	984.485	2950.43	84120	52.07	0.0018538	1	22173	22173	44.267	31.921	15158000	0	0	3204.99	9366.45	15093	16639.1	0	0	2764.95	7519.98	14923.4	0	0	3196.37	8998.68	14262.9	16028.7	0	0	3126.5	6994.17	14014.5	0	0	1
AAAAPGASPSPGGDAAWSEAGPGPRPLAR	29	Phospho (STY)	_AAAAPGApSPSPGGDAAWSEAGPGPRPLAR_	1	P52701-2;P52701;P52701-3	P52701-2	MSH6	DNA mismatch repair protein Msh6	MULTI-MSMS	04307_BF7_P048410_S00_I00_U06_R1_TMT10	6	ARH77	3	984.483	2950.43	84118	53.041	0.00052577	1	22870	22870	63.033	32.695	43210000	9982.93	34718.9	47201.1	0	17207.9	58597.8	177905	91356.9	126586	69407	42970	9578.29	32253.4	44987.4	0	23398.9	56343.4	170570	90830	127771	68779.8	44344.2	1	1	1
AAAAPVAADDDERR	14	Acetyl (Protein N-term)	_(ac)AAAAPVAADDDERR_	1	Q9H5N1;Q9H5N1-2	Q9H5N1	RABEP2	Rab GTPase-binding effector protein 2	MULTI-MSMS	04307_BF5_P048409_S00_I00_U02_R1_TMT10	2	RPMI8226	2	735.353	1468.69	0.15961	28.911	1.1612e-05	1	11664	11664	67.726	46.426	12464000	0	0	3060.38	0	0	0	0	0	3447.78	0	4434.65	0	0	2847.56	0	0	0	0	0	3391	0	4252.92	0	0	1
AAAASAAEAGIATTGTEDSDDALLK	25	Unmodified	_AAAASAAEAGIATTGTEDSDDALLK_	0	P55036	P55036	PSMD4	26S proteasome non-ATPase regulatory subunit 4	MULTI-MSMS	04307_BB5_P048408_S00_I00_U10_R1_TMT11	10	AMO-1	3	926.819	2777.43	197370	64.215	0.0078601	1	28142	28142	43.497	17.907	42869000	0	0	0	0	0	0	0	0	0	0	0	0	0	0	0	0	0	0	0	0	0	0	0	0	0
AAAASAAEAGIATTGTEDSDDALLK	25	Unmodified	_AAAASAAEAGIATTGTEDSDDALLK_	0	P55036	P55036	PSMD4	26S proteasome non-ATPase regulatory subunit 4	MULTI-MSMS	04307_BB8_P048410_S00_I00_U10_R1_TMT10	10	ARH77	3	926.819	2777.43	197370	64.508	5.1333e-14	1	28984	28984	110.4	94.098	41054000	17232.8	8395.01	29176.3	33295.5	28823	32915.5	45923.9	21574.4	28838.6	19443.5	31816	16144.4	7926.52	28901	32200.1	29834.2	33157.7	45183.2	22588.2	30206	19102.3	30650.3	1	1	1
AAAASAAEAGIATTGTEDSDDALLK	25	Unmodified	_AAAASAAEAGIATTGTEDSDDALLK_	0	P55036	P55036	PSMD4	26S proteasome non-ATPase regulatory subunit 4	MULTI-MSMS	04307_BC5_P048408_S00_I00_U11_R1_TMT11	11	AMO-1	3	926.817	2777.43	197370	64.468	0.03852	1	28319	28319	25.604	0.55034	5564900	1722.48	5707.09	2413.69	4598.95	3641.46	6019.32	3041.33	2774.1	2072.24	2637.96	2279.09	1609.93	5321.18	2431.02	4790.78	3622.73	5945.39	3088.03	3006.65	2158.9	2585.36	2195.8	1	1	1
AAAASAAEAGIATTGTEDSDDALLK	25	Unmodified	_AAAASAAEAGIATTGTEDSDDALLK_	0	P55036	NaN	PSMD4	26S proteasome non-ATPase regulatory subunit 4	MULTI-MSMS	04307_BC8_P048410_S00_I00_U11_R1_TMT10	11	ARH77	3	926.817	2777.43	NaN	64.907	0.03852	1	28768	28768	NaN	NaN	7939900	1639.56	2029.46	2875.04	5004.86	4633.5	7500.77	5063.24	3849.52	4338.21	2822.66	2542.12	1536.74	1904.83	2868.59	4932.42	4627.79	7372.69	5094.51	4100.43	4375.4	2802.69	2517.41	1	1	1
AAAASAAEAGIATTGTEDSDDALLK	25	Unmodified	_AAAASAAEAGIATTGTEDSDDALLK_	0	P55036	P55036	PSMD4	26S proteasome non-ATPase regulatory subunit 4	MULTI-MSMS	04307_BF6_P048409_S00_I00_U10_R1_TMT10	10	RPMI8226	3	926.818	2777.43	197370	64.455	1.6334e-06	1	29870	29870	95.209	78.903	49026000	24819.3	35688.3	45724.3	13123.8	34876.3	25436.1	26360.1	29427.5	28991.2	23128.8	33198.4	23279.3	33216.6	44983	15164.6	35996.8	25132.4	27288.7	29640.9	29546.5	22878	31945	1	1	1
AAAASAAEAGIATTGTEDSDDALLK	25	Unmodified	_AAAASAAEAGIATTGTEDSDDALLK_	0	P55036	P55036	PSMD4	26S proteasome non-ATPase regulatory subunit 4	MULTI-MSMS	04307_BF9_P048411_S00_I00_U10_R1_TMT10	10	L363	3	926.818	2777.43	197370	64.381	2.8094e-14	1	28325	28325	113.24	97.296	31796000	23124.4	18995.7	17738.3	55733.7	34813.4	44384.9	27502.4	20125.9	42178.2	17972.8	24693.8	21504.2	17862.4	18771.6	54089.9	34271.4	45178.4	28768	21817.5	41588.2	17664.9	24455.1	1	1	1
AAADGDDSLYPIAVLIDELR	20	Acetyl (Protein N-term)	_(ac)AAADGDDSLYPIAVLIDELR_	0	P30153	P30153	PPP2R1A	Serine/threonine-protein phosphatase 2A 65 kDa regulatory subunit A alpha isoform	MULTI-MSMS	04307_BA6_P048409_S00_I00_U05_R1_TMT10	5	RPMI8226	2	1080.05	2158.08	-0.36991	89.122	6.4409e-46	1	40901	40901	82.55	66.609	276760000	0	0	0	0	0	0	0	0	0	0	0	0	0	0	0	0	0	0	0	0	0	0	0	0	0
AAADGDDSLYPIAVLIDELR	20	Acetyl (Protein N-term)	_(ac)AAADGDDSLYPIAVLIDELR_	0	P30153	P30153	PPP2R1A	Serine/threonine-protein phosphatase 2A 65 kDa regulatory subunit A alpha isoform	MULTI-MSMS	04307_BA9_P048411_S00_I00_U05_R1_TMT10	5	L363	2	1080.05	2158.08	-1.4197	89.16	6.1744e-49	1	39499	39499	98.439	80.853	307120000	0	0	0	0	0	0	0	0	0	0	0	0	0	0	0	0	0	0	0	0	0	0	0	0	0
AAADGDDSLYPIAVLIDELR	20	Acetyl (Protein N-term)	_(ac)AAADGDDSLYPIAVLIDELR_	0	P30153	NaN	PPP2R1A	Serine/threonine-protein phosphatase 2A 65 kDa regulatory subunit A alpha isoform	MULTI-MSMS	04307_BD7_P048410_S00_I00_U04_R1_TMT10	4	ARH77	2	1080.05	2158.08	NaN	89.155	1.6539e-38	1	40517	40517	NaN	NaN	13539000	0	0	0	0	0	0	0	0	0	0	0	0	0	0	0	0	0	0	0	0	0	0	0	0	0
AAADGDDSLYPIAVLIDELR	20	Acetyl (Protein N-term)	_(ac)AAADGDDSLYPIAVLIDELR_	0	P30153	NaN	PPP2R1A	Serine/threonine-protein phosphatase 2A 65 kDa regulatory subunit A alpha isoform	MULTI-MSMS	04307_BE4_P048408_S00_I00_U05_R1_TMT11	5	AMO-1	2	1080.05	2158.08	NaN	89.083	1.6539e-38	1	38577	38577	NaN	NaN	30652000	0	0	0	0	0	0	0	0	0	0	0	0	0	0	0	0	0	0	0	0	0	0	0	0	0
AAADGDDSLYPIAVLIDELR	20	Acetyl (Protein N-term)	_(ac)AAADGDDSLYPIAVLIDELR_	0	P30153	P30153	PPP2R1A	Serine/threonine-protein phosphatase 2A 65 kDa regulatory subunit A alpha isoform	MULTI-MSMS	04307_BE7_P048410_S00_I00_U05_R1_TMT10	5	ARH77	2	1080.05	2158.08	-1.2159	89.15	1.6539e-38	1	39962	39962	70.98	55.88	440950000	0	0	0	0	0	0	0	0	0	0	0	0	0	0	0	0	0	0	0	0	0	0	0	0	0
AAADGDDSLYPIAVLIDELR	20	Acetyl (Protein N-term)	_(ac)AAADGDDSLYPIAVLIDELR_	0	P30153	NaN	PPP2R1A	Serine/threonine-protein phosphatase 2A 65 kDa regulatory subunit A alpha isoform	MULTI-MSMS	04307_BH5_P048409_S00_I00_U04_R1_TMT10	4	RPMI8226	2	1080.05	2158.08	NaN	89.116	1.6539e-38	1	40041	40041	NaN	NaN	9282200	0	0	0	0	0	0	0	0	0	0	0	0	0	0	0	0	0	0	0	0	0	0	0	0	0
AAADGDDSLYPIAVLIDELR	20	Acetyl (Protein N-term)	_(ac)AAADGDDSLYPIAVLIDELR_	0	P30153	NaN	PPP2R1A	Serine/threonine-protein phosphatase 2A 65 kDa regulatory subunit A alpha isoform	MULTI-MSMS	04307_BH8_P048411_S00_I00_U04_R1_TMT10	4	L363	2	1080.05	2158.08	NaN	89.185	1.6539e-38	1	39687	39687	NaN	NaN	52635000	0	0	0	0	0	0	0	0	0	0	0	0	0	0	0	0	0	0	0	0	0	0	0	0	0
AAADGGGPGGASVGTEEDGGGVGHR	25	Acetyl (Protein N-term)	_(ac)AAADGGGPGGASVGTEEDGGGVGHR_	0	A6NHR9-2;A6NHR9	NaN	SMCHD1	Structural maintenance of chromosomes flexible hinge domain-containing protein 1	MULTI-MSMS	04307_BB7_P048410_S00_I00_U02_R1_TMT10	2	ARH77	2	1090.48	2178.95	NaN	32.172	4.5472e-20	1	13212	13212	NaN	NaN	15752000	0	0	1741.73	0	1499.77	0	3229.7	0	0	0	0	0	0	1643.17	0	1587.05	0	3080.78	0	0	0	0	0	0	1
AAADGGGPGGASVGTEEDGGGVGHR	25	Acetyl (Protein N-term)	_(ac)AAADGGGPGGASVGTEEDGGGVGHR_	0	A6NHR9-2;A6NHR9	A6NHR9-2	SMCHD1	Structural maintenance of chromosomes flexible hinge domain-containing protein 1	MULTI-MSMS	04307_BF5_P048409_S00_I00_U02_R1_TMT10	2	RPMI8226	2	1090.48	2178.95	0.88908	32.083	4.5472e-20	1	13369	13369	74.141	44.668	27256000	0	0	0	0	0	0	0	0	0	0	0	0	0	0	0	0	0	0	0	0	0	0	0	0	0
AAADGGGPGGASVGTEEDGGGVGHR	25	Acetyl (Protein N-term)	_(ac)AAADGGGPGGASVGTEEDGGGVGHR_	0	A6NHR9-2;A6NHR9	A6NHR9-2	SMCHD1	Structural maintenance of chromosomes flexible hinge domain-containing protein 1	MULTI-MSMS	04307_BF8_P048411_S00_I00_U02_R1_TMT10	2	L363	2	1090.48	2178.95	NaN	31.721	4.5472e-20	1	13387	13387	NaN	NaN	24882000	0	0	0	0	0	2555.54	0	0	0	0	0	0	0	0	0	0	2371.37	0	0	0	0	0	0	0	0
AAAEAANCIMEVSCGQAESSEKPNAEDMTSK	31	Acetyl (Protein N-term),Oxidation (M)	_(ac)AAAEAANCIMEVSCGQAESSEKPNAEDM(ox)TSK_	1	Q99873-3;Q99873-5	Q99873-3	PRMT1	Protein arginine N-methyltransferase 1	MULTI-MSMS	04307_BB5_P048408_S00_I00_U10_R1_TMT11	10	AMO-1	3	1268.25	3801.72	136960	69.652	2.8656e-06	1	30666	30666	69.427	61.686	22765000	0	0	0	0	0	0	0	0	0	0	0	0	0	0	0	0	0	0	0	0	0	0	0	0	0
AAAEAANCIMEVSCGQAESSEKPNAEDMTSK	31	Acetyl (Protein N-term),Oxidation (M)	_(ac)AAAEAANCIMEVSCGQAESSEKPNAEDM(ox)TSK_	1	Q99873-3;Q99873-5	NaN	PRMT1	Protein arginine N-methyltransferase 1	MULTI-MSMS	04307_BB8_P048410_S00_I00_U10_R1_TMT10	10	ARH77	3	1268.25	3801.72	NaN	69.611	2.8656e-06	1	31461	31461	NaN	NaN	46207000	11477	8389.21	13713.9	20100	13878.9	20802.1	15570.1	10296.5	12998.8	6670.18	14404.8	10709.4	7871.8	13845.1	19687.2	14181	20822	15636.1	10981.9	13393.1	6672.4	13875.1	1	1	1
AAAEAANCIMEVSCGQAESSEKPNAEDMTSK	31	Acetyl (Protein N-term),Oxidation (M)	_(ac)AAAEAANCIMEVSCGQAESSEKPNAEDM(ox)TSK_	1	Q99873-3;Q99873-5	NaN	PRMT1	Protein arginine N-methyltransferase 1	MULTI-MSMS	04307_BD6_P048409_S00_I00_U08_R1_TMT10	8	RPMI8226	3	1268.25	3801.72	NaN	69.633	2.8656e-06	1	32708	32708	NaN	NaN	9213500	7960.02	8810.38	4809.83	5688.87	9519.89	13758	12315.8	14238.3	14630.3	9758.03	15280.8	7392.63	8209.35	5219.18	6143.77	9489.77	13469	12429.9	14378.4	14809.7	9727.3	14747.1	1	1	1
AAAEAANCIMEVSCGQAESSEKPNAEDMTSK	31	Acetyl (Protein N-term),Oxidation (M)	_(ac)AAAEAANCIMEVSCGQAESSEKPNAEDM(ox)TSK_	1	Q99873-3;Q99873-5	Q99873-3	PRMT1	Protein arginine N-methyltransferase 1	MULTI-MSMS	04307_BF6_P048409_S00_I00_U10_R1_TMT10	10	RPMI8226	3	1268.25	3801.72	136960	69.537	6.0992e-08	1	32432	32432	63.901	56.004	23179000	5588.76	7087.02	6111.74	9601.55	18679.5	15275	16820.5	23286.7	22999	16856.1	24180.2	5210.78	6622.34	6381.11	9701.32	18234.3	15324.9	17369.1	23146	23176.2	16749.1	23330.6	1	1	1
AAAEAANCIMEVSCGQAESSEKPNAEDMTSK	31	Acetyl (Protein N-term),Oxidation (M)	_(ac)AAAEAANCIMEVSCGQAESSEKPNAEDM(ox)TSK_	1	Q99873-3;Q99873-5	Q99873-3	PRMT1	Protein arginine N-methyltransferase 1	MULTI-MSMS	04307_BF9_P048411_S00_I00_U10_R1_TMT10	10	L363	3	1268.25	3801.72	136960	69.537	2.8656e-06	2	30779;30795	30779	61.732	54.296	46570000	25576.5	19421.9	21152.1	31606.2	24508.9	35199.9	28238.6	15552.2	27588.6	18915.3	29626.2	23795.9	18168.2	21994.7	31434.2	24875.4	35043.2	28451.1	17059	28178.2	18359.4	28565.4	2	2	2
AAAEAANCIMEVSCGQAESSEKPNAEDMTSK	31	Acetyl (Protein N-term),Oxidation (M)	_(ac)AAAEAANCIMEVSCGQAESSEKPNAEDM(ox)TSK_	1	Q99873-3;Q99873-5	NaN	PRMT1	Protein arginine N-methyltransferase 1	MSMS	04307_BG7_P048410_S00_I00_U07_R1_TMT10	7	ARH77	3	1268.25	3801.72	NaN	69.927	2.8656e-06	1	31023	31023	NaN	NaN	0	3029.33	4278.29	5812.56	6337.4	4123.4	8017.48	3757.26	3743.14	3452.34	1719.34	3229.39	2843.08	3999.8	5704.44	6344.32	4296.62	7933.15	3823.69	3996.22	3517.21	1764.78	3128.73	1	1	1
AAAEAANCIMEVSCGQAESSEKPNAEDMTSK	31	Acetyl (Protein N-term)	_(ac)AAAEAANCIMEVSCGQAESSEKPNAEDMTSK_	1	Q99873-3;Q99873-5	Q99873-3	PRMT1	Protein arginine N-methyltransferase 1	MULTI-MSMS	04307_BB5_P048408_S00_I00_U10_R1_TMT11	10	AMO-1	3	1262.92	3785.72	137620	71.842	1.5264e-23	1	31651	31651	81.242	75.275	88490000	30285.6	24030.5	38333.1	32856.7	23725.6	31933.3	20263.6	13200.7	17674.3	16856.6	32992	28276.2	22456	38352.7	32879.8	24984.3	32028.8	20669.6	14616.5	18695.1	16334	31371.7	1	1	1
AAAEAANCIMEVSCGQAESSEKPNAEDMTSK	31	Acetyl (Protein N-term)	_(ac)AAAEAANCIMEVSCGQAESSEKPNAEDMTSK_	1	Q99873-3;Q99873-5	Q99873-3	PRMT1	Protein arginine N-methyltransferase 1	MULTI-MSMS	04307_BB8_P048410_S00_I00_U10_R1_TMT10	10	ARH77	3	1262.92	3785.72	137620	72.107	9.5633e-32	1	32622	32622	74.13	66.197	185540000	37416.2	21367	55851	48016.6	37770	55701.4	42811.8	30814.4	37992	22539.6	35901.7	34997	20037.4	55415.8	47213.6	39725.7	55469.1	43044.2	32590.7	38784.2	22206.1	34769.6	1	1	1
AAAEAANCIMEVSCGQAESSEKPNAEDMTSK	31	Acetyl (Protein N-term)	_(ac)AAAEAANCIMEVSCGQAESSEKPNAEDMTSK_	1	Q99873-3;Q99873-5	NaN	PRMT1	Protein arginine N-methyltransferase 1	MULTI-MSMS	04307_BC5_P048408_S00_I00_U11_R1_TMT11	11	AMO-1	3	1262.92	3785.72	NaN	72.311	0.00025066	1	31949	31949	NaN	NaN	10064000	4849.13	8379.38	4977.24	7372.43	4465.15	7404.57	3692.89	4597.93	5699.23	5713.52	5316.05	4518.74	7815.09	5068.65	7592.18	4563.49	7446.06	3853.03	4882.28	5695.9	5541.49	5150.9	1	1	1
AAAEAANCIMEVSCGQAESSEKPNAEDMTSK	31	Acetyl (Protein N-term)	_(ac)AAAEAANCIMEVSCGQAESSEKPNAEDMTSK_	1	Q99873-3;Q99873-5	Q99873-3	PRMT1	Protein arginine N-methyltransferase 1	MULTI-MSMS	04307_BC8_P048410_S00_I00_U11_R1_TMT10	11	ARH77	3	1262.91	3785.72	137620	72.441	0.00025066	1	32330	32330	44.05	37.474	12258000	2543.57	3474.28	7819.98	10103	6188.89	8332.51	4677.87	4824.8	3888.66	3431.35	4166.62	2409.1	3266.65	7567.41	9811.48	6369.92	8482.78	4802.73	5077.44	4001.93	3413.04	4017.72	1	1	1
AAAEAANCIMEVSCGQAESSEKPNAEDMTSK	31	Acetyl (Protein N-term)	_(ac)AAAEAANCIMEVSCGQAESSEKPNAEDMTSK_	1	Q99873-3;Q99873-5	Q99873-3	PRMT1	Protein arginine N-methyltransferase 1	MULTI-MSMS	04307_BF6_P048409_S00_I00_U10_R1_TMT10	10	RPMI8226	3	1262.92	3785.72	137620	71.97	5.7724e-99	1	33633	33633	104.29	93.871	147320000	51516.7	66731.4	23730.3	49719.1	108962	124068	130166	158639	141343	88812.8	156675	47789.4	62203.9	27546.1	53026.3	106449	122044	131386	158002	143920	89729.8	150912	1	1	1
AAAEAANCIMEVSCGQAESSEKPNAEDMTSK	31	Acetyl (Protein N-term)	_(ac)AAAEAANCIMEVSCGQAESSEKPNAEDMTSK_	1	Q99873-3;Q99873-5	Q99873-3	PRMT1	Protein arginine N-methyltransferase 1	MULTI-MSMS	04307_BF9_P048411_S00_I00_U10_R1_TMT10	10	L363	3	1262.92	3785.72	137620	72.065	8.7039e-07	1	31969	31969	48.76	41.479	88646000	12341.4	10834.7	10243.2	17418.5	17694	19125.8	18114.1	8898.69	18339.6	12745.2	16512.7	11482.5	10134.6	10729.5	17329	17596.9	19065.8	18374	9764.57	18578.3	12261	16021.1	1	1	1
AAAEAANCIMEVSCGQAESSEKPNAEDMTSK	31	Acetyl (Protein N-term)	_(ac)AAAEAANCIMEVSCGQAESSEKPNAEDMTSK_	1	Q99873-3;Q99873-5	Q99873-3	PRMT1	Protein arginine N-methyltransferase 1	MULTI-MSMS	04307_BG6_P048409_S00_I00_U11_R1_TMT10	11	RPMI8226	3	1262.92	3785.72	NaN	72.453	0.00025066	1	33117	33117	NaN	NaN	5025400	0	0	0	0	0	0	0	0	0	0	962.46	0	0	0	0	0	0	0	0	0	0	896.485	0	0	0
AAAEDVNVTFEDQQK	15	Unmodified	_AAAEDVNVTFEDQQK_	0	Q9NQP4	Q9NQP4	PFDN4	Prefoldin subunit 4	MULTI-MSMS	04307_BC5_P048408_S00_I00_U11_R1_TMT11	11	AMO-1	2	1062.06	2122.1	275140	53.929	2.3071e-69	2	23153;23543	23153	238.13	214.7	333500000	256892	300255	288968	338584	110733	140985	347045	247467	348170	149426	193539	239577	280314	290328	339740	129622	157595	339987	243913	348149	150168	192259	2	2	2
AAAEDVNVTFEDQQK	15	Unmodified	_AAAEDVNVTFEDQQK_	0	Q9NQP4	Q9NQP4	PFDN4	Prefoldin subunit 4	MULTI-MSMS	04307_BC5_P048408_S00_I00_U11_R1_TMT11	11	AMO-1	2	1062.05	2122.09	275140	55.5	2.1579e-05	1	23919	23919	102.66	86.029	5836600	8227.4	13261.9	10118	15053.6	7661.06	4593.81	17202.7	9715.69	16665.4	8064.88	7918.43	7679.32	12381.4	10160.5	15073.8	8198.58	5420.21	16947.5	9590.17	16637.7	7954.93	7947.52	1	1	1
AAAEDVNVTFEDQQK	15	Unmodified	_AAAEDVNVTFEDQQK_	0	Q9NQP4	Q9NQP4	PFDN4	Prefoldin subunit 4	MULTI-MSMS	04307_BC8_P048410_S00_I00_U11_R1_TMT10	11	ARH77	2	1062.06	2122.1	275140	54.032	2.0102e-110	3	23443;24052;24020	23443	262.29	220.75	342900000	70154.1	13351	99021.9	85184	98189.1	77570	127409	85297.1	99112.9	59295	76606.3	65575.7	12702.8	98977	81707	100881	79329.5	126914	85895.1	101201	59057.8	74797.9	3	2	3
AAAEDVNVTFEDQQK	15	Unmodified	_AAAEDVNVTFEDQQK_	0	Q9NQP4	Q9NQP4	PFDN4	Prefoldin subunit 4	MULTI-MSMS	04307_BD5_P048408_S00_I00_U12_R1_TMT11	12	AMO-1	2	1062.06	2122.1	275140	53.788	0.0017148	1	23340	23340	72.958	48.576	11995000	20103.1	26253.1	24711.4	34167.8	5057.82	15836.9	29154.3	25333.2	28589.8	16938	16192.8	18763.8	24526.5	24624.6	34022.5	6952.41	17408.9	28318.4	25095.4	28628.6	16910.1	16067.6	1	1	1
AAAEDVNVTFEDQQK	15	Unmodified	_AAAEDVNVTFEDQQK_	0	Q9NQP4	Q9NQP4	PFDN4	Prefoldin subunit 4	MULTI-MSMS	04307_BD8_P048410_S00_I00_U12_R1_TMT10	12	ARH77	2	1062.06	2122.1	275150	54.202	0.0033348	1	23349	23349	64.55	55.687	7712400	8625.45	1786.53	12479.8	12974	11411.9	18727.2	22575.6	12681.3	11921.4	13277.1	9687.5	8064.81	1708.85	12444.2	12530.2	11978.9	18506	21995.6	13298.4	12508.3	12959.6	9438.21	1	1	1
AAAEDVNVTFEDQQK	15	Unmodified	_AAAEDVNVTFEDQQK_	0	Q9NQP4	Q9NQP4	PFDN4	Prefoldin subunit 4	MULTI-MSMS	04307_BG6_P048409_S00_I00_U11_R1_TMT10	11	RPMI8226	2	1062.05	2122.09	275140	53.071	9.1012e-05	1	23338	23338	95.401	78.769	4721600	7096.73	7449.98	11373.9	3778.73	9571.59	6028.17	6399.07	6292.67	7097.56	7690.78	9526.86	6643.7	6937.9	11272	4147.45	9786.93	5982.11	6684.19	6452.65	7285.86	7463.48	9126.05	1	1	1
AAAEDVNVTFEDQQK	15	Unmodified	_AAAEDVNVTFEDQQK_	0	Q9NQP4	Q9NQP4	PFDN4	Prefoldin subunit 4	MULTI-MSMS	04307_BG6_P048409_S00_I00_U11_R1_TMT10	11	RPMI8226	2	1062.06	2122.1	275140	54.617	9.1897e-10	1	24127	24127	123.84	111.99	251840000	24582	30131.7	39630.4	13098	28373.7	24890	20572.5	20874.3	28556.9	26718.8	30655.2	23014.5	28052.4	39194.6	14739.9	29410.6	24430.6	21546.1	21709.6	28787.9	25888.4	29557.9	1	1	1
AAAEDVNVTFEDQQK	15	Unmodified	_AAAEDVNVTFEDQQK_	0	Q9NQP4	Q9NQP4	PFDN4	Prefoldin subunit 4	MULTI-MSMS	04307_BG6_P048409_S00_I00_U11_R1_TMT10	11	RPMI8226	2	1062.06	2122.1	275140	55.826	0.0066708	1	24767	24767	57.836	42.634	8987800	8147.93	8991.96	12932.8	4468.42	13214.7	11716.2	15191.7	12937.8	12887	12340.4	16594.1	7626.86	8373.55	12855.5	4985.59	13504	11465.2	15245.4	13125.7	13357.8	12092.7	15913.6	1	1	1
AAAEDVNVTFEDQQK	15	Unmodified	_AAAEDVNVTFEDQQK_	0	Q9NQP4	Q9NQP4	PFDN4	Prefoldin subunit 4	MULTI-MSMS	04307_BG9_P048411_S00_I00_U11_R1_TMT10	11	L363	2	1062.05	2122.1	275140	53.906	2.1942e-30	1	23180	23180	192.15	168.72	91495000	106361	58337.8	84438.4	142152	80174.5	128459	93433.4	28497	139500	73950.9	93441.9	98930.2	54748.7	87877.3	138884	82323.5	128905	95620.7	35942.4	138117	70446.5	91862	1	1	1
AAAEDVNVTFEDQQK	15	Unmodified	_AAAEDVNVTFEDQQK_	0	Q9NQP4	Q9NQP4	PFDN4	Prefoldin subunit 4	MULTI-MSMS	04307_BH6_P048409_S00_I00_U12_R1_TMT10	12	RPMI8226	2	1062.06	2122.1	275140	54.33	2.0263e-46	1	24017	24017	209.21	192.27	12725000	27055.7	33690.6	47375.6	7925.95	27809.2	32276.9	24279.1	38282.3	33588.2	31955	32474.6	25358.5	31340.6	46592.4	10267.5	29445.9	31374.3	25127.6	38571.1	33723.4	31510.6	31424.5	1	1	1
AAAEDVNVTFEDQQK	15	Unmodified	_AAAEDVNVTFEDQQK_	0	Q9NQP4	Q9NQP4	PFDN4	Prefoldin subunit 4	MULTI-MSMS	04307_BH9_P048411_S00_I00_U12_R1_TMT10	12	L363	2	1062.06	2122.1	NaN	54.099	0.0033348	1	23087	23087	NaN	NaN	4349900	10209.9	4735.02	7790.52	9910.34	8323.32	10255.2	4985.07	2790.25	13433.9	5168.55	6949.38	9494.17	4437.62	8150.83	9749.08	8368.8	10213.7	5503.68	3329.86	13044.9	4956.52	6934.8	1	1	1
AAAEELQEAAGAGDGATENGVQPPK	25	Unmodified	_AAAEELQEAAGAGDGATENGVQPPK_	0	Q9H9Y2	Q9H9Y2	RPF1	Ribosome production factor 1	MULTI-MSMS	04307_BF7_P048410_S00_I00_U06_R1_TMT10	6	ARH77	3	947.154	2838.44	192320	56.596	0.0054404	1	24610	24610	50.029	39.395	7337500	9065.5	4667.73	16711.6	20699.3	12360.1	19793	12991.3	8898.56	7026.28	8801.64	9374.26	8503.06	4415.42	16434.8	19969.4	12879.7	19888.8	12965.7	9681.27	7501.77	8611.42	8981.3	1	1	1
AAAEKPEEQGPEPLPISTQEW	21	Unmodified	_AAAEKPEEQGPEPLPISTQEW_	1	Q9NP50;Q9NP50-2	Q9NP50	FAM60A	Protein FAM60A	MULTI-MSMS	04307_BE6_P048409_S00_I00_U09_R1_TMT10	9	RPMI8226	3	922.485	2764.43	198480	69.849	0.0019601	1	32154	32154	48.656	37.711	5061000	14260.4	17666.5	10652.7	18398.2	47139.5	39357.3	28496.4	46418.8	42964.3	24420	26620	13259.1	16487.4	11668.9	19028.1	45376.2	38789.3	30363.1	46356	42441.7	24719.8	26278.4	1	1	1
AAAEVNQDYGLDPK	14	Unmodified	_AAAEVNQDYGLDPK_	0	P07954-2;P07954	P07954-2	FH	Fumarate hydratase, mitochondrial	MULTI-MSMS	04307_BB6_P048409_S00_I00_U06_R1_TMT10	6	RPMI8226	2	975.022	1948.03	307250	51.945	7.1397e-14	1	23059	23059	191.26	157.39	579330000	214018	351062	493954	95894.9	181759	134839	171760	201132	194861	87552.3	111233	201481	326624	479113	116424	203951	135867	175621	198342	193980	90299.7	110321	1	1	1
AAAEVNQDYGLDPK	14	Unmodified	_AAAEVNQDYGLDPK_	0	P07954-2;P07954	P07954-2	FH	Fumarate hydratase, mitochondrial	MULTI-MSMS	04307_BB9_P048411_S00_I00_U06_R1_TMT10	6	L363	2	975.022	1948.03	307250	51.699	2.507e-06	1	22652	22652	129.84	100.15	291940000	160691	150241	202819	130812	119636	161974	159135	125898	181232	80496.6	110206	150025	140118	202874	135277	127992	161572	160185	129177	180650	80590.9	108905	1	1	1
AAAEVNQDYGLDPK	14	Unmodified	_AAAEVNQDYGLDPK_	0	P07954-2;P07954	P07954-2	FH	Fumarate hydratase, mitochondrial	MULTI-MSMS	04307_BF4_P048408_S00_I00_U06_R1_TMT11	6	AMO-1	2	975.023	1948.03	307250	51.859	1.2931e-13	1	22072	22072	187.44	158.7	82491000	60652.7	94868	86264.9	76629.2	87397.8	68750.3	76577.4	65497.1	71782.3	59672.7	70913	56699.3	88453.8	86216.6	79340.1	88754.7	70152.4	78152	66883	73210.9	58595.9	68567.2	1	1	1
AAAEVNQDYGLDPK	14	Unmodified	_AAAEVNQDYGLDPK_	0	P07954-2;P07954	P07954-2	FH	Fumarate hydratase, mitochondrial	MULTI-MSMS	04307_BF7_P048410_S00_I00_U06_R1_TMT10	6	ARH77	2	975.023	1948.03	307250	52.477	2.507e-06	1	22595	22595	129.84	100.15	190500000	0	0	0	0	0	0	0	0	0	0	0	0	0	0	0	0	0	0	0	0	0	0	0	0	0
AAAFEEQENETVVVK	15	Unmodified	_AAAFEEQENETVVVK_	0	Q9Y490	Q9Y490	TLN1	Talin-1	MULTI-MSMS	04307_BD6_P048409_S00_I00_U08_R1_TMT10	8	RPMI8226	2	1061.58	2121.14	275300	57.405	1.9305e-95	1	26346	26346	250.8	176.11	21031000	18221	28072.9	37894.2	10225.6	22201.1	17390.8	22994.3	23142.4	25743	42803.1	36069.1	17122.7	26128.3	37008	11798.3	23602.9	17328.4	23388.9	23902.3	26475.8	41048.7	34513.7	1	1	1
AAAFEEQENETVVVK	15	Unmodified	_AAAFEEQENETVVVK_	0	Q9Y490	Q9Y490	TLN1	Talin-1	MULTI-MSMS	04307_BD9_P048411_S00_I00_U08_R1_TMT10	8	L363	2	1061.58	2121.14	275300	57.251	1.977e-110	1	25779	25779	262.43	207.37	20859000	19802.2	12204.1	16843.5	26179.7	16776.6	9753.65	14913.6	15527.5	25597.7	17011	23056.3	18427	11439.9	17433.2	25474.2	17059.7	11037	15576.6	15582.4	25477.4	16574.6	22369.6	1	1	1
AAAGACTPPCT	11	Phospho (STY)	_AAAGACpTPPCT_	0	Q96P11-2;Q3KNT7-3	Q96P11-2	NSUN5	Probable 28S rRNA (cytosine-C(5))-methyltransferase	MULTI-MSMS	04307_BA4_P048408_S00_I00_U01_R1_TMT11	1	AMO-1	2	693.293	1384.57	NaN	30.782	0.012336	1	12222	12222	NaN	NaN	9228800	2298.23	14296.2	15885.4	15983.1	10848.4	12505.2	17220.6	13894.8	21711.8	13834.1	16128.1	2242.5	13346.2	15130.7	16133.3	11524.4	12930.9	17291.2	14109.8	21675.8	13531.4	15775.8	1	1	1
AAAGACTPPCT	11	Phospho (STY)	_AAAGACpTPPCT_	0	Q96P11-2;Q3KNT7-3	Q96P11-2	NSUN5	Probable 28S rRNA (cytosine-C(5))-methyltransferase	MULTI-MSMS	04307_BE5_P048409_S00_I00_U01_R1_TMT10	1	RPMI8226	2	693.293	1384.57	197990	31.274	0.012336	1	12217	12217	84.568	80.414	11246000	21615.6	16496.2	28269.6	9673.62	27535.2	27198.1	20762.8	33577.7	35685.8	32471.9	33177.9	20188.2	15367.2	28370.1	10610.7	27944.3	26652	21906	33902.8	35557.5	31801	32151.1	1	1	1
AAAGELQEDSGLCVLAR	17	Unmodified	_AAAGELQEDSGLCVLAR_	0	Q96C19	Q96C19	EFHD2	EF-hand domain-containing protein D2	MULTI-MSMS	04307_BD7_P048410_S00_I00_U04_R1_TMT10	4	ARH77	2	995.018	1988.02	130140	62.907	0.0014432	1	28491	28491	82.543	47.129	9279700	15938.5	5439.3	13870.9	11680.1	10792.2	11424.1	13705.3	3622.57	3490.15	7828.83	9222.36	14834	5098.77	14286.3	11470.2	11261.5	11428.9	13436.2	4252.82	4222.28	7482.79	8720.62	1	1	1
AAAGGQGSAVAAEAEPGKEEPPAR	24	Unmodified	_AAAGGQGSAVAAEAEPGKEEPPAR_	1	Q9GZT9-2;Q9GZT9	Q9GZT9-2	EGLN1	Egl nine homolog 1	MULTI-MSMS	04307_BD6_P048409_S00_I00_U08_R1_TMT10	8	RPMI8226	3	893.808	2678.4	206160	37.432	6.1671e-09	2	15534;15589	15534	97.509	83.348	18154600	16200.1	26246.3	32029.3	16478.2	39041.1	26646.8	34255.7	31564.1	40425.5	14383	25382.5	15211.1	24454.1	31624.7	17650.6	39254.4	26513.5	35221.4	31446.6	40272.6	14773.5	25038.5	2	2	2
AAAGGQGSAVAAEAEPGKEEPPAR	24	Unmodified	_AAAGGQGSAVAAEAEPGKEEPPAR_	1	Q9GZT9-2;Q9GZT9	Q9GZT9-2	EGLN1	Egl nine homolog 1	MULTI-MSMS	04307_BD9_P048411_S00_I00_U08_R1_TMT10	8	L363	3	893.808	2678.4	206170	37.36	7.7076e-06	2	15513;15500	15513	90.884	83.351	15079000	22964	20518.4	30258.1	26192.3	18078.7	30066.8	29985.6	23992.9	47383.8	12595.4	19199.2	21449.3	19167	30193	26375.6	19467	30124	30370.5	24491.8	46347	12787	19504.4	2	2	2
AAAGPLDMSLPSTPDIK	17	Phospho (STY)	_AAAGPLDMSLPpSTPDIK_	0	P17544-4;P17544-2;P17544	P17544-4	ATF7	Cyclic AMP-dependent transcription factor ATF-7	MULTI-MSMS	04307_BB7_P048410_S00_I00_U02_R1_TMT10	2	ARH77	2	1111.58	2221.15	259700	76.55	0.00025011	1	37100	37100	82.908	55.498	12996000	0	0	7310.21	7192.39	6890.82	0	9268.76	9093.41	5330.65	0	7217.21	0	0	6904.91	6709.45	7109.85	0	9159.83	8464.25	5669.8	0	6912.02	0	0	1
AAAGPLDMSLPSTPDIK	17	Phospho (STY)	_AAAGPLDMSLPpSTPDIK_	0	P17544-4;P17544-2;P17544	P17544-4	ATF7	Cyclic AMP-dependent transcription factor ATF-7	MULTI-MSMS	04307_BF5_P048409_S00_I00_U02_R1_TMT10	2	RPMI8226	2	1111.58	2221.15	259700	75.939	0.015744	1	37073	37073	45.863	33.887	14152000	15269.3	21368.2	38589.8	13506.9	18973.1	20981.3	15642.4	19978.2	21261.9	12237.8	19754.4	14399.8	19909.4	37387.4	14444.8	20446.3	20799.6	16232.3	20223.3	21328.1	12286.6	19143.5	1	1	1
AAAGPLDMSLPSTPDIK	17	Phospho (STY)	_AAAGPLDMSLPpSTPDIK_	0	P17544-4;P17544-2;P17544	P17544-4	ATF7	Cyclic AMP-dependent transcription factor ATF-7	MULTI-MSMS	04307_BF8_P048411_S00_I00_U02_R1_TMT10	2	L363	2	1111.58	2221.15	259700	75.847	0.015685	1	36931	36931	45.915	22.998	13875000	15950.5	11924.6	12677.5	18275.6	15294.1	19329.5	11270	7739.23	21293.8	11414	13269.6	14836.2	11150.7	13238	18209.9	15331.5	19282.2	11969.8	8648.37	20912.9	11010.8	13095.2	1	1	1
AAAGVGGSLR	10	Phospho (STY)	_AAAGVGGpSLR_	0	Q9BRK4	Q9BRK4	LZTS2	Leucine zipper putative tumor suppressor 2	MULTI-MSMS	04307_BD9_P048411_S00_I00_U08_R1_TMT10	8	L363	2	584.308	1166.6	243930	37.197	0.0080437	1	15431	15431	76.282	30.914	3379200	15147.1	13750.1	12482.4	12142.9	11443.7	24597.2	15870.5	8788.5	21968.4	7876.78	8725.48	14092.2	12824.3	12941.4	12685.8	11840.2	23827.6	16073.4	9814.26	21567	7740.54	8878.8	1	1	1
AAAGVGGSLR	10	Phospho (STY)	_AAAGVGGpSLR_	0	Q9BRK4	Q9BRK4	LZTS2	Leucine zipper putative tumor suppressor 2	MULTI-MSMS	04307_BH4_P048408_S00_I00_U08_R1_TMT11	8	AMO-1	2	584.308	1166.6	243930	37.086	0.034317	1	15285	15285	58.37	22.859	1762500	2736.07	8532.24	9269.96	13647.2	10673.8	10915.8	17667.3	11464.2	18542.6	14118.8	18525.6	2597.83	7980.6	8996.14	13519.5	10971.9	11253.5	17597.3	11757.5	18827.2	13647.1	17905.8	1	1	1
AAAGVGGSLR	10	Phospho (STY)	_AAAGVGGpSLR_	0	Q9BRK4	NaN	LZTS2	Leucine zipper putative tumor suppressor 2	MSMS	04307_BH7_P048410_S00_I00_U08_R1_TMT10	8	ARH77	2	584.308	1166.6	NaN	37.274	0.034317	1	15287	15287	NaN	NaN	0	2578.9	2163.91	7008.91	1768.18	4126.27	4403.77	18665	15406.4	14789.5	4578.41	6759.37	2435.71	2017.67	6785.3	1870.89	4746.54	4551.82	18064.7	14804	14903.2	4923.48	6803.16	1	1	1
AAALEFLNR	9	Unmodified	_AAALEFLNR_	0	P31948;P31948-2	P31948	STIP1	Stress-induced-phosphoprotein 1	MULTI-MSMS	04307_BA8_P048410_S00_I00_U09_R1_TMT10	9	ARH77	2	617.361	1232.71	227900	68.056	0.0017572	1	30009	30009	105.57	74.195	3800100	11603.6	3336	20305.1	9488.2	11014.1	9056.72	40145.9	19097.7	27567.6	14624.6	14787.7	10875.6	3135.84	19957.3	9237.9	12523.2	9439.32	38831.7	18815.7	28099.3	14486.2	14722.5	1	1	1
AAALGASGGAGAGDDDFDQFDKPGAER	27	Acetyl (Protein N-term)	_(ac)AAALGASGGAGAGDDDFDQFDKPGAER_	1	Q96EV2;Q96EV2-2	Q96EV2	RBM33	RNA-binding protein 33	MULTI-MSMS	04307_BC7_P048410_S00_I00_U03_R1_TMT10	3	ARH77	3	946.443	2836.31	87795	62.266	2.5388e-59	1	30063	30063	76.198	54.08	28416000	53285.7	47692.8	87269.1	68432.4	62613.2	70909.5	53911.2	51729.2	52210.3	55095.1	47080.3	49898.1	44580	86247	68379.5	65104.2	71346	55129.6	53973.5	52995.2	53740.7	45676.1	1	1	1
AAALGASGGAGAGDDDFDQFDKPGAER	27	Acetyl (Protein N-term)	_(ac)AAALGASGGAGAGDDDFDQFDKPGAER_	1	Q96EV2;Q96EV2-2	Q96EV2	RBM33	RNA-binding protein 33	MULTI-MSMS	04307_BD4_P048408_S00_I00_U04_R1_TMT11	4	AMO-1	3	946.443	2836.31	87795	61.993	4.0101e-10	1	26923	26923	55.469	46.373	7812300	27063	27179	39672.7	18491.1	19393	16894.4	21070.2	13400.9	25444.7	19430.5	23336.3	25307.8	25328.4	39296.3	19452.6	21040.3	17157.5	21441	14055.4	25614.8	18753.3	22625.7	1	1	1
AAALGASGGAGAGDDDFDQFDKPGAER	27	Acetyl (Protein N-term)	_(ac)AAALGASGGAGAGDDDFDQFDKPGAER_	1	Q96EV2;Q96EV2-2	NaN	RBM33	RNA-binding protein 33	MULTI-MSMS	04307_BG5_P048409_S00_I00_U03_R2_TMT10	3	RPMI8226	3	946.444	2836.31	NaN	62.317	3.4127e-06	1	28508	28508	NaN	NaN	39441000	30307	55825.9	42482.2	34902.4	64139	62152.3	60641.5	69057.7	67624.3	51256.3	49889.6	28326.9	52013.2	42787.1	37487.2	63985	61520.5	61965.8	69610.5	67805.3	50696.7	48815.3	1	1	1
AAALGASGGAGAGDDDFDQFDKPGAER	27	Acetyl (Protein N-term)	_(ac)AAALGASGGAGAGDDDFDQFDKPGAER_	1	Q96EV2;Q96EV2-2	Q96EV2	RBM33	RNA-binding protein 33	MULTI-MSMS	04307_BG8_P048411_S00_I00_U03_R1_TMT10	3	L363	3	946.444	2836.31	87797	61.863	3.4127e-06	1	28394	28394	47.806	38.874	36676000	76216.7	65554.3	65627.1	68674.6	50353.2	87828	82052.4	51643.6	83311.8	76354.1	81754.2	70929.9	61180.8	67643.6	70119.3	53053.4	87096.9	81679.2	55462	84649.6	73538	79068.5	1	1	1
AAALSLSTLASPK	13	Phospho (STY)	_AAALSLSTLApSPK_	0	P98172	P98172	EFNB1	Ephrin-B1	MULTI-MSMS	04307_BB6_P048409_S00_I00_U06_R1_TMT10	6	RPMI8226	2	884.505	1767	349690	70.921	0.0016493	1	32716	32716	79.492	60.249	4183700	19778.7	18319.5	19015.5	9966.76	10123.2	18323.7	11353.2	13218.1	19058.4	9129.07	12073.3	18421.5	17062.8	19362.5	10881.4	10889.4	17957.1	11705.9	13654.9	18780.6	9096.1	11903.9	1	1	1
AAAMDVDTPSGTNSGAGK	18	Acetyl (Protein N-term),Oxidation (M)	_(ac)AAAM(ox)DVDTPSGTNSGAGK_	0	P62877	P62877	RBX1	E3 ubiquitin-protein ligase RBX1;E3 ubiquitin-protein ligase RBX1, N-terminally processed	MULTI-MSMS	04307_BB6_P048409_S00_I00_U06_R1_TMT10	6	RPMI8226	2	968.962	1935.91	134110	36.819	4.024e-06	1	15076	15076	55.452	35.123	4478600	24454	21769.6	27750.3	13785.9	30812.7	25258.4	27886.7	27332.4	27557.4	29527.5	35871.8	22807.6	20283.5	28147.2	14797.5	31152.1	24960.9	28452.1	27860.6	28377.9	28785.5	34390.7	1	1	1
AAAMDVDTPSGTNSGAGK	18	Acetyl (Protein N-term),Oxidation (M)	_(ac)AAAM(ox)DVDTPSGTNSGAGK_	0	P62877	P62877	RBX1	E3 ubiquitin-protein ligase RBX1;E3 ubiquitin-protein ligase RBX1, N-terminally processed	MULTI-MSMS	04307_BB8_P048410_S00_I00_U10_R1_TMT10	10	ARH77	2	968.959	1935.9	134110	36.759	1.4149e-05	1	15171	15171	45.915	28.479	3799000	13779.8	13800.3	25410.5	16102.5	16464.9	25233.8	16070	12175.9	14525.1	11491.4	13543.4	12925	12885.8	24956.6	16399.4	17316.7	24740.2	16285.2	13128.9	14807.8	11266	13122.9	1	1	1
AAAMDVDTPSGTNSGAGK	18	Acetyl (Protein N-term),Oxidation (M)	_(ac)AAAM(ox)DVDTPSGTNSGAGK_	0	P62877	P62877	RBX1	E3 ubiquitin-protein ligase RBX1;E3 ubiquitin-protein ligase RBX1, N-terminally processed	MULTI-MSMS	04307_BE7_P048410_S00_I00_U05_R1_TMT10	5	ARH77	2	968.961	1935.91	134110	36.1	1.242e-05	1	14925	14925	46.592	26.263	2945900	10543	6293.9	14591.1	15767.4	12947.8	16143.3	13981	12890.8	10503.6	11742.5	9727.33	9852.75	5908.29	14578.8	15420.7	13324.9	16279.3	14028.4	13306.9	10808.7	11530.7	9427.66	1	1	1
AAAMDVDTPSGTNSGAGK	18	Acetyl (Protein N-term),Oxidation (M)	_(ac)AAAM(ox)DVDTPSGTNSGAGK_	0	P62877	NaN	RBX1	E3 ubiquitin-protein ligase RBX1;E3 ubiquitin-protein ligase RBX1, N-terminally processed	MSMS	04307_BF7_P048410_S00_I00_U06_R1_TMT10	6	ARH77	2	968.957	NaN	NaN	36.839	2.1281e-07	1	15195	15195	45.257	27.931	0	12323.4	5307.72	19522.2	9418.34	13857	14007.3	20818.7	8764.83	13414.2	9731.24	14044.6	11535	4968.04	19322.1	9385.56	14644.4	13808	20535.1	9266.29	13997	9476.71	13553	1	1	1
AAAMDVDTPSGTNSGAGK	18	Acetyl (Protein N-term)	_(ac)AAAMDVDTPSGTNSGAGK_	0	P62877	P62877	RBX1	E3 ubiquitin-protein ligase RBX1;E3 ubiquitin-protein ligase RBX1, N-terminally processed	MULTI-MSMS	04307_BB6_P048409_S00_I00_U06_R1_TMT10	6	RPMI8226	2	960.963	1919.91	135380	47.864	0.00034901	1	20891	20891	44.616	20.272	12304000	64033.3	65829.6	66802.2	50991.3	78431.9	73953.2	88954.9	104029	105547	84847.5	72976	59678.6	61370.6	68208.7	53405.8	79515.4	74277	90280.7	103999	105389	83765.6	71627.8	1	1	1
AAAMDVDTPSGTNSGAGK	18	Acetyl (Protein N-term)	_(ac)AAAMDVDTPSGTNSGAGK_	0	P62877	NaN	RBX1	E3 ubiquitin-protein ligase RBX1;E3 ubiquitin-protein ligase RBX1, N-terminally processed	MSMS	04307_BB9_P048411_S00_I00_U06_R1_TMT10	6	L363	2	960.963	1919.91	NaN	47.673	0.00034901	1	20592	20592	NaN	NaN	0	43511.7	30088.1	39666.1	42329.4	28965.9	41015	32839.7	16023.9	48507.1	38362	34677.1	40509.8	28121.2	40670.7	42295.8	30274.1	41124.6	33632.9	18400.9	48127.1	36595.2	33981	1	1	1
AAAMDVDTPSGTNSGAGK	18	Acetyl (Protein N-term)	_(ac)AAAMDVDTPSGTNSGAGK_	0	P62877	P62877	RBX1	E3 ubiquitin-protein ligase RBX1;E3 ubiquitin-protein ligase RBX1, N-terminally processed	MULTI-MSMS	04307_BF4_P048408_S00_I00_U06_R1_TMT11	6	AMO-1	2	960.963	1919.91	NaN	47.868	0.00034901	1	20158	20158	NaN	NaN	9805100	26964.4	43941.9	33918.3	27911.3	19948.8	23411.1	23726.4	20853.3	23330.5	22991.6	24272.1	25173.8	40942.5	33933.6	29537.4	21277.5	23968.1	23876.1	21497.4	23791.8	22396.2	23427.5	1	1	1
AAAPAPEEEMDECEQALAAEPK	22	Oxidation (M)	_AAAPAPEEEM(ox)DECEQALAAEPK_	0	P26641;P26641-2	P26641	EEF1G	Elongation factor 1-gamma	MULTI-MSMS	04307_BC6_P048409_S00_I00_U07_R1_TMT10	7	RPMI8226	3	944.454	2830.34	192980	50.471	1.6074e-12	2	22212;22197	22212	111.95	88.853	155740000	103800	85646.2	86294.7	18191.3	40475.6	48033.5	42704.6	49108.4	60730.4	26665.6	41962.2	96576.4	79664.8	88857.1	23765.5	44093.5	46908.1	43808.4	49414.6	60267.4	27001.8	41188.2	2	2	2
AAAPAPEEEMDECEQALAAEPK	22	Oxidation (M)	_AAAPAPEEEM(ox)DECEQALAAEPK_	0	P26641;P26641-2	P26641	EEF1G	Elongation factor 1-gamma	MULTI-MSMS	04307_BC7_P048410_S00_I00_U03_R1_TMT10	3	ARH77	3	944.455	2830.34	192980	50.681	1.3136e-05	2	23698;23835	23698	85.231	76.412	24676000	20867.8	21511.2	36649.3	15531.4	11199.8	28017.1	48448.4	24935.4	27081.7	25719.4	21947.2	19559.6	20049.9	35894.2	16451.7	13895.4	27580.8	46556.4	25653.9	28288.6	25119.6	21384.9	2	2	2
AAAPAPEEEMDECEQALAAEPK	22	Oxidation (M)	_AAAPAPEEEM(ox)DECEQALAAEPK_	0	P26641;P26641-2	P26641	EEF1G	Elongation factor 1-gamma	MULTI-MSMS	04307_BC9_P048411_S00_I00_U07_R1_TMT10	7	L363	3	944.454	2830.34	192980	50.308	1.3136e-05	2	22029;22114	22029	85.231	69.81	217680000	83007.6	60603.8	81075.4	93798.2	55199.8	161839	89629.5	76771.4	107768	62993.9	64308.7	77321.3	56673.8	82623.4	94351.2	58705.1	158059	89764.6	82647.8	107155	62171.5	63617.1	2	2	2
AAAPAPEEEMDECEQALAAEPK	22	Oxidation (M)	_AAAPAPEEEM(ox)DECEQALAAEPK_	0	P26641;P26641-2	P26641	EEF1G	Elongation factor 1-gamma	MULTI-MSMS	04307_BD5_P048408_S00_I00_U12_R1_TMT11	12	AMO-1	3	944.454	2830.34	NaN	50.388	0.00284	1	21658	21658	NaN	NaN	21580000	10881.2	8743.36	13216.6	6491.07	7897.13	4982.92	12863	6131.73	11223.2	3753.37	4210.02	10155.1	8150.06	13252.6	6758.15	8497.61	5173.46	12746.3	6126.94	11216.6	3768.54	4304.97	1	1	1
AAAPAPEEEMDECEQALAAEPK	22	Oxidation (M)	_AAAPAPEEEM(ox)DECEQALAAEPK_	0	P26641;P26641-2	P26641	EEF1G	Elongation factor 1-gamma	MULTI-MSMS	04307_BD5_P048408_S00_I00_U12_R1_TMT11	12	AMO-1	3	944.453	2830.34	192970	50.781	0.00053082	1	21846	21846	65.784	49.841	20663000	14643.6	17078.3	34408.1	11919.1	13712.4	9234.36	23545.3	10580.3	21701.8	4355.76	10832	13790.4	15916.6	33369.1	12483	15479.6	9563.07	23329.6	10543.6	21736	4516.09	10834.9	1	1	1
AAAPAPEEEMDECEQALAAEPK	22	Oxidation (M)	_AAAPAPEEEM(ox)DECEQALAAEPK_	0	P26641;P26641-2	P26641	EEF1G	Elongation factor 1-gamma	MULTI-MSMS	04307_BD5_P048408_S00_I00_U12_R1_TMT11	12	AMO-1	3	944.456	2830.35	192980	61.56	0.0010972	2	27179;27078	27179	55.588	36.652	38536000	22307.3	22453.9	34538.7	17531.4	16448.2	16384	26907.4	14414.5	23029.1	7230.69	12269.3	20874.2	20933.5	34109.8	18214.3	18126.5	16646.3	26645.3	14612	23179.9	7367.1	12220.4	2	2	2
AAAPAPEEEMDECEQALAAEPK	22	Oxidation (M)	_AAAPAPEEEM(ox)DECEQALAAEPK_	0	P26641;P26641-2	P26641	EEF1G	Elongation factor 1-gamma	MULTI-MSMS	04307_BD6_P048409_S00_I00_U08_R1_TMT10	8	RPMI8226	3	944.454	2830.34	192980	50.478	0.00041037	3	22576;22604;28517	22576	69.122	36.196	158472000	235813	259492	239155	66422.1	121684	113895	138383	182961	138691	148161	93692.7	219724	241412	242460	82100.3	131583	114158	139618	181989	139338	146325	92068.8	3	3	3
AAAPAPEEEMDECEQALAAEPK	22	Oxidation (M)	_AAAPAPEEEM(ox)DECEQALAAEPK_	0	P26641;P26641-2	P26641	EEF1G	Elongation factor 1-gamma	MULTI-MSMS	04307_BD6_P048409_S00_I00_U08_R1_TMT10	8	RPMI8226	3	944.453	2830.34	192980	58.675	0.0013583	2	27027;27048	27027	54.117	34.825	20208000	41176.8	33853.1	35763.2	13366.7	24140.9	20637.4	23440.4	19719.9	21016	22446.8	18715.5	38322.8	31512	36788.8	15190.5	25296.3	20465.3	23755.5	20267.7	21398.9	21839.2	18166.1	2	2	2
AAAPAPEEEMDECEQALAAEPK	22	Oxidation (M)	_AAAPAPEEEM(ox)DECEQALAAEPK_	0	P26641;P26641-2	P26641	EEF1G	Elongation factor 1-gamma	MULTI-MSMS	04307_BD7_P048410_S00_I00_U04_R1_TMT10	4	ARH77	3	944.454	2830.34	192980	50.392	1.9351e-22	3	22075;27724;27887	22075	129.15	113.21	75009000	52775.4	36467.8	76560.3	45734.1	21451.7	45030.4	121850	61456.6	62136.4	77290.4	62862.2	49346.6	34063	75619	45988.1	25554	46091	116428	62324.3	65862.3	74932.6	60732.4	3	3	3
AAAPAPEEEMDECEQALAAEPK	22	Oxidation (M)	_AAAPAPEEEM(ox)DECEQALAAEPK_	0	P26641;P26641-2	P26641	EEF1G	Elongation factor 1-gamma	MULTI-MSMS	04307_BD9_P048411_S00_I00_U08_R1_TMT10	8	L363	3	944.453	2830.34	192970	50.167	0.0021722	3	22087;22155;22033	22087	50.883	33.944	336300000	275916	174369	218194	292885	187901	375132	244661	139367	304378	227625	155169	256633	163148	226892	291623	194813	370158	247300	157883	301241	218966	154993	3	3	3
AAAPAPEEEMDECEQALAAEPK	22	Oxidation (M)	_AAAPAPEEEM(ox)DECEQALAAEPK_	0	P26641;P26641-2	P26641	EEF1G	Elongation factor 1-gamma	MULTI-MSMS	04307_BD9_P048411_S00_I00_U08_R1_TMT10	8	L363	3	944.454	2830.34	192980	58.569	0.0024011	3	26472;26380;26451	26472	48.229	34.802	25296000	25790	26703.7	25592.6	22512.1	23463.4	39222.6	28950.1	20734.8	42040.6	40242.5	52730.3	24026.3	24901.7	26134.6	23509.3	24186.1	38340.8	29518.2	22769.7	42619.5	38550.9	50604.6	3	3	3
AAAPAPEEEMDECEQALAAEPK	22	Oxidation (M)	_AAAPAPEEEM(ox)DECEQALAAEPK_	0	P26641;P26641-2	P26641	EEF1G	Elongation factor 1-gamma	MULTI-MSMS	04307_BD9_P048411_S00_I00_U08_R1_TMT10	8	L363	3	944.456	2830.35	192980	61.259	0.00041037	2	27864;27821	27864	69.122	58.925	111734000	26336.3	21990.1	33769.9	45632.4	27783.4	36240.2	46339.7	17767	36418.8	28193.8	21993.5	24592.2	20607.5	33857.5	44739.7	29152.2	36925.9	45756.8	19467.2	36924.3	27142.1	21742.2	2	2	2
AAAPAPEEEMDECEQALAAEPK	22	Oxidation (M)	_AAAPAPEEEM(ox)DECEQALAAEPK_	0	P26641;P26641-2	P26641	EEF1G	Elongation factor 1-gamma	MULTI-MSMS	04307_BE7_P048410_S00_I00_U05_R1_TMT10	5	ARH77	3	944.454	2830.34	192980	50.233	2.0111e-12	2	21777;27453	21777	110.77	88.929	37726000	30969.1	16497.1	54781.8	13941.9	18624.7	18966.1	78028.7	21133.4	54315.6	30580.5	42033.9	29030.6	15384	53662.6	14477.3	22670.2	18977.9	75352.3	21742.5	55820.8	29516.5	41039.3	2	2	2
AAAPAPEEEMDECEQALAAEPK	22	Oxidation (M)	_AAAPAPEEEM(ox)DECEQALAAEPK_	0	P26641;P26641-2	P26641	EEF1G	Elongation factor 1-gamma	MULTI-MSMS	04307_BG4_P048408_S00_I00_U07_R1_TMT11	7	AMO-1	3	944.453	2830.34	192980	50.532	7.3618e-07	1	21478	21478	93.269	78.179	37389000	16801	15322.8	9204.21	14699.6	16158	24229.1	20401.4	12264.4	21268.5	6334.33	6831.24	15596.4	14295.4	10077.6	15180.8	16157.3	23721	20516.4	13002.5	21037.1	6438.87	7088.19	1	1	1
AAAPAPEEEMDECEQALAAEPK	22	Oxidation (M)	_AAAPAPEEEM(ox)DECEQALAAEPK_	0	P26641;P26641-2	P26641	EEF1G	Elongation factor 1-gamma	MULTI-MSMS	04307_BH4_P048408_S00_I00_U08_R1_TMT11	8	AMO-1	3	944.453	2830.34	192980	50.364	2.1206e-22	2	21749;21739	21749	128.38	112.44	99062000	41103.2	64634.9	63265.5	43731.6	25964.5	37418.8	57944.3	41765.6	41727.1	23403.8	14692	38459.9	60233.1	62440	45992.9	29532.4	38444.2	56635.5	41859.3	42107.7	23643.9	15109.6	2	2	2
AAAPAPEEEMDECEQALAAEPK	22	Oxidation (M)	_AAAPAPEEEM(ox)DECEQALAAEPK_	0	P26641;P26641-2	P26641	EEF1G	Elongation factor 1-gamma	MULTI-MSMS	04307_BH4_P048408_S00_I00_U08_R1_TMT11	8	AMO-1	3	944.454	2830.34	192980	62.026	0.00284	2	27356;27188	27356	42.711	35.178	58340000	29590.5	46014.2	30100.7	33546.4	24841.7	23773.4	27815.9	33017.5	26253.6	16795.3	12048	27572.4	42889.6	30643.3	34955.7	25717.5	24926.1	28032.5	32721.9	26224.5	17093	12122.5	2	2	2
AAAPAPEEEMDECEQALAAEPK	22	Oxidation (M)	_AAAPAPEEEM(ox)DECEQALAAEPK_	0	P26641;P26641-2	P26641	EEF1G	Elongation factor 1-gamma	MULTI-MSMS	04307_BH6_P048409_S00_I00_U12_R1_TMT10	12	RPMI8226	3	944.454	2830.34	192980	50.934	1.4418e-12	2	22243;28005	22243	112.44	102.16	64937000	81800.1	49914.8	76974.4	11463.7	50768.3	21940.6	49392	33238.1	42646.4	30448.7	41186.6	76174.8	46432.1	78647.9	14565.8	53307.3	21864	49998.5	33235.7	43628.8	29891.8	39856.3	2	2	2
AAAPAPEEEMDECEQALAAEPK	22	Oxidation (M)	_AAAPAPEEEM(ox)DECEQALAAEPK_	0	P26641;P26641-2	P26641	EEF1G	Elongation factor 1-gamma	MULTI-MSMS	04307_BH6_P048409_S00_I00_U12_R1_TMT10	12	RPMI8226	3	944.454	2830.34	192980	51.226	2.6153e-06	1	22397	22397	85.974	72.382	34042000	26994.2	16470	32500.7	5541.68	17351	7635.17	12585.8	5133.47	14684.6	12075.3	12972.8	25190.8	15327.4	32578.3	6456.08	18485.9	7559.7	13092.5	5586.45	14782	11522.9	12595.9	1	1	1
AAAPAPEEEMDECEQALAAEPK	22	Oxidation (M)	_AAAPAPEEEM(ox)DECEQALAAEPK_	0	P26641;P26641-2	P26641	EEF1G	Elongation factor 1-gamma	MULTI-MSMS	04307_BH9_P048411_S00_I00_U12_R1_TMT10	12	L363	3	944.454	2830.34	192980	50.593	0.00081379	5	21423;21517;26881;26745;26689	21423	60.602	51.601	89379000	52151.1	20992.8	51713.9	42627.8	29989.8	38105.3	44071.2	14061.9	66987.2	34552.5	42715.3	48584.3	19669.4	52568	41889	32242.4	38380.5	44731.3	15799.5	66204.1	32924.3	42101.3	5	5	5
AAAPAPEEEMDECEQALAAEPK	22	Unmodified	_AAAPAPEEEMDECEQALAAEPK_	0	P26641;P26641-2	P26641	EEF1G	Elongation factor 1-gamma	MULTI-MSMS	04307_BD5_P048408_S00_I00_U12_R1_TMT11	12	AMO-1	3	939.121	2814.34	194280	61.385	2.1264e-07	2	27095;27493	27095	94.856	78.557	132414000	27268.7	20639.4	34425.1	16179	19612.7	14603.5	26254.9	12556	27172.5	11353.4	15389.5	25458.8	19242.1	34424.3	16795.7	21057.9	14864.8	26334.8	12897.3	27145.7	11152.4	15270.5	2	2	2
AAAPAPEEEMDECEQALAAEPK	22	Unmodified	_AAAPAPEEEMDECEQALAAEPK_	0	P26641;P26641-2	P26641	EEF1G	Elongation factor 1-gamma	MULTI-MSMS	04307_BD6_P048409_S00_I00_U08_R1_TMT10	8	RPMI8226	3	939.122	2814.34	194280	61.445	1.4147e-22	3	28533;28794;29053	28533	128.14	113.45	856710000	252497	276160	231760	54429.1	148719	100205	125992	147310	123861	120985	100100	235089	256858	237211	71865.5	156067	99881	129023	147057	125187	119133	97546.9	3	3	3
AAAPAPEEEMDECEQALAAEPK	22	Unmodified	_AAAPAPEEEMDECEQALAAEPK_	0	P26641;P26641-2	P26641	EEF1G	Elongation factor 1-gamma	MULTI-MSMS	04307_BD7_P048410_S00_I00_U04_R1_TMT10	4	ARH77	3	939.122	2814.34	194280	61.403	1.3426e-12	2	27744;27800	27744	110.6	97.416	376860000	98274.7	62236	139485	66410.9	42858.7	54272.3	200487	90869.2	125703	117533	81813.1	91866.9	58088.5	138043	67269.8	53507.3	56624.6	192908	91573.8	129453	113841	80549.7	1	1	1
AAAPAPEEEMDECEQALAAEPK	22	Unmodified	_AAAPAPEEEMDECEQALAAEPK_	0	P26641;P26641-2	P26641	EEF1G	Elongation factor 1-gamma	MULTI-MSMS	04307_BD9_P048411_S00_I00_U08_R1_TMT10	8	L363	3	939.121	2814.34	194280	61.39	7.7929e-10	2	27931;23543	27931	100.21	89.22	179550000	157171	99466	173344	253043	136860	239644	157991	106654	201865	131064	108129	146552	93386.4	175379	247081	142259	240930	160676	116932	199802	127167	107662	2	2	2
AAAPAPEEEMDECEQALAAEPK	22	Unmodified	_AAAPAPEEEMDECEQALAAEPK_	0	P26641;P26641-2	NaN	EEF1G	Elongation factor 1-gamma	MSMS	04307_BE4_P048408_S00_I00_U05_R1_TMT11	5	AMO-1	3	939.122	2814.34	NaN	62.836	0.0020478	1	27272	27272	NaN	NaN	0	0	2788.63	4355.44	2778.56	1871.96	3661	3476.25	2533.26	2457.97	1357.44	1009.76	0	2602.05	4082.68	2848.24	2099.1	3633.9	3412.72	2613.45	2488.79	1375.93	1024.67	0	1	1
AAAPAPEEEMDECEQALAAEPK	22	Unmodified	_AAAPAPEEEMDECEQALAAEPK_	0	P26641;P26641-2	P26641	EEF1G	Elongation factor 1-gamma	MULTI-MSMS	04307_BE7_P048410_S00_I00_U05_R1_TMT10	5	ARH77	3	939.122	2814.35	194280	61.605	1.1485e-09	1	27490	27490	97.271	85.295	69708000	69476.8	30984.7	113646	28959.1	34652.8	30606.2	153857	37637.8	115967	60885.2	87632.3	65058.8	28904.5	111665	29708.7	43107.9	31103.2	148753	38740.3	118541	58584	85650.7	1	1	1
AAAPAPEEEMDECEQALAAEPK	22	Unmodified	_AAAPAPEEEMDECEQALAAEPK_	0	P26641;P26641-2	P26641	EEF1G	Elongation factor 1-gamma	MULTI-MSMS	04307_BH6_P048409_S00_I00_U12_R1_TMT10	12	RPMI8226	3	939.122	2814.34	194280	61.916	0.00046383	1	27969	27969	62.362	49.174	76323000	42032	38772.6	55001.1	7363.73	29865.9	12067	29777.4	18505.2	29531.7	18565.8	25806.5	39256.7	36061.6	54862.8	9800.17	31966.4	12095.2	30225.8	18544	29912.1	18153.6	25067.6	1	1	1
AAAPAPEEEMDECEQALAAEPK	22	Unmodified	_AAAPAPEEEMDECEQALAAEPK_	0	P26641;P26641-2	P26641	EEF1G	Elongation factor 1-gamma	MULTI-MSMS	04307_BH9_P048411_S00_I00_U12_R1_TMT10	12	L363	3	939.122	2814.34	194280	61.76	4.7802e-07	2	26684;26660	26684	93.269	80.081	101146000	35105.2	13243.9	31093.5	24541.4	23544.1	21950.9	30372.7	8972.8	47314.7	21103.9	25750.8	32676.5	12400.2	31968.4	24198.1	24630.4	22135	31014.5	10236.8	46555.6	20138.5	25613.9	2	2	2
AAAPPQPSPPPTK	13	Phospho (STY)	_AAAPPQPpSPPPTK_	0	P49848-4;P49848-2;P49848;P49848-3	P49848-4	TAF6	Transcription initiation factor TFIID subunit 6	MULTI-MSMS	04307_BB7_P048410_S00_I00_U02_R1_TMT10	2	ARH77	2	898.989	1795.96	NaN	40.138	0.0038806	1	17754	17754	NaN	NaN	8189100	41665.5	24378.5	62829.4	12062.2	26058.1	20193.7	36605.5	23686.3	18805.9	27734.9	32814.1	38976.3	22701.7	62077.5	13295.5	29056.9	20061.2	36043.4	24115.1	20460.9	26956.1	31243.8	1	1	1
AAAPPQPSPPPTK	13	Phospho (STY)	_AAAPPQPpSPPPTK_	0	P49848-4;P49848-2;P49848;P49848-3	P49848-4	TAF6	Transcription initiation factor TFIID subunit 6	MULTI-MSMS	04307_BF5_P048409_S00_I00_U02_R1_TMT10	2	RPMI8226	2	898.989	1795.96	NaN	39.637	0.0038806	1	17701	17701	NaN	NaN	7160300	7543.68	5065.1	12417.3	8616.32	0	11329.3	7509.55	0	12794.3	9504.82	12780.5	7064.56	4739.55	12130.1	8579.01	0	11048.7	7346	0	12785.8	8863.65	12352.9	1	1	1
AAAPPQPSPPPTK	13	Phospho (STY)	_AAAPPQPpSPPPTK_	0	P49848-4;P49848-2;P49848;P49848-3	P49848-4	TAF6	Transcription initiation factor TFIID subunit 6	MULTI-MSMS	04307_BF8_P048411_S00_I00_U02_R1_TMT10	2	L363	2	898.989	1795.96	342120	39.679	0.0038806	1	17893	17893	71.548	59.165	10819000	58830.2	36040.7	39495.6	45165.8	40078.7	52689.5	41075.7	31769.3	59881.3	66816.4	48297.1	54666.2	33663.9	41828.4	45540.8	40846.9	52513.6	42244	34634.7	59650.3	63898.2	47069.3	1	1	1
AAASGQPRPEMQCPAEHEEDMYR	23	Oxidation (M)	_AAASGQPRPEM(ox)QCPAEHEEDMYR_	1	Q96BN8	Q96BN8	OTULIN	Ubiquitin thioesterase otulin	MULTI-MSMS	04307_BD4_P048408_S00_I00_U04_R1_TMT11	4	AMO-1	4	727.077	2904.28	85535	31.995	0.0078921	1	12589	12589	47.392	36.389	2857600	2275.02	2601.83	2819.53	3514.41	2212.04	2915.47	3533.45	2897.44	3017.78	2012.19	2920.2	2123.63	2431.19	2831.11	3511.66	2325.03	2993.96	3501.55	2933.09	3089.2	2004.26	2825.68	1	1	1
AAASGQPRPEMQCPAEHEEDMYR	23	Unmodified	_AAASGQPRPEMQCPAEHEEDMYR_	1	Q96BN8	Q96BN8	OTULIN	Ubiquitin thioesterase otulin	MULTI-MSMS	04307_BC7_P048410_S00_I00_U03_R1_TMT10	3	ARH77	4	723.078	2888.28	86049	38.538	0.031295	1	16811	16811	33.909	32.505	8224200	17942.8	7940.55	21713.7	15225.3	12017.6	12191.7	8573.08	14356.8	9984.86	14099.3	15030.5	16744.9	7436.61	21764.6	14971.6	12751.8	12602.9	8928.06	14533.1	10294.7	13798.8	14357.3	1	1	1
AAASGQPRPEMQCPAEHEEDMYR	23	Unmodified	_AAASGQPRPEMQCPAEHEEDMYR_	1	Q96BN8	Q96BN8	OTULIN	Ubiquitin thioesterase otulin	MULTI-MSMS	04307_BD4_P048408_S00_I00_U04_R1_TMT11	4	AMO-1	4	723.078	2888.28	86050	37.221	0.0018968	2	15030;15091	15030	67.864	58.932	18000800	13474.4	26095.3	22797.4	30164.9	19232.6	23093.9	27848.7	21396	21840	16517.8	21166.9	12623.2	24365	22536.9	30378.4	20038.7	23824.2	27629.6	21794.7	22457.8	16354.3	20480.6	2	2	2
AAASGQPRPEMQCPAEHEEDMYR	23	Unmodified	_AAASGQPRPEMQCPAEHEEDMYR_	1	Q96BN8	Q96BN8	OTULIN	Ubiquitin thioesterase otulin	MULTI-MSMS	04307_BH5_P048409_S00_I00_U04_R1_TMT10	4	RPMI8226	4	723.078	2888.28	86049	37.976	9.6682e-06	1	15556	15556	90.534	81.602	7104500	2733.74	5550.27	6533.89	3870.79	6835.97	4607.88	6298.17	8362.14	8255.38	8464.01	7287.73	2575.28	5172.71	6392.29	4078.17	6936.93	4713.1	6483.98	8335.5	8275.95	8273.05	7076.2	1	1	1
AAASLSQPEEEQK	13	Unmodified	_AAASLSQPEEEQK_	0	Q9UNS1-2;Q9UNS1	Q9UNS1-2	TIMELESS	Protein timeless homolog	MULTI-MSMS	04307_BE6_P048409_S00_I00_U09_R1_TMT10	9	RPMI8226	2	923.502	1844.99	330050	40.32	1.772e-18	1	16860	16860	206.58	154.72	10624000	41026.2	32188.1	40745.2	11540.6	25071.6	22465.9	21403.5	27830.8	32346.6	31187.1	23989.8	38220.8	29957.7	41433.5	13393.5	26415.8	22235.8	22267.6	28223.6	32105.4	30360.7	23467.5	1	1	1
AAASVMCHIEPDDGDDFVR	19	Unmodified	_AAASVMCHIEPDDGDDFVR_	0	Q5JUR7	Q5JUR7	TEX30	Testis-expressed sequence 30 protein	MULTI-MSMS	04307_BB5_P048408_S00_I00_U10_R1_TMT11	10	AMO-1	3	778.694	2333.06	108770	59.984	6.0333e-05	1	26066	26066	60.564	37.557	9057800	42246.8	73032.6	47393.1	34423	21204.5	13452.7	28934.7	27625	31937.1	24714.8	30584.8	39398.5	68002.8	47667.4	37529.7	23397.2	15258.3	29064.7	27342.8	32310.2	24289.3	29606	1	1	1
AAASVMCHIEPDDGDDFVR	19	Unmodified	_AAASVMCHIEPDDGDDFVR_	0	Q5JUR7	Q5JUR7	TEX30	Testis-expressed sequence 30 protein	MULTI-MSMS	04307_BB8_P048410_S00_I00_U10_R1_TMT10	10	ARH77	3	778.694	2333.06	108770	60.399	2.8091e-20	1	26913	26913	109.38	91.464	7444600	13904.3	3981.42	16825.7	20912.6	20456.5	10820.7	10950.8	6291.17	7784.69	10165.2	13209.3	12976	3778.38	17021.2	19986.8	20394.9	11497.1	11513.2	6788.21	8271.25	9781.3	12584.4	1	1	1
AAASYDQLLK	10	Unmodified	_AAASYDQLLK_	0	P25054-2;P25054	P25054-2	APC	Adenomatous polyposis coli protein	MULTI-MSMS	04307_BG8_P048411_S00_I00_U03_R1_TMT10	3	L363	2	769.452	1536.89	424150	60.648	0.012686	1	27798	27798	69.423	22.356	3385600	12044.4	6904.48	8896.87	11565.9	6936.07	10926.9	11374.4	4099.31	10112.5	7296.12	6200.91	11197.9	6460.04	9301.52	11459.6	7301.16	10970.1	11274.7	4656	10191.2	7003.42	6124.83	1	1	1
AAATAEEPDPK	11	Unmodified	_AAATAEEPDPK_	0	Q99733;Q99733-2	Q99733	NAP1L4	Nucleosome assembly protein 1-like 4	MULTI-MSMS	04307_BA6_P048409_S00_I00_U05_R1_TMT10	5	RPMI8226	2	779.43	1556.85	416460	34.537	2.118e-08	1	14023	14023	175.73	125.92	69219000	93596.1	338147	478868	81092.1	169618	156973	53362.2	301135	353053	177676	289923	90073.2	314566	455757	102007	188724	157790	69773.4	295895	343630	178626	282337	1	1	1
AAATAEEPDPK	11	Unmodified	_AAATAEEPDPK_	0	Q99733;Q99733-2	Q99733	NAP1L4	Nucleosome assembly protein 1-like 4	MULTI-MSMS	04307_BA9_P048411_S00_I00_U05_R1_TMT10	5	L363	2	779.43	1556.85	416460	34.479	3.9853e-06	1	13995	13995	163.94	111.36	48261000	137308	133342	143367	95146.4	117202	150753	92225.7	93183.6	175775	54248	106741	127971	124279	145660	100584	120436	148199	97584.8	97145.3	172489	54655.1	105404	1	1	1
AAATAEEPDPK	11	Unmodified	_AAATAEEPDPK_	0	Q99733;Q99733-2	Q99733	NAP1L4	Nucleosome assembly protein 1-like 4	MULTI-MSMS	04307_BD7_P048410_S00_I00_U04_R1_TMT10	4	ARH77	2	779.43	1556.85	416460	34.68	2.3517e-11	1	14328	14328	179.8	139.76	26605000	0	47121.6	77667.9	0	55137.1	69329.6	203161	204712	157610	80792.3	119405	0	43790.3	73108.6	3615.94	61294.2	69043.9	197054	197900	160861	84047.7	116635	0	1	1
AAATAEEPDPK	11	Unmodified	_AAATAEEPDPK_	0	Q99733;Q99733-2	Q99733	NAP1L4	Nucleosome assembly protein 1-like 4	MULTI-MSMS	04307_BE4_P048408_S00_I00_U05_R1_TMT11	5	AMO-1	2	779.43	1556.85	416460	34.518	7.8311e-08	1	13735	13735	168.8	116.22	24968000	0	127109	119556	118189	115148	114859	101542	57545.2	137424	52035.6	74959.6	0	118573	112962	121145	117310	115429	104933	61739.9	135809	51114.4	74550.7	0	1	1
AAATAEEPDPK	11	Unmodified	_AAATAEEPDPK_	0	Q99733;Q99733-2	Q99733	NAP1L4	Nucleosome assembly protein 1-like 4	MULTI-MSMS	04307_BE7_P048410_S00_I00_U05_R1_TMT10	5	ARH77	2	779.431	1556.85	416460	34.346	0.00088118	1	14103	14103	102.61	50.028	7011900	0	11482.5	56215.9	0	41910.6	19739.3	120710	38539	119004	24645.2	99323.4	0	10667.1	52943.9	0	45572.2	19155.4	118366	37904.9	120386	24673.8	96659	0	1	1
AAATGNASPGKLEHSK	16	Phospho (STY)	_AAATGNApSPGKLEHSK_	1	Q8NB78	Q8NB78	KDM1B	Lysine-specific histone demethylase 1B	MULTI-MSMS	04307_BA7_P048410_S00_I00_U01_R1_TMT10	1	ARH77	4	577.317	2305.24	423910	40.655	6.0456e-05	2	16102;16268	16102	99.059	74.869	28284000	119612	81549.7	140716	155667	92181.6	131495	33254.9	70117.4	55785.7	84103.2	82985.7	111596	76371.6	141499	153201	95430.9	133499	37556.3	75385.8	56837.1	81603.6	79291.2	2	2	2
AAATGNASPGKLEHSK	16	Phospho (STY)	_AAATGNApSPGKLEHSK_	1	Q8NB78	Q8NB78	KDM1B	Lysine-specific histone demethylase 1B	MULTI-MSMS	04307_BE5_P048409_S00_I00_U01_R1_TMT10	1	RPMI8226	4	577.317	2305.24	423910	39.052	0.0015808	1	15736	15736	75.55	48.214	38498000	22735.4	25283.5	26114.6	15974.7	36450.2	36964.9	35694.3	41552.1	42361.2	23450.8	24844.8	21207.1	23557.4	26571.5	17265.6	36513.1	36305	36486.9	41637.7	42123.6	23637.6	24602	1	1	1
AAATPESQEPQAK	13	Unmodified	_AAATPESQEPQAK_	0	P49006	P49006	MARCKSL1	MARCKS-related protein	MULTI-MSMS	04307_BC6_P048409_S00_I00_U07_R1_TMT10	7	RPMI8226	2	893.491	1784.97	344950	31.761	1.6732e-07	1	12720	12720	126.67	90.337	7162300	2276.32	3256.72	7411.79	11154.9	25127	18211.9	8178.32	28290	37707.5	15733.7	25735.4	2159.06	3068.39	7431.97	10926.2	24115.8	18265.2	10126.9	27958.4	36605	15903.8	25276.3	1	1	1
AAATPESQEPQAK	13	Unmodified	_AAATPESQEPQAK_	0	P49006	P49006	MARCKSL1	MARCKS-related protein	MULTI-MSMS	04307_BC9_P048411_S00_I00_U07_R1_TMT10	7	L363	2	893.491	1784.97	344950	31.791	0.023914	1	12881	12881	49.368	32.042	3012200	7345.11	5947.23	6756.87	8373.81	6395.74	11236.6	6299.98	2807.45	10586.2	9549.45	15118.3	6838.83	5558.47	6943.4	8413.29	6539.44	11032.3	6536.73	3530.73	10760.6	9060.98	14459.5	1	1	1
AAATPESQEPQAK	13	Unmodified	_AAATPESQEPQAK_	0	P49006	P49006	MARCKSL1	MARCKS-related protein	MULTI-MSMS	04307_BG7_P048410_S00_I00_U07_R1_TMT10	7	ARH77	2	893.491	1784.97	344950	31.706	0.00029451	1	12873	12873	94.297	67.182	3262300	0	2393.48	24692.3	356.78	22457.5	19840.7	8806.67	3639.96	5429.1	5453.93	8742.66	0	2225.76	23311.8	797.795	22685.9	18560.3	9546.65	4660.09	5801.25	5258.85	8338.37	0	1	1
AAATPESQEPQAK	13	Phospho (STY)	_AAApTPESQEPQAK_	0	P49006	P49006	MARCKSL1	MARCKS-related protein	MULTI-MSMS	04307_BA5_P048408_S00_I00_U09_R1_TMT11	9	AMO-1	2	933.475	1864.94	325370	31.988	5.0097e-11	1	12624	12624	145.71	115.5	24729000	0	22700.7	32859	30300	12456.9	19039	42394.7	23071.2	49464.6	51171.4	102704	0	21210.6	30777.9	30204.5	14687.4	20098.3	41696.8	24176.1	52102	48884.6	97434.5	0	1	1
AAATPESQEPQAK	13	Phospho (STY)	_AAApTPESQEPQAK_	0	P49006	P49006	MARCKSL1	MARCKS-related protein	MULTI-MSMS	04307_BE6_P048409_S00_I00_U09_R1_TMT10	9	RPMI8226	2	933.475	1864.93	325370	32.544	6.7171e-11	1	13080	13080	143.46	97.58	45163000	4970.64	13107.5	16149.7	34792.2	81193	64261.3	20165.5	107391	134496	62504.1	113536	4714.35	12311.8	16564.9	34398.3	77295.7	64337.5	27295.4	105948	131020	62974.2	110439	1	1	1
AAAVAAAGAGEPQSPDELLPK	21	Acetyl (Protein N-term)	_(ac)AAAVAAAGAGEPQSPDELLPK_	0	Q9NS69	Q9NS69	TOMM22	Mitochondrial import receptor subunit TOM22 homolog	MULTI-MSMS	04307_BD6_P048409_S00_I00_U08_R1_TMT10	8	RPMI8226	2	1117.6	2233.18	114240	72.319	2.7528e-46	2	34002;34032	34002	53.754	24.796	100952000	39917	60656.8	57902.3	26024.7	50710.3	46348	66968.6	62973.3	59226.6	42021.1	35913.4	37323.5	56469.8	57698.3	29296.3	52539.7	46134.9	66887.9	62763	59687.2	41957.1	35495	2	2	2
AAAVAAAGAGEPQSPDELLPK	21	Acetyl (Protein N-term)	_(ac)AAAVAAAGAGEPQSPDELLPK_	0	Q9NS69	Q9NS69	TOMM22	Mitochondrial import receptor subunit TOM22 homolog	MULTI-MSMS	04307_BD9_P048411_S00_I00_U08_R1_TMT10	8	L363	2	1117.6	2233.18	114240	72.208	3.9554e-38	1	33267	33267	45.79	16.832	38617000	27742.5	21980.1	31192.7	32926.2	23730.8	29616.2	22384.5	8289.88	29191	18906.7	24767.2	25872.6	20550.7	31505.4	32765.4	24610	29767.2	23010.6	9952.4	29229.6	18052.1	24086.5	1	1	1
AAAVAAAGAGEPQSPDELLPK	21	Acetyl (Protein N-term)	_(ac)AAAVAAAGAGEPQSPDELLPK_	0	Q9NS69	NaN	TOMM22	Mitochondrial import receptor subunit TOM22 homolog	MULTI-MSMS	04307_BH4_P048408_S00_I00_U08_R1_TMT11	8	AMO-1	2	1117.6	2233.18	NaN	72.286	3.9554e-38	1	31912	31912	NaN	NaN	4854700	5095.21	8358.01	5673.96	6095.78	1951.74	4001.74	5013.54	3149.71	7675.69	4907.44	4788.7	4751.37	7790.46	5701.42	6346.89	2292.1	4169.35	5014.06	3315.42	7580.23	4726.74	4725.45	1	1	1
AAAVAAAGAGEPQSPDELLPK	21	Acetyl (Protein N-term)	_(ac)AAAVAAAGAGEPQSPDELLPK_	0	Q9NS69	Q9NS69	TOMM22	Mitochondrial import receptor subunit TOM22 homolog	MULTI-MSMS	04307_BH7_P048410_S00_I00_U08_R1_TMT10	8	ARH77	2	1117.6	2233.18	114240	72.396	3.5404e-46	1	32120	32120	52.265	24.936	11479000	11365.7	3063.75	15509	8229.79	6908.14	11766.1	11790.4	10272.8	13364.9	8387.4	12364.7	10619.9	2878.12	15412	8082.91	7686.09	11683.7	11763.9	10515.1	13490.1	8280	11984.2	1	1	1
AAAVAAAGAGEPQSPDELLPK	21	Acetyl (Protein N-term),Phospho (STY)	_(ac)AAAVAAAGAGEPQpSPDELLPK_	0	Q9NS69	NaN	TOMM22	Mitochondrial import receptor subunit TOM22 homolog	MULTI-MSMS	04307_BA6_P048409_S00_I00_U05_R1_TMT10	5	RPMI8226	2	1157.58	2313.15	NaN	73.945	6.8521e-11	1	34254	34254	NaN	NaN	74551000	2743.43	3727.19	3763.07	3553.05	6868.61	3635.18	7455.85	6377.22	4303.56	4746.79	6979.32	2563.58	3477.21	3811.16	3637.97	6828.66	3744.05	7438.04	6312.52	4621.26	4709.22	6655.54	1	1	1
AAAVAAAGAGEPQSPDELLPK	21	Acetyl (Protein N-term),Phospho (STY)	_(ac)AAAVAAAGAGEPQpSPDELLPK_	0	Q9NS69	NaN	TOMM22	Mitochondrial import receptor subunit TOM22 homolog	MULTI-MSMS	04307_BA9_P048411_S00_I00_U05_R1_TMT10	5	L363	2	1157.58	2313.15	NaN	73.676	6.8521e-11	1	32860	32860	NaN	NaN	35071000	3390.91	3931.21	2489.72	3554.79	2168.95	3089.58	1738.44	1504.09	2176.09	3934.42	4443.23	3152.49	3666.83	2607.69	3645.89	2219.68	3127.11	1801.22	1695.45	2283.58	3747.48	4218.15	1	1	1
AAAVAAAGAGEPQSPDELLPK	21	Acetyl (Protein N-term),Phospho (STY)	_(ac)AAAVAAAGAGEPQpSPDELLPK_	0	Q9NS69	NaN	TOMM22	Mitochondrial import receptor subunit TOM22 homolog	MULTI-MSMS	04307_BA9_P048411_S00_I00_U05_R1_TMT10	5	L363	2	1157.58	2313.15	NaN	75.307	6.8521e-11	1	33583	33583	NaN	NaN	35071000	4201.82	2690.06	1818.3	1566.96	1099.11	1894.06	1999.64	940.99	2429.35	2472.54	1250.09	3896.94	2505.91	2028.42	1682.64	1186.67	1879.72	1996.53	1058.9	2406.82	2354.89	1247.9	1	1	1
AAAVAAAGAGEPQSPDELLPK	21	Acetyl (Protein N-term),Phospho (STY)	_(ac)AAAVAAAGAGEPQpSPDELLPK_	0	Q9NS69	Q9NS69	TOMM22	Mitochondrial import receptor subunit TOM22 homolog	MULTI-MSMS	04307_BD7_P048410_S00_I00_U04_R1_TMT10	4	ARH77	2	1157.58	2313.15	109860	73.942	2.4672e-39	1	33837	33837	43.813	15.486	19841000	8077.39	3912.29	11036.1	10221.9	5202.35	11750.1	5296.06	4752.51	1471.97	7149.3	4896.91	7547.52	3674.17	10970.2	10004.4	5659.15	11667.7	5249.95	5308.41	1798.95	6892.8	4617.67	1	1	1
AAAVAAAGAGEPQSPDELLPK	21	Acetyl (Protein N-term),Phospho (STY)	_(ac)AAAVAAAGAGEPQpSPDELLPK_	0	Q9NS69	NaN	TOMM22	Mitochondrial import receptor subunit TOM22 homolog	MULTI-MSMS	04307_BE4_P048408_S00_I00_U05_R1_TMT11	5	AMO-1	2	1157.58	2313.15	NaN	73.887	6.8521e-11	1	32186	32186	NaN	NaN	84143000	8461.42	9263.09	9547.29	16421.2	14301.1	9002.18	16827.4	11934.9	9070.59	16123.8	20102.3	7891.35	8670.21	9739.3	16135.2	14354.5	9655.27	16704	12150.8	9999.79	15595.4	19057.9	1	1	1
AAAVAAAGAGEPQSPDELLPK	21	Acetyl (Protein N-term),Phospho (STY)	_(ac)AAAVAAAGAGEPQpSPDELLPK_	0	Q9NS69	Q9NS69	TOMM22	Mitochondrial import receptor subunit TOM22 homolog	MULTI-MSMS	04307_BE7_P048410_S00_I00_U05_R1_TMT10	5	ARH77	2	1157.58	2313.15	109860	73.852	6.8521e-11	1	33281	33281	40.552	18.019	105950000	12622.1	2824.01	14801.3	10377.1	10360	7258.99	7235.64	4552.05	3854.93	7580.42	7956.17	11775.9	2663.34	14896	10005.7	10751.7	7494.95	7401.3	4887.11	4230.55	7288.39	7551.72	1	1	1
AAAYDISEDEED	12	Phospho (STY)	_AAAYDIpSEDEED_	0	P49585	P49585	PCYT1A	Choline-phosphate cytidylyltransferase A	MULTI-MSMS	04307_BB4_P048408_S00_I00_U02_R1_TMT11	2	AMO-1	2	818.827	1635.64	162700	47.951	3.1229e-26	1	20528	20528	204.69	198.1	23604000	0	13846.2	10268.7	9214	13003.5	13431.2	6808.64	5157.46	5917.78	8840.14	12723.5	0	12902.6	9745.9	9789.1	12934.7	13178.4	7207.5	5830.36	6326.21	8493.36	12068.4	0	1	1
AAAYDISEDEED	12	Phospho (STY)	_AAAYDIpSEDEED_	0	P49585	P49585	PCYT1A	Choline-phosphate cytidylyltransferase A	MULTI-MSMS	04307_BF5_P048409_S00_I00_U02_R1_TMT10	2	RPMI8226	2	818.827	1635.64	162700	48.541	1.029e-19	1	22837	22837	194.17	182.57	20639000	63055.4	87225.8	114684	49521.8	104640	83141.4	81343.9	97563	104933	54805.9	80879.2	59131.7	81250	113126	53680.5	106695	82588.1	84545	97551.8	104791	55358.2	78979.7	1	1	1
AAAYDISEDEED	12	Phospho (STY)	_AAAYDIpSEDEED_	0	P49585	NaN	PCYT1A	Choline-phosphate cytidylyltransferase A	MSMS	04307_BF8_P048411_S00_I00_U02_R1_TMT10	2	L363	2	818.825	NaN	NaN	48.307	2.371e-33	1	22797	22797	159.94	154.73	0	41994.4	29378.1	32221.8	39185.7	35861.5	47715.5	24997.9	27061.8	50908.3	42247.7	61423.4	39052.1	27449.6	33714.5	39407.4	36064.5	47411.9	26768.3	29219.8	51074.1	40689.8	59012.5	1	1	1
AACLPLPGYR	10	Unmodified	_AACLPLPGYR_	0	P13796	P13796	LCP1	Plastin-2	MULTI-MSMS	04307_BA4_P048408_S00_I00_U01_R1_TMT11	1	AMO-1	2	673.876	1345.74	204870	60.582	0.00010218	1	26064	26064	122.79	103.52	6536100	13263.1	18470.5	20365.5	18156.5	18395.8	18265.3	5961.83	3615.21	6059.05	14402	11321.1	12409.8	17233.8	20242.8	18545.2	18559.8	18192.2	6705.47	4817.8	6366.34	13639.8	10764.9	1	1	1
AACLPLPGYR	10	Unmodified	_AACLPLPGYR_	0	P13796	NaN	LCP1	Plastin-2	MSMS	04307_BB7_P048410_S00_I00_U02_R1_TMT10	2	ARH77	2	673.876	NaN	NaN	61.404	0.00046183	1	29648	29648	108.24	86.192	0	11981.3	10212.4	19986	16262.1	20402.9	19178.7	2913.7	1701.4	1736.7	7465.92	8492.35	11222.3	9551.88	19820.1	16205	20334.3	18882	3834.96	2868.74	2082.73	7063.69	7980.64	1	1	1
AACLPLPGYR	10	Unmodified	_AACLPLPGYR_	0	P13796	P13796	LCP1	Plastin-2	MULTI-MSMS	04307_BF5_P048409_S00_I00_U02_R1_TMT10	2	RPMI8226	2	673.876	1345.74	NaN	61.002	0.00046183	1	29613	29613	NaN	NaN	3841800	4965.87	5642.83	11465.8	1596.76	5949.83	4980.71	2654.17	3324.79	4355.64	6099.95	5259.45	4675.01	5250.24	11145.5	1964.99	6316.69	4806.45	2920.81	3568.71	4392.54	5851.02	5052.89	1	1	1
AACSAAAMEEDSEASSSR	18	Oxidation (M)	_AACSAAAM(ox)EEDSEASSSR_	0	Q05086-3;Q05086;Q05086-2	Q05086-3	UBE3A	Ubiquitin-protein ligase E3A	MULTI-MSMS	04307_BC7_P048410_S00_I00_U03_R1_TMT10	3	ARH77	2	1037.94	2073.88	124090	28.864	0.0090814	1	11918	11918	54.7	39.128	6235800	0	6413.36	8662.53	0	4945.8	7909.41	3351.87	2075.89	4026.57	5692.84	4541.53	0	5958.09	8137.16	0	5226.95	7366.59	3507.48	2547.9	4087.45	5418.21	4372.1	0	1	1
AACSAAAMEEDSEASSSR	18	Oxidation (M)	_AACSAAAM(ox)EEDSEASSSR_	0	Q05086-3;Q05086;Q05086-2	Q05086-3	UBE3A	Ubiquitin-protein ligase E3A	MULTI-MSMS	04307_BD5_P048408_S00_I00_U12_R1_TMT11	12	AMO-1	2	1037.95	2073.88	124090	28.789	0.012957	1	11213	11213	52.555	36.983	10937000	0	6426.93	5760.42	3832.2	4500.85	3767.71	3729.87	3788.97	3820.21	4071.37	4297.12	0	5987.31	5428.04	4091.52	4645.2	3826.39	3829.61	3876.16	3901.58	3969.9	4137.16	0	1	1
AACSAAAMEEDSEASSSR	18	Oxidation (M)	_AACSAAAM(ox)EEDSEASSSR_	0	Q05086-3;Q05086;Q05086-2	NaN	UBE3A	Ubiquitin-protein ligase E3A	MULTI-MSMS	04307_BE7_P048410_S00_I00_U05_R1_TMT10	5	ARH77	2	1037.94	2073.88	NaN	28	0.0090814	1	11243	11243	NaN	NaN	7348400	0	5357.75	7665.09	0	4983.17	9221.78	4808.49	5903.8	3575.64	4062.88	4795.51	0	4977.26	7208.72	0	5238.03	8677.05	4851.36	6155.42	3739.7	4049.07	4593.86	0	1	1
AACSAAAMEEDSEASSSR	18	Unmodified	_AACSAAAMEEDSEASSSR_	0	Q05086-3;Q05086;Q05086-2	Q05086-3	UBE3A	Ubiquitin-protein ligase E3A	MULTI-MSMS	04307_BD5_P048408_S00_I00_U12_R1_TMT11	12	AMO-1	2	1029.95	2057.88	125170	37.938	1.543e-100	1	15501	15501	241.51	203.9	49263000	0	41596.6	44167.8	34902.6	33782.1	27835.1	30711.5	24190.7	26109.8	34907.1	27959.1	0	38789	41609	35971.6	34990.2	28589.7	31191.5	25221.1	26839.1	33695.4	26960.5	0	1	1
AACSAAAMEEDSEASSSR	18	Unmodified	_AACSAAAMEEDSEASSSR_	0	Q05086-3;Q05086;Q05086-2	Q05086-3	UBE3A	Ubiquitin-protein ligase E3A	MULTI-MSMS	04307_BE7_P048410_S00_I00_U05_R1_TMT10	5	ARH77	2	1029.95	2057.88	125170	37.149	5.8553e-26	2	15412;15437	15412	143.86	114.52	50804000	0	19009.2	33458.3	0	24481	43714.9	19900.3	24673.6	19157.8	28549.2	25251	0	17658.6	31504.4	0	25385.2	41087.9	20417.9	26357.5	19762.9	27700.4	24200.3	0	2	2
AACSAAAMEEDSEASSSR	18	Unmodified	_AACSAAAMEEDSEASSSR_	0	Q05086-3;Q05086;Q05086-2	Q05086-3	UBE3A	Ubiquitin-protein ligase E3A	MULTI-MSMS	04307_BF7_P048410_S00_I00_U06_R1_TMT10	6	ARH77	2	1029.95	2057.88	125180	38.274	5.3424e-43	1	15851	15851	187.98	158.64	15499000	0	10301.3	34957.4	0	19748.9	22257.4	16390	13687	20078.5	14478.1	19532.6	0	9569.49	32834.3	0	20969.3	20942.3	16931.4	14469.6	20246.2	14126.1	18896.8	0	1	1
AACSAAAMEEDSEASSSR	18	Unmodified	_AACSAAAMEEDSEASSSR_	0	Q05086-3;Q05086;Q05086-2	Q05086-3	UBE3A	Ubiquitin-protein ligase E3A	MULTI-MSMS	04307_BH6_P048409_S00_I00_U12_R1_TMT10	12	RPMI8226	2	1029.95	2057.88	125170	38.386	5.8553e-26	1	15850	15850	143.86	114.56	64667000	0	0	0	0	0	0	0	0	0	0	0	0	0	0	0	0	0	0	0	0	0	0	0	0	0
AACSAAAMEEDSEASSSR	18	Unmodified	_AACSAAAMEEDSEASSSR_	0	Q05086-3;Q05086;Q05086-2	Q05086-3	UBE3A	Ubiquitin-protein ligase E3A	MULTI-MSMS	04307_BH9_P048411_S00_I00_U12_R1_TMT10	12	L363	2	1029.95	2057.88	125170	38.031	1.6856e-09	1	15490	15490	115.8	78.124	15335000	8643.8	7469.49	7728.55	11079.4	6296.98	10510.9	10071.9	9406.25	14577.5	10201.9	13680.1	8046.34	6983.33	7946.02	11038.6	6600.92	10672.4	10170.4	9689.04	14599.6	9944.02	13252.1	1	1	1
AACSSSEEDDCVSLSK	16	Unmodified	_AACSSSEEDDCVSLSK_	0	Q9H019-3;Q9H019	Q9H019-3	MTFR1L	Mitochondrial fission regulator 1-like	MULTI-MSMS	04307_BD6_P048409_S00_I00_U08_R1_TMT10	8	RPMI8226	2	1102.02	2202.02	262540	44.757	0.0059906	1	19399	19399	55.452	45.448	13569000	12200.4	20761.1	32002	8854.42	14423.1	10782.9	16837	23204.2	26146.7	14314.2	12447.7	11514.4	19327.8	30951.4	9902.04	15828.9	11098.3	17261.9	22746.2	25659.8	14364.6	12491.7	1	1	1
AACSSSEEDDCVSLSK	16	Unmodified	_AACSSSEEDDCVSLSK_	0	Q9H019-3;Q9H019	Q9H019-3	MTFR1L	Mitochondrial fission regulator 1-like	MULTI-MSMS	04307_BD9_P048411_S00_I00_U08_R1_TMT10	8	L363	2	1102.02	2202.02	262540	44.545	9.5755e-06	1	19188	19188	103.88	91.304	22348000	14069.1	13691.8	21720.9	13089.9	9806.32	15578.4	16309.1	11377.6	27466.2	10520.1	9205.26	13164.8	12773.6	21446.7	13432.5	10882	15554.6	16570.9	11822.5	26743.1	10323.3	9511.35	1	1	1
AADAEAEVASLNR	13	Unmodified	_AADAEAEVASLNR_	0	P06753	P06753	TPM3	Tropomyosin alpha-3 chain	MULTI-MSMS	04307_BF5_P048409_S00_I00_U02_R1_TMT10	2	RPMI8226	2	773.407	1544.8	173920	45.438	5.2635e-12	1	21083	21083	149.23	1.5247	646750000	193867	181683	269050	79505.2	138612	121557	115818	133823	167628	141263	192514	181181	169148	267379	88945.8	148633	120988	120412	136195	169259	137840	185229	1	1	1
AADAEAEVASLNRR	14	Unmodified	_AADAEAEVASLNRR_	1	P06753	P06753	TPM3	Tropomyosin alpha-3 chain	MULTI-MSMS	04307_BD6_P048409_S00_I00_U08_R1_TMT10	8	RPMI8226	3	567.974	1700.9	155390	42.996	3.8581e-05	1	18464	18464	100.22	2.533	9371800	3446.23	9562.35	17518.5	19837	42446.1	45814.7	40693.3	46657.6	39278.5	17036.5	13279.8	3315.67	8961.1	17182.3	19896.6	41716.5	44890.4	41357	46710.4	39009	17880.9	13709.7	1	1	1
AADALEEQQR	10	Unmodified	_AADALEEQQR_	0	Q14980-2;Q14980;Q14980-4;Q14980-3	Q14980-2	NUMA1	Nuclear mitotic apparatus protein 1	MULTI-MSMS	04307_BA5_P048408_S00_I00_U09_R1_TMT11	9	AMO-1	2	680.357	1358.7	202520	34.07	0.001113	1	13548	13548	102.06	80.555	13528000	0	64866.2	65352	34206.8	20125.5	29145.6	36543.4	29679.4	32659.3	39405	40031.3	0	60412.4	61147.8	36984.4	23668.9	29889	36115.6	30569.7	33687.5	38065.6	38442.6	0	1	1
AADALEEQQR	10	Unmodified	_AADALEEQQR_	0	Q14980-2;Q14980;Q14980-4;Q14980-3	NaN	NUMA1	Nuclear mitotic apparatus protein 1	MSMS	04307_BC8_P048410_S00_I00_U11_R1_TMT10	11	ARH77	2	680.357	1358.7	NaN	34.279	0.001113	1	13831	13831	NaN	NaN	0	1251.55	20068.7	49173.6	247.41	33934.5	44679.3	56526.8	42084.4	39416.9	26873.2	36422.8	1523.33	18652.1	46398.3	2313.7	36084.8	42523.2	55658.9	42659.9	40736.4	26907	35303.7	1	1	1
AADALEEQQR	10	Unmodified	_AADALEEQQR_	0	Q14980-2;Q14980;Q14980-4;Q14980-3	Q14980-2	NUMA1	Nuclear mitotic apparatus protein 1	MULTI-MSMS	04307_BE6_P048409_S00_I00_U09_R1_TMT10	9	RPMI8226	2	680.357	1358.7	202520	34.318	0.00013125	2	13887;13989	13887	119.68	98.174	118274000	50881.2	114383	149349	54285.6	99466.9	85082.3	25463.4	119626	124032	66954.4	60461.5	48138.6	106507	144438	60079.6	102560	85183.3	32851.1	118679	119397	67647	60575.4	2	2	2
AADALEEQQR	10	Unmodified	_AADALEEQQR_	0	Q14980-2;Q14980;Q14980-4;Q14980-3	Q14980-2	NUMA1	Nuclear mitotic apparatus protein 1	MULTI-MSMS	04307_BE9_P048411_S00_I00_U09_R1_TMT10	9	L363	2	680.357	1358.7	202520	34.191	0.00027729	1	13777	13777	114.5	97.72	12134000	29880.1	22777.7	34572.8	24088.3	20502.7	32122.8	28772.8	19389.2	44800.7	25273.4	29919.4	27873.4	21258.9	34772.3	24599.3	21961.2	31803.3	29286	20672.9	44299.1	24473.3	29418.1	1	1	1
AADAVEDLR	9	Unmodified	_AADAVEDLR_	0	Q9UNF0-2;Q9UNF0	Q9UNF0-2	PACSIN2	Protein kinase C and casein kinase substrate in neurons protein 2	MULTI-MSMS	04307_BA7_P048410_S00_I00_U01_R1_TMT10	1	ARH77	2	594.825	1187.63	238590	47.042	0.0069892	1	19008	19008	91.318	48.854	9610400	5618.8	69330.3	147148	5809	115324	136273	42051.9	35874.9	37501.7	56510.9	51907.1	6290.07	64455.1	139178	12354.1	117650	127930	46376.1	42758.3	38920.5	54413.8	49633.4	1	1	1
AADAVEDLR	9	Unmodified	_AADAVEDLR_	0	Q9UNF0-2;Q9UNF0	NaN	PACSIN2	Protein kinase C and casein kinase substrate in neurons protein 2	MSMS	04307_BF5_P048409_S00_I00_U02_R1_TMT10	2	RPMI8226	2	594.824	NaN	NaN	45.951	0.00026888	1	21361	21361	128.69	66.687	0	90439.4	141409	167366	82012.5	158562	151538	118996	170548	148716	206984	191722	84833.2	131727	165055	88890.6	161181	149857	123814	174195	151693	200807	183854	1	1	1
AADCEVEQWDSDEPIPAK	18	Unmodified	_AADCEVEQWDSDEPIPAK_	0	Q9UBQ7	Q9UBQ7	GRHPR	Glyoxylate reductase/hydroxypyruvate reductase	MULTI-MSMS	04307_BA4_P048408_S00_I00_U01_R1_TMT11	1	AMO-1	2	1259.61	2517.21	222390	60.395	2.3825e-38	2	25973;26077	25973	174.39	150.1	509120000	62239	92187.6	94856.6	145514	168011	150082	135533	90191.1	97594.6	266346	201142	58229.4	86220.2	95473.1	144740	166026	150614	138081	100644	105008	253211	190921	2	2	2
AADCEVEQWDSDEPIPAK	18	Unmodified	_AADCEVEQWDSDEPIPAK_	0	Q9UBQ7	Q9UBQ7	GRHPR	Glyoxylate reductase/hydroxypyruvate reductase	MULTI-MSMS	04307_BA7_P048410_S00_I00_U01_R1_TMT10	1	ARH77	2	1259.61	2517.21	222390	61.434	1.1231e-18	1	25691	25691	128.9	115	7551700	18336.4	7025.29	32769.3	6766.38	12295	7653.34	3823.08	2036.82	4953.82	4763.4	7765.03	17191.1	6554.37	32101.7	6933.84	13561.1	7582.54	4359.96	2469.5	5100.74	4545.96	7410.38	1	1	1
AADCEVEQWDSDEPIPAK	18	Unmodified	_AADCEVEQWDSDEPIPAK_	0	Q9UBQ7	Q9UBQ7	GRHPR	Glyoxylate reductase/hydroxypyruvate reductase	MULTI-MSMS	04307_BA8_P048410_S00_I00_U09_R1_TMT10	9	ARH77	2	1259.61	2517.21	222390	59.757	9.6534e-19	2	25994;26473	25994	72.958	64.229	832595200	934472	660397	1.70408e+06	655239	820808	905062	245683	263213	260732	510659	315312	876357	616202	1.67046e+06	672489	875800	888251	279959	311385	266758	489197	302915	2	2	2
AADCEVEQWDSDEPIPAK	18	Unmodified	_AADCEVEQWDSDEPIPAK_	0	Q9UBQ7	NaN	GRHPR	Glyoxylate reductase/hydroxypyruvate reductase	MSMS	04307_BB8_P048410_S00_I00_U10_R1_TMT10	10	ARH77	2	1259.61	2517.21	NaN	58.804	0.00027284	1	26122	26122	NaN	NaN	0	6784.4	6487.98	10975.1	6635.38	5061.47	5458.23	2067.89	1769.9	3242.24	3515.72	2240.63	6352.07	6054.53	10813.5	6740.78	5442.77	5526.49	2293.09	2061.82	3208.26	3366.22	2199.28	1	1	1
AADCEVEQWDSDEPIPAK	18	Unmodified	_AADCEVEQWDSDEPIPAK_	0	Q9UBQ7	Q9UBQ7	GRHPR	Glyoxylate reductase/hydroxypyruvate reductase	MULTI-MSMS	04307_BE5_P048409_S00_I00_U01_R1_TMT10	1	RPMI8226	2	1259.61	2517.21	222390	61.103	9.6534e-19	1	26435	26435	130.07	103.04	465300000	124035	235371	304186	269893	606168	345226	408883	447746	429462	559409	325444	116903	219755	301381	273999	594690	347851	426052	454899	431988	542466	318044	1	1	1
AADCEVEQWDSDEPIPAK	18	Unmodified	_AADCEVEQWDSDEPIPAK_	0	Q9UBQ7	Q9UBQ7	GRHPR	Glyoxylate reductase/hydroxypyruvate reductase	MULTI-MSMS	04307_BE8_P048411_S00_I00_U01_R1_TMT10	1	L363	2	1259.61	2517.21	222390	60.895	7.1234e-36	3	25642;24934;24958	25642	159.08	125.21	169395000	55411.4	65355.4	92265.6	54242.8	47425	74396.2	35356.2	43041.2	92884.8	116656	86885.4	51900	60942	90852	56417.7	50759.1	73519.2	38351.5	47869.3	91753.5	111049	84177.3	3	3	3
AADCEVEQWDSDEPIPAK	18	Unmodified	_AADCEVEQWDSDEPIPAK_	0	Q9UBQ7	NaN	GRHPR	Glyoxylate reductase/hydroxypyruvate reductase	MSMS	04307_BG6_P048409_S00_I00_U11_R1_TMT10	11	RPMI8226	2	1259.61	2517.21	NaN	62.142	0.0015146	1	28024	28024	NaN	NaN	0	2996.61	6818.31	10838.6	4391.01	8302.34	6627.02	7435.29	6086.85	10301.7	12156.5	8435.29	2850.32	6353.14	10444.6	4683.97	8595.45	6572.34	7684.45	6426.22	10283	11638.2	8215.57	1	1	1
AADCEVEQWDSDEPIPAKELER	22	Unmodified	_AADCEVEQWDSDEPIPAKELER_	1	Q9UBQ7	Q9UBQ7	GRHPR	Glyoxylate reductase/hydroxypyruvate reductase	MULTI-MSMS	04307_BA8_P048410_S00_I00_U09_R1_TMT10	9	ARH77	3	1015.83	3044.48	177020	62.764	0.00053112	2	27441;27419	27441	60.602	52.904	39332000	54781.6	35624.8	99887.5	72604.1	4634.13	46393	0	1100.75	0	10546.9	8071.95	51374.7	33379.9	97308.4	71061.1	10371.6	47615.5	0	2061.3	0	9844.44	7519.05	2	2	2
AADCEVEQWDSDEPIPAKELER	22	Unmodified	_AADCEVEQWDSDEPIPAKELER_	1	Q9UBQ7	Q9UBQ7	GRHPR	Glyoxylate reductase/hydroxypyruvate reductase	MULTI-MSMS	04307_BE5_P048409_S00_I00_U01_R1_TMT10	1	RPMI8226	3	1015.83	3044.48	177020	62.952	0.00045435	1	27366	27366	62.684	54.324	28054000	0	0	2409.96	22087.7	35384	36192.7	44945.9	53764.2	40660.1	6678.69	6399.34	0	0	2740.1	21175.1	34314.2	36238.3	44991.3	52527	40217.2	8471.17	7337.71	0	0	1
AADEAMEER	9	Unmodified	_AADEAMEER_	0	Q9NXH9-2;Q9NXH9	Q9NXH9-2	TRMT1	tRNA (guanine(26)-N(2))-dimethyltransferase	MULTI-MSMS	04307_BB7_P048410_S00_I00_U02_R1_TMT10	2	ARH77	2	625.798	1249.58	224130	30.666	0.036492	1	12418	12418	57.598	25.378	6037800	0	18464.8	47641.3	1632.12	20406.4	24146.6	41805.9	31606.3	30996.7	24283.3	28639.3	0	17166.7	44656.8	3188.93	22990.6	23273	40977.4	31644.7	31918.4	24049.2	27759.5	0	1	1
AADEAMEER	9	Unmodified	_AADEAMEER_	0	Q9NXH9-2;Q9NXH9	Q9NXH9-2	TRMT1	tRNA (guanine(26)-N(2))-dimethyltransferase	MULTI-MSMS	04307_BF5_P048409_S00_I00_U02_R1_TMT10	2	RPMI8226	2	625.798	1249.58	224130	30.438	0.00091704	1	12486	12486	114.89	74.85	22464000	47159.3	101687	103992	22519.5	67305.3	65887.5	11593.7	94334	98154.8	58222.8	69774.3	44360.6	94588.5	101433	29209.2	69434.4	64799.8	17433	93683.4	94972.9	58425.9	68303.6	1	1	1
AADEAMEER	9	Unmodified	_AADEAMEER_	0	Q9NXH9-2;Q9NXH9	NaN	TRMT1	tRNA (guanine(26)-N(2))-dimethyltransferase	MSMS	04307_BF8_P048411_S00_I00_U02_R1_TMT10	2	L363	2	625.798	1249.58	NaN	30.175	0.036492	1	12572	12572	NaN	NaN	0	53265.7	34247.1	40677.8	45900.3	33843.3	58465.6	40962	35235.7	57495	48537.1	54888	49532.2	31999.7	42421.1	46186.6	35093.7	58009.8	41736.3	37651.3	57672.9	46918.1	53137.4	1	1	1
AADEEAFEDNSEEYIR	16	Unmodified	_AADEEAFEDNSEEYIR_	0	P55060-3;P55060;P55060-4	P55060-3	CSE1L	Exportin-2	MULTI-MSMS	04307_BB4_P048408_S00_I00_U02_R1_TMT11	2	AMO-1	2	1058.98	2115.94	121330	55.74	5.5886e-65	1	24086	24086	224.05	205.43	22436000	1652.35	18536.6	23738.5	22511.8	17246.1	15474.1	31532	19799.8	25685.9	8592.12	9104.46	1704.11	17311.5	22490.2	22578.7	18333.6	16228.1	31077.3	19645.2	25741.5	8864.27	9357.41	1	1	1
AADEEAFEDNSEEYIR	16	Unmodified	_AADEEAFEDNSEEYIR_	0	P55060-3;P55060;P55060-4	NaN	CSE1L	Exportin-2	MSMS	04307_BB6_P048409_S00_I00_U06_R1_TMT10	6	RPMI8226	2	1058.98	NaN	NaN	55.794	2.7956e-52	1	25055	25055	169.62	152.18	0	15299.8	15693.8	13626.6	10087.9	12256.5	17438.3	14038.7	12068.8	10457.4	13413.6	10646.4	14241.9	14623	14030.7	10796	12622.3	17115.2	14044.6	12658.2	10804	13062.2	10283.5	1	1	1
AADEEAFEDNSEEYIR	16	Unmodified	_AADEEAFEDNSEEYIR_	0	P55060-3;P55060;P55060-4	P55060-3	CSE1L	Exportin-2	MULTI-MSMS	04307_BB7_P048410_S00_I00_U02_R1_TMT10	2	ARH77	2	1058.98	2115.94	121330	56.224	1.2665e-77	1	26815	26815	216.34	193.87	503850000	0	56281.6	158544	15422.9	83599.9	118783	99572.7	88791.2	103352	87763.1	97111.2	0	52364	148832	20157.2	90165.3	113443	100367	92279.2	104746	85868.9	94068.8	0	1	1
AADEEAFEDNSEEYIR	16	Unmodified	_AADEEAFEDNSEEYIR_	0	P55060-3;P55060;P55060-4	P55060-3	CSE1L	Exportin-2	MULTI-MSMS	04307_BF5_P048409_S00_I00_U02_R1_TMT10	2	RPMI8226	2	1058.98	2115.94	121330	52.038	2.0184e-32	2	24777;28696	24777	182.02	167.04	19708000	38364.8	45391.1	67826.9	9862.75	30887.7	28978.3	29319.6	35450.6	31730.3	25493.8	42454.2	35963	42221.9	66552.5	12854.9	33686	28361.7	29922.8	35545.6	32598	25341.4	40671.6	2	2	2
AADEEAFEDNSEEYIR	16	Unmodified	_AADEEAFEDNSEEYIR_	0	P55060-3;P55060;P55060-4	P55060-3	CSE1L	Exportin-2	MULTI-MSMS	04307_BF5_P048409_S00_I00_U02_R1_TMT10	2	RPMI8226	2	1058.98	2115.94	121330	55.913	3.3591e-66	1	26886	26886	229.32	212.79	1068600000	203023	273826	281248	101362	188789	147970	158189	228699	198561	148131	216931	189734	254864	280144	116274	197287	149038	163470	226685	200978	148181	209048	1	1	1
AADEEAFEDNSEEYIR	16	Unmodified	_AADEEAFEDNSEEYIR_	0	P55060-3;P55060;P55060-4	P55060-3	CSE1L	Exportin-2	MULTI-MSMS	04307_BF5_P048409_S00_I00_U02_R1_TMT10	2	RPMI8226	2	1058.98	2115.95	121330	57.677	2.2097e-05	2	27844;27827	27844	100.55	66.02	24260000	17858.1	20287.1	25307.3	8737.71	9882.24	14335.6	16470.3	12533.1	22360.7	20717.2	16105.9	16693.4	18886.8	25077.3	9812.36	11174.2	14156.2	16562.7	13140.9	22248.5	19922.9	15776.9	2	2	2
AADEEAFEDNSEEYIR	16	Unmodified	_AADEEAFEDNSEEYIR_	0	P55060-3;P55060;P55060-4	P55060-3	CSE1L	Exportin-2	MULTI-MSMS	04307_BF8_P048411_S00_I00_U02_R1_TMT10	2	L363	2	1058.98	2115.94	121330	51.797	3.8556e-29	1	24719	24719	176.51	159.07	6809500	17745	16029.9	16435.3	24537	17103.2	27357.5	18904.2	5252.07	31925.9	24109.5	25666.6	16522.7	14989.4	16901.5	24471.1	17440.3	27080.4	19510.5	7139.49	31668.4	22800.6	25017.5	1	1	1
AADEEAFEDNSEEYIR	16	Unmodified	_AADEEAFEDNSEEYIR_	0	P55060-3;P55060;P55060-4	P55060-3	CSE1L	Exportin-2	MULTI-MSMS	04307_BF8_P048411_S00_I00_U02_R1_TMT10	2	L363	2	1058.98	2115.94	121330	57.129	4.8808e-16	1	27580	27580	133.71	117.57	32437000	19781.7	13488.8	20270.9	17194	14332.2	14925.5	13590.7	4918.6	19072.9	28587.7	25880.5	18433.6	12600.4	20591.7	17244.1	14951.7	15055.4	14009.7	6278.75	19432.1	26981.7	24784.6	1	1	1
AADEEAFEDNSEEYIR	16	Unmodified	_AADEEAFEDNSEEYIR_	0	P55060-3;P55060;P55060-4	P55060-3	CSE1L	Exportin-2	MULTI-MSMS	04307_BG8_P048411_S00_I00_U03_R1_TMT10	3	L363	2	1058.98	2115.94	121330	55.652	0.0001556	1	25257	25257	91.961	75.429	11820000	7948.58	5190.17	5015.99	9649.66	4523.59	5593.24	7300.43	0	7127.96	7499.54	7266.47	7383.59	4859.66	5340.47	9468.21	4711.1	5785.51	7260.45	0	7265.32	7001.72	7018.44	1	1	1
AADEEAFEDNSEEYIRR	17	Unmodified	_AADEEAFEDNSEEYIRR_	1	P55060-3;P55060;P55060-4	P55060-3	CSE1L	Exportin-2	MULTI-MSMS	04307_BB7_P048410_S00_I00_U02_R1_TMT10	2	ARH77	3	758.356	2272.05	112010	51.717	1.0321e-38	1	24310	24310	179.17	158.23	55815000	67892.5	37713.5	61873.1	96810.3	29024.7	62577.1	0	7793.01	3755.01	35247.7	28537.3	63208.5	35411.7	63215.5	94072.1	30804.5	64357.9	0	11784.4	4548.52	33338.8	26747.8	1	1	1
AADEEAFEDNSEEYIRR	17	Unmodified	_AADEEAFEDNSEEYIRR_	1	P55060-3;P55060;P55060-4	P55060-3	CSE1L	Exportin-2	MULTI-MSMS	04307_BC7_P048410_S00_I00_U03_R1_TMT10	3	ARH77	3	758.355	2272.04	112010	51.356	7.0601e-05	1	24073	24073	66.826	51.795	20284000	16548.1	16332.3	16443.4	22429.9	0	16391.1	0	25449.7	7075.18	9758.71	17978.9	15416.6	15262.5	16564	22360	0	17203	0	25020.5	7307.52	10189.8	17009.9	1	1	1
AADEEAFEDNSEEYIRR	17	Unmodified	_AADEEAFEDNSEEYIRR_	1	P55060-3;P55060;P55060-4	P55060-3	CSE1L	Exportin-2	MULTI-MSMS	04307_BG5_P048409_S00_I00_U03_R2_TMT10	3	RPMI8226	3	758.355	2272.04	112010	51.464	7.1458e-46	1	22880	22880	165.02	144.93	136260000	0	34658.4	68377.1	57251	93082.4	100647	135869	129762	131014	58174.7	49730.4	0	32424.4	64987	57451.6	94469.5	100073	135537	128762	130334	59840.3	50799.6	0	1	1
AADEEAFEDNSEEYIRR	17	Unmodified	_AADEEAFEDNSEEYIRR_	1	P55060-3;P55060;P55060-4	P55060-3	CSE1L	Exportin-2	MULTI-MSMS	04307_BG8_P048411_S00_I00_U03_R1_TMT10	3	L363	3	758.355	2272.04	112010	51.024	2.1404e-16	1	22882	22882	115.5	96.107	29541000	6231.37	16939	7240.93	5770.81	9703.25	11051.5	8441.74	25687.5	11846.8	46643.5	41138.4	5813.11	15764.1	7356.45	6754.19	9710.85	11213.8	8743.96	26052.1	13050.2	44750.9	38775.1	1	1	1
AADEVLAEAK	10	Unmodified	_AADEVLAEAK_	0	Q6P1J9	Q6P1J9	CDC73	Parafibromin	MULTI-MSMS	04307_BD6_P048409_S00_I00_U08_R1_TMT10	8	RPMI8226	2	737.93	1473.84	450430	55.066	2.1806e-08	1	25076	25076	178.22	126.37	12703000	114250	125039	93911.6	39733.6	105523	101398	113327	121514	130466	78994.6	86971.1	106292	116356	97658.9	47475.1	107066	99505.4	115182	121708	130292	78876.7	85521.7	1	1	1
AADEVLAEAK	10	Unmodified	_AADEVLAEAK_	0	Q6P1J9	Q6P1J9	CDC73	Parafibromin	MULTI-MSMS	04307_BD9_P048411_S00_I00_U08_R1_TMT10	8	L363	2	737.93	1473.85	450430	54.933	0.00018414	1	24548	24548	150.08	100.66	8717200	42605.6	30538	34850.7	56855.3	40699.8	63681.5	45782	23083.3	63540.4	46852.8	42749.2	39636.5	28593.6	36278.6	56240.5	41263.8	63264.4	46774.7	26508.6	63059	44839.7	42017	1	1	1
AADGDWQDFYEFQEPAR	17	Acetyl (Protein N-term)	_(ac)AADGDWQDFYEFQEPAR_	0	Q9UHY8;Q9UHY8-2	Q9UHY8	FEZ2	Fasciculation and elongation protein zeta-2	MULTI-MSMS	04307_BB5_P048408_S00_I00_U10_R1_TMT11	10	AMO-1	2	1043.94	2085.87	-1.4755	76.302	2.3073e-05	1	33632	33632	53.967	37.742	5591200	0	0	1013.62	0	813.92	985.56	0	889.66	0	0	764.59	0	0	955.435	0	820.243	935.824	0	885.938	0	0	712.256	0	0	1
AADGDWQDFYEFQEPAR	17	Acetyl (Protein N-term)	_(ac)AADGDWQDFYEFQEPAR_	0	Q9UHY8;Q9UHY8-2	NaN	FEZ2	Fasciculation and elongation protein zeta-2	MULTI-MSMS	04307_BD8_P048410_S00_I00_U12_R1_TMT10	12	ARH77	2	1043.94	2085.87	NaN	76.276	0.0041099	1	33804	33804	NaN	NaN	9897600	56991.8	41885.7	57530.8	63306.2	36430.4	56414	16243.6	24269.2	24331.4	31387.9	28100.6	53101.6	39163.9	58446.2	62962.8	37908.8	56928.5	17802.4	26758	24549.5	30402.1	27032.6	1	1	1
AADGDWQDFYEFQEPAR	17	Acetyl (Protein N-term)	_(ac)AADGDWQDFYEFQEPAR_	0	Q9UHY8;Q9UHY8-2	Q9UHY8	FEZ2	Fasciculation and elongation protein zeta-2	MULTI-MSMS	04307_BF6_P048409_S00_I00_U10_R1_TMT10	10	RPMI8226	2	1043.94	2085.87	-0.52998	76.39	0.0041099	2	35757;35728	35757	42.789	27.149	19778000	0	1532.41	0	1126.33	1149.21	2775.38	0	0	1170.69	1874.29	0	0	1428.38	0	1178.57	1069.35	2644.67	0	0	1087.88	1749.42	0	0	1	0
AADGDWQDFYEFQEPAR	17	Acetyl (Protein N-term)	_(ac)AADGDWQDFYEFQEPAR_	0	Q9UHY8;Q9UHY8-2	Q9UHY8	FEZ2	Fasciculation and elongation protein zeta-2	MULTI-MSMS	04307_BF9_P048411_S00_I00_U10_R1_TMT10	10	L363	2	1043.94	2085.87	0.1186	76.244	0.00013027	1	33861	33861	45.257	20.465	3793700	0	0	0	1067.16	0	874.82	1301.09	0	0	40.5	0	0	0	0	1010.06	0	878.298	1207.67	0	0	0	0	0	0	0
AADGGERPLAASPPGTVK	18	Phospho (STY)	_AADGGERPLAApSPPGTVK_	1	O95785-4;O95785-3;O95785;O95785-2	O95785-4	WIZ	Protein Wiz	MULTI-MSMS	04307_BB6_P048409_S00_I00_U06_R1_TMT10	6	RPMI8226	3	744.732	2231.17	258090	45.015	0.010088	1	19347	19347	40.381	29.747	24048000	93924.1	93140.6	107419	39586.9	116664	109009	80898.3	100456	126014	79122.3	98337.5	87606.9	86709.9	108863	45198.3	117471	106103	85428.7	102407	125156	78255.4	95975.1	1	1	1
AADGGERPLAASPPGTVK	18	Phospho (STY)	_AADGGERPLAApSPPGTVK_	1	O95785-4;O95785-3;O95785;O95785-2	NaN	WIZ	Protein Wiz	MULTI-MSMS	04307_BB9_P048411_S00_I00_U06_R1_TMT10	6	L363	3	744.732	2231.17	NaN	44.98	0.010088	1	19250	19250	NaN	NaN	19444000	28923.4	21343.1	20022.1	25751	22899.6	35455.4	23866	12563.8	32037.5	23918.7	28052.2	26880.7	19931.8	21172.6	26101.6	23194.3	34852.5	24437	14424.4	32083.2	22923.2	27246.8	1	1	1
AADGGERPLAASPPGTVK	18	Phospho (STY)	_AADGGERPLAApSPPGTVK_	1	O95785-4;O95785-3;O95785;O95785-2	NaN	WIZ	Protein Wiz	MULTI-MSMS	04307_BF4_P048408_S00_I00_U06_R1_TMT11	6	AMO-1	3	744.732	2231.17	NaN	44.592	0.010088	1	18563	18563	NaN	NaN	16362000	14452.5	16425.8	27830.5	41490.4	18311.9	28416	16704.2	15373.9	21782.5	32169.1	36730.8	13564.7	15420.8	27288.9	40359.2	19203.8	29338.3	17202.9	16915.8	22525	30767.4	34997.7	1	1	1
AADGGERPLAASPPGTVK	18	Phospho (STY)	_AADGGERPLAApSPPGTVK_	1	O95785-4;O95785-3;O95785;O95785-2	O95785-4	WIZ	Protein Wiz	MULTI-MSMS	04307_BF7_P048410_S00_I00_U06_R1_TMT10	6	ARH77	3	744.732	2231.17	NaN	45.632	0.010088	1	19308	19308	NaN	NaN	28731000	31708.5	17267.5	47641.6	38805.3	24347.7	48443	28102.3	18486.6	24280.5	23308.9	27638.6	29660.7	16192.9	47144.5	38207.3	26326.1	47872.4	28210.6	20664.7	25002.8	22595.9	26599.9	1	1	1
AADHLKPFLDDSTLR	15	Unmodified	_AADHLKPFLDDSTLR_	1	O43395	NaN	PRPF3	U4/U6 small nuclear ribonucleoprotein Prp3	MSMS	04307_BA6_P048409_S00_I00_U05_R1_TMT10	5	RPMI8226	4	540.057	2156.2	NaN	59.672	0.00052806	1	27226	27226	NaN	NaN	0	7817.14	10039.6	6656.96	4733.07	11382.7	8031.15	15668.9	14984.1	15451.7	7054.27	8774.76	7274.35	9348.18	6955.91	5252.08	11425.3	8099.53	15675.4	14681.7	15469.8	7225.32	8705.52	1	1	1
AADHLKPFLDDSTLR	15	Unmodified	_AADHLKPFLDDSTLR_	1	O43395	O43395	PRPF3	U4/U6 small nuclear ribonucleoprotein Prp3	MULTI-MSMS	04307_BE4_P048408_S00_I00_U05_R1_TMT11	5	AMO-1	4	540.057	2156.2	269300	58.788	0.00052806	1	25383	25383	87.148	79.604	4452400	26257.2	21381	19872.6	25410.5	13770	13407.9	31912	22922.3	16650.3	16965.6	15598.2	24415.5	19965.8	20703.4	25457.9	14863.2	14554.9	30962.3	22707.1	17567.6	16802.9	15111.2	1	1	1
AADIDQEVK	9	Unmodified	_AADIDQEVK_	0	Q86VP6	Q86VP6	CAND1	Cullin-associated NEDD8-dissociated protein 1	MULTI-MSMS	04307_BD5_P048408_S00_I00_U12_R1_TMT11	12	AMO-1	2	723.914	1445.81	463190	44.9	0.0010231	1	18892	18892	152.81	93.013	109970000	0	448005	463261	154294	144495	147583	168497	132427	184348	174424	133348	0	416939	433484	178040	167216	149781	170301	137306	184877	168845	130597	0	1	1
AADIDQEVK	9	Unmodified	_AADIDQEVK_	0	Q86VP6	Q86VP6	CAND1	Cullin-associated NEDD8-dissociated protein 1	MULTI-MSMS	04307_BD8_P048410_S00_I00_U12_R1_TMT10	12	ARH77	2	723.914	1445.81	463190	45.358	0.00038403	1	19003	19003	127.4	67.598	42568000	0	74493.5	131773	194.68	86796.8	85441.7	68562.2	54531.3	47152.8	69367.2	50456.7	0	69232.6	123943	6715.24	90748.8	80718.3	69875	57821.2	49041.8	67225.4	48655.7	0	1	1
AADIDQEVK	9	Unmodified	_AADIDQEVK_	0	Q86VP6	Q86VP6	CAND1	Cullin-associated NEDD8-dissociated protein 1	MULTI-MSMS	04307_BH6_P048409_S00_I00_U12_R1_TMT10	12	RPMI8226	2	723.914	1445.81	463190	45.519	1.1647e-05	1	19409	19409	174.41	114.61	132340000	150692	229462	370820	57821.5	111961	81886	22374.8	144208	137152	187394	143550	142036	213471	358580	71464.9	127565	82980.5	31045.7	145125	134773	181351	138527	1	1	1
AADIDQEVK	9	Unmodified	_AADIDQEVK_	0	Q86VP6	Q86VP6	CAND1	Cullin-associated NEDD8-dissociated protein 1	MULTI-MSMS	04307_BH9_P048411_S00_I00_U12_R1_TMT10	12	L363	2	723.914	1445.81	463190	45.186	0.00083464	1	18876	18876	140.75	80.954	16069000	44429.7	31909.3	43296.4	30881.1	28713.5	49135.2	38426.6	29885.3	50992.2	53710.2	38634	41385.3	29771	44120	31846	30398.9	48283.7	38900.7	32283.9	50848.9	51543.5	37755.9	1	1	1
AADISESSGADCK	13	Acetyl (Protein N-term)	_(ac)AADISESSGADCK_	0	O43583	O43583	DENR	Density-regulated protein	MULTI-MSMS	04307_BB6_P048409_S00_I00_U06_R1_TMT10	6	RPMI8226	2	791.366	1580.72	169300	40.959	1.4244e-87	1	17219	17219	85.355	50.53	87399000	273890	421025	519872	190346	458111	331790	444325	471869	437695	395968	442396	257009	391999	511676	212570	470404	330988	451573	471865	445807	390358	427422	1	1	1
AADISESSGADCK	13	Acetyl (Protein N-term)	_(ac)AADISESSGADCK_	0	O43583	O43583	DENR	Density-regulated protein	MULTI-MSMS	04307_BB9_P048411_S00_I00_U06_R1_TMT10	6	L363	2	791.367	1580.72	169300	40.694	6.112e-51	1	17128	17128	77.379	42.571	78703000	291075	236493	314291	312643	312450	369028	250437	192353	439957	307709	318147	271359	220958	319344	314386	317072	366890	263499	209554	434577	296167	311590	1	1	1
AADISESSGADCK	13	Acetyl (Protein N-term)	_(ac)AADISESSGADCK_	0	O43583	O43583	DENR	Density-regulated protein	MULTI-MSMS	04307_BC7_P048410_S00_I00_U03_R1_TMT10	3	ARH77	2	791.365	1580.72	169300	40.958	6.833e-40	1	18105	18105	73.887	26.82	23389000	6142.06	79825	188219	7034.22	154402	192853	148484	118132	105258	105932	116409	7079.89	74213.1	178042	15082.6	159301	182487	149671	124360	109423	104097	112135	1	1	1
AADISESSGADCK	13	Acetyl (Protein N-term)	_(ac)AADISESSGADCK_	0	O43583	O43583	DENR	Density-regulated protein	MULTI-MSMS	04307_BF4_P048408_S00_I00_U06_R1_TMT11	6	AMO-1	2	791.366	1580.72	169300	40.845	1.1125e-19	1	16724	16724	66.595	29.894	35903000	4504.92	226686	221966	174165	133610	169736	207364	152692	174108	120630	145514	5818.43	211326	209077	181308	143412	172068	205595	155890	177484	119289	141603	1	1	1
AADISLDNLVEGK	13	Unmodified	_AADISLDNLVEGK_	0	Q12888;Q12888-2;Q12888-3	Q12888	TP53BP1	Tumor suppressor p53-binding protein 1	MULTI-MSMS	04307_BC5_P048408_S00_I00_U11_R1_TMT11	11	AMO-1	2	902.018	1802.02	340580	73.771	4.6269e-08	1	32603	32603	149.38	120.65	7849300	24933.9	30745	26202.9	16663.4	22736.4	24292.8	20677.7	17067.7	23403.7	19971.2	20396.5	23239.6	28635.7	26628.3	18106.4	23336.3	24009.4	21185.5	17911	23575.2	19410.9	19814.5	1	1	1
AADISLDNLVEGK	13	Unmodified	_AADISLDNLVEGK_	0	Q12888;Q12888-2;Q12888-3	Q12888	TP53BP1	Tumor suppressor p53-binding protein 1	MULTI-MSMS	04307_BC8_P048410_S00_I00_U11_R1_TMT10	11	ARH77	2	902.018	1802.02	340580	74.457	5.328e-08	1	33239	33239	147.71	111.01	7769900	23193.5	15796.5	27956	28827.1	29539	25998.1	26016.2	26549.7	24393.8	18397.6	23881.5	21644.2	14788.5	28225.5	28443.9	29928.4	26559.1	26543.4	26835.8	24870.5	18327.5	23098.9	1	1	1
AADISLDNLVEGK	13	Unmodified	_AADISLDNLVEGK_	0	Q12888;Q12888-2;Q12888-3	Q12888	TP53BP1	Tumor suppressor p53-binding protein 1	MULTI-MSMS	04307_BG6_P048409_S00_I00_U11_R1_TMT10	11	RPMI8226	2	902.018	1802.02	340590	74.166	1.2058e-11	1	33923	33923	166.04	134.62	10407000	20308.8	27612.4	30276.5	11661.7	33355.6	28614.9	34633.4	31146.9	35832.3	35678.2	44158.1	18995.4	25705.7	30223	13275	33849.1	28037.8	35129.9	31800.2	36730.8	34704.3	42399.1	1	1	1
AADISLDNLVEGK	13	Unmodified	_AADISLDNLVEGK_	0	Q12888;Q12888-2;Q12888-3	Q12888	TP53BP1	Tumor suppressor p53-binding protein 1	MULTI-MSMS	04307_BG9_P048411_S00_I00_U11_R1_TMT10	11	L363	2	902.018	1802.02	340590	74.156	9.3665e-05	1	32626	32626	117.23	98.921	6310000	13427.5	16638.1	15969.8	13982.3	13016.9	20254.3	13268.1	12523.4	17596.5	10930.9	14570.5	12529	15515.2	16083.3	14544.2	13454.9	19985.1	13593.7	13164.3	17595.8	10755.3	14184.4	1	1	1
AADISLDNLVEGK	13	Phospho (STY)	_AADIpSLDNLVEGK_	0	Q12888;Q12888-2;Q12888-3	Q12888	TP53BP1	Tumor suppressor p53-binding protein 1	MULTI-MSMS	04307_BA6_P048409_S00_I00_U05_R1_TMT10	5	RPMI8226	2	942	1881.98	NaN	76.218	1.2234e-12	1	35303	35303	NaN	NaN	8230600	5904.36	3862.88	5123.84	8490.53	14340.7	12119.4	12410.9	10294.6	24561.1	21570.3	24369.2	5495.09	3621.78	5423.56	8388.3	14012.4	12029	13086.1	10948.8	24450.5	20629.8	23559.5	1	1	1
AADISLDNLVEGK	13	Phospho (STY)	_AADIpSLDNLVEGK_	0	Q12888;Q12888-2;Q12888-3	Q12888	TP53BP1	Tumor suppressor p53-binding protein 1	MULTI-MSMS	04307_BE4_P048408_S00_I00_U05_R1_TMT11	5	AMO-1	2	942	1881.99	321480	76.149	1.2234e-12	1	33176	33176	163.23	142.28	10440000	8941.47	5964.4	18511.6	29882.8	11961.1	24700	14629.8	8714.55	20980.4	31169.3	33947.2	8401.86	5654.83	18097.4	28716.7	12657.4	25015.9	14913.9	10446.6	21575.8	29556.4	32374	1	1	1
AADISLDNLVEGK	13	Phospho (STY)	_AADIpSLDNLVEGK_	0	Q12888;Q12888-2;Q12888-3	Q12888	TP53BP1	Tumor suppressor p53-binding protein 1	MULTI-MSMS	04307_BE7_P048410_S00_I00_U05_R1_TMT10	5	ARH77	2	941.999	1881.98	321480	76.347	1.7705e-14	1	34408	34408	169.09	122.61	21101000	63619.2	30033.5	67349.1	65511	35666.7	60340.7	21698.6	15731.7	15795.2	27200.3	38501.5	59299.9	28157.1	68088	64244.7	37927.6	60525.3	22570.4	18854.5	17217.2	26127.6	36448	1	1	1
AADISLDNLVEGKR	14	Phospho (STY)	_AADIpSLDNLVEGKR_	1	Q12888;Q12888-2;Q12888-3	Q12888	TP53BP1	Tumor suppressor p53-binding protein 1	MULTI-MSMS	04307_BC7_P048410_S00_I00_U03_R1_TMT10	3	ARH77	3	680.37	2038.09	289570	68.624	0.006167	1	33350	33350	50.079	38.817	3527700	29645.8	14429.8	26665.7	43132.1	6740.99	38680.1	2726.97	1491.43	1060.14	5551.85	12454.6	27597.9	13571.8	27192.7	41905.3	7978.02	38675.5	2925.25	3685.25	1597.23	5262.07	11654.1	1	1	1
AADPPAENSSAPEAEQGGAE	20	Unmodified	_AADPPAENSSAPEAEQGGAE_	0	P67809	P67809	YBX1	Nuclease-sensitive element-binding protein 1	MULTI-MSMS	04307_BB4_P048408_S00_I00_U02_R1_TMT11	2	AMO-1	2	1063.99	2125.96	120690	32.036	5.4005e-38	1	12620	12620	149.3	133.73	56252000	0	71493.9	65645.9	47409.5	25564.2	35749.7	40147.7	36895.8	54458.4	39038.5	39766.3	0	66621.4	61497.7	49889.7	28855.4	37009.1	40448.7	37675.1	54207.9	38088.8	38928.8	0	1	1
AADPPAENSSAPEAEQGGAE	20	Unmodified	_AADPPAENSSAPEAEQGGAE_	0	P67809	P67809	YBX1	Nuclease-sensitive element-binding protein 1	MULTI-MSMS	04307_BB6_P048409_S00_I00_U06_R1_TMT10	6	RPMI8226	2	1063.99	2125.96	120690	32.729	0.00022322	1	13101	13101	74.678	59.107	4018800	11857.6	10987.9	13906.3	7342.54	11106.2	10394.5	12516.8	14700.7	13971.3	11939.6	10802.6	11062.7	10239.3	14014.4	7793	11527	10452.6	12679.1	14691.9	14027.6	11789.9	10547.4	1	1	1
AADPPAENSSAPEAEQGGAE	20	Unmodified	_AADPPAENSSAPEAEQGGAE_	0	P67809	P67809	YBX1	Nuclease-sensitive element-binding protein 1	MULTI-MSMS	04307_BB7_P048410_S00_I00_U02_R1_TMT10	2	ARH77	2	1063.99	2125.96	120690	32.487	3.6446e-75	2	13378;13720	13378	216.68	201.11	866640000	0	133330	487277	524.73	209598	354872	317856	234544	252090	285798	298310	0	123907	456763	13301	233212	335292	314926	247644	261175	276973	286764	0	2	2
AADPPAENSSAPEAEQGGAE	20	Unmodified	_AADPPAENSSAPEAEQGGAE_	0	P67809	P67809	YBX1	Nuclease-sensitive element-binding protein 1	MULTI-MSMS	04307_BF5_P048409_S00_I00_U02_R1_TMT10	2	RPMI8226	2	1063.99	2125.96	120690	32.222	8.4198e-54	3	13446;13862;13604	13446	187.37	170.14	1702020000	657348	618894	635595	292242	638871	567200	534180	750994	691815	522435	493168	612270	576273	651119	325279	648450	562532	552763	749917	689221	520324	483334	3	3	3
AADPPAENSSAPEAEQGGAE	20	Unmodified	_AADPPAENSSAPEAEQGGAE_	0	P67809	P67809	YBX1	Nuclease-sensitive element-binding protein 1	MULTI-MSMS	04307_BF6_P048409_S00_I00_U10_R1_TMT10	10	RPMI8226	2	1063.99	2125.96	120690	32.761	0.00061238	1	13226	13226	67.275	51.704	2867800	13267.9	6718.35	9654.43	6534.72	5835.82	10462.4	9354.49	6784.2	14550.8	6004.59	6526.05	12334.4	6268.25	10084.9	6737.46	6268.95	10288.1	9477.47	7105.87	14263.5	5904.22	6577.48	1	1	1
AADPPAENSSAPEAEQGGAE	20	Unmodified	_AADPPAENSSAPEAEQGGAE_	0	P67809	P67809	YBX1	Nuclease-sensitive element-binding protein 1	MULTI-MSMS	04307_BF8_P048411_S00_I00_U02_R1_TMT10	2	L363	2	1063.99	2125.96	120690	31.971	2.5861e-126	2	13519;13935	13519	256.37	234.9	973220000	253910	169897	193466	253997	199924	262613	193268	117305	277671	228894	227818	236110	158846	202347	253289	203249	262595	199228	131088	276874	219246	221866	2	2	2
AADPPAENSSAPEAEQGGAE	20	Unmodified	_AADPPAENSSAPEAEQGGAE_	0	P67809	P67809	YBX1	Nuclease-sensitive element-binding protein 1	MULTI-MSMS	04307_BG5_P048409_S00_I00_U03_R2_TMT10	3	RPMI8226	2	1063.99	2125.96	120690	32.533	0.020981	1	12946	12946	36.292	29.603	6359800	13755.1	12236.6	14445.9	7812.88	15587.1	15184.9	13249.2	15190.1	18526.3	13224.6	12734.4	12820.4	11401.5	14723.8	8392.06	15761.9	14948.7	13740.1	15453	18392.1	12978.4	12502.7	1	1	1
AADPPAENSSAPEAEQGGAE	20	Unmodified	_AADPPAENSSAPEAEQGGAE_	0	P67809	P67809	YBX1	Nuclease-sensitive element-binding protein 1	MULTI-MSMS	04307_BG8_P048411_S00_I00_U03_R1_TMT10	3	L363	2	1063.99	2125.96	120690	32.534	3.7373e-38	1	13457	13457	151.9	136.33	8119400	26838.7	17045.7	21656.7	32336.3	19858.6	28525.2	18899.6	13888.9	34021.6	28978.7	23477.8	24966.2	15962.6	22495.4	31849.4	20329.1	28841.8	19716.9	15436	33541.2	27717.5	23046.2	1	1	1
AADPPAENSSAPEAEQGGAE	20	Unmodified	_AADPPAENSSAPEAEQGGAE_	0	P67809	P67809	YBX1	Nuclease-sensitive element-binding protein 1	MULTI-MSMS	04307_BG9_P048411_S00_I00_U11_R1_TMT10	11	L363	2	1063.99	2125.96	120690	32.29	0.011239	1	12905	12905	41.644	26.072	2326700	3078.92	1600.15	2469.38	3571.63	69568.2	2996.21	1703.56	912.7	2729.39	2646.47	1197.45	2863.99	1500.48	3509.06	3495.59	65148.7	3027.99	5310.46	1098.1	2672.21	2516.65	1208.89	1	1	1
AADPPAENSSAPEAEQGGAE	20	Phospho (STY)	_AADPPAENSpSAPEAEQGGAE_	0	P67809	P67809	YBX1	Nuclease-sensitive element-binding protein 1	MULTI-MSMS	04307_BB4_P048408_S00_I00_U02_R1_TMT11	2	AMO-1	2	1103.97	2205.92	115810	32.471	0.0016767	1	12825	12825	57.745	45.184	86227000	0	30175.3	37454.6	17645.2	15898.7	17693	16399.4	13633.3	22018.5	26131.5	22790.2	0	28109.9	35106.2	18885.5	17525.9	17853.5	16800.4	14517.1	22187	25040	22000.9	0	1	1
AADPPAENSSAPEAEQGGAE	20	Phospho (STY)	_AADPPAENSpSAPEAEQGGAE_	0	P67809	P67809	YBX1	Nuclease-sensitive element-binding protein 1	MULTI-MSMS	04307_BB7_P048410_S00_I00_U02_R1_TMT10	2	ARH77	2	1103.97	2205.92	115810	32.854	1.5663e-29	1	13575	13575	146.64	133.66	36753000	0	20596.3	57581.1	0	20603.2	35449.4	45950.1	27399.8	34699.6	32355.5	29708.2	0	19133.6	53917	0	23880.7	33461.2	44964	28567.5	35602.2	31437.4	28881.2	0	1	1
AADPPAENSSAPEAEQGGAE	20	Phospho (STY)	_AADPPAENSpSAPEAEQGGAE_	0	P67809	P67809	YBX1	Nuclease-sensitive element-binding protein 1	MULTI-MSMS	04307_BF5_P048409_S00_I00_U02_R1_TMT10	2	RPMI8226	2	1103.97	2205.93	115810	33.109	3.9231e-15	2	13936;13669	13936	121.82	108.84	96898000	30794.9	28137.7	42775.5	11149.1	32386.4	31130.3	10624.9	30034.6	33255.8	27366.5	28353.4	28780.1	26192	42652.7	12870.4	33097.8	30321.1	12643	30648.4	32654.1	26872.5	27568.7	2	2	2
AADPPAENSSAPEAEQGGAE	20	Phospho (STY)	_AADPPAENSpSAPEAEQGGAE_	0	P67809	P67809	YBX1	Nuclease-sensitive element-binding protein 1	MULTI-MSMS	04307_BF8_P048411_S00_I00_U02_R1_TMT10	2	L363	2	1103.97	2205.93	115810	32.525	3.2248e-08	1	13820	13820	97.271	85.125	21771000	23477.1	21716.6	16663.3	27390.1	16793.1	25852.3	23166.4	9290.92	23217.3	17779	21738.9	21822.1	20285.1	17544.1	27516.9	17271.6	25947	23186	10649.4	23562.4	17037	21060.6	1	1	1
AADPVPSFDESSQDTSEK	18	Phospho (STY)	_AADPVPSFDEpSSQDTSEK_	0	Q96QE3-2;Q96QE3	Q96QE3-2	ATAD5	ATPase family AAA domain-containing protein 5	MULTI-MSMS	04307_BC5_P048408_S00_I00_U11_R1_TMT11	11	AMO-1	2	1224.57	2447.12	230220	56.631	2.4517e-05	1	24503	24503	91.657	70.123	23456000	8828.96	28638.6	25251	19371.8	6374.61	11077.8	11790.6	3986.27	8629.22	18822.1	19709.7	8348.12	26688.2	24291.4	20292.2	7778.07	11589.4	11585.8	4902.82	9351.52	17795.6	18676.8	1	1	1
AADPVPSFDESSQDTSEK	18	Phospho (STY)	_AADPVPSFDEpSSQDTSEK_	0	Q96QE3-2;Q96QE3	NaN	ATAD5	ATPase family AAA domain-containing protein 5	MSMS	04307_BE7_P048410_S00_I00_U05_R1_TMT10	5	ARH77	2	1224.57	2447.12	NaN	56.464	0.0056523	1	24915	24915	NaN	NaN	0	11289.6	26388.8	26875	22482	19292.4	48854.8	5273.04	10223.9	10824.4	22313.5	18598.6	10634.4	24609	26172.4	23602.3	19774	47062.9	6262.46	12920.9	11074.4	21323.1	17714.1	1	1	1
AADPVPSFDESSQDTSEK	18	Phospho (STY)	_AADPVPSFDEpSSQDTSEK_	0	Q96QE3-2;Q96QE3	Q96QE3-2	ATAD5	ATPase family AAA domain-containing protein 5	MULTI-MSMS	04307_BF7_P048410_S00_I00_U06_R1_TMT10	6	ARH77	2	1224.57	2447.12	230220	56.761	3.4681e-19	1	24693	24693	135.09	116.01	28453000	24343.9	27525	58286.4	20803	43105.4	53275.5	29969.2	14430.5	14289.7	31284.4	27407	22933.6	25658.6	56769.6	22179.1	44532.1	51166.2	30612.3	17370.3	15738.3	29899.7	26047.8	1	1	1
AADPVPSFDESSQDTSEK	18	Phospho (STY)	_AADPVPSFDEpSSQDTSEK_	0	Q96QE3-2;Q96QE3	Q96QE3-2	ATAD5	ATPase family AAA domain-containing protein 5	MULTI-MSMS	04307_BG6_P048409_S00_I00_U11_R1_TMT10	11	RPMI8226	2	1224.57	2447.12	230220	56.815	0.0056523	1	25266	25266	52.823	30.609	13218000	10222.4	11250.2	9465.34	12371.7	19739.5	19866.7	7551.55	11413.3	16967.7	50105.1	39159.7	9518.23	10501.9	9872.55	12652.6	19194.1	19500.1	8602.59	13278.6	17719.6	47299.6	37101.5	1	1	1
AADPVPSFDESSQDTSEK	18	Phospho (STY)	_AADPVPSFDEpSSQDTSEK_	0	Q96QE3-2;Q96QE3	Q96QE3-2	ATAD5	ATPase family AAA domain-containing protein 5	MULTI-MSMS	04307_BG9_P048411_S00_I00_U11_R1_TMT10	11	L363	2	1224.57	2447.12	NaN	56.658	0.0056523	1	24478	24478	NaN	NaN	7549800	10421.1	4039.73	2005.56	4482.91	6358.02	6024.64	5016.64	2350.89	4257.83	14248.6	11922	9646.29	3771.16	2747.93	4564.64	6184.13	5933.71	5138.74	2957.58	4665.09	13444	11264.8	1	1	1
AADRLPNLSSPSAEGPPGPPSGPAPR	26	Phospho (STY)	_AADRLPNLSpSPSAEGPPGPPSGPAPR_	1	O60784;O60784-3;O60784-4;O60784-2	O60784	TOM1	Target of Myb protein 1	MULTI-MSMS	04307_BC7_P048410_S00_I00_U03_R1_TMT10	3	ARH77	3	935.47	2803.39	88918	54.05	0.000773	2	25571;25520	25571	73.126	64.939	143806000	17706.5	5275.23	29741.9	40436.7	59795.6	61468.6	0	0	0	158.69	31142.5	16586.3	4966.22	29897.8	39072.1	57549.9	59593.2	0	0	0	0	29013.1	2	1	2
AADRLPNLSSPSAEGPPGPPSGPAPR	26	Phospho (STY)	_AADRLPNLSpSPSAEGPPGPPSGPAPR_	1	O60784;O60784-3;O60784-4;O60784-2	O60784	TOM1	Target of Myb protein 1	MULTI-MSMS	04307_BD7_P048410_S00_I00_U04_R1_TMT10	4	ARH77	3	935.47	2803.39	88918	53.89	0.0026612	2	23882;24094	23882	56.68	43.088	80560000	12687	6090.86	15030.4	25783.3	26431.1	31744.5	5579.47	8817.61	5273.3	8795.05	12928.6	11837.5	5757.04	15339.5	24999.2	25729.7	31318.4	6744.64	10261.2	5678.12	8601.91	12238	2	2	2
AADRLPNLSSPSAEGPPGPPSGPAPR	26	Phospho (STY)	_AADRLPNLSpSPSAEGPPGPPSGPAPR_	1	O60784;O60784-3;O60784-4;O60784-2	O60784	TOM1	Target of Myb protein 1	MULTI-MSMS	04307_BG5_P048409_S00_I00_U03_R2_TMT10	3	RPMI8226	3	935.469	2803.39	88918	54.164	9.6669e-06	1	24301	24301	88.395	71.457	51108000	0	3017.98	4517.72	7947.31	16556	10984.6	14195.8	12143.5	11259.5	0	11710.8	0	2834.52	4439.48	7804.05	16089	10981.3	14441.1	11957.2	11602.2	0	11303.4	0	1	1
AADRLPNLSSPSAEGPPGPPSGPAPR	26	Phospho (STY)	_AADRLPNLSpSPSAEGPPGPPSGPAPR_	1	O60784;O60784-3;O60784-4;O60784-2	O60784	TOM1	Target of Myb protein 1	MULTI-MSMS	04307_BG8_P048411_S00_I00_U03_R1_TMT10	3	L363	3	935.469	2803.39	88918	53.725	0.0039526	2	24285;24230	24285	49.525	38.621	48082000	7844.92	13963	1781.09	7702.55	12252.6	19389.8	8833.82	6412.92	9990.28	17111.4	44080.9	7260.64	13005.6	2047.54	8473.47	11745.7	18656.3	9183.33	7580.05	11447.3	16293.1	41457.5	2	2	1
AADRLPNLSSPSAEGPPGPPSGPAPR	26	Phospho (STY)	_AADRLPNLpSSPSAEGPPGPPSGPAPR_	1	O60784;O60784-3;O60784-4;O60784-2	O60784	TOM1	Target of Myb protein 1	MULTI-MSMS	04307_BD4_P048408_S00_I00_U04_R1_TMT11	4	AMO-1	3	935.469	2803.39	88918	53.506	0.0030871	1	22916	22916	53.968	39.807	10244000	1256.51	0	1389.77	7354.74	5748.04	10249	2516.2	1629.09	2424.7	6737.06	11418.4	1171.64	0	1470.95	7024.04	5514.43	10024.3	2720.44	2289.16	2822.76	6377.96	10733.3	1	0	1
AADSDDGAVSAPAASDGGVSK	21	Unmodified	_AADSDDGAVSAPAASDGGVSK_	0	Q96GM8	Q96GM8	TOE1	Target of EGR1 protein 1	MULTI-MSMS	04307_BA6_P048409_S00_I00_U05_R1_TMT10	5	RPMI8226	2	1153.58	2305.15	247900	40.186	6.1097e-29	1	16895	16895	139.65	116.93	70054000	60089.9	74744	100823	22561.4	60926.9	47420.2	42140.4	41943.9	45884	49257.9	56972.5	56287.7	69549	99371.3	27070.5	64054.9	46446.2	43880.7	43347.7	46954.6	47869.7	54691.4	1	1	1
AADSDDGAVSAPAASDGGVSK	21	Unmodified	_AADSDDGAVSAPAASDGGVSK_	0	Q96GM8	Q96GM8	TOE1	Target of EGR1 protein 1	MULTI-MSMS	04307_BA9_P048411_S00_I00_U05_R1_TMT10	5	L363	2	1153.58	2305.14	247900	40.199	1.8644e-06	1	16739	16739	89.013	74.855	35115000	15151.1	12624.8	11129.4	16532.7	14205.1	20278.1	12578.9	8402.25	21580	23143.8	23382.3	14085.8	11794.9	11719.4	16644.7	14253.8	20072	13140.7	9671.71	21633.2	22025.8	22538.5	1	1	1
AADSDDGAVSAPAASDGGVSK	21	Unmodified	_AADSDDGAVSAPAASDGGVSK_	0	Q96GM8	Q96GM8	TOE1	Target of EGR1 protein 1	MULTI-MSMS	04307_BD7_P048410_S00_I00_U04_R1_TMT10	4	ARH77	2	1153.58	2305.14	247900	40.498	3.3775e-47	1	17126	17126	166.9	145.27	49227000	5734.6	29898.4	69108.6	6526.2	37552.4	54024.8	35931.9	18323.1	18768.7	28511.7	29631.7	5815.25	27811	65367.4	9015.12	40152.7	51070	36016.1	20973.4	20272.2	27462.9	28273.8	1	1	1
AADSDDGAVSAPAASDGGVSK	21	Unmodified	_AADSDDGAVSAPAASDGGVSK_	0	Q96GM8	Q96GM8	TOE1	Target of EGR1 protein 1	MULTI-MSMS	04307_BE4_P048408_S00_I00_U05_R1_TMT11	5	AMO-1	2	1153.58	2305.15	247900	40.358	2.3412e-06	1	16471	16471	87.18	73.752	32742000	2021.58	19248.6	17152.5	13727.3	10824	11769	9009.37	7583.32	10523	14357.1	14973.5	1996.26	17940.4	16290.4	14363.9	11372	11965.1	9288.97	8175.38	10814.5	13761.3	14322.3	1	1	1
AADSDDGAVSAPAASDGGVSK	21	Phospho (STY)	_AADpSDDGAVSAPAASDGGVSK_	0	Q96GM8	Q96GM8	TOE1	Target of EGR1 protein 1	MULTI-MSMS	04307_BC5_P048408_S00_I00_U11_R1_TMT11	11	AMO-1	2	1193.56	2385.11	237620	42.539	1.5337e-38	1	17566	17566	153.86	137.12	56614000	0	89680.6	83375.5	53378.9	46468.4	47191.8	49344.1	40039	56529.4	72433	58336.8	0	83545.9	78303.1	56923.5	49679	48091.9	50170.3	42243.9	57272.1	69500.1	56322.2	0	1	1
AADSDDGAVSAPAASDGGVSK	21	Phospho (STY)	_AADpSDDGAVSAPAASDGGVSK_	0	Q96GM8	NaN	TOE1	Target of EGR1 protein 1	MSMS	04307_BG6_P048409_S00_I00_U11_R1_TMT10	11	RPMI8226	2	1193.56	2385.11	NaN	43.907	1.5337e-38	1	18607	18607	NaN	NaN	0	12376.7	12558.9	18253.8	2798.43	12409.5	8794.42	6225.45	9459.5	8100.6	11412	10370.8	11574.8	11682.3	18123.7	3633.31	12849.1	8566.08	6702.79	9680.85	8248.69	11079.8	9947.1	1	1	1
AADSDDGAVSAPAASDGGVSK	21	Phospho (STY)	_AADpSDDGAVSAPAASDGGVSK_	0	Q96GM8	NaN	TOE1	Target of EGR1 protein 1	MSMS	04307_BG6_P048409_S00_I00_U11_R1_TMT10	11	RPMI8226	2	1193.56	2385.11	NaN	44.076	0.00023123	1	18692	18692	NaN	NaN	0	23850.8	20085.2	30158.1	2833.26	8587.56	7765.77	5639.67	7247.05	9052.42	24840.7	15028.3	22268.1	18677.1	30034.2	4182.14	9986.96	7561.67	5987.78	7954.03	9294.77	23567.7	14323.9	1	1	1
AADSDDGAVSAPAASDGGVSK	21	Phospho (STY)	_AADpSDDGAVSAPAASDGGVSK_	0	Q96GM8	Q96GM8	TOE1	Target of EGR1 protein 1	MULTI-MSMS	04307_BG9_P048411_S00_I00_U11_R1_TMT10	11	L363	2	1193.56	2385.11	237620	43.573	1.5337e-38	2	18198;18256	18198	75.97	64.45	18719400	19184.9	12997.8	15730	21614	15052	18225.7	17362	6025.08	23771.2	22389.8	18240.3	17848.3	12160.5	16324.6	21389.3	15443.6	18422.8	17708.1	7310.71	23689.3	21221.5	17815.5	2	2	2
AADSICDGDLVDSQIR	16	Unmodified	_AADSICDGDLVDSQIR_	0	P35251-2;P35251	P35251-2	RFC1	Replication factor C subunit 1	MULTI-MSMS	04307_BA6_P048409_S00_I00_U05_R1_TMT10	5	RPMI8226	2	982.483	1962.95	132020	56.188	1.0282e-15	1	25409	25409	129.84	109.53	113220000	21351.1	29753.5	23568.7	17222.4	37735.2	27086.6	26770.4	30505.3	32155.3	37515.1	35926.2	19908.7	27716.3	24111.9	18600.4	37334.4	26944.8	27920.8	31170.6	32628.3	36398.5	34596.1	1	1	1
AADSICDGDLVDSQIR	16	Unmodified	_AADSICDGDLVDSQIR_	0	P35251-2;P35251	P35251-2	RFC1	Replication factor C subunit 1	MULTI-MSMS	04307_BA9_P048411_S00_I00_U05_R1_TMT10	5	L363	2	982.483	1962.95	132020	56.373	1.6744e-12	1	24665	24665	125.28	109.53	53949000	35844.2	28962.6	24958	30327.6	26861	40575.3	36161.3	24791.7	43904.5	22601	27642.7	33313.8	27030.3	26352.7	30993.1	27501.3	40172.3	36469.3	26115.4	43695.8	22192.6	27264	1	1	1
AADSICDGDLVDSQIR	16	Unmodified	_AADSICDGDLVDSQIR_	0	P35251-2;P35251	P35251-2	RFC1	Replication factor C subunit 1	MULTI-MSMS	04307_BE4_P048408_S00_I00_U05_R1_TMT11	5	AMO-1	2	982.484	1962.95	132020	56.543	2.0184e-32	1	24335	24335	182.02	161.15	21733000	26027.5	28409.1	31794.1	23580.4	16960.8	21436.8	21852	23457.6	23469	23681.2	17929.3	24292.1	26490.6	31841.1	24363.4	18311.8	21922.9	21979	23848.1	23591.1	23149.5	17515.2	1	1	1
AADSICDGDLVDSQIR	16	Unmodified	_AADSICDGDLVDSQIR_	0	P35251-2;P35251	P35251-2	RFC1	Replication factor C subunit 1	MULTI-MSMS	04307_BE7_P048410_S00_I00_U05_R1_TMT10	5	ARH77	2	982.483	1962.95	132020	56.424	9.2712e-16	1	24894	24894	130.56	112.25	76816000	29031	19027.4	46898.9	25947.1	20264.7	32115.3	38896.8	32780.7	26621.9	24228.6	21140.5	27180.6	17780.4	46192.2	26071.5	22740.1	32211.9	38122.3	33180.1	27409.3	24046.3	20616.9	1	1	1
AADSQNSGEGNTGAAESSFSQEVSR	25	Unmodified	_AADSQNSGEGNTGAAESSFSQEVSR_	0	P12270	NaN	TPR	Nucleoprotein TPR	MSMS	04307_BB9_P048411_S00_I00_U06_R1_TMT10	6	L363	3	905.748	2714.22	NaN	44.104	0.046698	1	18822	18822	NaN	NaN	0	2931.25	1778.79	3239.22	3675.19	2386.05	5836.27	2172.62	4378.34	4517.94	2717.21	3361.29	2733.26	1666.89	3274.41	3647.26	2478.71	5754.18	2291.25	4501.07	4448.91	2725.69	3287.63	1	1	1
AADSQNSGEGNTGAAESSFSQEVSR	25	Unmodified	_AADSQNSGEGNTGAAESSFSQEVSR_	0	P12270	P12270	TPR	Nucleoprotein TPR	MULTI-MSMS	04307_BC5_P048408_S00_I00_U11_R1_TMT11	11	AMO-1	3	905.748	2714.22	92104	43.549	0.046698	1	18071	18071	23.44	14.344	8179400	0	7343.79	6125.4	5832.91	12337.7	16707.2	3810.67	2123.59	6580.56	3291.95	3697.55	0	6846.89	5877.72	6218.69	11986.6	15949.1	4402.33	3003.69	6461.43	3171.18	3670.71	0	1	1
AADSQNSGEGNTGAAESSFSQEVSR	25	Unmodified	_AADSQNSGEGNTGAAESSFSQEVSR_	0	P12270	NaN	TPR	Nucleoprotein TPR	MSMS	04307_BG6_P048409_S00_I00_U11_R1_TMT10	11	RPMI8226	3	905.748	2714.22	NaN	43.601	1.353e-06	1	18454	18454	NaN	NaN	0	10932	16252.8	25883.4	7791	20048.3	18139.7	19399.2	21542.5	21557.2	10378.2	16424.3	10296.5	15134	25231.7	8699.26	20774.9	17838.9	19795.8	21476.5	21638.2	10609.1	16046.9	1	1	1
AADSQNSGEGNTGAAESSFSQEVSR	25	Unmodified	_AADSQNSGEGNTGAAESSFSQEVSR_	0	P12270	NaN	TPR	Nucleoprotein TPR	MSMS	04307_BG7_P048410_S00_I00_U07_R1_TMT10	7	ARH77	3	905.748	2714.22	NaN	43.443	1.353e-06	1	18352	18352	NaN	NaN	0	4801.51	2627.56	5342.85	6979.09	8173.03	6879.8	11094.4	9145.19	5834.09	5919.26	8851.04	4477.46	2468.06	5457.71	6810.5	8233.78	7035.83	10942.7	9117.36	6284.09	5921.55	8453.1	1	1	1
AADSQNSGEGNTGAAESSFSQEVSR	25	Unmodified	_AADSQNSGEGNTGAAESSFSQEVSR_	0	P12270	P12270	TPR	Nucleoprotein TPR	MULTI-MSMS	04307_BG9_P048411_S00_I00_U11_R1_TMT10	11	L363	3	905.748	2714.22	92104	43.278	1.353e-06	1	18055	18055	95.366	78.436	15368000	10641.1	9536.17	10583.5	14704.8	10087.9	16728.5	10922.2	7416.07	16186.8	8226.79	12501.3	9913.57	8917.58	10811.2	14665.4	10334.8	16635.2	11211.5	8107.81	16094.7	8011.87	12206.6	1	1	1
AADTDGDGQVNYEEFVR	17	Unmodified	_AADTDGDGQVNYEEFVR_	0	P27482	P27482	CALML3	Calmodulin-like protein 3	MULTI-MSMS	04307_BA8_P048410_S00_I00_U09_R1_TMT10	9	ARH77	2	1057.99	2113.97	121450	57.386	0.033888	1	24803	24803	37.426	23.763	4184000	3778.32	3282.96	3874.57	5092.72	6467.72	2797.3	2563.87	2617.6	0	11148.5	14094.1	3520.87	3070.12	3987.9	5033.06	6338.12	2975.13	2702.87	2937.56	0	10551	13124	1	1	1
AADTDGDGQVNYEEFVR	17	Unmodified	_AADTDGDGQVNYEEFVR_	0	P27482	P27482	CALML3	Calmodulin-like protein 3	MULTI-MSMS	04307_BE5_P048409_S00_I00_U01_R1_TMT10	1	RPMI8226	2	1057.99	2113.97	121450	57.409	0.0043854	1	24635	24635	55.452	40.762	73966000	11855.7	13298.7	11110.7	2922.05	6746.61	13616.1	13204.9	12857.8	12912.5	2641.48	0	11040	12370.3	11347.8	3872.86	7304.38	13135.3	13058.1	12865.4	12627.5	3004.09	0	1	1	1
AADTDGDGQVNYEEFVR	17	Unmodified	_AADTDGDGQVNYEEFVR_	0	P27482	P27482	CALML3	Calmodulin-like protein 3	MULTI-MSMS	04307_BF5_P048409_S00_I00_U02_R1_TMT10	2	RPMI8226	2	1057.99	2113.97	121450	57.401	0.0022123	1	27693	27693	62.14	48.478	24384000	35103.8	32624.7	53860	10776.4	23095.9	27498.1	33816.6	40415.8	52604	9386.31	11584.3	32845	30360.6	53179.5	12785	25677.6	27152.6	34365.8	39632.2	51095.6	10457.6	12576.4	1	1	1
AADTEEMDIEMDSGDEA	17	Oxidation (M),Phospho (STY)	_AADTEEMDIEM(ox)DpSGDEA_	0	Q9UBB5	Q9UBB5	MBD2	Methyl-CpG-binding domain protein 2	MULTI-MSMS	04307_BB4_P048408_S00_I00_U02_R1_TMT11	2	AMO-1	2	1077.4	2152.78	119000	49.67	9.0086e-05	1	21324	21324	100.72	94.189	14491000	0	67981.5	69517.7	60025.8	40392.7	49046.2	87611.9	65735.7	100995	49184.4	51564.7	0	63404.2	65311.4	61630.5	44128.7	50804.3	86896.6	65711.6	100239	48781	51500.8	0	1	1
AADTEEMDIEMDSGDEA	17	Oxidation (M),Phospho (STY)	_AADTEEMDIEM(ox)DpSGDEA_	0	Q9UBB5	Q9UBB5	MBD2	Methyl-CpG-binding domain protein 2	MULTI-MSMS	04307_BB7_P048410_S00_I00_U02_R1_TMT10	2	ARH77	2	1077.4	2152.79	119000	50.354	3.409e-11	1	23562	23562	118.51	109.78	8789100	3535.49	20371.4	58161.4	0	40234.1	49925.4	55812	52147.9	49090.4	42986.5	36545.8	3701.19	18923.8	55035.9	0	42493.2	47470.2	55630.2	52852.1	49750.6	42415.4	35743.9	1	1	1
AADTEEMDIEMDSGDEA	17	Oxidation (M),Phospho (STY)	_AADTEEMDIEM(ox)DpSGDEA_	0	Q9UBB5	Q9UBB5	MBD2	Methyl-CpG-binding domain protein 2	MULTI-MSMS	04307_BF5_P048409_S00_I00_U02_R1_TMT10	2	RPMI8226	2	1077.4	2152.79	119010	50.211	4.8441e-12	1	23750	23750	125.74	118.54	14422000	28302	37191.3	55417	18080	40957.3	33878.5	35429.4	47496	39552.3	38849	45770.3	26570.3	34632	54365.3	20028.3	42489.8	33697.6	36386.7	47492	40305.3	38348	44028.2	1	1	1
AADTEEMDIEMDSGDEA	17	Oxidation (M),Phospho (STY)	_AADTEEMDIEM(ox)DpSGDEA_	0	Q9UBB5	Q9UBB5	MBD2	Methyl-CpG-binding domain protein 2	MULTI-MSMS	04307_BF8_P048411_S00_I00_U02_R1_TMT10	2	L363	2	1077.4	2152.79	119000	49.865	3.3395e-16	2	23655;23647	23655	136.48	127.19	24910000	97460.9	78423.2	87535.2	112283	89931.6	123771	94864.5	56956.9	132438	96701.4	100642	90727.4	73303.7	90225.5	112319	91657.3	123342	97239	63012.6	131861	92930.2	98341.4	2	2	2
AADTEEMDIEMDSGDEA	17	Phospho (STY)	_AADTEEMDIEMDpSGDEA_	0	Q9UBB5	Q9UBB5	MBD2	Methyl-CpG-binding domain protein 2	MULTI-MSMS	04307_BB4_P048408_S00_I00_U02_R1_TMT11	2	AMO-1	2	1069.4	2136.8	120000	57.731	3.0101e-12	1	24967	24967	121.76	118.1	35321000	0	98195.5	95736.8	81696.6	45622.7	51672.2	122693	82642.7	115045	62768	63220.6	0	91565.2	89803.9	84056.8	51482.2	54963.3	120280	82098.6	115360	62054.5	62846.8	0	1	1
AADTEEMDIEMDSGDEA	17	Phospho (STY)	_AADTEEMDIEMDpSGDEA_	0	Q9UBB5	Q9UBB5	MBD2	Methyl-CpG-binding domain protein 2	MULTI-MSMS	04307_BB7_P048410_S00_I00_U02_R1_TMT10	2	ARH77	2	1069.4	2136.79	120000	58.466	6.7274e-25	2	28058;28084	28058	150.12	144.01	16810200	3701.61	47573.4	164276	5718.58	106598	117338	170973	125275	110627	87087.7	94791.5	4045.04	44234.5	154824	10451.1	113781	112320	168282	126341	114579	86739.3	92149.6	1	2	2
AADTEEMDIEMDSGDEA	17	Phospho (STY)	_AADTEEMDIEMDpSGDEA_	0	Q9UBB5	NaN	MBD2	Methyl-CpG-binding domain protein 2	MSMS	04307_BF5_P048409_S00_I00_U02_R1_TMT10	2	RPMI8226	2	1069.4	2136.79	NaN	58.442	5.1287e-06	1	28260	28260	NaN	NaN	0	23330.6	30171.9	38842.8	17789.2	37235.8	31713	32204.2	37031.4	41730.3	36495.7	38373.6	21852	28107.3	38489.8	19228.5	37930	31429.9	33258.3	37506.3	41910.4	35671.9	37201.4	1	1	1
AADTEEMDIEMDSGDEA	17	Phospho (STY)	_AADTEEMDIEMDpSGDEA_	0	Q9UBB5	Q9UBB5	MBD2	Methyl-CpG-binding domain protein 2	MULTI-MSMS	04307_BF8_P048411_S00_I00_U02_R1_TMT10	2	L363	2	1069.4	2136.79	120000	58.022	5.1287e-06	1	28062	28062	104.17	101.93	9978900	44389.2	50044.9	51511.3	70067.1	52105.4	57320.7	55895.6	29713	83071	48159.4	58044.2	41409.1	46772	52100.6	69871.2	53176.8	58311.3	57408.5	32406	82352.7	46336.7	56942.2	1	1	1
AADVEPSSPEPK	12	Phospho (STY)	_AADVEPSpSPEPK_	0	F8W0I5;Q92617-4;Q92617-2;Q92617-3;Q92617-5;Q92617-6;Q92617;A8MRT5;C9JG80;A6NJU9;E5RHQ5	F8W0I5	NPIPB3;NPIPB5;NPIPB4;NPIPB11	Nuclear pore complex-interacting protein family member B3;Nuclear pore complex-interacting protein family member B5;Nuclear pore complex-interacting protein family member B4;Putative NPIP-like protein LOC613037;Nuclear pore complex-interacting protein family member B11	MULTI-MSMS	04307_BH4_P048408_S00_I00_U08_R1_TMT11	8	AMO-1	2	882.945	1763.88	350520	39.387	0.00028908	1	16375	16375	106.49	84.619	4284500	0	34622.5	32647.8	91236.8	39748.2	72746.3	25972.3	21668.2	30227.2	26629.9	27656.5	0	32518.1	30963.4	88796.2	39743.8	73785.7	27221.6	25076.8	30468	25837.8	26816.7	0	1	1
AADVSVTHRPPLSPK	15	Acetyl (Protein N-term),Phospho (STY)	_(ac)AADVSVTHRPPLpSPK_	1	Q8IY67-2;Q8IY67;Q8IY67-3	Q8IY67-2	RAVER1	Ribonucleoprotein PTB-binding 1	MULTI-MSMS	04307_BB5_P048408_S00_I00_U10_R1_TMT11	10	AMO-1	3	642.673	1925	134890	48.569	5.8883e-05	1	20411	20411	54.004	44.721	5653300	29798.3	34751.8	37596.7	24194.8	19715.3	19764.2	20761.5	17873.6	19807.5	24039.8	19362.1	27820.4	32387.6	37573.2	25360.7	21207.8	20279.5	20991.3	18538.6	20177.5	23255.3	18728.6	1	1	1
AADVSVTHRPPLSPK	15	Acetyl (Protein N-term),Phospho (STY)	_(ac)AADVSVTHRPPLpSPK_	1	Q8IY67-2;Q8IY67;Q8IY67-3	Q8IY67-2	RAVER1	Ribonucleoprotein PTB-binding 1	MULTI-MSMS	04307_BB6_P048409_S00_I00_U06_R1_TMT10	6	RPMI8226	3	642.671	1924.99	134890	49.021	4.0257e-05	2	21521;21353	21521	63.145	55.234	59878000	71563.7	90851.9	139714	62944.5	329287	151610	170560	380261	328739	166080	283665	67181.9	84670.2	140244	67500.2	320209	153461	186472	369333	325791	171239	275681	2	2	2
AADVSVTHRPPLSPK	15	Acetyl (Protein N-term),Phospho (STY)	_(ac)AADVSVTHRPPLpSPK_	1	Q8IY67-2;Q8IY67;Q8IY67-3	Q8IY67-2	RAVER1	Ribonucleoprotein PTB-binding 1	MULTI-MSMS	04307_BB9_P048411_S00_I00_U06_R1_TMT10	6	L363	3	642.671	1924.99	134890	48.663	7.2579e-10	1	21095	21095	61.102	47.749	87795000	36569.7	50184.3	39251	37356.8	74340.7	69848.4	35641.5	30127.1	102672	71793.5	119528	34090.8	46779.4	40393.3	39497.2	72686.2	67956.5	40335.5	34193	102190	68368.6	114958	1	1	1
AADVSVTHRPPLSPK	15	Acetyl (Protein N-term),Phospho (STY)	_(ac)AADVSVTHRPPLpSPK_	1	Q8IY67-2;Q8IY67;Q8IY67-3	Q8IY67-2	RAVER1	Ribonucleoprotein PTB-binding 1	MULTI-MSMS	04307_BC6_P048409_S00_I00_U07_R1_TMT10	7	RPMI8226	3	642.672	1925	134890	48.806	6.3468e-10	2	21322;21318	21322	77.08	65.103	330500000	54619.4	114701	100765	31224.1	258141	108567	136352	340606	180498	194073	237211	51231.3	106716	101665	38898.8	250560	110573	146190	330681	183934	195734	227358	2	2	2
AADVSVTHRPPLSPK	15	Acetyl (Protein N-term),Phospho (STY)	_(ac)AADVSVTHRPPLpSPK_	1	Q8IY67-2;Q8IY67;Q8IY67-3	NaN	RAVER1	Ribonucleoprotein PTB-binding 1	MULTI-MSMS	04307_BC8_P048410_S00_I00_U11_R1_TMT10	11	ARH77	3	642.672	1925	NaN	49.756	0.00062385	1	21365	21365	NaN	NaN	3849800	11726.1	6697.81	18467.3	13516.7	11219.1	16478.5	12531.4	12324.2	9866.38	13556.2	9745.87	10975.2	6275.26	18256.7	13350.7	11909.1	16439.6	12568.1	12849	10150.5	13206.3	9423.52	1	1	1
AADVSVTHRPPLSPK	15	Acetyl (Protein N-term),Phospho (STY)	_(ac)AADVSVTHRPPLpSPK_	1	Q8IY67-2;Q8IY67;Q8IY67-3	Q8IY67-2	RAVER1	Ribonucleoprotein PTB-binding 1	MULTI-MSMS	04307_BC9_P048411_S00_I00_U07_R1_TMT10	7	L363	3	642.673	1925	134890	48.944	3.5822e-05	1	21333	21333	67.645	58.133	85480000	20391.2	37867.9	19252.6	27504.6	34114.2	54394	22874.8	23359	58716.2	58467.2	58172.5	18989.4	35296	19965.9	29189.5	33594	52820.5	24948.2	26607.5	58153.1	55651.3	56188.1	1	1	1
AADVSVTHRPPLSPK	15	Acetyl (Protein N-term),Phospho (STY)	_(ac)AADVSVTHRPPLpSPK_	1	Q8IY67-2;Q8IY67;Q8IY67-3	Q8IY67-2	RAVER1	Ribonucleoprotein PTB-binding 1	MULTI-MSMS	04307_BD5_P048408_S00_I00_U12_R1_TMT11	12	AMO-1	3	642.673	1925	134890	48.314	9.9938e-16	1	20630	20630	89.468	79.938	318390000	165708	175526	212982	161377	85817.2	90995.7	119956	75836	101985	129633	101854	154737	163731	212252	164572	96045.7	96305.9	119419	79874.8	104546	124556	98446.9	1	1	1
AADVSVTHRPPLSPK	15	Acetyl (Protein N-term),Phospho (STY)	_(ac)AADVSVTHRPPLpSPK_	1	Q8IY67-2;Q8IY67;Q8IY67-3	Q8IY67-2	RAVER1	Ribonucleoprotein PTB-binding 1	MULTI-MSMS	04307_BD8_P048410_S00_I00_U12_R1_TMT10	12	ARH77	3	642.673	1925	134890	49.363	6.3468e-10	4	20995;21754;21139;21893	20995	57.499	48.084	1003560000	702379	362725	974152	712481	375531	564314	551004	425619	521955	537159	430944	656412	339769	966367	699889	423500	578457	549261	445540	528775	520711	419573	4	4	4
AADVSVTHRPPLSPK	15	Acetyl (Protein N-term),Phospho (STY)	_(ac)AADVSVTHRPPLpSPK_	1	Q8IY67-2;Q8IY67;Q8IY67-3	NaN	RAVER1	Ribonucleoprotein PTB-binding 1	MULTI-MSMS	04307_BE4_P048408_S00_I00_U05_R1_TMT11	5	AMO-1	3	642.672	1925	NaN	48.427	0.00062385	1	20441	20441	NaN	NaN	3133500	9991.01	29768	18338	10101.8	11458.3	8347.58	8863.73	9493.24	7139.45	8426.47	13789.3	9370.56	27703.2	18008	11667.8	12032.4	8601.65	9079.02	9598.71	7599.58	8284.49	13103.7	1	1	1
AADVSVTHRPPLSPK	15	Acetyl (Protein N-term),Phospho (STY)	_(ac)AADVSVTHRPPLpSPK_	1	Q8IY67-2;Q8IY67;Q8IY67-3	NaN	RAVER1	Ribonucleoprotein PTB-binding 1	MSMS	04307_BE6_P048409_S00_I00_U09_R1_TMT10	9	RPMI8226	3	642.672	NaN	NaN	49.357	1.7687e-05	1	21517	21517	51.798	37.54	0	60388	84151.1	134848	17272.8	50478.8	48757.8	50219.9	61751	61063.9	100374	85103.3	56816.8	78272	130957	22812.2	56563.7	47809.5	51339.6	63494.3	62595.2	96568.3	81444.3	1	1	1
AADVSVTHRPPLSPK	15	Acetyl (Protein N-term),Phospho (STY)	_(ac)AADVSVTHRPPLpSPK_	1	Q8IY67-2;Q8IY67;Q8IY67-3	Q8IY67-2	RAVER1	Ribonucleoprotein PTB-binding 1	MULTI-MSMS	04307_BF4_P048408_S00_I00_U06_R1_TMT11	6	AMO-1	3	642.671	1924.99	134890	48.233	7.295e-06	2	20338;20646	20338	59.252	49.02	154282000	65745.7	194470	106283	46840.4	79822	29140.9	41029.1	38031.9	36400.5	62648.3	109220	61555.5	180909	105152	57945.6	82000.1	30851.9	43532.7	39081.5	40086.3	60251.8	103112	2	2	2
AADVSVTHRPPLSPK	15	Acetyl (Protein N-term),Phospho (STY)	_(ac)AADVSVTHRPPLpSPK_	1	Q8IY67-2;Q8IY67;Q8IY67-3	NaN	RAVER1	Ribonucleoprotein PTB-binding 1	MULTI-MSMS	04307_BF6_P048409_S00_I00_U10_R1_TMT10	10	RPMI8226	3	642.672	1925	NaN	49.453	0.00062385	1	21779	21779	NaN	NaN	6622900	11465.8	18258	23648.5	9965.14	16043.7	15070.4	19023.6	21637.3	18252.3	16496	18572.3	10773.1	17005.6	23133.2	10827.1	16891	15119.9	19131.8	21579.7	18617.1	16343.8	17939.5	1	1	1
AADVSVTHRPPLSPK	15	Acetyl (Protein N-term),Phospho (STY)	_(ac)AADVSVTHRPPLpSPK_	1	Q8IY67-2;Q8IY67;Q8IY67-3	Q8IY67-2	RAVER1	Ribonucleoprotein PTB-binding 1	MULTI-MSMS	04307_BF7_P048410_S00_I00_U06_R1_TMT10	6	ARH77	3	642.671	1924.99	134890	49.313	9.5141e-06	2	21076;21127	21076	66.893	57.362	69288000	137926	30883.2	157272	160017	433728	221197	122338	113539	96714.9	130823	230422	128646	29300	163100	155022	417577	218187	139661	122359	104757	127224	218105	2	2	2
AADVSVTHRPPLSPK	15	Acetyl (Protein N-term),Phospho (STY)	_(ac)AADVSVTHRPPLpSPK_	1	Q8IY67-2;Q8IY67;Q8IY67-3	Q8IY67-2	RAVER1	Ribonucleoprotein PTB-binding 1	MULTI-MSMS	04307_BG4_P048408_S00_I00_U07_R1_TMT11	7	AMO-1	3	642.672	1925	134890	48.411	1.365e-10	2	20458;20613	20458	83.849	68.461	403040000	202823	919897	314264	171916	230349	124461	143657	199951	121761	253228	336005	189795	855566	311481	227496	237727	130876	149673	201623	133223	245289	317543	2	2	2
AADVSVTHRPPLSPK	15	Acetyl (Protein N-term),Phospho (STY)	_(ac)AADVSVTHRPPLpSPK_	1	Q8IY67-2;Q8IY67;Q8IY67-3	NaN	RAVER1	Ribonucleoprotein PTB-binding 1	MSMS	04307_BG6_P048409_S00_I00_U11_R1_TMT10	11	RPMI8226	3	642.672	1924.99	NaN	49.642	0.0001989	1	21551	21551	NaN	NaN	0	13399.4	25235.7	25033.7	5451.38	13724.8	9141.61	13335.4	20692.2	13025.7	15134.3	14859.8	12570.6	23473.6	24538.2	7013.26	14666.6	9305.12	13548.1	20328.6	13338.3	15029.3	14300.4	1	1	1
AADVSVTHRPPLSPK	15	Acetyl (Protein N-term),Phospho (STY)	_(ac)AADVSVTHRPPLpSPK_	1	Q8IY67-2;Q8IY67;Q8IY67-3	Q8IY67-2	RAVER1	Ribonucleoprotein PTB-binding 1	MULTI-MSMS	04307_BG7_P048410_S00_I00_U07_R1_TMT10	7	ARH77	3	642.673	1925	134890	48.91	4.7257e-08	2	20977;21301	20977	60.034	46.355	445640000	100244	24701	107016	165481	305967	210832	99400.3	100056	60022.2	121683	162241	93445	23575	111618	159538	294665	208579	110457	108892	66794.3	118107	153270	2	2	2
AADVSVTHRPPLSPK	15	Acetyl (Protein N-term),Phospho (STY)	_(ac)AADVSVTHRPPLpSPK_	1	Q8IY67-2;Q8IY67;Q8IY67-3	Q8IY67-2	RAVER1	Ribonucleoprotein PTB-binding 1	MULTI-MSMS	04307_BH6_P048409_S00_I00_U12_R1_TMT10	12	RPMI8226	2	963.506	1925	134970	49.404	0.00014594	1	21448	21448	59.862	36.257	48614000	31968.7	37433.3	38454.2	17828.6	28072.3	30474.9	26817.8	29279.5	32488.7	28920.6	24533.9	29832.6	34855.9	38654	19759.8	29214.9	30106.5	27470.2	29951.9	32496.4	28297.3	23979.9	1	1	1
AADVSVTHRPPLSPK	15	Acetyl (Protein N-term),Phospho (STY)	_(ac)AADVSVTHRPPLpSPK_	1	Q8IY67-2;Q8IY67;Q8IY67-3	Q8IY67-2	RAVER1	Ribonucleoprotein PTB-binding 1	MULTI-MSMS	04307_BH6_P048409_S00_I00_U12_R1_TMT10	12	RPMI8226	3	642.673	1925	134890	49.307	3.2085e-08	2	21394;21628	21394	68.567	56.591	553860000	550711	734105	883802	291204	658561	693542	764135	758470	764968	771318	802425	515564	683342	874633	334327	687651	680164	770229	771288	779746	753770	774290	2	2	2
AADVSVTHRPPLSPK	15	Acetyl (Protein N-term),Phospho (STY)	_(ac)AADVSVTHRPPLpSPK_	1	Q8IY67-2;Q8IY67;Q8IY67-3	Q8IY67-2	RAVER1	Ribonucleoprotein PTB-binding 1	MULTI-MSMS	04307_BH9_P048411_S00_I00_U12_R1_TMT10	12	L363	3	642.673	1925	134890	49.242	7.0667e-08	3	20794;21521;20861	20794	67.43	55.847	471270000	220796	194350	220751	228087	167694	252330	253906	141796	300621	225853	226058	205709	181475	224815	230648	176332	251982	254733	153368	300908	217328	220949	3	3	3
AAEAAAAPAESAAPAAGEEPSKEEGEPK	28	Unmodified	_AAEAAAAPAESAAPAAGEEPSKEEGEPK_	1	P80723	P80723	BASP1	Brain acid soluble protein 1	MULTI-MSMS	04307_BA5_P048408_S00_I00_U09_R1_TMT11	9	AMO-1	3	1108.58	3322.71	260590	41.776	1.4955e-29	1	17208	17208	129.24	114.66	516320000	10879.6	51637.8	52161.1	54136.1	8255.08	8697.17	69834	56739.2	69132.2	30819.7	29348.7	10444	48192.9	49552.5	54371.2	12623.2	12704.7	67650.8	54526.7	68813.4	31164.1	29704.3	1	1	1
AAEAAAAPAESAAPAAGEEPSKEEGEPK	28	Unmodified	_AAEAAAAPAESAAPAAGEEPSKEEGEPK_	1	P80723	P80723	BASP1	Brain acid soluble protein 1	MULTI-MSMS	04307_BB8_P048410_S00_I00_U10_R1_TMT10	10	ARH77	3	1108.58	3322.71	260580	42.347	5.6184e-10	1	17897	17897	104.38	91.582	864570000	16590.1	13767.5	140337	36903.2	92782.2	128152	16766.6	41.9	2998.35	34273.4	47908.7	16379.1	12933.1	133346	37368.8	95554.2	121488	20558.1	8096.71	5409.65	32106.9	44793.1	1	1	1
AAEAAAAPAESAAPAAGEEPSKEEGEPK	28	Unmodified	_AAEAAAAPAESAAPAAGEEPSKEEGEPK_	1	P80723	P80723	BASP1	Brain acid soluble protein 1	MULTI-MSMS	04307_BB8_P048410_S00_I00_U10_R1_TMT10	10	ARH77	4	831.686	3322.72	260490	42.454	4.2265e-14	1	17952	17952	109.06	97.427	27568000	17568.2	9776.71	213847	45121.4	171213	208307	9001.2	3856.76	0	60349.7	69744.4	17831.1	9254.84	203028	45960.5	173043	196643	17227.3	16851.3	0	56592.3	64949.6	1	1	1
AAEAAAAPAESAAPAAGEEPSKEEGEPK	28	Unmodified	_AAEAAAAPAESAAPAAGEEPSKEEGEPK_	1	P80723	P80723	BASP1	Brain acid soluble protein 1	MULTI-MSMS	04307_BE6_P048409_S00_I00_U09_R1_TMT10	9	RPMI8226	3	1108.58	3322.72	260590	42.317	5.055e-79	1	17866	17866	171.73	165.23	417750000	143530	169736	127868	0	568.22	287.85	0	0	78.55	158624	193452	133606	157738	130054	9657.09	8275.63	0	0	0	7637.83	148380	180467	1	1	1
AAEAAAAPAESAAPAAGEEPSKEEGEPK	28	Unmodified	_AAEAAAAPAESAAPAAGEEPSKEEGEPK_	1	P80723	P80723	BASP1	Brain acid soluble protein 1	MULTI-MSMS	04307_BE6_P048409_S00_I00_U09_R1_TMT10	9	RPMI8226	4	831.686	3322.72	260490	42.392	3.533e-14	2	17904;17942	17904	110.31	96.715	34828000	262594	363548	307131	10665.9	11802.1	86.7	0	552.34	702.89	379851	429438	244983	337905	306302	34224.9	29611.5	0	0	11854.2	13348.2	355152	400127	2	2	2
AAEAAAAPAESAAPAAGEEPSKEEGEPK	28	Unmodified	_AAEAAAAPAESAAPAAGEEPSKEEGEPK_	1	P80723	P80723	BASP1	Brain acid soluble protein 1	MULTI-MSMS	04307_BE9_P048411_S00_I00_U09_R1_TMT10	9	L363	3	1108.58	3322.72	260590	42.561	6.4156e-40	1	17591	17591	142.21	130.13	84274000	0	0	0	7980.53	11.37	8969.35	0	0	12324.5	503110	517118	0	0	0	7589.64	0	8744.3	0	11714.5	31737.2	470626	482460	0	0	0
AAEAAPPTQEAQGETEPTEQAPDALEQAADTSR	33	Unmodified	_AAEAAPPTQEAQGETEPTEQAPDALEQAADTSR_	0	Q8N163;Q8N163-2	Q8N163	CCAR2	Cell cycle and apoptosis regulator protein 2	MULTI-MSMS	04307_BA6_P048409_S00_I00_U05_R1_TMT10	5	RPMI8226	3	1203.9	3608.69	67748	51.92	7.5369e-05	1	23190	23190	51.9	43.062	11858000	0	2778.2	5969.56	2455.8	4215.84	0	0	0	3643.77	3484.89	0	0	2591.15	5618.83	2488.98	4288.9	0	0	0	3384.45	3260.23	0	0	1	1
AAEAAPPTQEAQGETEPTEQAPDALEQAADTSR	33	Unmodified	_AAEAAPPTQEAQGETEPTEQAPDALEQAADTSR_	0	Q8N163;Q8N163-2	Q8N163	CCAR2	Cell cycle and apoptosis regulator protein 2	MULTI-MSMS	04307_BA9_P048411_S00_I00_U05_R1_TMT10	5	L363	3	1203.9	3608.69	67749	51.99	0.0064403	1	22506	22506	32.312	24.025	14788000	2159.39	0	2566.68	0	0	2697.08	1766.3	1948.93	3465.43	3542.03	0	2014.87	0	2552.72	0	0	2550.07	1743.52	2078.69	3311.13	3398.24	0	1	0	1
AAEAAPPTQEAQGETEPTEQAPDALEQAADTSR	33	Unmodified	_AAEAAPPTQEAQGETEPTEQAPDALEQAADTSR_	0	Q8N163;Q8N163-2	Q8N163	CCAR2	Cell cycle and apoptosis regulator protein 2	MULTI-MSMS	04307_BB7_P048410_S00_I00_U02_R1_TMT10	2	ARH77	3	1203.9	3608.69	67748	52.655	0.0087964	1	24832	24832	30.909	17.852	55463000	0	0	0	0	0	0	5347.45	0	6164.15	0	0	0	0	0	0	0	0	5167.33	0	5986.21	0	0	0	0	0
AAEAAPPTQEAQGETEPTEQAPDALEQAADTSR	33	Unmodified	_AAEAAPPTQEAQGETEPTEQAPDALEQAADTSR_	0	Q8N163;Q8N163-2	Q8N163	CCAR2	Cell cycle and apoptosis regulator protein 2	MULTI-MSMS	04307_BD4_P048408_S00_I00_U04_R1_TMT11	4	AMO-1	3	1203.9	3608.69	67748	52.071	1.6609e-23	1	22237	22237	116.82	104.02	247900000	24927.5	35050.8	21499.6	17986.8	13149.7	32123	9996.76	0	14314.6	26671	19627.7	23198.7	32642.3	22110.2	19763.9	13831.7	30930	10450.4	0	14583.3	24871.1	18791.5	1	1	1
AAEAAPPTQEAQGETEPTEQAPDALEQAADTSR	33	Unmodified	_AAEAAPPTQEAQGETEPTEQAPDALEQAADTSR_	0	Q8N163;Q8N163-2	Q8N163	CCAR2	Cell cycle and apoptosis regulator protein 2	MULTI-MSMS	04307_BE4_P048408_S00_I00_U05_R1_TMT11	5	AMO-1	3	1203.9	3608.68	67746	52.159	0.036233	1	22211	22211	21.304	14.871	13081000	2088.02	2443.16	3480.29	0	0	12.27	14.92	0	0	0	1534.68	1955.72	2269.91	3398.58	0	0	0	0	0	0	0	1429.46	1	1	1
AAEAAPPTQEAQGETEPTEQAPDALEQAADTSR	33	Unmodified	_AAEAAPPTQEAQGETEPTEQAPDALEQAADTSR_	0	Q8N163;Q8N163-2	Q8N163	CCAR2	Cell cycle and apoptosis regulator protein 2	MULTI-MSMS	04307_BH5_P048409_S00_I00_U04_R1_TMT10	4	RPMI8226	3	1203.9	3608.69	67748	52.376	9.8594e-09	2	23026;23235	23026	90.457	77.4	391860000	6951.78	10951.6	14145.4	7336.68	2446.08	8729.37	9637.11	12718	7847.72	12169.2	9636.62	6514	10205.5	13728.8	7758.06	2451.02	8726.91	9298.19	12743.2	8132.94	11923.3	9253.68	1	2	2
AAEAAPPTQEAQGETEPTEQAPDALEQAADTSR	33	Unmodified	_AAEAAPPTQEAQGETEPTEQAPDALEQAADTSR_	0	Q8N163;Q8N163-2	Q8N163	CCAR2	Cell cycle and apoptosis regulator protein 2	MULTI-MSMS	04307_BH8_P048411_S00_I00_U04_R1_TMT10	4	L363	3	1203.9	3608.69	67748	52.024	1.0784e-23	3	22637;22897;22714	22637	120.37	105.66	897840000	23277.8	26401.9	28653.6	25919.9	16223	26791.4	31645.9	21315	43254.7	32810.4	22725	21727.4	24634	28695.5	26487.7	17678.9	26951.3	31688.2	22402.9	42698.6	31523.4	22654.6	2	2	2
AAEAAPPTQEAQGETEPTEQAPDALEQAADTSRR	34	Unmodified	_AAEAAPPTQEAQGETEPTEQAPDALEQAADTSRR_	1	Q8N163;Q8N163-2	Q8N163	CCAR2	Cell cycle and apoptosis regulator protein 2	MULTI-MSMS	04307_BC6_P048409_S00_I00_U07_R1_TMT10	7	RPMI8226	3	1255.94	3764.79	64759	49.556	0.00090641	1	21733	21733	38.857	23.408	56204000	0	0	976.65	1220.71	1463.8	955.27	0	0	0	0	0	0	0	930.112	1154.72	1423.86	962.661	0	0	0	0	0	0	0	1
AAEAGGAEEQYGFLTTPTK	19	Phospho (STY)	_AAEAGGAEEQYGFLTpTPTK_	0	P46821	P46821	MAP1B	Microtubule-associated protein 1B;MAP1B heavy chain;MAP1 light chain LC1	MULTI-MSMS	04307_BB8_P048410_S00_I00_U10_R1_TMT10	10	ARH77	2	1240.11	2478.21	226680	62.53	0.015823	1	27977	27977	54.524	43.085	61721000	59856.7	39774.8	83859.6	62729	31825.4	61069.3	2053.72	0	0	23606.7	16130.7	55945.6	37200	83136.3	62343.5	34847.3	60665.9	3551.81	3552.81	0	22091.1	15021.8	1	1	1
AAEAGGAEEQYGFLTTPTK	19	Phospho (STY)	_AAEAGGAEEQYGFLpTTPTK_	0	P46821	P46821	MAP1B	Microtubule-associated protein 1B;MAP1B heavy chain;MAP1 light chain LC1	MULTI-MSMS	04307_BC8_P048410_S00_I00_U11_R1_TMT10	11	ARH77	2	1240.11	2478.21	226680	62.734	0.012406	1	27737	27737	56.959	45.485	10058000	16581.4	19418.9	17621.2	27361.8	7102.4	31675.5	623.39	0	0	7527.61	4517.37	15456.2	18149.6	17778.4	27414.8	7714.68	31130.8	944.873	1023.55	0	7010.03	4206.75	1	1	1
AAEAGGAEEQYGFLTTPTK	19	Phospho (STY)	_AAEAGGAEEQYGFLpTTPTK_	0	P46821	P46821	MAP1B	Microtubule-associated protein 1B;MAP1B heavy chain;MAP1 light chain LC1	MULTI-MSMS	04307_BF6_P048409_S00_I00_U10_R1_TMT10	10	RPMI8226	2	1240.11	2478.21	226680	62.524	0.010971	1	28831	28831	58.487	40.348	38063000	0	0	0	16592.4	54063.5	61421.9	47193.6	29783.6	49392.8	63522.8	60001.9	0	0	0	16416.4	51616.6	58829.4	48338.3	33160.3	50573.5	60639.1	57635.4	0	0	0
AAEAHVDAHYYEQNEQPTGTCAACITGDNR	30	Unmodified	_AAEAHVDAHYYEQNEQPTGTCAACITGDNR_	0	P55263-3;P55263-2;P55263;P55263-4	P55263-3	ADK	Adenosine kinase	MULTI-MSMS	04307_BA6_P048409_S00_I00_U05_R1_TMT10	5	RPMI8226	4	895.401	3577.58	68356	42.779	3.4285e-14	2	18233;18325	18233	107.76	97.479	38106000	0	28921.9	34531	8419.78	25721.4	0	41341.5	38149.7	26251.3	11037.4	19427	0	26910.6	32520.8	9889.74	27147.3	0	40672.1	35969.3	27102.9	11910.8	19006	0	2	2
AAEAHVDAHYYEQNEQPTGTCAACITGDNR	30	Unmodified	_AAEAHVDAHYYEQNEQPTGTCAACITGDNR_	0	P55263-3;P55263-2;P55263;P55263-4	NaN	ADK	Adenosine kinase	MSMS	04307_BA9_P048411_S00_I00_U05_R1_TMT10	5	L363	4	895.402	3577.58	NaN	43.467	0.0032609	1	18351	18351	NaN	NaN	0	2690.3	2863.46	3612.69	3903.1	1734.37	0	2927.22	2782.82	4752.84	3073.41	4306.81	2513.35	2675.79	3595.08	3845.16	1911.83	0	2967.25	2679.57	4738.45	2993.62	4177.57	1	1	1
AAEAHVDAHYYEQNEQPTGTCAACITGDNR	30	Unmodified	_AAEAHVDAHYYEQNEQPTGTCAACITGDNR_	0	P55263-3;P55263-2;P55263;P55263-4	NaN	ADK	Adenosine kinase	MSMS	04307_BA9_P048411_S00_I00_U05_R1_TMT10	5	L363	4	895.401	3577.58	NaN	43.361	0.00024312	1	18300	18300	NaN	NaN	0	3474.24	1361.42	4266.05	6653.16	2851.62	1623.79	3240.89	4008.6	5266.43	3495.62	5882.44	3242.75	1290.13	4279.06	6338.24	3002.48	2010.98	3334.05	3946.93	5293.79	3439.62	5664.7	1	1	1
AAEAHVDAHYYEQNEQPTGTCAACITGDNR	30	Unmodified	_AAEAHVDAHYYEQNEQPTGTCAACITGDNR_	0	P55263-3;P55263-2;P55263;P55263-4	P55263-3	ADK	Adenosine kinase	MULTI-MSMS	04307_BD7_P048410_S00_I00_U04_R1_TMT10	4	ARH77	4	895.402	3577.58	68357	44.156	0.00024312	2	18916;19058	18916	50.593	40.535	26440000	15712.2	6729.37	19368.5	7261.4	15331.2	13552.2	9366.46	11101.6	13028.5	11531.5	14560.2	14665.8	6265.09	19456.3	7462.14	15723.6	13304.2	9936.75	11483.1	13155.5	11259.3	14021	2	1	2
AAEAHVDAHYYEQNEQPTGTCAACITGDNR	30	Unmodified	_AAEAHVDAHYYEQNEQPTGTCAACITGDNR_	0	P55263-3;P55263-2;P55263;P55263-4	P55263-3	ADK	Adenosine kinase	MULTI-MSMS	04307_BE4_P048408_S00_I00_U05_R1_TMT11	5	AMO-1	4	895.402	3577.58	68357	42.522	8.0786e-06	2	17527;17998	17527	86.48	76.332	35758000	13682.8	9784.78	10333.4	10248.8	13585	0	17220.1	7903.99	9606.32	8954.43	7489.98	12722.8	9131.97	10857.6	10256.5	13743.3	0	17049.2	7620.5	10024.4	8713.57	7310.33	2	2	2
AAEDDEDDDVDTK	13	Unmodified	_AAEDDEDDDVDTK_	0	P06454-2;P06454	P06454-2	PTMA	Prothymosin alpha;Prothymosin alpha, N-terminally processed;Thymosin alpha-1	MULTI-MSMS	04307_BA4_P048408_S00_I00_U01_R1_TMT11	1	AMO-1	2	948.442	1894.87	318600	34.485	0.00047752	1	13872	13872	90.685	73.249	16477000	0	10364.4	11422.8	6204.2	7538.27	8691.83	3554.16	2737.64	8187.04	2181.08	3823.71	0	9655.57	10744.3	6659.74	7819.86	8529.64	3963.58	3105.54	7956.52	2155.89	3842.45	0	1	1
AAEDDEDDDVDTK	13	Unmodified	_AAEDDEDDDVDTK_	0	P06454-2;P06454	P06454-2	PTMA	Prothymosin alpha;Prothymosin alpha, N-terminally processed;Thymosin alpha-1	MULTI-MSMS	04307_BA6_P048409_S00_I00_U05_R1_TMT10	5	RPMI8226	2	948.442	1894.87	318600	34.767	2.8e-12	1	14135	14135	155.97	128.35	38812000	22237.3	88759.1	134177	24803.2	64091.4	80167.6	8279.82	90119.7	119439	93606	153641	21552.4	82582.6	127632	30643	68178.9	78129.4	14855.8	91587.5	118001	91191.3	147210	1	1	1
AAEDDEDDDVDTK	13	Unmodified	_AAEDDEDDDVDTK_	0	P06454-2;P06454	P06454-2	PTMA	Prothymosin alpha;Prothymosin alpha, N-terminally processed;Thymosin alpha-1	MULTI-MSMS	04307_BA7_P048410_S00_I00_U01_R1_TMT10	1	ARH77	2	948.442	1894.87	318600	35.402	3.2796e-12	2	13775;13785	13775	154.66	131.78	27960000	2731.12	36160.4	57179.4	9968.08	48059.4	34182.4	39201	28928.7	45599.1	22457.2	39266	2950.45	33643.6	54169.3	12378.8	49322.7	33062.6	40461.9	29633.8	45867.1	22228.3	38164	2	2	2
AAEDDEDDDVDTK	13	Unmodified	_AAEDDEDDDVDTK_	0	P06454-2;P06454	P06454-2	PTMA	Prothymosin alpha;Prothymosin alpha, N-terminally processed;Thymosin alpha-1	MULTI-MSMS	04307_BA8_P048410_S00_I00_U09_R1_TMT10	9	ARH77	2	948.442	1894.87	318600	34.98	7.5175e-12	1	14057	14057	146.16	129.59	14003000	2014.68	16253.1	40727.5	2448.99	38529.6	25804.6	45229.8	21410.2	29769.9	14496	25810.4	2165.65	15114.3	38649	3820.83	39579.6	24636.6	45074	21896.4	30811.1	14461	25079.2	1	1	1
AAEDDEDDDVDTK	13	Unmodified	_AAEDDEDDDVDTK_	0	P06454-2;P06454	P06454-2	PTMA	Prothymosin alpha;Prothymosin alpha, N-terminally processed;Thymosin alpha-1	MULTI-MSMS	04307_BA9_P048411_S00_I00_U05_R1_TMT10	5	L363	2	948.442	1894.87	318600	34.557	1.4042e-49	1	14029	14029	224.82	212.95	43740000	88526.1	75357.7	89479.3	39463.1	71759.2	64796.2	30246.8	24875.5	95706.1	55283.5	91582.8	82484.2	70182.6	91105.8	43168.4	73182.9	63268.9	34956.2	28499.6	94350.4	52810.9	88654.3	1	1	1
AAEDDEDDDVDTK	13	Unmodified	_AAEDDEDDDVDTK_	0	P06454-2;P06454	P06454-2	PTMA	Prothymosin alpha;Prothymosin alpha, N-terminally processed;Thymosin alpha-1	MULTI-MSMS	04307_BB4_P048408_S00_I00_U02_R1_TMT11	2	AMO-1	2	948.443	1894.87	318600	32.625	4.2506e-06	1	12902	12902	116.77	100.19	24569000	0	65358.6	76876.9	69604.4	73656.8	69745	29978.6	21806.9	95102.7	25081.8	50798.8	0	61002.4	72631.3	70705.3	74184.6	69662.6	34786.4	24995.7	92179.7	24393.4	50588.1	0	1	1
AAEDDEDDDVDTK	13	Unmodified	_AAEDDEDDDVDTK_	0	P06454-2;P06454	P06454-2	PTMA	Prothymosin alpha;Prothymosin alpha, N-terminally processed;Thymosin alpha-1	MULTI-MSMS	04307_BB4_P048408_S00_I00_U02_R1_TMT11	2	AMO-1	2	948.441	1894.87	318600	34.239	1.7811e-282	1	13716	13716	351.74	294.83	2319700000	0	745202	730251	491127	620975	572632	247632	165655	690020	202992	389206	0	694403	688820	520155	630271	566698	284965	192601	670952	196975	385884	0	1	1
AAEDDEDDDVDTK	13	Unmodified	_AAEDDEDDDVDTK_	0	P06454-2;P06454	P06454-2	PTMA	Prothymosin alpha;Prothymosin alpha, N-terminally processed;Thymosin alpha-1	MULTI-MSMS	04307_BB5_P048408_S00_I00_U10_R1_TMT11	10	AMO-1	2	948.442	1894.87	318600	34.846	1.1935e-19	1	13868	13868	188.06	181.62	18770000	1685.14	52464.6	48407.5	36091.2	45346.3	44063	17820.2	6951.04	48537.8	18229	21192.3	1918.34	48893.8	45877	38091.6	45720.6	43371.3	20505.8	9471.45	46971.1	17362.1	21402.6	1	1	1
AAEDDEDDDVDTK	13	Unmodified	_AAEDDEDDDVDTK_	0	P06454-2;P06454	P06454-2	PTMA	Prothymosin alpha;Prothymosin alpha, N-terminally processed;Thymosin alpha-1	MULTI-MSMS	04307_BB6_P048409_S00_I00_U06_R1_TMT10	6	RPMI8226	2	948.441	1894.87	318600	33.136	0.0012347	2	13289;14032	13289	80.763	61.52	14494300	26195.9	32269.4	30930.5	25794.7	33851.1	38907.3	32114.7	59226.3	50685.8	32615.7	35899.3	24441.3	30086.6	31285.6	26965.6	34288.1	39114.9	33282.6	58565.2	50179.4	32992.4	35194.5	2	2	2
AAEDDEDDDVDTK	13	Unmodified	_AAEDDEDDDVDTK_	0	P06454-2;P06454	P06454-2	PTMA	Prothymosin alpha;Prothymosin alpha, N-terminally processed;Thymosin alpha-1	MULTI-MSMS	04307_BB6_P048409_S00_I00_U06_R1_TMT10	6	RPMI8226	2	948.441	1894.87	318600	34.87	1.3847e-14	1	14112	14112	169.58	135.71	553950000	34133.5	42560.4	42385.8	31285.5	9197.22	37345	41170.2	37667.6	34144.3	39907.2	31049.3	31862.7	39671.2	42217.7	32800.7	12190.1	37515.9	39899.5	38511.2	34926.6	38934.4	30113.6	1	1	1
AAEDDEDDDVDTK	13	Unmodified	_AAEDDEDDDVDTK_	0	P06454-2;P06454	P06454-2	PTMA	Prothymosin alpha;Prothymosin alpha, N-terminally processed;Thymosin alpha-1	MSMS	04307_BB7_P048410_S00_I00_U02_R1_TMT10	2	ARH77	2	948.442	1894.87	NaN	36.081	5.0249e-119	3	15373;13476;20610	15373	224.82	210.66	0	10944.9	86705	261013	15513.8	211800	138543	260989	137722	182744	107509	175499	10444.7	80615.7	246919	16909.7	220132	132548	259888	139769	189074	106382	169865	1	3	3
AAEDDEDDDVDTK	13	Unmodified	_AAEDDEDDDVDTK_	0	P06454-2;P06454	P06454-2	PTMA	Prothymosin alpha;Prothymosin alpha, N-terminally processed;Thymosin alpha-1	MULTI-MSMS	04307_BB7_P048410_S00_I00_U02_R1_TMT10	2	ARH77	2	948.442	1894.87	318600	33.994	7.3017e-06	1	14219	14219	114.83	89.448	18461000000	0	27363.5	59338.8	0	66422.9	26457.1	65116.4	32367.6	43262.8	26539.7	38511.4	0	25421.5	56195.8	0	67251.1	25185.1	65477.6	32551.8	44788.3	26194.2	37381.5	0	1	1
AAEDDEDDDVDTK	13	Unmodified	_AAEDDEDDDVDTK_	0	P06454-2;P06454	P06454-2	PTMA	Prothymosin alpha;Prothymosin alpha, N-terminally processed;Thymosin alpha-1	MULTI-MSMS	04307_BB7_P048410_S00_I00_U02_R1_TMT10	2	ARH77	2	948.442	1894.87	NaN	37.183	0.0099308	1	16007	16007	NaN	NaN	26712000	0	9593.56	35812	0	26079.6	19095.9	43207.8	24985.5	25358.3	13476.8	23371.2	0	8912.1	33719	0	27606.3	18261.7	42400.2	24845.3	26504.3	13653.5	22655.4	0	1	1
AAEDDEDDDVDTK	13	Unmodified	_AAEDDEDDDVDTK_	0	P06454-2;P06454	P06454-2	PTMA	Prothymosin alpha;Prothymosin alpha, N-terminally processed;Thymosin alpha-1	MULTI-MSMS	04307_BB7_P048410_S00_I00_U02_R1_TMT10	2	ARH77	2	948.441	1894.87	318600	37.675	0.00014219	1	16291	16291	99.522	64.99	8322400	0	17612.3	37278.8	1736.55	32642.3	28398.7	56861.6	23054.5	29123.4	18254.7	28840.9	0	16374.8	35177	3289.62	34166.1	27042.6	55576	23690.7	30834.5	18049.7	27884.5	0	1	1
AAEDDEDDDVDTK	13	Unmodified	_AAEDDEDDDVDTK_	0	P06454-2;P06454	P06454-2	PTMA	Prothymosin alpha;Prothymosin alpha, N-terminally processed;Thymosin alpha-1	MULTI-MSMS	04307_BB8_P048410_S00_I00_U10_R1_TMT10	10	ARH77	2	948.442	1894.87	318600	34.883	2.381e-15	1	14284	14284	176.8	170.36	28781000	34060.2	37740.6	60948	27288.7	66183.1	55077.6	73587.5	55601.9	54299.4	32135.1	36986.9	31933.3	35176.9	60309.7	28988.9	67337.7	54167.8	73703.3	56044.7	55414	32392.8	36330.7	1	1	1
AAEDDEDDDVDTK	13	Unmodified	_AAEDDEDDDVDTK_	0	P06454-2;P06454	P06454-2	PTMA	Prothymosin alpha;Prothymosin alpha, N-terminally processed;Thymosin alpha-1	MULTI-MSMS	04307_BB9_P048411_S00_I00_U06_R1_TMT10	6	L363	2	948.441	1894.87	318600	34.57	1.0488e-102	1	14163	14163	268.34	215.01	26003000	102651	69713.5	110364	54841.9	70319.9	73586.9	28421.1	31286.2	114242	65776.5	122780	95694.2	64994.5	111620	57273.4	73058.2	72539	33770	35298.2	112814	62904.2	118380	1	1	1
AAEDDEDDDVDTK	13	Unmodified	_AAEDDEDDDVDTK_	0	P06454-2;P06454	P06454-2	PTMA	Prothymosin alpha;Prothymosin alpha, N-terminally processed;Thymosin alpha-1	MULTI-MSMS	04307_BC4_P048408_S00_I00_U03_R1_TMT11	3	AMO-1	2	948.442	1894.87	318600	34.631	0.0030417	1	13764	13764	72.006	60.854	5019700	0	24327.2	22680.5	14284.7	22528.3	17180.2	5606.5	5950.09	20720.5	6044.43	12267.8	0	22662.3	21439.1	15324.2	22549.7	16996.4	7056.59	6694.75	20090.1	5907.17	12141.3	0	1	1
AAEDDEDDDVDTK	13	Unmodified	_AAEDDEDDDVDTK_	0	P06454-2;P06454	P06454-2	PTMA	Prothymosin alpha;Prothymosin alpha, N-terminally processed;Thymosin alpha-1	MULTI-MSMS	04307_BC5_P048408_S00_I00_U11_R1_TMT11	11	AMO-1	2	948.442	1894.87	318600	34.949	8.2614e-12	1	13943	13943	145.55	117.93	27502000	0	80852.6	73108.5	52210.8	66927.3	66511	23087.5	16880.5	71856.1	26033.9	43590.5	0	75337	69027.3	55495.9	67499.6	65470.6	27279.6	20233.9	69870.4	25082.3	43081.6	0	1	1
AAEDDEDDDVDTK	13	Unmodified	_AAEDDEDDDVDTK_	0	P06454-2;P06454	P06454-2	PTMA	Prothymosin alpha;Prothymosin alpha, N-terminally processed;Thymosin alpha-1	MULTI-MSMS	04307_BC6_P048409_S00_I00_U07_R1_TMT10	7	RPMI8226	2	948.442	1894.87	318600	34.85	7.8206e-12	1	14177	14177	145.91	109.96	28298000	18957	43302.7	71657.2	27673.1	32886.3	44667.5	16152.5	41590.2	58491.5	50848.1	76169.8	18054.5	40347.6	68679.3	29586.1	35453.1	44192.6	18617.6	42917.2	58354.4	49245.6	72924.1	1	1	1
AAEDDEDDDVDTK	13	Unmodified	_AAEDDEDDDVDTK_	0	P06454-2;P06454	P06454-2	PTMA	Prothymosin alpha;Prothymosin alpha, N-terminally processed;Thymosin alpha-1	MULTI-MSMS	04307_BC7_P048410_S00_I00_U03_R1_TMT10	3	ARH77	2	948.443	1894.87	318600	33.113	2.0121e-12	1	13962	13962	158.41	130.78	5788300	0	20048.9	39914.4	0	45051.7	26226.4	51420.5	24430.2	39145.2	14183.6	30497.7	0	18625.6	37805.4	0	45775.7	24826.5	51477.1	24737.9	40027.4	14292.8	29767.2	0	1	1
AAEDDEDDDVDTK	13	Unmodified	_AAEDDEDDDVDTK_	0	P06454-2;P06454	P06454-2	PTMA	Prothymosin alpha;Prothymosin alpha, N-terminally processed;Thymosin alpha-1	MULTI-MSMS	04307_BC7_P048410_S00_I00_U03_R1_TMT10	3	ARH77	2	948.441	1894.87	318600	34.76	0.010021	1	14780	14780	59.426	46.47	641280000	0	3285.88	5592	0	29743.2	20829.8	7159.14	53976.2	41444.2	5647.22	18912.3	0	3051.62	5624.71	0	28290.1	20553.7	9538.01	51851.5	39785.8	7513.7	19037	0	1	1
AAEDDEDDDVDTK	13	Unmodified	_AAEDDEDDDVDTK_	0	P06454-2;P06454	P06454-2	PTMA	Prothymosin alpha;Prothymosin alpha, N-terminally processed;Thymosin alpha-1	MULTI-MSMS	04307_BC8_P048410_S00_I00_U11_R1_TMT10	11	ARH77	2	948.442	1894.87	318600	35.014	1.059e-18	1	14172	14172	184.03	149.14	20720000	2563.2	21014.4	71159.2	3656.32	61175.8	37598.8	66227.9	38606.6	42714	21605.3	38330.4	2899.49	19543.8	67369.1	5461.01	63095.9	36068.8	66220.8	38857.6	44316.9	21829	37194.1	1	1	1
AAEDDEDDDVDTK	13	Unmodified	_AAEDDEDDDVDTK_	0	P06454-2;P06454	P06454-2	PTMA	Prothymosin alpha;Prothymosin alpha, N-terminally processed;Thymosin alpha-1	MULTI-MSMS	04307_BC9_P048411_S00_I00_U07_R1_TMT10	7	L363	2	948.442	1894.87	318600	34.832	2.3237e-08	1	14285	14285	133.07	107.68	21723000	54669.6	45174.2	65705.6	23564.8	37226.3	49459.3	21692.2	15011.7	51186.8	39476.2	61429.5	51016.4	42071.5	65899.9	25950.1	39284.1	47799.7	23770.6	17949.9	51189.9	37597.2	59027.5	1	1	1
AAEDDEDDDVDTK	13	Unmodified	_AAEDDEDDDVDTK_	0	P06454-2;P06454	P06454-2	PTMA	Prothymosin alpha;Prothymosin alpha, N-terminally processed;Thymosin alpha-1	MULTI-MSMS	04307_BD4_P048408_S00_I00_U04_R1_TMT11	4	AMO-1	2	948.441	1894.87	318600	34.698	3.2796e-12	1	13835	13835	154.66	118.7	112840000	0	124536	112631	81602.7	95032.3	82693.9	38859.7	21032.8	101572	38929.4	64948.2	0	116044	106231	86291.2	96532.2	82430.8	44378.8	25395.3	99167.4	37333.1	64005.2	0	1	1
AAEDDEDDDVDTK	13	Unmodified	_AAEDDEDDDVDTK_	0	P06454-2;P06454	P06454-2	PTMA	Prothymosin alpha;Prothymosin alpha, N-terminally processed;Thymosin alpha-1	MULTI-MSMS	04307_BD5_P048408_S00_I00_U12_R1_TMT11	12	AMO-1	2	948.441	1894.87	318600	34.837	1.2258e-06	1	13994	13994	124.1	98.718	28618000	0	68044.6	55972.7	42142.3	53181	50556.2	19924.2	11110.1	59743.1	21922.5	32173.5	0	63396	52875.3	44943.9	53547	49878.2	23230.5	13832.4	57964.9	20993.3	32023.6	0	1	1
AAEDDEDDDVDTK	13	Unmodified	_AAEDDEDDDVDTK_	0	P06454-2;P06454	P06454-2	PTMA	Prothymosin alpha;Prothymosin alpha, N-terminally processed;Thymosin alpha-1	MULTI-MSMS	04307_BD6_P048409_S00_I00_U08_R1_TMT10	8	RPMI8226	2	948.442	1894.87	318600	34.911	1.028e-39	1	14250	14250	210.91	196.75	22872000	19848.9	71323.5	89017.9	29960.7	39737	62934.1	12168.5	61354.4	97546.4	63808.4	111576	19008.3	66397.8	85022.5	33975	42801.2	61770.4	16507.6	62808.5	96061.2	62299.4	107367	1	1	1
AAEDDEDDDVDTK	13	Unmodified	_AAEDDEDDDVDTK_	0	P06454-2;P06454	P06454-2	PTMA	Prothymosin alpha;Prothymosin alpha, N-terminally processed;Thymosin alpha-1	MULTI-MSMS	04307_BD7_P048410_S00_I00_U04_R1_TMT10	4	ARH77	2	948.441	1894.87	318600	34.359	4.931e-05	1	14175	14175	104.79	68.27	4764100	0	4989.86	19091.9	387.14	15584.7	7947.21	17319.6	11078.3	10068.8	6458.06	10504.3	0	4638.86	17999.6	832.539	16143.5	7665.61	17261.1	11002.1	10578.8	6505.91	10137.8	0	1	1
AAEDDEDDDVDTK	13	Unmodified	_AAEDDEDDDVDTK_	0	P06454-2;P06454	P06454-2	PTMA	Prothymosin alpha;Prothymosin alpha, N-terminally processed;Thymosin alpha-1	MULTI-MSMS	04307_BD8_P048410_S00_I00_U12_R1_TMT10	12	ARH77	2	948.442	1894.87	318600	34.962	0.00034716	1	14081	14081	93.258	78.838	20254000	0	13079.5	47182.6	1519.39	39004.4	23548.6	47148.9	24707.8	29386.2	16957.9	26256.9	0	12161.3	44490	2694.31	40462.2	22554.7	46873.5	24933.7	30553.9	16903	25482.8	0	1	1
AAEDDEDDDVDTK	13	Unmodified	_AAEDDEDDDVDTK_	0	P06454-2;P06454	P06454-2	PTMA	Prothymosin alpha;Prothymosin alpha, N-terminally processed;Thymosin alpha-1	MULTI-MSMS	04307_BD9_P048411_S00_I00_U08_R1_TMT10	8	L363	2	948.441	1894.87	318600	34.701	1.1179e-11	1	14245	14245	143.17	117.78	19915000	41358.9	33661.3	47070.8	23453.1	31515.3	35175.6	15465.1	12390.6	42552.1	28664.1	41250.5	38575.4	31371.4	47444.2	24819.9	32666.3	34446.6	17399.6	14390.1	42058.4	27329.7	39912.7	1	1	1
AAEDDEDDDVDTK	13	Unmodified	_AAEDDEDDDVDTK_	0	P06454-2;P06454	P06454-2	PTMA	Prothymosin alpha;Prothymosin alpha, N-terminally processed;Thymosin alpha-1	MULTI-MSMS	04307_BE4_P048408_S00_I00_U05_R1_TMT11	5	AMO-1	2	948.442	1894.87	318600	34.73	5.8177e-12	1	13833	13833	147.72	111.76	73459000	1450.32	115238	112517	84978.6	104704	95430	32385.2	22045.7	110492	32102	54662.4	2179.3	107416	106438	88979.1	105393	94509.3	39139.6	26838.8	106819	30979.3	54710	1	1	1
AAEDDEDDDVDTK	13	Unmodified	_AAEDDEDDDVDTK_	0	P06454-2;P06454	P06454-2	PTMA	Prothymosin alpha;Prothymosin alpha, N-terminally processed;Thymosin alpha-1	MULTI-MSMS	04307_BE5_P048409_S00_I00_U01_R1_TMT10	1	RPMI8226	2	948.442	1894.87	318600	35.142	4.4467e-31	1	13915	13915	199.43	190.24	11515000	7748.69	35915.6	47525.2	18204.3	32535.8	34243.7	10342.3	20494.9	43898.1	27734.5	45575.9	7515.79	33446.8	45334.8	20059.8	33517.9	33438.2	12725.8	21898	43261.3	26824.3	43993.1	1	1	1
AAEDDEDDDVDTK	13	Unmodified	_AAEDDEDDDVDTK_	0	P06454-2;P06454	P06454-2	PTMA	Prothymosin alpha;Prothymosin alpha, N-terminally processed;Thymosin alpha-1	MULTI-MSMS	04307_BE6_P048409_S00_I00_U09_R1_TMT10	9	RPMI8226	2	948.442	1894.87	318600	35.058	6.7402e-06	1	14242	14242	115.18	95.904	16321000	7594.09	32184.1	46037.7	13704.5	28207.7	29094.3	16438.3	26481.6	38773.1	27695	46459.9	7361.81	29962.1	43876.2	15514.2	29539.9	28504.7	18012.7	27223.9	38772.9	26940.8	44645.2	1	1	1
AAEDDEDDDVDTK	13	Unmodified	_AAEDDEDDDVDTK_	0	P06454-2;P06454	P06454-2	PTMA	Prothymosin alpha;Prothymosin alpha, N-terminally processed;Thymosin alpha-1	MULTI-MSMS	04307_BE7_P048410_S00_I00_U05_R1_TMT10	5	ARH77	2	948.441	1894.87	318600	33.856	0.0019842	1	13873	13873	74.944	49.558	3112300	0	5299.74	14970.2	3224.69	18975.2	9211.01	13404.4	16386.9	13722.3	3974.59	10762.1	0	4937.47	14208.3	3525.15	18961.1	9135.54	13909.1	15967.8	13832.1	4398.25	10501.3	0	1	1
AAEDDEDDDVDTK	13	Unmodified	_AAEDDEDDDVDTK_	0	P06454-2;P06454	P06454-2	PTMA	Prothymosin alpha;Prothymosin alpha, N-terminally processed;Thymosin alpha-1	MULTI-MSMS	04307_BE8_P048411_S00_I00_U01_R1_TMT10	1	L363	2	948.442	1894.87	318600	35.105	0.0012347	1	13634	13634	80.763	64.19	13340000	20828.6	20797.9	29786.6	15164.3	20595.6	23198.4	9778.55	8001.2	30168.1	18501.7	29249.9	19472.2	19385.6	29627	15986.5	21280.5	22695	11140.3	9319.61	29767.4	17619.1	28273.7	1	1	1
AAEDDEDDDVDTK	13	Unmodified	_AAEDDEDDDVDTK_	0	P06454-2;P06454	P06454-2	PTMA	Prothymosin alpha;Prothymosin alpha, N-terminally processed;Thymosin alpha-1	MULTI-MSMS	04307_BE9_P048411_S00_I00_U09_R1_TMT10	9	L363	2	948.442	1894.87	318600	34.884	1.2782e-12	1	14083	14083	161.94	155.5	17524000	21409.2	16489.5	20941.7	9763.22	182096	16319.9	988.01	7684.42	26095.7	13238.6	19663.5	19942.8	15361.3	23689.8	10532.1	171317	15956.2	11270.5	8486.39	25200.8	12717.7	19221.3	1	1	1
AAEDDEDDDVDTK	13	Unmodified	_AAEDDEDDDVDTK_	0	P06454-2;P06454	P06454-2	PTMA	Prothymosin alpha;Prothymosin alpha, N-terminally processed;Thymosin alpha-1	MULTI-MSMS	04307_BF4_P048408_S00_I00_U06_R1_TMT11	6	AMO-1	2	948.442	1894.87	318600	34.746	3.5653e-102	1	13816	13816	262.54	218.22	56267000	0	180275	173873	114828	160808	129886	51975.3	29168.6	166016	45116.9	86224.3	0	167971	164189	121982	161987	128563	62077.8	35788	160802	43464.3	86021	0	1	1
AAEDDEDDDVDTK	13	Unmodified	_AAEDDEDDDVDTK_	0	P06454-2;P06454	P06454-2	PTMA	Prothymosin alpha;Prothymosin alpha, N-terminally processed;Thymosin alpha-1	MULTI-MSMS	04307_BF5_P048409_S00_I00_U02_R1_TMT10	2	RPMI8226	2	948.443	1894.87	318600	32.76	1.5876e-14	3	13737;16005;16154	13737	168.3	156.44	164550000	77082.4	229349	368689	74894.5	197975	255917	5613.44	249180	364802	269030	491372	73989.5	213430	352221	90003.2	207237	248283	23897.1	255402	360260	262178	470272	3	3	3
AAEDDEDDDVDTK	13	Unmodified	_AAEDDEDDDVDTK_	0	P06454-2;P06454	P06454-2	PTMA	Prothymosin alpha;Prothymosin alpha, N-terminally processed;Thymosin alpha-1	MULTI-MSMS	04307_BF5_P048409_S00_I00_U02_R1_TMT10	2	RPMI8226	2	948.442	1894.87	318600	35.137	1.4042e-49	1	15081	15081	224.82	212.95	16792000000	68709.9	251642	433725	47438.6	146882	226275	12891.6	259267	418681	300600	458978	66736.4	234046	411482	65476.9	163743	219242	32988.1	264160	409806	292265	442250	1	1	1
AAEDDEDDDVDTK	13	Unmodified	_AAEDDEDDDVDTK_	0	P06454-2;P06454	P06454-2	PTMA	Prothymosin alpha;Prothymosin alpha, N-terminally processed;Thymosin alpha-1	MULTI-MSMS	04307_BF6_P048409_S00_I00_U10_R1_TMT10	10	RPMI8226	2	948.442	1894.87	318600	35.034	5.4975e-15	1	14314	14314	174.84	168.4	11417000	10933.6	40047.5	51034.9	17873	26359	43776.4	12961.1	36510.6	56613.3	37771.3	74359.7	10485.5	37285.7	48760.6	20183.9	28029	42645.3	15245.4	37717.1	56385	36885.9	71272.2	1	1	1
AAEDDEDDDVDTK	13	Unmodified	_AAEDDEDDDVDTK_	0	P06454-2;P06454	P06454-2	PTMA	Prothymosin alpha;Prothymosin alpha, N-terminally processed;Thymosin alpha-1	MULTI-MSMS	04307_BF7_P048410_S00_I00_U06_R1_TMT10	6	ARH77	2	948.442	1894.87	318600	35.013	1.4042e-49	2	14358;14327	14358	224.82	181.3	188620000	0	45796.6	150640	1313.22	129315	77254.2	159385	85006	89840.4	42802.7	84373.1	0	42565.3	142111	5241.24	133875	73831.3	158019	85112.5	94237.7	43597	81731.2	0	2	2
AAEDDEDDDVDTK	13	Unmodified	_AAEDDEDDDVDTK_	0	P06454-2;P06454	P06454-2	PTMA	Prothymosin alpha;Prothymosin alpha, N-terminally processed;Thymosin alpha-1	MULTI-MSMS	04307_BF8_P048411_S00_I00_U02_R1_TMT10	2	L363	2	948.441	1894.87	318600	33.482	1.3847e-14	6	14366;17327;13642;13508;20733;19268	14366	93.058	67.672	153150000	172150	106166	156253	119817	97196.2	145873	86859.5	66874.3	192078	107633	163075	160269	99115.1	160031	121648	102402	144590	92060.5	73838.3	189691	103579	158589	6	6	6
AAEDDEDDDVDTK	13	Unmodified	_AAEDDEDDDVDTK_	0	P06454-2;P06454	P06454-2	PTMA	Prothymosin alpha;Prothymosin alpha, N-terminally processed;Thymosin alpha-1	MULTI-MSMS	04307_BF8_P048411_S00_I00_U02_R1_TMT10	2	L363	2	948.441	1894.87	318600	35.432	1.7834e-61	2	15430;14537	15430	239.02	203.06	22456000000	600992	407174	686811	299448	365807	476951	203386	170989	628409	421099	642864	560566	379534	690755	315716	388275	465990	228469	198860	621341	401503	620847	2	2	2
AAEDDEDDDVDTK	13	Unmodified	_AAEDDEDDDVDTK_	0	P06454-2;P06454	P06454-2	PTMA	Prothymosin alpha;Prothymosin alpha, N-terminally processed;Thymosin alpha-1	MULTI-MSMS	04307_BF8_P048411_S00_I00_U02_R1_TMT10	2	L363	2	948.442	1894.87	318600	36.983	3.759e-05	1	16315	16315	105.46	88.887	39445000	45959	28328.4	53077.6	25398.8	26204.5	39802.5	26151.4	15665.2	54829.8	32253.1	48767.6	42871.7	26422.5	53316.5	26330.5	28340.1	38944.4	27462	17816	54294.5	30858	47338.3	1	1	1
AAEDDEDDDVDTK	13	Unmodified	_AAEDDEDDDVDTK_	0	P06454-2;P06454	P06454-2	PTMA	Prothymosin alpha;Prothymosin alpha, N-terminally processed;Thymosin alpha-1	MULTI-MSMS	04307_BF8_P048411_S00_I00_U02_R1_TMT10	2	L363	2	948.442	1894.87	318600	40.27	3.0147e-06	1	18237	18237	119.76	103.19	10550000	27100.7	17550.8	22924.1	11586.4	19149.7	20801	7888.05	5267.55	24969.2	14419.9	26454.8	25217.8	16354.5	23686.5	12377.6	19467.2	20182.8	9139.29	6506.18	24715.5	13689.7	25518.8	1	1	1
AAEDDEDDDVDTK	13	Unmodified	_AAEDDEDDDVDTK_	0	P06454-2;P06454	P06454-2	PTMA	Prothymosin alpha;Prothymosin alpha, N-terminally processed;Thymosin alpha-1	MULTI-MSMS	04307_BF9_P048411_S00_I00_U10_R1_TMT10	10	L363	2	948.442	1894.87	318600	34.9	1.2258e-06	1	14129	14129	124.1	98.718	28520000	43301	31043.7	47322.5	18593.1	123169	35198	18285.9	14203.2	46023.7	25506	44553.3	40372.3	28920.5	49109.7	20093.3	118330	34208.5	24928.7	15992.7	45555.5	24477.6	43110.6	1	1	1
AAEDDEDDDVDTK	13	Unmodified	_AAEDDEDDDVDTK_	0	P06454-2;P06454	P06454-2	PTMA	Prothymosin alpha;Prothymosin alpha, N-terminally processed;Thymosin alpha-1	MULTI-MSMS	04307_BG4_P048408_S00_I00_U07_R1_TMT11	7	AMO-1	2	948.441	1894.87	318600	34.877	2.3643e-87	1	13986	13986	253.53	200.2	40803000	0	129297	119048	89743.2	115130	102024	40242.8	14619.6	128470	39798.3	61482.3	0	120500	112488	94523.2	115721	100770	47572.3	20477.3	124232	37882.8	61677	0	1	1
AAEDDEDDDVDTK	13	Unmodified	_AAEDDEDDDVDTK_	0	P06454-2;P06454	P06454-2	PTMA	Prothymosin alpha;Prothymosin alpha, N-terminally processed;Thymosin alpha-1	MULTI-MSMS	04307_BG5_P048409_S00_I00_U03_R2_TMT10	3	RPMI8226	2	948.442	1894.87	318600	34.87	3.1873e-24	1	14069	14069	194.5	178.25	103730000	19356	94588.8	139425	26387	61822.8	87274.8	3771.86	85764.8	131142	103063	187524	18928.6	88006.5	132273	32640.7	66265.3	84740.5	10911.6	88182.6	130068	99867.4	179169	1	1	1
AAEDDEDDDVDTK	13	Unmodified	_AAEDDEDDDVDTK_	0	P06454-2;P06454	P06454-2	PTMA	Prothymosin alpha;Prothymosin alpha, N-terminally processed;Thymosin alpha-1	MULTI-MSMS	04307_BG6_P048409_S00_I00_U11_R1_TMT10	11	RPMI8226	2	948.442	1894.87	318600	35.149	1.1935e-19	1	14241	14241	188.06	181.62	10788000	9815.02	34576.9	51265.2	14776.2	19152.2	36335.9	6774.6	30122.1	54716.2	38976.2	60224.2	9453.4	32189.9	48789.5	16792.6	21158.4	35389.3	9047.98	31363	53788.4	37751.4	58021.9	1	1	1
AAEDDEDDDVDTK	13	Unmodified	_AAEDDEDDDVDTK_	0	P06454-2;P06454	P06454-2	PTMA	Prothymosin alpha;Prothymosin alpha, N-terminally processed;Thymosin alpha-1	MULTI-MSMS	04307_BG7_P048410_S00_I00_U07_R1_TMT10	7	ARH77	2	948.442	1894.87	318600	34.763	1.4497e-49	1	14247	14247	224.66	210.5	50232000	11104.1	65633.9	165358	8452	150721	104416	189520	96116.6	107192	69791.9	100409	11495.5	61029.7	157061	14089	155511	99812.4	187749	97812.8	112400	69336.4	97274.2	1	1	1
AAEDDEDDDVDTK	13	Unmodified	_AAEDDEDDDVDTK_	0	P06454-2;P06454	P06454-2	PTMA	Prothymosin alpha;Prothymosin alpha, N-terminally processed;Thymosin alpha-1	MULTI-MSMS	04307_BG8_P048411_S00_I00_U03_R1_TMT10	3	L363	2	948.442	1894.87	NaN	33.12	0.0019842	1	13737	13737	NaN	NaN	3354300	18194.8	12778.3	21800.5	16668.1	12653.5	17036.7	11910.6	6797.31	24112	14008.2	19236.1	16978.4	11938.1	21873.5	16733.8	13434.7	17029	12517.7	7719.74	23808.2	13364.6	18755.9	1	1	1
AAEDDEDDDVDTK	13	Unmodified	_AAEDDEDDDVDTK_	0	P06454-2;P06454	P06454-2	PTMA	Prothymosin alpha;Prothymosin alpha, N-terminally processed;Thymosin alpha-1	MULTI-MSMS	04307_BG8_P048411_S00_I00_U03_R1_TMT10	3	L363	2	948.442	1894.87	318600	34.757	1.7811e-282	1	14509	14509	351.74	276.82	353600000	341139	218815	344573	164749	231641	227365	125304	88756.6	333467	189616	336945	317855	203976	350228	172811	240308	223660	139379	101249	330313	181276	325543	1	1	1
AAEDDEDDDVDTK	13	Unmodified	_AAEDDEDDDVDTK_	0	P06454-2;P06454	P06454-2	PTMA	Prothymosin alpha;Prothymosin alpha, N-terminally processed;Thymosin alpha-1	MULTI-MSMS	04307_BG9_P048411_S00_I00_U11_R1_TMT10	11	L363	2	948.442	1894.87	318600	34.746	2.4738e-06	1	14033	14033	121.08	104.5	12128000	35046	23886.6	37071.8	17881.5	30279.6	28981	16180.3	9288.24	40818	21868.1	42768.2	32666.4	22266.2	37629.7	18830.2	30924.7	28270.8	17945.7	10940.8	40530.5	20867.3	41212.2	1	1	1
AAEDDEDDDVDTK	13	Unmodified	_AAEDDEDDDVDTK_	0	P06454-2;P06454	P06454-2	PTMA	Prothymosin alpha;Prothymosin alpha, N-terminally processed;Thymosin alpha-1	MULTI-MSMS	04307_BH4_P048408_S00_I00_U08_R1_TMT11	8	AMO-1	2	948.442	1894.87	318600	34.841	2.6034e-12	1	14214	14214	156.51	121.97	27191000	0	66081.6	61156.8	50003.4	56178.9	51795.1	21597.3	14128.7	63292.6	19864.3	32645.5	0	61601.1	57745.5	52170.5	56702.3	51583.4	25057.9	16665.3	61373.9	19189.7	32583.3	0	1	1
AAEDDEDDDVDTK	13	Unmodified	_AAEDDEDDDVDTK_	0	P06454-2;P06454	P06454-2	PTMA	Prothymosin alpha;Prothymosin alpha, N-terminally processed;Thymosin alpha-1	MULTI-MSMS	04307_BH5_P048409_S00_I00_U04_R1_TMT10	4	RPMI8226	2	948.442	1894.87	318600	35.085	3.4503e-31	1	14158	14158	201.6	189.74	31946000	10556.7	47212.1	79253.2	16407.8	28926.9	53596.2	1770.06	52866.3	74867	52842.1	98436.6	10347.6	43938.8	75066.5	19466.8	31854.7	52057.2	5539.59	54020.6	73899.1	51677.1	94273.9	1	1	1
AAEDDEDDDVDTK	13	Unmodified	_AAEDDEDDDVDTK_	0	P06454-2;P06454	P06454-2	PTMA	Prothymosin alpha;Prothymosin alpha, N-terminally processed;Thymosin alpha-1	MULTI-MSMS	04307_BH6_P048409_S00_I00_U12_R1_TMT10	12	RPMI8226	2	948.442	1894.87	318600	35.241	5.9488e-19	1	14288	14288	186.02	179.58	11979000	11906.3	34361.5	47922.3	16502.4	24084.7	33095.1	9304.36	29006.2	49467.8	33780.3	57019.4	11361.3	31996.2	45901.6	18342.4	25625	32455.8	11494.5	29986.8	48870.1	32797.8	54820.4	1	1	1
AAEDDEDDDVDTK	13	Unmodified	_AAEDDEDDDVDTK_	0	P06454-2;P06454	P06454-2	PTMA	Prothymosin alpha;Prothymosin alpha, N-terminally processed;Thymosin alpha-1	MULTI-MSMS	04307_BH7_P048410_S00_I00_U08_R1_TMT10	8	ARH77	2	948.442	1894.87	318600	34.919	2.2965e-05	1	14176	14176	106.29	89.717	19528000	722.2	18960.2	52010.1	1379.07	42631	25367.9	53899.4	29263.8	32917.1	19024.3	35872.2	1055.24	17626.1	49123.4	3005.62	44310.5	24340.6	53460.7	29363.6	34525.4	18971.8	34571.3	1	1	1
AAEDDEDDDVDTK	13	Unmodified	_AAEDDEDDDVDTK_	0	P06454-2;P06454	P06454-2	PTMA	Prothymosin alpha;Prothymosin alpha, N-terminally processed;Thymosin alpha-1	MULTI-MSMS	04307_BH8_P048411_S00_I00_U04_R1_TMT10	4	L363	2	948.442	1894.87	318600	34.322	5.3064e-88	1	13972	13972	258.92	204.31	73602000	138786	96241.5	140278	68606.6	105927	103464	50841.7	39579.8	148260	84687.1	163725	129313	89700.2	142736	72456	108681	101367	57588.6	45268.5	147189	80960.1	157722	1	1	1
AAEDDEDDDVDTK	13	Unmodified	_AAEDDEDDDVDTK_	0	P06454-2;P06454	P06454-2	PTMA	Prothymosin alpha;Prothymosin alpha, N-terminally processed;Thymosin alpha-1	MULTI-MSMS	04307_BH9_P048411_S00_I00_U12_R1_TMT10	12	L363	2	948.442	1894.87	318600	34.951	3.668e-24	1	14050	14050	193.85	166.23	15057000	53146.4	37995.3	51772.2	17319.7	38174	40391.2	20910.6	11530.5	44630.2	26979.8	51430.1	49504.7	35376.3	52812.3	19471.5	39305.3	38900.8	22884.1	13819.2	44637	25748	49478.9	1	1	1
AAEDDEDDDVDTKK	14	Unmodified	_AAEDDEDDDVDTKK_	1	P06454-2;P06454	P06454-2	PTMA	Prothymosin alpha;Prothymosin alpha, N-terminally processed;Thymosin alpha-1	MULTI-MSMS	04307_BA4_P048408_S00_I00_U01_R1_TMT11	1	AMO-1	2	1127.07	2252.13	438830	35.41	6.0107e-11	1	14299	14299	143.97	119.18	99001000	109299	34083.6	69963.5	44451.8	87070.6	47886.3	142685	69695.5	180003	20831.3	36533.7	101538	31842.4	74706.4	44663.8	89123.7	48853.6	143127	68508.5	175900	22384.8	40137.1	1	1	1
AAEDDEDDDVDTKK	14	Unmodified	_AAEDDEDDDVDTKK_	1	P06454-2;P06454	P06454-2	PTMA	Prothymosin alpha;Prothymosin alpha, N-terminally processed;Thymosin alpha-1	MULTI-MSMS	04307_BA4_P048408_S00_I00_U01_R1_TMT11	1	AMO-1	3	751.716	2252.13	438540	33.74	4.9491e-07	2	13530;13538	13530	103.85	92.06	16126200	33550.1	23573.2	23571.3	38605.8	28246.5	39637.6	45297.4	49980	37565.3	11794.3	9732.63	31183.3	22052.5	24905.9	38335.2	28940.6	40376.7	44847	49325.6	37470.7	13107.3	10343.1	2	2	2
AAEDDEDDDVDTKK	14	Unmodified	_AAEDDEDDDVDTKK_	1	P06454-2;P06454	P06454-2	PTMA	Prothymosin alpha;Prothymosin alpha, N-terminally processed;Thymosin alpha-1	MULTI-MSMS	04307_BA4_P048408_S00_I00_U01_R1_TMT11	1	AMO-1	3	751.716	2252.13	438540	34.684	0.00098324	1	13964	13964	86.772	74.98	84126000	23454.4	9479.73	16292.5	13340.5	20298.2	19697.4	29629.2	23852.5	33928.2	5763.39	7450.95	21798.4	8860.03	17245.8	13430.5	20684.4	19682.1	29727.2	23587	33296.7	6381.46	8092.23	1	1	1
AAEDDEDDDVDTKK	14	Unmodified	_AAEDDEDDDVDTKK_	1	P06454-2;P06454	P06454-2	PTMA	Prothymosin alpha;Prothymosin alpha, N-terminally processed;Thymosin alpha-1	MULTI-MSMS	04307_BA6_P048409_S00_I00_U05_R1_TMT10	5	RPMI8226	3	751.718	2252.13	438550	35.78	5.2498e-13	1	14633	14633	122.34	98.539	63916000	9258.74	20405.3	88009.3	16261.7	30070.8	60084.2	7208.59	53613.4	145272	59191.3	373530	9213.24	19024.8	83144.5	17533.4	33590	58100.1	12900.6	55270.2	150700	57561.1	353130	1	1	1
AAEDDEDDDVDTKK	14	Unmodified	_AAEDDEDDDVDTKK_	1	P06454-2;P06454	P06454-2	PTMA	Prothymosin alpha;Prothymosin alpha, N-terminally processed;Thymosin alpha-1	MULTI-MSMS	04307_BA9_P048411_S00_I00_U05_R1_TMT10	5	L363	3	751.716	2252.13	438550	35.798	2.3959e-17	1	14602	14602	155.28	134.04	78854000	54062.5	77947.7	92384.3	10047.6	78593.7	34061.9	26390.3	30792.6	43595.2	30323.4	116523	50654.1	72479.7	91297	15402.8	79643.4	32997.4	30066.6	31607.4	46460.4	29673.6	110026	1	1	1
AAEDDEDDDVDTKK	14	Unmodified	_AAEDDEDDDVDTKK_	1	P06454-2;P06454	P06454-2	PTMA	Prothymosin alpha;Prothymosin alpha, N-terminally processed;Thymosin alpha-1	MULTI-MSMS	04307_BA9_P048411_S00_I00_U05_R1_TMT10	5	L363	3	751.717	2252.13	438550	37.365	0.00080713	1	15347	15347	88.552	79.147	5981300	0	18096.9	2655.17	3742.06	7064.2	13488.1	3395.28	38233.8	11656.4	18117.4	20916.9	0	16832.7	2571.84	4976.23	6842.09	13637.2	3901.14	37081	11860.5	18546.4	19904.8	0	1	1
AAEDDEDDDVDTKK	14	Unmodified	_AAEDDEDDDVDTKK_	1	P06454-2;P06454	P06454-2	PTMA	Prothymosin alpha;Prothymosin alpha, N-terminally processed;Thymosin alpha-1	MULTI-MSMS	04307_BB5_P048408_S00_I00_U10_R1_TMT11	10	AMO-1	3	751.717	2252.13	438550	35.94	0.0015902	1	14367	14367	70.622	63.74	4183000	0	15329.1	12475	13051.8	22744.1	15766.7	11068.2	3136.06	15736.2	6433.5	24313.7	0	14295.2	11937.2	13515.4	22270.3	15542.2	11994.9	3993.94	16142	6155.69	23210.8	0	1	1
AAEDDEDDDVDTKK	14	Unmodified	_AAEDDEDDDVDTKK_	1	P06454-2;P06454	P06454-2	PTMA	Prothymosin alpha;Prothymosin alpha, N-terminally processed;Thymosin alpha-1	MULTI-MSMS	04307_BB6_P048409_S00_I00_U06_R1_TMT10	6	RPMI8226	3	751.718	2252.13	438550	35.063	3.5414e-10	2	14198;14001	14198	127.76	116.32	13063000	15207.9	66610.4	88347.5	19350.2	25572.8	93913.5	9910.11	92297.1	128200	87333.7	258847	14714.1	61978	83847.6	24186.9	29478.5	90629.4	14638.5	94184.1	130371	85611.1	245782	2	2	2
AAEDDEDDDVDTKK	14	Unmodified	_AAEDDEDDDVDTKK_	1	P06454-2;P06454	P06454-2	PTMA	Prothymosin alpha;Prothymosin alpha, N-terminally processed;Thymosin alpha-1	MULTI-MSMS	04307_BB6_P048409_S00_I00_U06_R1_TMT10	6	RPMI8226	3	751.718	2252.13	438550	37.516	4.5285e-13	1	15425	15425	126.39	106.01	12602000	0	7970.83	4202.71	4104.12	4589.69	53488.4	1083.33	98807.3	51117.4	69131.3	101622	0	7423.18	3978.5	5194.71	4567.24	52230.4	2873.11	97517.3	51795.1	68828.5	96519.7	0	1	1
AAEDDEDDDVDTKK	14	Unmodified	_AAEDDEDDDVDTKK_	1	P06454-2;P06454	P06454-2	PTMA	Prothymosin alpha;Prothymosin alpha, N-terminally processed;Thymosin alpha-1	MULTI-MSMS	04307_BB7_P048410_S00_I00_U02_R1_TMT10	2	ARH77	2	1127.07	2252.13	438830	35.849	2.3574e-11	1	15249	15249	152.62	128.63	299230000	0	389978	169017	0	1.15525e+06	184497	193538	299077	420686	100701	368611	0	362413	173595	25275	1.09377e+06	178016	253977	293169	416051	106652	358018	0	1	1
AAEDDEDDDVDTKK	14	Unmodified	_AAEDDEDDDVDTKK_	1	P06454-2;P06454	P06454-2	PTMA	Prothymosin alpha;Prothymosin alpha, N-terminally processed;Thymosin alpha-1	MULTI-MSMS	04307_BB7_P048410_S00_I00_U02_R1_TMT10	2	ARH77	3	751.716	2252.13	438550	34.336	3.8093e-16	1	14417	14417	148.91	135.71	106080000	0	109273	85126.4	0	277367	58463.2	82271	102702	129126	34954.9	102104	0	101521	83167.6	0	266204	56125.5	95208.5	100416	128272	36974.7	99593.8	0	1	1
AAEDDEDDDVDTKK	14	Unmodified	_AAEDDEDDDVDTKK_	1	P06454-2;P06454	P06454-2	PTMA	Prothymosin alpha;Prothymosin alpha, N-terminally processed;Thymosin alpha-1	MULTI-MSMS	04307_BB7_P048410_S00_I00_U02_R1_TMT10	2	ARH77	3	751.715	2252.12	438540	35.01	5.5052e-08	1	14778	14778	105.14	87.651	60237000	0	100407	47388.7	3298.36	309626	44801.7	58328.1	75626.4	86667	18431.3	104366	0	93327.7	48472.2	10841.4	293437	43578.9	73252.9	73820.8	87631.5	20380.9	100275	0	1	1
AAEDDEDDDVDTKK	14	Unmodified	_AAEDDEDDDVDTKK_	1	P06454-2;P06454	P06454-2	PTMA	Prothymosin alpha;Prothymosin alpha, N-terminally processed;Thymosin alpha-1	MULTI-MSMS	04307_BB7_P048410_S00_I00_U02_R1_TMT10	2	ARH77	3	751.716	2252.13	438550	37.795	3.0332e-13	3	16359;16133;16004	16359	127.76	107.38	190497000	0	158629	124245	513.91	404516	109541	107405	147294	162756	43137	151144	0	147405	121381	7701.37	387926	104870	126328	145217	162726	46476.2	146305	0	3	3
AAEDDEDDDVDTKK	14	Unmodified	_AAEDDEDDDVDTKK_	1	P06454-2;P06454	P06454-2	PTMA	Prothymosin alpha;Prothymosin alpha, N-terminally processed;Thymosin alpha-1	MULTI-MSMS	04307_BB9_P048411_S00_I00_U06_R1_TMT10	6	L363	3	751.716	2252.13	438540	35.45	1.016e-09	6	14575;14607;14597;14062;15542;14079	14575	125.53	104.3	63519000	217580	359404	261224	142612	187377	304679	114937	309572	266729	201088	381698	203038	334552	262566	163202	193669	299176	125291	312595	269237	201026	365046	6	6	6
AAEDDEDDDVDTKK	14	Unmodified	_AAEDDEDDDVDTKK_	1	P06454-2;P06454	P06454-2	PTMA	Prothymosin alpha;Prothymosin alpha, N-terminally processed;Thymosin alpha-1	MULTI-MSMS	04307_BC4_P048408_S00_I00_U03_R1_TMT11	3	AMO-1	3	751.717	2252.13	438550	34.177	0.0035908	1	13552	13552	62.042	56.499	7271700	0	10879.5	10637.3	13884.5	20996.5	16138.3	3064.07	1786.7	12544.9	4854.5	13458.4	0	10162.9	10201.2	13984.8	20326	15909	4349.45	2703.71	12384.7	4620.99	12976.9	0	1	1
AAEDDEDDDVDTKK	14	Unmodified	_AAEDDEDDDVDTKK_	1	P06454-2;P06454	P06454-2	PTMA	Prothymosin alpha;Prothymosin alpha, N-terminally processed;Thymosin alpha-1	MULTI-MSMS	04307_BC4_P048408_S00_I00_U03_R1_TMT11	3	AMO-1	3	751.716	2252.13	438540	35.816	1.6845e-09	1	14314	14314	119.32	99.575	454320000	0	30701.7	14778.1	47643.1	56938.3	67370.7	12695.3	7642.62	17734	21127.7	46744.4	0	28711.3	14561.1	47697.5	54378	65781	15361.3	11484.8	18957.6	20106	44202.8	0	1	1
AAEDDEDDDVDTKK	14	Unmodified	_AAEDDEDDDVDTKK_	1	P06454-2;P06454	P06454-2	PTMA	Prothymosin alpha;Prothymosin alpha, N-terminally processed;Thymosin alpha-1	MULTI-MSMS	04307_BC5_P048408_S00_I00_U11_R1_TMT11	11	AMO-1	3	751.716	2252.13	438540	35.958	0.001693	1	14426	14426	73.927	70.023	6472400	0	10167.5	8020.04	12594.6	22401.9	16955	5703.46	2186.79	11108.8	4545.16	19715.9	0	9496.47	7783.26	12741.1	21546	16598.1	6834.85	3113.91	11402.7	4347.71	18766	0	1	1
AAEDDEDDDVDTKK	14	Unmodified	_AAEDDEDDDVDTKK_	1	P06454-2;P06454	P06454-2	PTMA	Prothymosin alpha;Prothymosin alpha, N-terminally processed;Thymosin alpha-1	MULTI-MSMS	04307_BC6_P048409_S00_I00_U07_R1_TMT10	7	RPMI8226	3	751.717	2252.13	438550	35.907	3.5414e-10	1	14679	14679	116.08	95.7	34280000	6516.32	26319.9	71063.6	10976.1	19194.4	51936.5	0	35287.6	85842.4	55449.6	169963	6552.31	24501.9	66991.6	12890.1	22126	49783.2	0	37548	86698.4	53395.4	161441	1	1	1
AAEDDEDDDVDTKK	14	Unmodified	_AAEDDEDDDVDTKK_	1	P06454-2;P06454	P06454-2	PTMA	Prothymosin alpha;Prothymosin alpha, N-terminally processed;Thymosin alpha-1	MULTI-MSMS	04307_BC7_P048410_S00_I00_U03_R1_TMT10	3	ARH77	2	1127.07	2252.13	438830	36.136	3.3434e-136	1	15490	15490	286.93	242.07	84767000	0	211296	147683	0	744344	75536	128937	155812	265836	33067.2	214157	0	196341	147971	8363.63	707187	73260.4	167420	151025	262463	37394.4	208723	0	1	1
AAEDDEDDDVDTKK	14	Unmodified	_AAEDDEDDDVDTKK_	1	P06454-2;P06454	P06454-2	PTMA	Prothymosin alpha;Prothymosin alpha, N-terminally processed;Thymosin alpha-1	MULTI-MSMS	04307_BC7_P048410_S00_I00_U03_R1_TMT10	3	ARH77	3	751.716	NaN	NaN	37.426	0.00013847	1	16204	16204	92.468	74.551	44293000	0	52661.8	10149.5	0	71576.5	38358.7	20874.2	139702	47075.6	20025	32964.9	0	48925	10455.3	0	67971.1	38538.8	24674.4	133510	46198.6	24513.6	32335.6	0	1	1
AAEDDEDDDVDTKK	14	Unmodified	_AAEDDEDDDVDTKK_	1	P06454-2;P06454	P06454-2	PTMA	Prothymosin alpha;Prothymosin alpha, N-terminally processed;Thymosin alpha-1	MULTI-MSMS	04307_BC7_P048410_S00_I00_U03_R1_TMT10	3	ARH77	3	751.717	2252.13	438550	37.024	6.7156e-42	1	15974	15974	189.69	167.21	44293000	0	66302.7	101159	1968.95	187871	43005.4	61401.9	68756.9	97616.4	19109.1	81011.9	0	61627	96846.6	7163.33	183088	41671.3	70096.5	67315.2	97085.7	20623.3	78857.3	0	1	1
AAEDDEDDDVDTKK	14	Unmodified	_AAEDDEDDDVDTKK_	1	P06454-2;P06454	P06454-2	PTMA	Prothymosin alpha;Prothymosin alpha, N-terminally processed;Thymosin alpha-1	MSMS	04307_BC8_P048410_S00_I00_U11_R1_TMT10	11	ARH77	3	751.717	2252.13	NaN	36.423	0.0096881	1	14829	14829	NaN	NaN	0	4537.63	13762.7	4150.28	3107.2	19437.3	6685.15	6047.48	8644.82	9595.09	5201.4	8170.05	4224.69	12802.3	4484.04	3975.51	18552.2	6604.68	6952.04	8616.71	9551.55	5228.49	7944.36	1	1	1
AAEDDEDDDVDTKK	14	Unmodified	_AAEDDEDDDVDTKK_	1	P06454-2;P06454	P06454-2	PTMA	Prothymosin alpha;Prothymosin alpha, N-terminally processed;Thymosin alpha-1	MULTI-MSMS	04307_BC9_P048411_S00_I00_U07_R1_TMT10	7	L363	3	751.716	2252.13	438550	33.55	0.00098324	3	13682;13783;13809	13682	69.602	57.809	3130200	69678.1	72763.2	81403.9	46123.7	55755	63612.6	37000.8	47856.6	89350.4	52442.4	113082	65004.5	67796.3	81927.2	49192.5	57920.2	63095.1	40206.1	49867.7	89547	51096.3	108496	3	3	3
AAEDDEDDDVDTKK	14	Unmodified	_AAEDDEDDDVDTKK_	1	P06454-2;P06454	P06454-2	PTMA	Prothymosin alpha;Prothymosin alpha, N-terminally processed;Thymosin alpha-1	MULTI-MSMS	04307_BC9_P048411_S00_I00_U07_R1_TMT10	7	L363	3	751.717	2252.13	438550	35.121	1.6542e-07	1	14423	14423	118.13	97.746	173320000	104059	88381.3	134194	24754.7	106491	71240.2	49698.3	53079.6	144207	39567	207084	97173.5	82231.3	134442	30438.1	108810	68989.8	56424.8	54792.1	145047	39250.6	198033	1	1	1
AAEDDEDDDVDTKK	14	Unmodified	_AAEDDEDDDVDTKK_	1	P06454-2;P06454	P06454-2	PTMA	Prothymosin alpha;Prothymosin alpha, N-terminally processed;Thymosin alpha-1	MULTI-MSMS	04307_BD4_P048408_S00_I00_U04_R1_TMT11	4	AMO-1	2	1127.07	2252.13	438830	35.51	2.1498e-252	1	14227	14227	334.52	289.24	345710000	0	203146	217120	303566	632033	355721	128806	17411.7	298882	116541	639152	0	189932	211068	303350	606524	350020	162477	39308.4	309963	109886	606297	0	1	1
AAEDDEDDDVDTKK	14	Unmodified	_AAEDDEDDDVDTKK_	1	P06454-2;P06454	P06454-2	PTMA	Prothymosin alpha;Prothymosin alpha, N-terminally processed;Thymosin alpha-1	MULTI-MSMS	04307_BD4_P048408_S00_I00_U04_R1_TMT11	4	AMO-1	3	751.716	2252.13	438550	33.948	0.0011792	1	13490	13490	58.21	46.418	84035000	0	3086.89	3125.13	5378.96	8791.88	5244.25	1430.52	1362.61	4304.33	2132.96	4563.75	0	2888.97	3033.74	5323.15	8434.31	5240.79	1928.44	1627.4	4263.83	2054.16	4402.17	0	1	1
AAEDDEDDDVDTKK	14	Unmodified	_AAEDDEDDDVDTKK_	1	P06454-2;P06454	P06454-2	PTMA	Prothymosin alpha;Prothymosin alpha, N-terminally processed;Thymosin alpha-1	MULTI-MSMS	04307_BD4_P048408_S00_I00_U04_R1_TMT11	4	AMO-1	3	751.717	2252.13	438550	34.95	0.0033495	1	13957	13957	59.227	47.614	34251000	0	11351	19785.3	23587	63040	31950.1	10999.9	3817.01	34902	9714.68	57547.3	0	10637.4	19310.1	23321.2	60336	31261.7	14647.1	5617.77	35355.1	9257.35	54738.1	0	1	1
AAEDDEDDDVDTKK	14	Unmodified	_AAEDDEDDDVDTKK_	1	P06454-2;P06454	P06454-2	PTMA	Prothymosin alpha;Prothymosin alpha, N-terminally processed;Thymosin alpha-1	MULTI-MSMS	04307_BD4_P048408_S00_I00_U04_R1_TMT11	4	AMO-1	3	751.716	2252.13	438540	35.524	0.0073813	2	14235;14287	14235	37.156	23.477	20454000000	15006	1.26081e+06	2.40018e+06	2.75752e+06	6.85308e+06	3.41733e+06	1.93125e+06	530483	3.75998e+06	1.10913e+06	6.05652e+06	16438.2	1.18207e+06	2.33275e+06	2.71704e+06	6.59271e+06	3.36093e+06	2.27598e+06	717401	3.83592e+06	1.06082e+06	5761611	1	2	2
AAEDDEDDDVDTKK	14	Unmodified	_AAEDDEDDDVDTKK_	1	P06454-2;P06454	P06454-2	PTMA	Prothymosin alpha;Prothymosin alpha, N-terminally processed;Thymosin alpha-1	MULTI-MSMS	04307_BD5_P048408_S00_I00_U12_R1_TMT11	12	AMO-1	3	751.717	2252.13	438550	34.349	5.1144e-07	1	13748	13748	107.14	97.852	14739000	0	15990	18322.1	31661.9	34514	35305.2	14937.9	4580.54	33488.7	12485.9	71623.6	0	14978.9	17547.8	31245.4	33711.4	34898	16777.5	6599.63	34752.8	11884.7	67941.8	0	1	1
AAEDDEDDDVDTKK	14	Unmodified	_AAEDDEDDDVDTKK_	1	P06454-2;P06454	P06454-2	PTMA	Prothymosin alpha;Prothymosin alpha, N-terminally processed;Thymosin alpha-1	MULTI-MSMS	04307_BD5_P048408_S00_I00_U12_R1_TMT11	12	AMO-1	3	751.717	2252.13	438550	36.033	6.8187e-09	1	14573	14573	107.14	89.651	47331000	0	18543.8	20433.3	38603.6	55758	39632	14556.1	6088.14	32779.7	18848.6	49939.9	0	17378.3	19811.6	37977.8	53665.4	39385	17510.3	8438.82	33225.4	17907	47690	0	1	1
AAEDDEDDDVDTKK	14	Unmodified	_AAEDDEDDDVDTKK_	1	P06454-2;P06454	P06454-2	PTMA	Prothymosin alpha;Prothymosin alpha, N-terminally processed;Thymosin alpha-1	MULTI-MSMS	04307_BD6_P048409_S00_I00_U08_R1_TMT10	8	RPMI8226	3	751.717	2252.13	438550	36.117	4.2191e-13	1	14842	14842	142.85	122.47	12301000	7584.94	19346.5	35081.6	13128.2	20453.9	40283.1	8129.31	32731.3	55395.5	29878.8	112240	7271.67	18029.1	33556.2	14235.3	21427.4	39018.1	10398.9	33750.9	56520.3	29337	106475	1	1	1
AAEDDEDDDVDTKK	14	Unmodified	_AAEDDEDDDVDTKK_	1	P06454-2;P06454	P06454-2	PTMA	Prothymosin alpha;Prothymosin alpha, N-terminally processed;Thymosin alpha-1	MULTI-MSMS	04307_BD7_P048410_S00_I00_U04_R1_TMT10	4	ARH77	3	751.717	2252.13	438550	34.515	1.2464e-13	4	14248;14217;14260;14522	14248	151.44	138.81	42681000	8843.4	143594	86979	9220.79	179989	100223	80350.5	122603	151762	49564.2	115857	8310.88	133486	84210.7	20186.2	175346	96550.8	89047.9	121778	149881	51479.6	113184	1	4	4
AAEDDEDDDVDTKK	14	Unmodified	_AAEDDEDDDVDTKK_	1	P06454-2;P06454	P06454-2	PTMA	Prothymosin alpha;Prothymosin alpha, N-terminally processed;Thymosin alpha-1	MULTI-MSMS	04307_BD7_P048410_S00_I00_U04_R1_TMT10	4	ARH77	3	751.716	2252.13	438550	36.084	8.2711e-33	1	14996	14996	179.41	160.35	55248000	10471.6	148543	156939	7893.98	303663	128612	122429	171423	203432	78023.5	139776	10848.1	138081	151308	19783.7	296117	123978	136335	169898	200948	80149.8	137236	1	1	1
AAEDDEDDDVDTKK	14	Unmodified	_AAEDDEDDDVDTKK_	1	P06454-2;P06454	P06454-2	PTMA	Prothymosin alpha;Prothymosin alpha, N-terminally processed;Thymosin alpha-1	MULTI-MSMS	04307_BD8_P048410_S00_I00_U12_R1_TMT10	12	ARH77	3	751.716	2252.13	438540	36.36	1.6355e-05	1	14732	14732	106.13	88.911	14350000	11583.5	13650	12260.3	15180.3	64739.2	33083.2	30126.6	36705.4	24532	12503	11121.1	10797.1	12742.6	13210.8	15643.7	61947.5	32536.3	32215.4	36557.6	24680.4	13224.2	11199.9	1	1	1
AAEDDEDDDVDTKK	14	Unmodified	_AAEDDEDDDVDTKK_	1	P06454-2;P06454	P06454-2	PTMA	Prothymosin alpha;Prothymosin alpha, N-terminally processed;Thymosin alpha-1	MULTI-MSMS	04307_BD9_P048411_S00_I00_U08_R1_TMT10	8	L363	3	751.717	2252.13	438550	35.028	0.0019156	1	14397	14397	50.843	36.585	270810000	54834.4	24455.1	54593.4	11853.7	41541	16563.2	15891	14147.8	34796.5	19457.3	68070.9	51085.8	22772.1	55616.7	13052	42493.7	16456.8	18073.9	14737.4	35877.8	18809.2	64671.6	1	1	1
AAEDDEDDDVDTKK	14	Unmodified	_AAEDDEDDDVDTKK_	1	P06454-2;P06454	P06454-2	PTMA	Prothymosin alpha;Prothymosin alpha, N-terminally processed;Thymosin alpha-1	MULTI-MSMS	04307_BE4_P048408_S00_I00_U05_R1_TMT11	5	AMO-1	3	751.717	2252.13	438550	37.143	0.0012971	1	14937	14937	55.213	45.291	4284600	0	12380.8	0	11576	11373.1	44422.8	6609.58	8644.36	15185.8	20515.6	23734.9	0	11549.6	0	12354.4	10775	42231.8	7231.38	11146.6	15410.8	19538.4	22626.1	0	1	0
AAEDDEDDDVDTKK	14	Unmodified	_AAEDDEDDDVDTKK_	1	P06454-2;P06454	P06454-2	PTMA	Prothymosin alpha;Prothymosin alpha, N-terminally processed;Thymosin alpha-1	MULTI-MSMS	04307_BE6_P048409_S00_I00_U09_R1_TMT10	9	RPMI8226	2	1127.07	2252.13	438830	36.373	0.024728	1	14879	14879	90.685	77.258	4537800	15316.3	15185.6	12121	12430.1	2444.49	13593.9	13865.7	14938	12104.5	13577.6	15751.5	14245.9	14159.5	12491.4	12891.8	3365.28	13747.9	13422.8	15138.6	12535.4	13334.1	15101.3	1	1	1
AAEDDEDDDVDTKK	14	Unmodified	_AAEDDEDDDVDTKK_	1	P06454-2;P06454	P06454-2	PTMA	Prothymosin alpha;Prothymosin alpha, N-terminally processed;Thymosin alpha-1	MULTI-MSMS	04307_BE7_P048410_S00_I00_U05_R1_TMT10	5	ARH77	3	751.717	2252.13	438550	33.997	6.511e-07	1	13941	13941	117.92	106.22	11507000	0	19336.6	21639.2	0	55712.2	11827.5	26399.3	13161	57024.1	3830.26	37549.6	0	17964.6	20934.1	0	53993.4	11196.3	29305.5	13086.6	55917.4	4130.16	36947.3	0	1	1
AAEDDEDDDVDTKK	14	Unmodified	_AAEDDEDDDVDTKK_	1	P06454-2;P06454	P06454-2	PTMA	Prothymosin alpha;Prothymosin alpha, N-terminally processed;Thymosin alpha-1	MULTI-MSMS	04307_BE7_P048410_S00_I00_U05_R1_TMT10	5	ARH77	3	751.716	2252.13	438550	35.56	1.0171e-13	1	14668	14668	135.37	102.37	15949000	0	32138.3	39343.8	3039.81	110078	16741.2	29190.9	23127.5	73851.8	8716.27	51627.5	0	29879.6	38184.8	5360.1	105898	16280.4	35282	22834.2	72319.4	9117.66	50577.7	0	1	1
AAEDDEDDDVDTKK	14	Unmodified	_AAEDDEDDDVDTKK_	1	P06454-2;P06454	P06454-2	PTMA	Prothymosin alpha;Prothymosin alpha, N-terminally processed;Thymosin alpha-1	MULTI-MSMS	04307_BE8_P048411_S00_I00_U01_R1_TMT10	1	L363	3	751.716	2252.13	438550	36.508	0.00011608	1	14261	14261	80.3	68.826	9093100	18007.2	7762.92	12407.7	6830.58	20709.7	9497.19	24902.5	13324.3	26813.2	7320.38	13511.2	16735	7240.15	13218.3	7073.39	20714.4	9555.25	25121.5	13217.9	26677.2	7360.13	13506.3	1	1	1
AAEDDEDDDVDTKK	14	Unmodified	_AAEDDEDDDVDTKK_	1	P06454-2;P06454	P06454-2	PTMA	Prothymosin alpha;Prothymosin alpha, N-terminally processed;Thymosin alpha-1	MULTI-MSMS	04307_BF4_P048408_S00_I00_U06_R1_TMT11	6	AMO-1	3	751.716	2252.13	438540	36.032	6.8448e-05	2	14413;13615	14413	101.53	76.213	28867000	0	42918.7	39480.5	60908.2	125586	102393	19556	8145.6	71123.8	26207	84938.3	0	40115	38529.3	61479	120144	99188.9	27035.3	14032	70648.6	24832.4	81628.8	0	2	2
AAEDDEDDDVDTKK	14	Unmodified	_AAEDDEDDDVDTKK_	1	P06454-2;P06454	P06454-2	PTMA	Prothymosin alpha;Prothymosin alpha, N-terminally processed;Thymosin alpha-1	MULTI-MSMS	04307_BF4_P048408_S00_I00_U06_R1_TMT11	6	AMO-1	3	751.717	2252.13	438550	37.416	0.00011136	1	15056	15056	77.078	68.891	8390200	0	8067.5	0	9770.18	9668.77	31544.6	1439.89	4495	10052	14203.8	17010.7	0	7534.2	0	10170.3	9055.19	30047.5	2165.61	6364.47	10123.9	13490.4	16172.1	0	1	0
AAEDDEDDDVDTKK	14	Unmodified	_AAEDDEDDDVDTKK_	1	P06454-2;P06454	P06454-2	PTMA	Prothymosin alpha;Prothymosin alpha, N-terminally processed;Thymosin alpha-1	MULTI-MSMS	04307_BF6_P048409_S00_I00_U10_R1_TMT10	10	RPMI8226	3	751.717	2252.13	438550	36.229	1.2464e-13	1	14897	14897	134.24	113.86	12488000	31836.5	29774.2	26061.9	24694	12951.2	31695.5	19718.2	27456	33640.4	30270.5	50182	29618.1	27763.6	26882.9	25653.3	14167.1	31624.5	20105.8	28351.9	34265.2	29486.6	47944.8	1	1	1
AAEDDEDDDVDTKK	14	Unmodified	_AAEDDEDDDVDTKK_	1	P06454-2;P06454	P06454-2	PTMA	Prothymosin alpha;Prothymosin alpha, N-terminally processed;Thymosin alpha-1	MULTI-MSMS	04307_BF7_P048410_S00_I00_U06_R1_TMT10	6	ARH77	3	751.716	2252.13	438540	36.443	0.0096881	1	15012	15012	51.875	44.673	4803900	3174.03	7542.22	10264.4	2092.93	19774.5	11793.7	17300.1	9552.88	13230.1	7488.21	9042.94	3010.01	7017.32	10083.5	2664.27	19520.3	11314.7	17562.5	9815.66	13475.3	7408.04	8880.96	1	1	1
AAEDDEDDDVDTKK	14	Unmodified	_AAEDDEDDDVDTKK_	1	P06454-2;P06454	P06454-2	PTMA	Prothymosin alpha;Prothymosin alpha, N-terminally processed;Thymosin alpha-1	MSMS	04307_BG4_P048408_S00_I00_U07_R1_TMT11	7	AMO-1	3	751.716	2252.13	NaN	33.649	0.0033495	1	13425	13425	NaN	NaN	0	0	33737.2	33057.7	41412.7	64240.9	52168.7	18555.9	10632.4	48464.9	17808.6	42649.7	0	31509.1	31688.2	41862.8	62451.2	51322.4	22176.4	13350.7	47774.4	17120	41417	0	1	1
AAEDDEDDDVDTKK	14	Unmodified	_AAEDDEDDDVDTKK_	1	P06454-2;P06454	P06454-2	PTMA	Prothymosin alpha;Prothymosin alpha, N-terminally processed;Thymosin alpha-1	MULTI-MSMS	04307_BG4_P048408_S00_I00_U07_R1_TMT11	7	AMO-1	3	751.716	2252.13	438540	34.821	0.004051	1	13961	13961	56.569	36.188	361750000	920.94	23011.3	32803.8	24811.1	54071.4	34700.1	15595.5	9684.58	40230.8	14055.8	35344.1	1095.73	21478.7	31399.1	25329.7	52866.1	34027.2	18626.7	11392.4	39663.7	13565.6	34324.8	1	1	1
AAEDDEDDDVDTKK	14	Unmodified	_AAEDDEDDDVDTKK_	1	P06454-2;P06454	P06454-2	PTMA	Prothymosin alpha;Prothymosin alpha, N-terminally processed;Thymosin alpha-1	MULTI-MSMS	04307_BG5_P048409_S00_I00_U03_R2_TMT10	3	RPMI8226	3	751.717	2252.13	438550	34.445	3.6796e-07	1	13859	13859	108.17	87.789	16068000	0	9727.77	13823.1	3891.1	4385.63	15244.1	433.69	14800.2	16460.2	13274.6	37173.4	0	9055.23	12935.6	4550.52	4943.16	14753.2	1156.18	15091.2	16857	13044.6	35208	0	1	1
AAEDDEDDDVDTKK	14	Unmodified	_AAEDDEDDDVDTKK_	1	P06454-2;P06454	P06454-2	PTMA	Prothymosin alpha;Prothymosin alpha, N-terminally processed;Thymosin alpha-1	MULTI-MSMS	04307_BG5_P048409_S00_I00_U03_R2_TMT10	3	RPMI8226	3	751.717	2252.13	438550	36.078	3.0278e-25	1	14667	14667	165.33	139.47	211360000	5437.39	90987.9	61120.4	47857.2	42929.5	202989	13581.3	184843	96350.1	156086	264251	5481.01	84740.2	57975.5	54174.3	44127.6	195932	17951.3	188898	100995	153364	249224	1	1	1
AAEDDEDDDVDTKK	14	Unmodified	_AAEDDEDDDVDTKK_	1	P06454-2;P06454	P06454-2	PTMA	Prothymosin alpha;Prothymosin alpha, N-terminally processed;Thymosin alpha-1	MULTI-MSMS	04307_BG7_P048410_S00_I00_U07_R1_TMT10	7	ARH77	3	751.716	2252.13	438540	36.058	2.3959e-17	1	14853	14853	155.28	136.22	78122000	97184.7	76953.1	74413.7	102029	29715.8	89783.4	119673	114604	58705.9	76379.5	92594.3	90374.3	71899.2	77132.4	102126	35262.2	92388.5	114847	114517	63723.8	76268.9	88353	1	1	1
AAEDDEDDDVDTKK	14	Unmodified	_AAEDDEDDDVDTKK_	1	P06454-2;P06454	P06454-2	PTMA	Prothymosin alpha;Prothymosin alpha, N-terminally processed;Thymosin alpha-1	MULTI-MSMS	04307_BG8_P048411_S00_I00_U03_R1_TMT10	3	L363	3	751.717	2252.13	438550	35.663	1.2896e-33	1	14952	14952	182.17	158.37	19498000	32746.6	85105.1	52767.3	19240.3	46484.6	50899.2	14944.1	76990.3	31202.7	45778.9	74752.7	30658.3	79165.9	52310.1	24750.3	46975.2	50265.2	17336.5	76249.6	32742	46054.7	70699.5	1	1	1
AAEDDEDDDVDTKK	14	Unmodified	_AAEDDEDDDVDTKK_	1	P06454-2;P06454	P06454-2	PTMA	Prothymosin alpha;Prothymosin alpha, N-terminally processed;Thymosin alpha-1	MULTI-MSMS	04307_BH4_P048408_S00_I00_U08_R1_TMT11	8	AMO-1	3	751.716	2252.13	438550	35.939	0.00046683	1	14734	14734	77.912	60.211	7931900	17025.8	21603.1	22173.2	25084.2	32685.5	34402	10971.7	8989.29	30644.7	12219.9	27615.1	15900.8	20171	22412.8	25481	32137.7	33751.1	12898.6	10670.2	30200	11817.1	26792.1	1	1	1
AAEDDEDDDVDTKK	14	Unmodified	_AAEDDEDDDVDTKK_	1	P06454-2;P06454	P06454-2	PTMA	Prothymosin alpha;Prothymosin alpha, N-terminally processed;Thymosin alpha-1	MULTI-MSMS	04307_BH5_P048409_S00_I00_U04_R1_TMT10	4	RPMI8226	2	1127.07	2252.13	438830	36.109	1.6681e-118	1	14663	14663	279.53	234.66	206030000	52472.8	98121.9	310422	46961	95164.2	259767	19802	244449	580361	253580	1.35765e+06	50810.5	91367	294612	54685.5	108158	250034	41857	250719	596358	247609	1.28603e+06	1	1	1
AAEDDEDDDVDTKK	14	Unmodified	_AAEDDEDDDVDTKK_	1	P06454-2;P06454	P06454-2	PTMA	Prothymosin alpha;Prothymosin alpha, N-terminally processed;Thymosin alpha-1	MULTI-MSMS	04307_BH5_P048409_S00_I00_U04_R1_TMT10	4	RPMI8226	3	751.717	2252.13	438550	34.575	0.00020131	1	13917	13917	73.022	63.735	33389000	4430.43	7596.53	26845.3	4130.91	11209.5	13436.2	830.88	13957.8	35365.1	18078.4	74906.4	4294.82	7075.41	25511.7	4597.2	12113.5	13067.3	2483.54	14346.7	36019	17509.7	71024.2	1	1	1
AAEDDEDDDVDTKK	14	Unmodified	_AAEDDEDDDVDTKK_	1	P06454-2;P06454	P06454-2	PTMA	Prothymosin alpha;Prothymosin alpha, N-terminally processed;Thymosin alpha-1	MULTI-MSMS	04307_BH5_P048409_S00_I00_U04_R1_TMT10	4	RPMI8226	3	751.717	2252.13	438550	35.418	0.0033495	1	14325	14325	72.496	65.615	19233000	6895.19	9691.55	27129.4	2333.47	11464.4	19675.8	1575.1	18022.7	42411.4	23790	108268	6574.9	9015.74	25966.8	3158.19	12387.4	18852.1	3413.84	18665.9	43940.2	23027.4	102426	1	1	1
AAEDDEDDDVDTKK	14	Unmodified	_AAEDDEDDDVDTKK_	1	P06454-2;P06454	P06454-2	PTMA	Prothymosin alpha;Prothymosin alpha, N-terminally processed;Thymosin alpha-1	MULTI-MSMS	04307_BH5_P048409_S00_I00_U04_R1_TMT10	4	RPMI8226	3	751.718	2252.13	438550	37.672	0.0011792	1	15415	15415	94.122	81.956	49407000	3681.04	8212.06	31627.5	3785.79	9858.35	20345.5	3369.59	20833.5	37439.6	23584.3	84292.6	3637.88	7646.18	29892.8	4420.97	11205.4	19627.8	4842.69	21328.3	38434.4	22950.6	79893.1	1	1	1
AAEDDEDDDVDTKK	14	Unmodified	_AAEDDEDDDVDTKK_	1	P06454-2;P06454	P06454-2	PTMA	Prothymosin alpha;Prothymosin alpha, N-terminally processed;Thymosin alpha-1	MULTI-MSMS	04307_BH6_P048409_S00_I00_U12_R1_TMT10	12	RPMI8226	3	751.718	2252.13	438550	34.902	3.5631e-05	2	14128;14368	14128	115.12	108.17	9938900	34275.8	34030.9	49869.6	17691.2	38010	47375.1	24708.5	50701.4	102927	56944.1	128447	32050	31693.3	49606.7	19642.6	39132.4	46300.7	28264.3	51774.7	102298	55430.4	123287	2	2	2
AAEDDEDDDVDTKK	14	Unmodified	_AAEDDEDDDVDTKK_	1	P06454-2;P06454	P06454-2	PTMA	Prothymosin alpha;Prothymosin alpha, N-terminally processed;Thymosin alpha-1	MULTI-MSMS	04307_BH6_P048409_S00_I00_U12_R1_TMT10	12	RPMI8226	3	751.716	2252.13	438550	36.492	1.3202e-09	2	14895;14975	14895	142.85	126.91	73744000	44895.5	103465	167617	60333	117037	221339	48053	194472	366610	131463	394501	42742.8	96382.3	161255	66988.2	120640	213989	62511.6	198166	360158	131158	380351	2	2	2
AAEDDEDDDVDTKK	14	Unmodified	_AAEDDEDDDVDTKK_	1	P06454-2;P06454	P06454-2	PTMA	Prothymosin alpha;Prothymosin alpha, N-terminally processed;Thymosin alpha-1	MULTI-MSMS	04307_BH8_P048411_S00_I00_U04_R1_TMT10	4	L363	2	1127.07	2252.13	438830	35.506	7.1491e-18	1	14526	14526	183.33	158.16	576250000	575240	614368	840637	158512	645309	377105	229788	487941	468365	271859	1.35711e+06	537912	571566	836078	197149	659230	371539	262582	485693	500857	274762	1.28176e+06	1	1	1
AAEDDEDDDVDTKK	14	Unmodified	_AAEDDEDDDVDTKK_	1	P06454-2;P06454	P06454-2	PTMA	Prothymosin alpha;Prothymosin alpha, N-terminally processed;Thymosin alpha-1	MULTI-MSMS	04307_BH8_P048411_S00_I00_U04_R1_TMT10	4	L363	3	751.716	2252.13	438550	33.993	7.3422e-34	3	13819;13742;14801	13819	179.41	161.05	14442664000	169902	126487	285503	68658.6	228809	151564	79654.2	110641	200552	59207	379237	159154	117810	282160	75356.8	232938	147712	92503	113684	205750	60019.6	360524	3	3	3
AAEDDEDDDVDTKK	14	Unmodified	_AAEDDEDDDVDTKK_	1	P06454-2;P06454	P06454-2	PTMA	Prothymosin alpha;Prothymosin alpha, N-terminally processed;Thymosin alpha-1	MULTI-MSMS	04307_BH8_P048411_S00_I00_U04_R1_TMT10	4	L363	3	751.717	2252.13	438550	37.298	7.8713e-07	2	15371;16124	15371	105.14	92.757	34804000	62649.7	59487.8	75577.2	12751.9	64380.4	34837.5	21985.6	37329.5	51130.6	26919.6	109941	58465.3	55333.7	76085	16637.9	65243.5	34032.5	25461.9	37669	53047.5	26754.5	104280	2	2	2
AAEDDEDDDVDTKK	14	Unmodified	_AAEDDEDDDVDTKK_	1	P06454-2;P06454	P06454-2	PTMA	Prothymosin alpha;Prothymosin alpha, N-terminally processed;Thymosin alpha-1	MULTI-MSMS	04307_BH9_P048411_S00_I00_U12_R1_TMT10	12	L363	3	751.718	2252.13	438550	35.042	0.00080713	2	14092;14019	14092	59.607	53.626	14367400	17121.3	14038.6	19627.9	6584.12	14302.7	11475.9	6207.19	15629.6	23838.3	6926.71	33974.5	15970.1	13071.7	19790.4	7315.76	14699.6	11432.6	7284.89	15471.2	23879.2	7132.41	32495.6	2	2	2
AAEDDEDDDVDTKK	14	Unmodified	_AAEDDEDDDVDTKK_	1	P06454-2;P06454	P06454-2	PTMA	Prothymosin alpha;Prothymosin alpha, N-terminally processed;Thymosin alpha-1	MULTI-MSMS	04307_BH9_P048411_S00_I00_U12_R1_TMT10	12	L363	3	751.717	2252.13	438550	36.441	0.00051607	1	14732	14732	88.087	83.185	12556000	47240.5	38933.5	51012	28801.8	30881.3	34960.1	29004	35175.7	61136	34783.9	85741.9	44040.7	36291.2	51554.1	30187.9	32653.4	35088.1	30563.1	35894.1	61759.1	34032.6	82042.4	1	1	1
AAEDELNIEAK	11	Unmodified	_AAEDELNIEAK_	0	Q9UQ90;Q9UQ90-2	Q9UQ90	SPG7	Paraplegin	MULTI-MSMS	04307_BB6_P048409_S00_I00_U06_R1_TMT10	6	RPMI8226	2	830.959	1659.9	380790	54.4	0.015801	1	24337	24337	72.006	49.176	9920100	30102.2	159794	137502	27360.8	116923	32769.8	83445.7	167131	114758	85624.5	126914	28846.1	148610	132067	37345.1	119599	35927.3	87456.5	160847	115865	87093.1	122254	1	1	1
AAEDELNIEAK	11	Unmodified	_AAEDELNIEAK_	0	Q9UQ90;Q9UQ90-2	Q9UQ90	SPG7	Paraplegin	MULTI-MSMS	04307_BB9_P048411_S00_I00_U06_R1_TMT10	6	L363	2	830.961	1659.91	380800	54.176	6.612e-05	1	23920	23920	134.2	90.492	10107000	38920.8	43718.1	66095.1	29404	33593.7	50615.4	28615.3	26719.3	50196.9	36889.6	43665	36464	40740.1	65018.6	31321.6	36089.9	49498.4	29995.3	28898.2	49873	35656.6	42422.4	1	1	1
AAEDSPYWVSPAYSK	15	Phospho (STY)	_AAEDSPYWVpSPAYSK_	0	Q9NW82	Q9NW82	WDR70	WD repeat-containing protein 70	MULTI-MSMS	04307_BA6_P048409_S00_I00_U05_R1_TMT10	5	RPMI8226	2	1105.03	2208.05	NaN	61.691	0.019417	1	28267	28267	NaN	NaN	5426200	7121.19	7108.38	5880.01	7556.75	10070.8	10204.2	16881.9	9056.14	11955.4	10779.4	13097.5	6625.35	6634.55	6160.71	7716.34	10183.7	10162	16625.2	9361.64	12424.3	10470.6	12620.5	1	1	1
AAEDSPYWVSPAYSK	15	Phospho (STY)	_AAEDSPYWVpSPAYSK_	0	Q9NW82	Q9NW82	WDR70	WD repeat-containing protein 70	MULTI-MSMS	04307_BE7_P048410_S00_I00_U05_R1_TMT10	5	ARH77	2	1105.03	2208.05	261640	61.763	0.0023935	2	27569;27578	27569	71.344	49.471	12104400	52185.5	18127.8	54817.2	64348.6	21522.2	46471.9	24671	6346.16	9889.09	23687.6	31269.6	48639.3	17088	55344.2	62111	24036.3	47341.5	24410.8	9200.38	11544.7	22450.5	29503	2	2	2
AAEEAFVNDIDESSPGTEWER	21	Unmodified	_AAEEAFVNDIDESSPGTEWER_	0	P09496-2;P09496-5	NaN	CLTA	Clathrin light chain A	MSMS	04307_BA6_P048409_S00_I00_U05_R1_TMT10	5	RPMI8226	2	1291.1	2580.18	NaN	72.011	0.0028008	1	33348	33348	NaN	NaN	0	33601.7	19624.2	17897	20197.8	34788	30053.6	44322	38554.1	42119.8	30925	30475.3	31188.6	18313.6	19713.1	20709.9	34680.2	30069.1	44425.6	38672.8	42495.8	30557	29846.4	1	1	1
AAEEAFVNDIDESSPGTEWER	21	Unmodified	_AAEEAFVNDIDESSPGTEWER_	0	P09496-2;P09496-5	NaN	CLTA	Clathrin light chain A	MSMS	04307_BA9_P048411_S00_I00_U05_R1_TMT10	5	L363	2	1291.1	2580.18	NaN	72.108	0.0028008	1	32159	32159	NaN	NaN	0	14964.9	10493.5	12122.8	10781.1	13117	15528.1	9810.89	6342.23	14771.4	16087.2	17450.8	13921.2	9792.59	12615.8	11048.1	13228.4	15252.3	10290.2	7271.31	14916.8	15330.8	16776.2	1	1	1
AAEEAFVNDIDESSPGTEWER	21	Unmodified	_AAEEAFVNDIDESSPGTEWER_	0	P09496-2;P09496-5	NaN	CLTA	Clathrin light chain A	MSMS	04307_BA9_P048411_S00_I00_U05_R1_TMT10	5	L363	2	1291.1	2580.18	NaN	74.934	0.0028008	1	33417	33417	NaN	NaN	0	7046.91	7121.58	5049.75	6317.98	6202.37	7458.93	3413.15	3835.76	6959.91	6126.64	5905.12	6550.51	6642.18	5327.12	6518.68	6182.9	7414.46	3723.45	4183.96	6884.91	5897.07	5742.83	1	1	1
AAEEAFVNDIDESSPGTEWER	21	Unmodified	_AAEEAFVNDIDESSPGTEWER_	0	P09496-2;P09496-5	P09496-2	CLTA	Clathrin light chain A	MULTI-MSMS	04307_BC5_P048408_S00_I00_U11_R1_TMT11	11	AMO-1	2	1291.1	2580.18	NaN	71.999	0.011867	1	31810	31810	NaN	NaN	6077900	5831.99	8553.16	7308.5	3141	2023.57	2274.75	4115.07	4714.51	5812.2	5206.02	4363.89	5444.5	7960.77	7281.6	3573.49	2435.61	2415.75	4122.04	4694.73	5782.72	5070.89	4266.46	1	1	1
AAEEAFVNDIDESSPGTEWER	21	Unmodified	_AAEEAFVNDIDESSPGTEWER_	0	P09496-2;P09496-5	NaN	CLTA	Clathrin light chain A	MSMS	04307_BD4_P048408_S00_I00_U04_R1_TMT11	4	AMO-1	2	1291.1	2580.18	NaN	70.177	2.3849e-24	1	30628	30628	NaN	NaN	0	9332.25	16966.7	15058.8	3939.29	4332.11	4089.37	11133.5	9436.05	10578.8	8954.85	9910.94	8737.27	15783	14802.2	4940.84	5237.04	4259.13	10929.1	9327.24	10761.5	8777.08	9601.47	1	1	1
AAEEAFVNDIDESSPGTEWER	21	Unmodified	_AAEEAFVNDIDESSPGTEWER_	0	P09496-2;P09496-5	P09496-2	CLTA	Clathrin light chain A	MULTI-MSMS	04307_BD5_P048408_S00_I00_U12_R1_TMT11	12	AMO-1	2	1291.1	2580.18	97390	71.565	5.0782e-29	1	31984	31984	177.84	158.08	17341000	10782.3	14176.2	17143.9	4123.25	1680.51	1282.77	10910	6826.68	8594.71	7791.1	10296.1	10092.9	13190.4	16818.2	4873.89	2881.91	1601.04	10519.3	6695.21	8912.56	7579.45	9894.05	1	1	1
AAEEAFVNDIDESSPGTEWER	21	Unmodified	_AAEEAFVNDIDESSPGTEWER_	0	P09496-2;P09496-5	P09496-2	CLTA	Clathrin light chain A	MULTI-MSMS	04307_BD6_P048409_S00_I00_U08_R1_TMT10	8	RPMI8226	2	1291.1	2580.18	97391	65.882	0.00010842	1	30879	30879	105.46	92.032	17400000	10457.1	11141.6	16528.8	14174.6	32344.1	27852.2	32279.3	38739.2	39550.1	21083.5	25199.2	9787.8	10407.7	16649.8	14448.8	32012.7	27654	33003.2	38431.2	39360.9	21345.6	24838.1	1	1	1
AAEEAFVNDIDESSPGTEWER	21	Unmodified	_AAEEAFVNDIDESSPGTEWER_	0	P09496-2;P09496-5	P09496-2	CLTA	Clathrin light chain A	MULTI-MSMS	04307_BD6_P048409_S00_I00_U08_R1_TMT10	8	RPMI8226	2	1291.1	2580.18	97390	71.385	2.4688e-53	1	33544	33544	241.42	223.05	2621500000	240273	184961	275678	138923	429793	392391	427071	483072	475581	389133	377789	224119	172416	281151	148739	428737	384441	435231	485477	477933	384417	368426	1	1	1
AAEEAFVNDIDESSPGTEWER	21	Unmodified	_AAEEAFVNDIDESSPGTEWER_	0	P09496-2;P09496-5	P09496-2	CLTA	Clathrin light chain A	MULTI-MSMS	04307_BD7_P048410_S00_I00_U04_R1_TMT10	4	ARH77	2	1291.1	2580.18	97389	72	7.8042e-76	3	32931;32574;32817	32931	205.27	183.72	5207400000	283959	60269.3	487036	414019	423268	407724	458967	370607	366172	244294	261746	266070	57560.1	481349	397259	436250	413145	461111	376687	372539	244108	256493	3	3	3
AAEEAFVNDIDESSPGTEWER	21	Unmodified	_AAEEAFVNDIDESSPGTEWER_	0	P09496-2;P09496-5	NaN	CLTA	Clathrin light chain A	MSMS	04307_BD8_P048410_S00_I00_U12_R1_TMT10	12	ARH77	2	1291.1	2580.18	NaN	71.876	0.011867	1	31762	31762	NaN	NaN	0	10814	7345.68	10085	9976.19	9004.13	10437	11473.6	7510.52	10822.5	7381.35	8229.57	10069.6	6864.13	10344.6	9997.72	9306.59	10493	11497.8	7825.69	10938.4	7223.8	8041.19	1	1	1
AAEEAFVNDIDESSPGTEWER	21	Unmodified	_AAEEAFVNDIDESSPGTEWER_	0	P09496-2;P09496-5	P09496-2	CLTA	Clathrin light chain A	MULTI-MSMS	04307_BD9_P048411_S00_I00_U08_R1_TMT10	8	L363	2	1291.1	2580.18	97389	71.284	7.8042e-76	4	32811;32815;32938;30170	32811	297.39	280.64	6109800000	606780	577962	676072	623316	543247	784199	549222	216178	807995	469001	446212	565835	539470	683670	635033	561996	772794	565460	259467	796622	448237	443440	4	4	4
AAEEAFVNDIDESSPGTEWER	21	Unmodified	_AAEEAFVNDIDESSPGTEWER_	0	P09496-2;P09496-5	P09496-2	CLTA	Clathrin light chain A	MULTI-MSMS	04307_BE7_P048410_S00_I00_U05_R1_TMT10	5	ARH77	2	1291.1	2580.18	97390	71.717	2.4194e-09	3	32299;32304;29529	32299	134.9	119.27	178052000	41889.7	5193.41	51932.4	34713.1	43670.9	38417.9	53003.3	33490.5	46128.4	25978.3	35009.1	39102.3	4913	52185.6	33377.5	45254.2	38631.5	53100.6	34242.8	46799.3	25714.6	34210.7	3	2	3
AAEEAFVNDIDESSPGTEWER	21	Unmodified	_AAEEAFVNDIDESSPGTEWER_	0	P09496-2;P09496-5	P09496-2	CLTA	Clathrin light chain A	MULTI-MSMS	04307_BF7_P048410_S00_I00_U06_R1_TMT10	6	ARH77	2	1291.1	2580.18	97390	72.141	4.6274e-12	1	32001	32001	148.72	133.09	18268000	14116.6	4013.87	21709.7	13801.1	16385	15614.6	17987.7	12343.9	13218.6	9792.78	11323.4	13208.7	3781.95	21532	13414.1	17066.1	15653.9	18025.1	12707.5	13583.8	9681.79	11008	1	1	1
AAEEAFVNDIDESSPGTEWER	21	Unmodified	_AAEEAFVNDIDESSPGTEWER_	0	P09496-2;P09496-5	P09496-2	CLTA	Clathrin light chain A	MULTI-MSMS	04307_BG6_P048409_S00_I00_U11_R1_TMT10	11	RPMI8226	2	1291.1	2580.18	97391	71.957	4.467e-07	1	32881	32881	121.79	102.95	15264000	6434.66	5520.2	6432.55	6195.39	13810.9	14392.8	12885.6	16113	15791.8	9922.53	8003.08	5994.97	5153.46	6676.01	6394.2	13608.9	14132.9	13221.7	16173.4	15635.6	9958.62	7997.09	1	1	1
AAEEAFVNDIDESSPGTEWER	21	Unmodified	_AAEEAFVNDIDESSPGTEWER_	0	P09496-2;P09496-5	P09496-2	CLTA	Clathrin light chain A	MULTI-MSMS	04307_BG7_P048410_S00_I00_U07_R1_TMT10	7	ARH77	2	1291.1	2580.18	97389	72.133	0.011867	1	32020	32020	58.071	47.586	8512500	5664.41	1361.29	9632.63	8765.52	7474.66	6209.99	5731.18	5630.2	7624.21	5349.35	5128.27	5306.95	1297.91	9511.26	8380.65	7706.74	6443.95	5969.4	5772.38	7576.8	5242.88	5040.49	1	1	1
AAEEAFVNDIDESSPGTEWER	21	Unmodified	_AAEEAFVNDIDESSPGTEWER_	0	P09496-2;P09496-5	NaN	CLTA	Clathrin light chain A	MSMS	04307_BG8_P048411_S00_I00_U03_R1_TMT10	3	L363	2	1291.1	2580.18	NaN	62.936	2.3849e-24	1	28933	28933	NaN	NaN	0	9802.28	12132.3	13976.9	13646.9	8805.95	14058.2	8456.36	5338.11	12537.3	9234.86	7506.62	9163.61	11326.4	13892.2	13820.3	9281.45	14039.1	8732.55	6045.72	12380.8	8870.55	7424.47	1	1	1
AAEEAFVNDIDESSPGTEWER	21	Unmodified	_AAEEAFVNDIDESSPGTEWER_	0	P09496-2;P09496-5	NaN	CLTA	Clathrin light chain A	MSMS	04307_BG9_P048411_S00_I00_U11_R1_TMT10	11	L363	2	1291.09	NaN	NaN	71.896	2.3849e-24	1	31611	31611	141.85	128.42	0	6763.71	6062.27	6653.18	7081.66	8063.07	10586.4	9317.37	2275.49	8787.69	8647.28	6973.41	6300.72	5660.55	6826.06	7204.13	8165.81	10335.8	9376.24	2970	8893.27	8193.97	6800.9	1	1	1
AAEEAFVNDIDESSPGTEWER	21	Unmodified	_AAEEAFVNDIDESSPGTEWER_	0	P09496-2;P09496-5	P09496-2	CLTA	Clathrin light chain A	MULTI-MSMS	04307_BH4_P048408_S00_I00_U08_R1_TMT11	8	AMO-1	2	1291.1	2580.18	NaN	71.227	0.011867	1	31456	31456	NaN	NaN	4464500	6059.2	7725.44	7050.91	2084.88	0	1627.61	3695.19	2801.74	3734.75	4048.68	3916.7	5652.57	7187.57	7022.61	2518.37	0	1705.63	3530.14	2833.65	3805.31	3907.98	3779.4	1	1	1
AAEEAFVNDIDESSPGTEWER	21	Unmodified	_AAEEAFVNDIDESSPGTEWER_	0	P09496-2;P09496-5	P09496-2	CLTA	Clathrin light chain A	MULTI-MSMS	04307_BH6_P048409_S00_I00_U12_R1_TMT10	12	RPMI8226	2	1291.1	2580.18	97390	71.96	1.3792e-08	1	33052	33052	126.48	101.14	44958000	11583.3	9375.72	13276.9	10977.4	23813.5	18632.2	22767.4	23722.6	27023.8	19229.4	19100.6	10804.4	8754.53	13585	11198.7	23611.5	18542.6	23302.6	23809.3	26999.3	18990.2	18727.5	1	1	1
AAEEAFVNDIDESSPGTEWER	21	Unmodified	_AAEEAFVNDIDESSPGTEWER_	0	P09496-2;P09496-5	P09496-2	CLTA	Clathrin light chain A	MULTI-MSMS	04307_BH9_P048411_S00_I00_U12_R1_TMT10	12	L363	2	1291.1	2580.18	97390	71.819	0.00013885	1	31450	31450	107.35	91.718	16111000	12007.9	8064.33	12551.6	10522	9868.61	15590.1	8535.67	3494.28	11696.3	7887.81	9442.53	11191.4	7534.06	12745.9	10635.3	10189.3	15230	8835.22	4363.11	11673.9	7532.76	9202.11	1	1	1
AAEEAFVNDIDESSPGTEWER	21	Phospho (STY)	_AAEEAFVNDIDESpSPGTEWER_	0	P09496-2;P09496-5	P09496-2	CLTA	Clathrin light chain A	MULTI-MSMS	04307_BC4_P048408_S00_I00_U03_R1_TMT11	3	AMO-1	3	887.724	2660.15	94151	71.108	0.00042568	1	30226	30226	64.203	53.718	5716900	6894.1	8174.86	6192.6	2242.03	1712.87	1291.7	8046.17	5975.17	5655.29	5595.25	4426.15	6417.8	7605.84	6317.76	2691.99	2176.73	1474.16	7761.04	5832.79	5810.54	5487.44	4319.26	1	1	1
AAEEANAVLGLDTQGDHMVMLSVIPGEAEDK	31	Unmodified	_AAEEANAVLGLDTQGDHMVMLSVIPGEAEDK_	0	Q96J42-2;Q96J42	Q96J42-2	TXNDC15	Thioredoxin domain-containing protein 15	MULTI-MSMS	04307_BE8_P048411_S00_I00_U01_R1_TMT10	1	L363	3	1223.62	3667.85	142670	83.645	0.004088	1	36008	36008	35.648	28.202	9042100	6543.28	4337.6	8174.83	7752.77	7037.48	7122.52	6814.84	560.68	9830.07	2889.88	3591.48	6108.35	4060.21	8213.12	7657.96	7237.48	7116.41	7025.62	1002.23	9625.67	2730.16	3681.09	1	1	1
AAEEEDEADPK	11	Unmodified	_AAEEEDEADPK_	0	P20962	P20962	PTMS	Parathymosin	MULTI-MSMS	04307_BB7_P048410_S00_I00_U02_R1_TMT10	2	ARH77	2	831.417	1660.82	380510	32.936	2.0313e-05	1	13621	13621	159.83	105.42	137650000	0	34118.8	119049	1601.65	302753	95748.1	1.08804e+06	498985	767636	45576	105641	0	31714.9	115118	5331.82	317247	100380	1.05329e+06	473831	769163	63250.1	124376	0	1	1
AAEEEDEADPK	11	Unmodified	_AAEEEDEADPK_	0	P20962	P20962	PTMS	Parathymosin	MULTI-MSMS	04307_BF5_P048409_S00_I00_U02_R1_TMT10	2	RPMI8226	2	831.419	1660.82	380510	32.723	0.0015265	2	13718;13789	13718	109.66	69.232	56376000	69106.4	291440	363604	15048.6	23199.7	38179.4	2029.24	79952.6	144322	225032	470176	66580	270911	344429	35217.4	43663.8	38241.2	4901.05	83685.4	153227	213986	443466	2	2	2
AAEEEDEADPK	11	Unmodified	_AAEEEDEADPK_	0	P20962	P20962	PTMS	Parathymosin	MULTI-MSMS	04307_BF8_P048411_S00_I00_U02_R1_TMT10	2	L363	2	831.417	1660.82	380510	32.365	0.00049728	1	13733	13733	120.68	88.748	92483000	190169	109824	322941	94475.2	115732	103892	66673.1	52504.4	287578	45893.4	80513.2	178165	102420	317003	97598	129299	103651	77268.7	56234.6	274832	45153.1	84783.3	1	1	1
AAEEEDEADPKR	12	Unmodified	_AAEEEDEADPKR_	1	P20962	P20962	PTMS	Parathymosin	MULTI-MSMS	04307_BB7_P048410_S00_I00_U02_R1_TMT10	2	ARH77	3	606.648	1816.92	336600	29.586	0.00037171	1	11851	11851	74.46	59.77	95784000	0	10877.6	14557.8	0	72486.2	20338.2	42208.2	85540.2	76237.7	4462.64	28404.4	0	10105	14573.7	0	69623.8	20770.9	45512.7	81343.4	74208.2	7704.45	29062.4	0	1	1
AAEEEDEADPKR	12	Unmodified	_AAEEEDEADPKR_	1	P20962	P20962	PTMS	Parathymosin	MULTI-MSMS	04307_BC4_P048408_S00_I00_U03_R1_TMT11	3	AMO-1	3	606.648	1816.92	336610	28.997	0.00038761	1	11280	11280	85.288	58.756	12367000	0	22641.7	23847.6	8447.5	38171.4	20791.6	10416.3	3772.71	26179.9	11736.6	52982.9	0	21074	22745.2	9803.54	37347.4	19946.9	12526.5	5024.28	26995.2	11149.5	50306.7	0	1	1
AAEEEDEADPKR	12	Unmodified	_AAEEEDEADPKR_	1	P20962	P20962	PTMS	Parathymosin	MULTI-MSMS	04307_BG5_P048409_S00_I00_U03_R2_TMT10	3	RPMI8226	3	606.649	1816.93	336610	29.338	0.0001541	1	11449	11449	97.911	73.191	44301000	4949.44	27923.1	41366.6	649.86	5431.9	10976.7	1975.35	20895.5	41931.1	34668.7	153615	4882.76	25953.2	39003.5	2742.97	7627.35	10720.7	3455.82	21203.4	45283.9	33336.2	144669	1	1	1
AAEEEDEADPKR	12	Unmodified	_AAEEEDEADPKR_	1	P20962	P20962	PTMS	Parathymosin	MULTI-MSMS	04307_BG8_P048411_S00_I00_U03_R1_TMT10	3	L363	3	606.648	1816.92	336600	29.432	1.8607e-07	1	12011	12011	114.82	90.626	194120000	23634.5	44551.8	56218.9	6923.43	53426.8	21089.4	13190.7	32838.4	43873.3	9759.9	40000.4	22262.5	41430.9	54933.5	9931.17	53622.2	20783.1	16469.5	32196.7	43146.5	10495.3	38742.4	1	1	1
AAEELDMENEFLLPPVFGEEYEEQPRPR	28	Unmodified	_AAEELDMENEFLLPPVFGEEYEEQPRPR_	1	Q9UBW7	Q9UBW7	ZMYM2	Zinc finger MYM-type protein 2	MULTI-MSMS	04307_BA4_P048408_S00_I00_U01_R1_TMT11	1	AMO-1	3	1188.58	3562.71	68683	86.905	0.048353	1	37958	37958	21.882	15.449	7912000	1159.7	0	1347.55	1296.94	995.11	1519.35	0	752.28	1726.44	1475.28	988.77	1081.86	0	1357.7	1234.34	1007.89	1510.26	0	831.849	1647.14	1412.94	980.471	1	0	1
AAEELDMENEFLLPPVFGEEYEEQPRPR	28	Unmodified	_AAEELDMENEFLLPPVFGEEYEEQPRPR_	1	Q9UBW7	Q9UBW7	ZMYM2	Zinc finger MYM-type protein 2	MULTI-MSMS	04307_BB8_P048410_S00_I00_U10_R1_TMT10	10	ARH77	3	1188.58	3562.71	68681	87.904	0.006616	2	39725;39762	39725	38.146	29.456	25778000	6894.75	1476.59	6671.02	7328.08	6959.04	8187.87	2819.55	4299.83	2063.97	5921.2	6231.81	6421.97	1386.37	6837.16	7073.82	6972.7	8165.28	3049.37	4652.35	2138.21	5723.75	5877.19	2	1	2
AAEELDMENEFLLPPVFGEEYEEQPRPR	28	Unmodified	_AAEELDMENEFLLPPVFGEEYEEQPRPR_	1	Q9UBW7	Q9UBW7	ZMYM2	Zinc finger MYM-type protein 2	MULTI-MSMS	04307_BF6_P048409_S00_I00_U10_R1_TMT10	10	RPMI8226	3	1188.58	3562.71	NaN	88	0.048353	1	40896	40896	NaN	NaN	5934600	0	865.54	1386.81	1880.16	2103.26	2037.43	2662.28	3313.47	2867.42	2047.95	1218.67	0	811.429	1321.07	1848.62	2114.77	2085.72	2679.94	3275.51	2844	2054.9	1233.33	0	1	1
AAEEPQQQK	9	Acetyl (Protein N-term)	_(ac)AAEEPQQQK_	0	Q96FW1	Q96FW1	OTUB1	Ubiquitin thioesterase OTUB1	MULTI-MSMS	04307_BA6_P048409_S00_I00_U05_R1_TMT10	5	RPMI8226	2	650.34	1298.67	213870	26.972	0.0026791	1	10549	10549	63.48	25.187	25210000	39766.2	118659	179552	14753.1	32901.3	32517.9	9749.31	68174.9	78640.6	57914	80633	38091.2	110333	170811	22653.1	41842.2	32691.5	13296.9	67349.2	77076.1	57058.8	77865.4	1	1	1
AAEEPQQQK	9	Acetyl (Protein N-term)	_(ac)AAEEPQQQK_	0	Q96FW1	Q96FW1	OTUB1	Ubiquitin thioesterase OTUB1	MULTI-MSMS	04307_BA9_P048411_S00_I00_U05_R1_TMT10	5	L363	2	650.34	1298.67	213870	26.803	0.00071965	1	10603	10603	88.942	50.65	15280000	87564.6	79668	97014.4	65372.4	72838.2	100735	50648.7	43862.9	121687	38409.1	54148.7	81651.8	74285.3	98070.5	68222.2	75159.8	98725.3	54834.2	47746.4	118061	37786.3	54607.5	1	1	1
AAEEPQQQK	9	Acetyl (Protein N-term)	_(ac)AAEEPQQQK_	0	Q96FW1	Q96FW1	OTUB1	Ubiquitin thioesterase OTUB1	MULTI-MSMS	04307_BC7_P048410_S00_I00_U03_R1_TMT10	3	ARH77	2	650.341	1298.67	213870	27.462	0.0038876	1	11274	11274	55.676	25.422	7252700	0	19107.9	61188.5	1084.17	56728.1	56687.1	120505	93988.2	98319.4	44739.4	58272.5	0	17762.3	57782.8	3206.57	59703.6	54911.3	118293	92451.8	99439.8	45781.2	57668.2	0	1	1
AAEEPQQQK	9	Acetyl (Protein N-term)	_(ac)AAEEPQQQK_	0	Q96FW1	Q96FW1	OTUB1	Ubiquitin thioesterase OTUB1	MULTI-MSMS	04307_BE4_P048408_S00_I00_U05_R1_TMT11	5	AMO-1	2	650.341	1298.67	213870	26.986	0.00922	1	10406	10406	47.849	18.375	4873800	0	46697.9	46590.6	35931.9	31786.2	31263.5	35790.6	24741.6	48905.1	27147.2	35878.4	0	43533.9	43837.6	37344.9	33401.2	31854.7	36540.7	25694.8	48675.2	26413.4	35115.1	0	1	1
AAEEPSKVEEK	11	Unmodified	_AAEEPSKVEEK_	1	P29966	P29966	MARCKS	Myristoylated alanine-rich C-kinase substrate	MULTI-MSMS	04307_BC8_P048410_S00_I00_U11_R1_TMT10	11	ARH77	3	635.37	1903.09	564150	36.529	0.00063032	1	14879	14879	99.215	77.129	13342000	0	49656.5	17056.3	0	487458	7951.18	32009.8	20987.2	19926.7	4358.3	25364.2	0	46134.7	22712.7	0	456981	7628.79	55925.6	20217.5	21015.9	4947.22	24331.8	0	1	1
AAEEPSKVEEK	11	Unmodified	_AAEEPSKVEEK_	1	P29966	P29966	MARCKS	Myristoylated alanine-rich C-kinase substrate	MULTI-MSMS	04307_BD8_P048410_S00_I00_U12_R1_TMT10	12	ARH77	3	635.37	1903.09	564150	36.429	0.026145	1	14766	14766	45.257	28.231	7228400	8821.08	33706.8	15247.6	9704.61	124376	10817.9	5828.39	4539.69	7693.78	7757	11514.3	8266.25	31362.3	16620.7	11611.5	117201	10763.8	12174.6	5076.13	7895.83	7453.29	11000.1	1	1	1
AAEEQGDDQDSEKSKPAGSDGER	23	Phospho (STY)	_AAEEQGDDQDpSEKSKPAGSDGER_	2	Q1KMD3	NaN	HNRNPUL2	Heterogeneous nuclear ribonucleoprotein U-like protein 2	MULTI-MSMS	04307_BB7_P048410_S00_I00_U02_R1_TMT10	2	ARH77	4	794.127	3172.48	NaN	30.331	0.00029445	1	12245	12245	NaN	NaN	20335000	0	36647.7	38146.2	0	104884	41662.3	31379.2	53447.8	50709.8	18590.7	61558.3	0	34046.4	36996.6	0	101031	39745	36312.7	52886.8	51173.1	19616.5	59131.6	0	1	1
AAEEQGDDQDSEKSKPAGSDGER	23	Phospho (STY)	_AAEEQGDDQDpSEKSKPAGSDGER_	2	Q1KMD3	Q1KMD3	HNRNPUL2	Heterogeneous nuclear ribonucleoprotein U-like protein 2	MULTI-MSMS	04307_BC4_P048408_S00_I00_U03_R1_TMT11	3	AMO-1	4	794.127	3172.48	276210	28.079	1.8752e-10	1	10891	10891	106.04	101.21	66325000	0	23813.4	12082.5	32303.1	90793.3	47298.2	19588.9	10521.2	49418.2	62442.8	99004.9	0	22252.2	12524.8	32575.8	85998.7	46227.5	24556.9	14312.9	50916.9	58925.8	93957.6	0	1	1
AAEEQGDDQDSEKSKPAGSDGER	23	Phospho (STY)	_AAEEQGDDQDpSEKSKPAGSDGER_	2	Q1KMD3	NaN	HNRNPUL2	Heterogeneous nuclear ribonucleoprotein U-like protein 2	MSMS	04307_BG5_P048409_S00_I00_U03_R2_TMT10	3	RPMI8226	4	794.127	3172.48	NaN	29.952	0.00029445	1	11734	11734	NaN	NaN	0	3526.71	17782.9	14805.8	987.91	3196.63	3958.76	3055.12	6750.47	7854.48	10144.4	14177	3369.83	16530.5	14110.6	2238.24	3958.42	3895.23	3261.36	6841.03	8028.8	9780.71	13489.4	1	1	1
AAEEQGDDQDSEKSKPAGSDGER	23	Phospho (STY)	_AAEEQGDDQDpSEKSKPAGSDGER_	2	Q1KMD3	Q1KMD3	HNRNPUL2	Heterogeneous nuclear ribonucleoprotein U-like protein 2	MULTI-MSMS	04307_BG8_P048411_S00_I00_U03_R1_TMT10	3	L363	4	794.127	3172.48	276210	28.774	0.00029445	1	11713	11713	80.359	73.925	63676000	25008.5	66296.1	47442.6	2625.52	26546.6	21255.9	7493.88	28485.2	38817	36303.3	56340.8	23466.9	61623.3	46482	7452.74	27849.1	20575.1	9599.04	28922.8	38810.8	35180.1	53815.4	1	1	1
AAEHDLEVASEEEQER	16	Phospho (STY)	_AAEHDLEVApSEEEQER_	0	Q9UPS8	Q9UPS8	ANKRD26	Ankyrin repeat domain-containing protein 26	MULTI-MSMS	04307_BF8_P048411_S00_I00_U02_R1_TMT10	2	L363	3	717.653	2149.94	119120	39.908	1.9823e-05	1	18027	18027	96.718	83.488	10388000	28774.8	19312.4	28126.3	20990.5	12329.8	21176	20068.4	11550.8	46775.8	18684.8	16622.8	26803.8	18026.8	28566.2	21296.5	13720.8	21253	20816.7	12535.9	45244	17978.7	17080.6	1	1	1
AAEHNGNSERIEEIK	15	Phospho (STY)	_AAEHNGNpSERIEEIK_	1	Q5VZK9-2;Q5VZK9	Q5VZK9-2	LRRC16A	Leucine-rich repeat-containing protein 16A	MULTI-MSMS	04307_BA4_P048408_S00_I00_U01_R1_TMT11	1	AMO-1	3	745.712	2234.11	NaN	35.677	0.012741	1	14428	14428	NaN	NaN	19876000	7973.78	2594.66	5381.91	4636.1	7027.72	4835.79	10919.6	6851.45	14384.1	1510.22	3418.25	7409.61	2428.73	5718.49	4588.04	7162.37	4938.35	10991.8	6725.74	14054.6	1696.95	3672.71	1	1	1
AAEHNGNSERIEEIK	15	Phospho (STY)	_AAEHNGNpSERIEEIK_	1	Q5VZK9-2;Q5VZK9	Q5VZK9-2	LRRC16A	Leucine-rich repeat-containing protein 16A	MULTI-MSMS	04307_BB7_P048410_S00_I00_U02_R1_TMT10	2	ARH77	3	745.712	2234.11	257660	35.762	0.012741	1	15205	15205	43.813	23.15	155320000	0	96578.9	58697.2	0	303971	53682.8	53103.1	81362.4	83480.9	29151.6	89734.6	0	89726.9	58925.3	0	288711	51263	67991	79999.3	83853	30659.3	86518.9	0	1	1
AAEHNGNSERIEEIK	15	Phospho (STY)	_AAEHNGNpSERIEEIK_	1	Q5VZK9-2;Q5VZK9	NaN	LRRC16A	Leucine-rich repeat-containing protein 16A	MULTI-MSMS	04307_BC6_P048409_S00_I00_U07_R1_TMT10	7	RPMI8226	3	745.712	2234.11	NaN	37.016	0.012741	1	15224	15224	NaN	NaN	5185800	3718.25	9291.24	28156.4	3004.98	9718.9	16603.6	775.77	13858.2	30482.1	12299	46484.4	3646.38	8646.22	26658.7	3711.77	10799.8	15942.1	2199.16	14254.6	30339.9	12091.8	44389.2	1	1	1
AAEHNGNSERIEEIK	15	Phospho (STY)	_AAEHNGNpSERIEEIK_	1	Q5VZK9-2;Q5VZK9	Q5VZK9-2	LRRC16A	Leucine-rich repeat-containing protein 16A	MULTI-MSMS	04307_BC7_P048410_S00_I00_U03_R1_TMT10	3	ARH77	3	745.712	2234.11	NaN	36.387	0.012741	2	15625;16715	15625	NaN	NaN	44877400	0	47357.9	38772.3	8999.75	139666	28784	71889.6	68715.6	86597.9	31995.8	70330.2	0	44046.6	38066.9	12184.4	134563	28875.2	76990.9	66876.2	86829.3	32802.6	68522.1	0	2	2
AAEHNGNSERIEEIK	15	Phospho (STY)	_AAEHNGNpSERIEEIK_	1	Q5VZK9-2;Q5VZK9	NaN	LRRC16A	Leucine-rich repeat-containing protein 16A	MULTI-MSMS	04307_BC9_P048411_S00_I00_U07_R1_TMT10	7	L363	3	745.712	2234.11	NaN	36.824	0.012741	1	15247	15247	NaN	NaN	9163800	16416.6	12717.6	24089.2	8021.61	17153.7	10529.1	10301.9	12252.3	19081.1	6198.7	35091.9	15352.1	11849.4	23934.7	8551.81	17734.7	10564.6	11095.4	12235.2	19656.1	6311.32	33377.9	1	1	1
AAEHNGNSERIEEIK	15	Phospho (STY)	_AAEHNGNpSERIEEIK_	1	Q5VZK9-2;Q5VZK9	Q5VZK9-2	LRRC16A	Leucine-rich repeat-containing protein 16A	MULTI-MSMS	04307_BD4_P048408_S00_I00_U04_R1_TMT11	4	AMO-1	3	745.712	2234.11	NaN	35.577	0.012741	1	14262	14262	NaN	NaN	97565000	0	17556.5	20979.2	22672.9	57681.9	28133.4	12378.1	2352.92	32389.9	11231.3	59282.7	0	16401.2	20347	22848.4	55440	27622	15570.6	4082.74	33131.2	10617.7	56392.4	0	1	1
AAEHNGNSERIEEIK	15	Phospho (STY)	_AAEHNGNpSERIEEIK_	1	Q5VZK9-2;Q5VZK9	NaN	LRRC16A	Leucine-rich repeat-containing protein 16A	MULTI-MSMS	04307_BF4_P048408_S00_I00_U06_R1_TMT11	6	AMO-1	3	745.712	2234.11	NaN	36.869	0.012741	1	14801	14801	NaN	NaN	3685600	0	8271.24	8346.13	19088.4	23749.8	18706.9	4488.53	2753.69	15009.2	4195.5	13338.8	0	7758.39	8105.84	18702.2	22793.8	18641.1	5898.03	3730.42	14745.4	4043.52	12948.2	0	1	1
AAEHNGNSERIEEIK	15	Phospho (STY)	_AAEHNGNpSERIEEIK_	1	Q5VZK9-2;Q5VZK9	NaN	LRRC16A	Leucine-rich repeat-containing protein 16A	MULTI-MSMS	04307_BH5_P048409_S00_I00_U04_R1_TMT10	4	RPMI8226	3	745.712	2234.11	NaN	37.193	0.012741	1	15189	15189	NaN	NaN	23072000	3808.04	13804.4	30255.1	6931.49	9827.28	29893.2	2319.19	22421.8	54586	32609.7	143683	3745.02	12855.3	28623	7897.98	11066.9	28739	4407.74	23612	56740.7	31406.1	135742	1	1	1
AAEHNGNSERIEEIK	15	Phospho (STY)	_AAEHNGNpSERIEEIK_	1	Q5VZK9-2;Q5VZK9	NaN	LRRC16A	Leucine-rich repeat-containing protein 16A	MULTI-MSMS	04307_BH5_P048409_S00_I00_U04_R1_TMT10	4	RPMI8226	3	745.712	2234.11	NaN	36.128	0.012741	1	14674	14674	NaN	NaN	71299000	7861.22	15402.4	39113.4	10824	15747.9	31334.9	0	19158.7	63754.6	38523.4	167248	7557.07	14355	37268.7	11670.2	16996.4	30247	0	20809.6	65990.9	36875.6	158165	1	1	1
AAEHNGNSERIEEIK	15	Phospho (STY)	_AAEHNGNpSERIEEIK_	1	Q5VZK9-2;Q5VZK9	Q5VZK9-2	LRRC16A	Leucine-rich repeat-containing protein 16A	MSMS	04307_BH8_P048411_S00_I00_U04_R1_TMT10	4	L363	3	745.712	2234.11	NaN	35.387	0.012741	1	14479	14479	NaN	NaN	0	49885.5	40530.3	80398.5	14492.3	60836.6	28417.6	22100.2	35244.4	42505.4	27200.5	104282	46704.3	37721.8	79561.4	16829.9	62229.5	28121	25109.2	35372.7	44770.3	26931.7	98711.3	1	1	1
AAEINGEVDDDDAGGEWR	18	Unmodified	_AAEINGEVDDDDAGGEWR_	0	Q92614;Q92614-2;Q92614-4;Q92614-3;Q92614-5	Q92614	MYO18A	Unconventional myosin-XVIIIa	MULTI-MSMS	04307_BB7_P048410_S00_I00_U02_R1_TMT10	2	ARH77	2	1074.48	2146.95	119360	51.774	8.8351e-09	1	24344	24344	112.15	93.409	45729000	8339.45	55572.3	77311.9	18839.2	68090.6	62389.4	12942.9	15967.4	10118.9	62037	28365	8283.85	51717.6	73637.7	22460.5	68585.4	59557.7	15933	20228.4	11132.7	58770.1	26801.1	1	1	1
AAEINGEVDDDDAGGEWR	18	Unmodified	_AAEINGEVDDDDAGGEWR_	0	Q92614;Q92614-2;Q92614-4;Q92614-3;Q92614-5	Q92614	MYO18A	Unconventional myosin-XVIIIa	MULTI-MSMS	04307_BF5_P048409_S00_I00_U02_R1_TMT10	2	RPMI8226	2	1074.49	2146.96	NaN	51.598	1.7018e-08	1	24531	24531	NaN	NaN	28332000	51471.8	92977.9	61161.8	13778	31294.7	21778	19478.9	23948.3	20484.6	47374.3	21789.3	48027	86462.1	61339.9	19768	33414.8	21646.7	20424	25034.2	20849.1	45363.8	21015.7	1	1	1
AAEINGEVDDDDAGGEWR	18	Unmodified	_AAEINGEVDDDDAGGEWR_	0	Q92614;Q92614-2;Q92614-4;Q92614-3;Q92614-5	Q92614	MYO18A	Unconventional myosin-XVIIIa	MULTI-MSMS	04307_BG5_P048409_S00_I00_U03_R2_TMT10	3	RPMI8226	2	1074.49	2146.96	119370	51.424	1.595e-36	2	22858;22999	22858	166.09	147.34	193914000	86903.2	137353	211911	24803.5	45140.1	42186.8	43080.9	43975.9	57120.6	82972.5	57784.8	81897.1	127744	204713	33510.2	56067.8	41761.9	44288	45970.4	57529	79535.1	55827.1	2	2	2
AAEINGEVDDDDAGGEWR	18	Unmodified	_AAEINGEVDDDDAGGEWR_	0	Q92614;Q92614-2;Q92614-4;Q92614-3;Q92614-5	Q92614	MYO18A	Unconventional myosin-XVIIIa	MULTI-MSMS	04307_BG8_P048411_S00_I00_U03_R1_TMT10	3	L363	2	1074.49	2146.96	119370	51.053	1.7018e-08	1	22898	22898	107.98	90.059	66303000	21579.9	16727.8	28215	18872.1	11317.2	17631.2	15755.3	10999.3	23028.3	86894	57679.3	20154.8	15616.9	28089.4	19081.4	12672.3	17812.5	15993.3	13866.3	24467.1	81771.3	54581.7	1	1	1
AAELETDIR	9	Unmodified	_AAELETDIR_	0	O94906;O94906-2	O94906	PRPF6	Pre-mRNA-processing factor 6	MULTI-MSMS	04307_BB6_P048409_S00_I00_U06_R1_TMT10	6	RPMI8226	2	623.846	1245.68	224990	48.599	0.00074877	1	21298	21298	128.1	49.603	31096000	116597	178694	185515	73953.1	164098	114993	172574	209886	194011	154066	147097	109144	166349	184028	83448	168796	116249	175429	207437	194624	152966	143749	1	1	1
AAELETDIR	9	Unmodified	_AAELETDIR_	0	O94906;O94906-2	O94906	PRPF6	Pre-mRNA-processing factor 6	MULTI-MSMS	04307_BB9_P048411_S00_I00_U06_R1_TMT10	6	L363	2	623.846	1245.68	224990	48.436	0.0022104	1	20982	20982	103.56	39.998	20238000	47775.7	44891.9	47426.1	47515.9	40468.8	57066.3	47865.1	29100.3	66214.8	56819.4	52052.5	44508.6	41898.7	48387	48427.5	41862.3	56669.8	48787.2	32079.8	66015	54363.8	50741.3	1	1	1
AAELETDIR	9	Unmodified	_AAELETDIR_	0	O94906;O94906-2	O94906	PRPF6	Pre-mRNA-processing factor 6	MULTI-MSMS	04307_BE7_P048410_S00_I00_U05_R1_TMT10	5	ARH77	2	623.845	1245.68	224990	48.561	0.0016166	1	20942	20942	112.94	34.445	15557000	23532.8	61927.7	156537	23577.9	88326	140824	97865.9	69012.6	64621.9	99599.3	83937.9	22916.4	57641.8	148908	28505.5	94413.6	134005	97794.7	75323.3	67959.9	96141.5	80476.8	1	1	1
AAELETDIR	9	Unmodified	_AAELETDIR_	0	O94906;O94906-2	O94906	PRPF6	Pre-mRNA-processing factor 6	MULTI-MSMS	04307_BF4_P048408_S00_I00_U06_R1_TMT11	6	AMO-1	2	623.846	1245.68	224990	48.652	0.00068127	1	20545	20545	131.06	44.109	9227300	12313.2	111139	96791.4	69366.9	45730.5	61640.2	89491.4	65480.1	90036.9	63738.8	58623.1	12101.7	103548	91780	73596.2	50812	63090.1	88577.6	66598.3	90355.7	62404.1	57716.6	1	1	1
AAELIANSLATAGDGLIELR	20	Unmodified	_AAELIANSLATAGDGLIELR_	0	P35232	P35232	PHB	Prohibitin	MULTI-MSMS	04307_BA6_P048409_S00_I00_U05_R1_TMT10	5	RPMI8226	2	1114.13	2226.24	114630	89.212	0.00076742	1	40944	40944	82.908	67.336	7141900	1740.98	5218.89	7855.49	1223.78	5465.58	3343.56	5434.41	5773.4	7075.69	4849.21	2531.04	1667.61	4854.85	7529.54	1562.1	5715.74	3315.53	5570.59	5734.2	6949.6	4780.29	2599.17	1	1	1
AAELLQDEYSGR	12	Unmodified	_AAELLQDEYSGR_	0	Q9BUK6-7;Q9BUK6-3;Q9BUK6-2;Q9BUK6;Q9BUK6-5	Q9BUK6-7	MSTO1	Protein misato homolog 1	MULTI-MSMS	04307_BB6_P048409_S00_I00_U06_R1_TMT10	6	RPMI8226	2	790.91	1579.8	169420	56.276	6.748e-08	1	25321	25321	142.08	96.948	17570000	25598.9	31797.2	57758.9	20272.6	53753.3	39273.7	57910.5	65336.1	67187.5	29256.7	39763.8	24089.5	29627.1	56522.3	21776.8	55144.6	39252.4	58866	64205.7	66881.5	30097.6	39354.7	1	1	1
AAELLQDEYSGR	12	Unmodified	_AAELLQDEYSGR_	0	Q9BUK6-7;Q9BUK6-3;Q9BUK6-2;Q9BUK6;Q9BUK6-5	Q9BUK6-7	MSTO1	Protein misato homolog 1	MULTI-MSMS	04307_BB9_P048411_S00_I00_U06_R1_TMT10	6	L363	2	790.909	1579.8	169420	56.075	0.0025245	1	24899	24899	76.332	50.393	13573000	38665.3	30048.3	35473.2	34322.5	30863.4	37763	32503.6	22295.8	46616.8	23913.8	31617.1	35999.5	28054.2	36422.3	34761.5	31783.4	37746.6	33359.1	23663.3	46226	23319.4	31062.9	1	1	1
AAELLQDEYSGR	12	Unmodified	_AAELLQDEYSGR_	0	Q9BUK6-7;Q9BUK6-3;Q9BUK6-2;Q9BUK6;Q9BUK6-5	NaN	MSTO1	Protein misato homolog 1	MSMS	04307_BF4_P048408_S00_I00_U06_R1_TMT11	6	AMO-1	2	790.909	1579.8	NaN	56.356	0.0025245	1	24221	24221	NaN	NaN	0	6995.31	46115.9	59030.8	71715.6	24824.9	39350.4	83907	57643.6	64510.4	15841.4	20992.6	6905.29	43126.7	55892.6	70866.8	28864.5	42324	81473.6	56606.4	64783.1	17214	21753.7	1	1	1
AAELLQDEYSGR	12	Unmodified	_AAELLQDEYSGR_	0	Q9BUK6-7;Q9BUK6-3;Q9BUK6-2;Q9BUK6;Q9BUK6-5	Q9BUK6-7	MSTO1	Protein misato homolog 1	MULTI-MSMS	04307_BF7_P048410_S00_I00_U06_R1_TMT10	6	ARH77	2	790.909	1579.8	169420	56.785	5.0857e-05	1	24706	24706	117.23	81.273	8412400	14821.6	9504.56	24757.2	12699.2	14123.6	15026.9	26946.9	21191	23716.5	17337.2	22408.3	13882.9	8880.71	24394	12763.4	15364.5	15238.1	26582.3	21184.5	24220.6	17113.5	21701.8	1	1	1
AAELTATQVEEEEEEEDFR	19	Unmodified	_AAELTATQVEEEEEEEDFR_	0	O75717;O75717-2	O75717	WDHD1	WD repeat and HMG-box DNA-binding protein 1	MULTI-MSMS	04307_BB7_P048410_S00_I00_U02_R1_TMT10	2	ARH77	2	1227.57	2453.13	102950	59.59	5.6397e-09	1	28681	28681	109.83	96.163	18019000	0	2367.92	5229.72	1867.91	4145.46	4225.97	3633.46	1917.23	3113.73	0	4484.34	0	2207.65	4928.78	1975.86	4278.79	4089.43	3698.81	2024.58	3244.42	0	4288.04	0	1	1
AAELTATQVEEEEEEEDFR	19	Unmodified	_AAELTATQVEEEEEEEDFR_	0	O75717;O75717-2	O75717	WDHD1	WD repeat and HMG-box DNA-binding protein 1	MULTI-MSMS	04307_BG5_P048409_S00_I00_U03_R2_TMT10	3	RPMI8226	2	1227.57	2453.13	102950	59.401	5.6752e-166	1	27013	27013	281.4	256.68	49815000	7948.95	6250.09	6844.92	0	14568	0	10935.7	9709.3	14199.2	6502.98	11692.2	7397.57	5806.88	7185.68	0	14291.8	0	11395.2	9274.23	14206.1	6491.59	11385	1	1	1
AAELTATQVEEEEEEEDFR	19	Unmodified	_AAELTATQVEEEEEEEDFR_	0	O75717;O75717-2	O75717	WDHD1	WD repeat and HMG-box DNA-binding protein 1	MULTI-MSMS	04307_BG8_P048411_S00_I00_U03_R1_TMT10	3	L363	2	1227.57	2453.13	102950	58.981	2.3583e-38	1	26949	26949	169.04	146.57	48032000	3201.43	0	0	2916.7	20.02	3130.94	0	0	3352.71	0	2540.7	2956.86	0	0	2771.66	0	3088.28	0	0	3227.69	0	2482.93	1	0	0
AAELTATQVEEEEEEEDFRK	20	Unmodified	_AAELTATQVEEEEEEEDFRK_	1	O75717;O75717-2	O75717	WDHD1	WD repeat and HMG-box DNA-binding protein 1	MULTI-MSMS	04307_BD5_P048408_S00_I00_U12_R1_TMT11	12	AMO-1	3	937.802	2810.39	194610	57.012	1.276e-46	1	24935	24935	162.65	149.59	43682000	0	12621.2	11205.8	17381.9	15704.4	14653.6	15710.7	10996.9	16669.6	11363.6	12434.3	0	11794.7	10656.6	17354.4	15737.1	14950.6	15979	11440.5	16752.9	11097.8	12160.4	0	1	1
AAELTATQVEEEEEEEDFRK	20	Unmodified	_AAELTATQVEEEEEEEDFRK_	1	O75717;O75717-2	O75717	WDHD1	WD repeat and HMG-box DNA-binding protein 1	MULTI-MSMS	04307_BD7_P048410_S00_I00_U04_R1_TMT10	4	ARH77	3	937.803	2810.39	194610	57.543	4.0203e-11	1	25777	25777	106.75	95.961	26564000	23441.7	14566.7	24372.2	38216.8	22460.8	36490.3	14147.2	13445.5	14573.3	15315.7	18005.4	21846.8	13680.7	24805.2	37288.6	22803.9	36604	14810	15049.8	14943.2	14900.7	17286.9	1	1	1
AAELTATQVEEEEEEEDFRK	20	Unmodified	_AAELTATQVEEEEEEEDFRK_	1	O75717;O75717-2	O75717	WDHD1	WD repeat and HMG-box DNA-binding protein 1	MULTI-MSMS	04307_BH6_P048409_S00_I00_U12_R1_TMT10	12	RPMI8226	3	937.803	2810.39	194610	57.819	1.8201e-38	1	25827	25827	150.7	133.12	46507000	0	6723.32	7019.46	6697.31	9215.34	6736.79	12110.2	7717.55	13554.4	0	15288.6	0	6273.47	6666.68	6834.32	9334.1	6853.31	12188.4	7585.77	13795.6	0	14718.2	0	1	1
AAELTATQVEEEEEEEDFRK	20	Unmodified	_AAELTATQVEEEEEEEDFRK_	1	O75717;O75717-2	O75717	WDHD1	WD repeat and HMG-box DNA-binding protein 1	MULTI-MSMS	04307_BH9_P048411_S00_I00_U12_R1_TMT10	12	L363	3	937.803	2810.39	194610	57.882	0.0020023	1	24858	24858	46.362	34.509	8108200	5364.62	0	2143.08	3854.7	4570.05	3314.8	6829.46	1629.37	2509.87	4784.12	6911.54	4974.03	0	2467.85	3650.76	4568.6	3357.94	6677.62	1850.49	2914.86	4548.58	6531.97	1	0	1
AAELWGEQAEAR	12	Unmodified	_AAELWGEQAEAR_	0	Q08379;Q08379-2	NaN	GOLGA2	Golgin subfamily A member 2	MSMS	04307_BG5_P048409_S00_I00_U03_R2_TMT10	3	RPMI8226	2	780.405	NaN	NaN	54.15	1.7844e-11	1	24294	24294	124.1	96.989	0	12004.1	14605.5	19051.9	7066.11	12890.1	9670.28	12413.3	13185	14239.3	10558.6	9063.43	11236.4	13600.3	18846	7779.38	13501.7	9727.79	12684.5	13191.8	14205.4	10433.9	8934.02	1	1	1
AAEPQEQEFGK	11	Unmodified	_AAEPQEQEFGK_	0	Q9C0C2;Q9C0C2-2	Q9C0C2	TNKS1BP1	182 kDa tankyrase-1-binding protein	MULTI-MSMS	04307_BG9_P048411_S00_I00_U11_R1_TMT10	11	L363	2	846.454	1690.89	371240	43.575	0.020021	1	18199	18199	70.1	47.36	3349800	14685.5	9580.59	11481.2	13840	14245.7	19131	15946.9	6428.29	22493	8042.64	8712.48	13658.1	8955.63	12012.5	13896	14397.7	18794.5	16307.8	7309.28	22060.2	7798.67	8884.33	1	1	1
AAEQYTPK	8	Unmodified	_AAEQYTPK_	0	P49327	NaN	FASN	Fatty acid synthase;[Acyl-carrier-protein] S-acetyltransferase;[Acyl-carrier-protein] S-malonyltransferase;3-oxoacyl-[acyl-carrier-protein] synthase;3-oxoacyl-[acyl-carrier-protein] reductase;3-hydroxyacyl-[acyl-carrier-protein] dehydratase;Enoyl-[acyl-carrier-protein] reductase;Oleoyl-[acyl-carrier-protein] hydrolase	MSMS	04307_BF9_P048411_S00_I00_U10_R1_TMT10	10	L363	2	683.393	NaN	NaN	36.387	0.044525	1	14814	14814	64.836	49.142	0	7057.52	3788.23	3635.45	4143.99	5550.44	6402.68	5340.62	5458.02	6715.09	3965.77	7030.82	6549.77	3536.15	4000.71	4235.75	5536.97	6334.25	5476.25	5580.4	6784.48	3939.74	6784.72	1	1	1
AAERPVVSEERCELNGR	17	Unmodified	_AAERPVVSEERCELNGR_	2	Q8WXC6-1	Q8WXC6-1	NaN	NaN	MULTI-MSMS	04307_BA4_P048408_S00_I00_U01_R1_TMT11	1	AMO-1	4	551.037	2200.12	116030	35.007	0.02038	1	14113	14113	35.329	0.37462	12030000	65178.4	40658.2	77844.2	63343.7	39050.6	58387.4	36183.2	19160.2	40044	50433.1	32687.6	60819.2	38023.2	78034.7	62940.5	42087.1	58651.8	37004.5	22651.6	40286.2	48031.9	31840.4	1	1	1
AAERPVVSEERCELNGR	17	Unmodified	_AAERPVVSEERCELNGR_	2	Q8WXC6-1	Q8WXC6-1	NaN	NaN	MULTI-MSMS	04307_BA7_P048410_S00_I00_U01_R1_TMT10	1	ARH77	4	551.039	2200.13	116030	36.824	0.022274	1	14408	14408	34.277	16.36	5461100	13808.1	13625.5	17744.9	9842.28	2189.5	6623.48	30800.2	26312.5	28745.5	18101.7	9980.32	12893.9	12699.9	17614.8	10259.4	3893.6	7359.83	29705.9	25541.5	28603.1	18040.6	10277.4	1	1	1
AAERPVVSEERCELNGR	17	Unmodified	_AAERPVVSEERCELNGR_	2	Q8WXC6-1	NaN	NaN	NaN	MULTI-MSMS	04307_BE5_P048409_S00_I00_U01_R1_TMT10	1	RPMI8226	4	551.038	2200.12	NaN	36.092	0.022274	1	14342	14342	NaN	NaN	16700000	81988.4	85581.4	99175.9	42862.6	35376.6	43354.7	52865.1	45808.3	50040.2	29394.8	20878.4	76514.3	79696.9	99137.6	46748.5	40368.2	44003.3	52662.4	46149.4	49896.6	29422.5	21160.3	1	1	1
AAERPVVSEERCELNGR	17	Unmodified	_AAERPVVSEERCELNGR_	2	Q8WXC6-1	NaN	NaN	NaN	MULTI-MSMS	04307_BF5_P048409_S00_I00_U02_R1_TMT10	2	RPMI8226	4	551.038	2200.12	NaN	35.455	0.022274	1	15265	15265	NaN	NaN	9557200	70314.1	40181.6	89524.5	27445.1	33129.9	17922.3	60098.9	22269.2	43645.8	20006.9	17370.7	65652.8	37446.1	89226.7	28754.5	37867.7	18865.3	59077.2	22432.7	44099.8	19658.6	17672.9	1	1	1
AAESAEIEPR	10	Unmodified	_AAESAEIEPR_	0	Q9NS91	Q9NS91	RAD18	E3 ubiquitin-protein ligase RAD18	MULTI-MSMS	04307_BB5_P048408_S00_I00_U10_R1_TMT11	10	AMO-1	2	651.348	1300.68	213460	34.872	0.014431	1	13880	13880	67.563	40.961	3466100	4829.11	25939.3	24535.8	23984.6	19295.4	23756.5	11732.7	8264.51	13317	19560.9	20461.6	4646.07	24196.8	23502.8	24601.3	19797.5	23764.3	12356.4	9626.59	13759.5	18663.9	19535.9	1	1	1
AAESAEIEPR	10	Unmodified	_AAESAEIEPR_	0	Q9NS91	Q9NS91	RAD18	E3 ubiquitin-protein ligase RAD18	MULTI-MSMS	04307_BF6_P048409_S00_I00_U10_R1_TMT10	10	RPMI8226	2	651.348	1300.68	213460	35.024	0.00036719	1	14309	14309	112.84	67.53	8780500	49076.1	55585.2	73901.8	27581.6	50496.7	35686.5	31875.8	62816.7	62330.9	60649.4	64109.4	45907.8	51762.2	73300.5	30234.4	52427.2	36309.7	34300.6	62591.1	62155.5	59325.8	61902.5	1	1	1
AAESAEIEPR	10	Unmodified	_AAESAEIEPR_	0	Q9NS91	Q9NS91	RAD18	E3 ubiquitin-protein ligase RAD18	MULTI-MSMS	04307_BH7_P048410_S00_I00_U08_R1_TMT10	8	ARH77	2	651.346	1300.68	213460	34.984	0.029669	1	14206	14206	57.598	44.09	2606400	908.32	15398.9	23598.5	149.1	11089	16168	9846.27	4808.03	3942.74	10237.8	9562.13	1015.43	14311.8	22217.1	1467.64	12031	15157.3	9872.96	5695.14	4489.67	9788.17	9052.81	1	1	1
AAESETPGKSPEK	13	Phospho (STY)	_AAESETPGKpSPEK_	1	O76021;O76021-2	NaN	RSL1D1	Ribosomal L1 domain-containing protein 1	MULTI-MSMS	04307_BA5_P048408_S00_I00_U09_R1_TMT11	9	AMO-1	3	700.04	2097.1	NaN	34.011	0.0029281	1	13522	13522	NaN	NaN	3872700	0	7637.36	14204.5	11031.8	20775.3	46287.8	6995.2	1077.5	38553.5	13535.4	27537.1	0	7139.16	13520.4	11538.5	20434.3	43763.2	8824.62	3953.75	37414.5	12723.5	26985.5	0	1	1
AAESETPGKSPEK	13	Phospho (STY)	_AAESETPGKpSPEK_	1	O76021;O76021-2	O76021	RSL1D1	Ribosomal L1 domain-containing protein 1	MULTI-MSMS	04307_BA6_P048409_S00_I00_U05_R1_TMT10	5	RPMI8226	3	700.04	2097.1	486680	34.029	2.9314e-05	1	13778	13778	104.21	57.281	357890000	149458	495155	439446	30049.4	121412	198477	70059.2	278161	324007	623674	1.44286e+06	141408	460294	422576	66011.5	141745	192734	81876.3	290021	362344	594711	1.35585e+06	1	1	1
AAESETPGKSPEK	13	Phospho (STY)	_AAESETPGKpSPEK_	1	O76021;O76021-2	NaN	RSL1D1	Ribosomal L1 domain-containing protein 1	MULTI-MSMS	04307_BA8_P048410_S00_I00_U09_R1_TMT10	9	ARH77	3	700.04	2097.1	NaN	34.613	0.0029281	1	13892	13892	NaN	NaN	4768200	9670.14	13656.7	20610.5	9197.56	9793.8	19178.5	15630.6	15700.1	17125	14535.2	21126	9090.95	12726.4	20078.3	9845.89	10786	18760.6	15610	16187.3	17515	14262.5	20283.8	1	1	1
AAESETPGKSPEK	13	Phospho (STY)	_AAESETPGKpSPEK_	1	O76021;O76021-2	O76021	RSL1D1	Ribosomal L1 domain-containing protein 1	MULTI-MSMS	04307_BA9_P048411_S00_I00_U05_R1_TMT10	5	L363	3	700.04	2097.1	486670	33.988	2.3974e-07	1	13770	13770	125.89	71.898	669650000	128235	46004.4	56126.1	57307.8	154984	136586	55179.9	26397	155427	73527.1	165886	118936	42969.3	64196.7	58841	149497	131185	64420.4	34414	154167	69862.2	159828	1	1	1
AAESETPGKSPEK	13	Phospho (STY)	_AAESETPGKpSPEK_	1	O76021;O76021-2	NaN	RSL1D1	Ribosomal L1 domain-containing protein 1	MULTI-MSMS	04307_BB5_P048408_S00_I00_U10_R1_TMT11	10	AMO-1	3	700.04	2097.1	NaN	34.124	0.0029281	1	13528	13528	NaN	NaN	6098200	0	6007.96	12682.1	7115.52	17716.3	39817.9	4399.1	2320.52	30897.1	12072.3	22027.1	0	5610.2	12059.7	7667.01	17420.6	37531	6004.14	4718.82	29929.8	11404.1	21587.8	0	1	1
AAESETPGKSPEK	13	Phospho (STY)	_AAESETPGKpSPEK_	1	O76021;O76021-2	O76021	RSL1D1	Ribosomal L1 domain-containing protein 1	MULTI-MSMS	04307_BB6_P048409_S00_I00_U06_R1_TMT10	6	RPMI8226	3	700.041	2097.1	486680	34.379	0.0029281	1	13879	13879	64.65	38.502	8861700	15381.8	42016.4	41637.3	2999.85	15959.2	24784.5	8878.6	25110	35041.2	59312	148692	14526.5	39059.9	40193.8	6140.17	17646.7	23804.8	10214.9	26643.7	38955.4	56594.2	139815	1	1	1
AAESETPGKSPEK	13	Phospho (STY)	_AAESETPGKpSPEK_	1	O76021;O76021-2	NaN	RSL1D1	Ribosomal L1 domain-containing protein 1	MULTI-MSMS	04307_BB8_P048410_S00_I00_U10_R1_TMT10	10	ARH77	3	700.04	2097.1	NaN	34.606	0.0025123	1	14157	14157	NaN	NaN	1859900	2463.51	11310.4	15741	1790.36	13059.2	15046.9	15424.9	6341.49	17634.6	9377.79	17184	2394.18	10518.2	15039.6	2696.06	13534.8	14250.1	15605.3	7043.75	17828	9045.77	16623.6	1	1	1
AAESETPGKSPEK	13	Phospho (STY)	_AAESETPGKpSPEK_	1	O76021;O76021-2	O76021	RSL1D1	Ribosomal L1 domain-containing protein 1	MULTI-MSMS	04307_BB9_P048411_S00_I00_U06_R1_TMT10	6	L363	3	700.04	2097.1	486670	34.076	0.00076486	1	13930	13930	77.562	43.614	15952000	62118.3	15403.9	31582.8	18046.5	78631.8	44813.1	20802.6	6832.96	80645.4	30658	84349.7	57646.1	14383.4	35243.1	18620.9	75855.2	42953.4	26043.4	9773.41	79580.5	28999.9	81354	1	1	1
AAESETPGKSPEK	13	Phospho (STY)	_AAESETPGKpSPEK_	1	O76021;O76021-2	O76021	RSL1D1	Ribosomal L1 domain-containing protein 1	MULTI-MSMS	04307_BC6_P048409_S00_I00_U07_R1_TMT10	7	RPMI8226	3	700.041	2097.1	486680	34.328	0.0014213	1	13932	13932	72.417	46.269	8661100	14414.2	44547.1	35036.2	3400.13	13776.3	28643.1	7216.04	20954.5	37438	56497.7	135806	13583	41413.4	33937.9	6750.44	15166.9	27325.6	8628.93	22880.4	40617.7	53786.8	127900	1	1	1
AAESETPGKSPEK	13	Phospho (STY)	_AAESETPGKpSPEK_	1	O76021;O76021-2	O76021	RSL1D1	Ribosomal L1 domain-containing protein 1	MULTI-MSMS	04307_BC9_P048411_S00_I00_U07_R1_TMT10	7	L363	3	700.04	2097.1	486670	34.412	0.00024249	1	14085	14085	90.367	55.412	12318000	44304.7	22040.8	27376.5	25367	65219.2	48625.6	24904.3	10080.6	69141.7	29925.4	74267.3	41151.2	20578.9	29785.1	25987.9	63180.1	47024.4	28795.6	13001.7	68612.9	28447.5	71607.5	1	1	1
AAESETPGKSPEK	13	Phospho (STY)	_AAESETPGKpSPEK_	1	O76021;O76021-2	NaN	RSL1D1	Ribosomal L1 domain-containing protein 1	MULTI-MSMS	04307_BD5_P048408_S00_I00_U12_R1_TMT11	12	AMO-1	3	700.04	2097.1	NaN	34.109	0.0025123	1	13631	13631	NaN	NaN	6930300	0	10255.3	16916.1	13998.5	29269	51047.6	5828.53	3262.99	50691.2	15300.4	30745.1	0	9583.24	16164.8	14566.8	28499.9	48423	8568.13	6314.06	48832.5	14466.8	30386.5	0	1	1
AAESETPGKSPEK	13	Phospho (STY)	_AAESETPGKpSPEK_	1	O76021;O76021-2	NaN	RSL1D1	Ribosomal L1 domain-containing protein 1	MULTI-MSMS	04307_BD7_P048410_S00_I00_U04_R1_TMT10	4	ARH77	2	1049.56	2097.1	NaN	34.368	7.7462e-10	1	14179	14179	NaN	NaN	30286000	0	53282.4	34769	0	30295.8	86332.3	50988.1	53514.2	26551.7	25024.9	16647.1	0	49513.2	32806.6	3607.92	31675.5	81416.7	49902.8	55592.8	27697	25646.4	16422.8	0	1	1
AAESETPGKSPEK	13	Phospho (STY)	_AAESETPGKpSPEK_	1	O76021;O76021-2	O76021	RSL1D1	Ribosomal L1 domain-containing protein 1	MULTI-MSMS	04307_BE4_P048408_S00_I00_U05_R1_TMT11	5	AMO-1	2	1049.56	2097.1	487020	33.84	7.7462e-10	1	13424	13424	147.1	87.869	138250000	0	50642	108041	72556.3	150761	308970	30539.6	8937.48	281697	78008.5	161163	0	47336.3	102736	75985.2	148079	292090	45269.6	27656.6	270908	73441.6	159821	0	1	1
AAESETPGKSPEK	13	Phospho (STY)	_AAESETPGKpSPEK_	1	O76021;O76021-2	O76021	RSL1D1	Ribosomal L1 domain-containing protein 1	MULTI-MSMS	04307_BE6_P048409_S00_I00_U09_R1_TMT10	9	RPMI8226	3	700.039	2097.09	486670	34.507	0.0011933	1	13980	13980	73.707	40.401	14027000	3700.81	27189.4	77351.6	2938.91	53269	49807.3	72178.8	20119.3	82543.1	26285.3	57663.3	3997.06	25279.9	73115.6	5408.4	56237.9	46965.9	72613.8	22357.3	82557	25451.3	56569.2	1	1	1
AAESETPGKSPEK	13	Phospho (STY)	_AAESETPGKpSPEK_	1	O76021;O76021-2	O76021	RSL1D1	Ribosomal L1 domain-containing protein 1	MULTI-MSMS	04307_BE7_P048410_S00_I00_U05_R1_TMT10	5	ARH77	3	700.04	2097.1	486670	35.354	0.0010961	2	14572;13843	14572	74.257	38.954	2045600000	1709.41	70736.2	228501	1232.28	134632	87262.2	205754	58497	171045	38219.8	110897	3135.84	65744.6	214958	7446.68	144722	82564.8	204052	60703.7	173198	38211.9	109178	1	2	2
AAESETPGKSPEK	13	Phospho (STY)	_AAESETPGKpSPEK_	1	O76021;O76021-2	O76021	RSL1D1	Ribosomal L1 domain-containing protein 1	MULTI-MSMS	04307_BF7_P048410_S00_I00_U06_R1_TMT10	6	ARH77	3	700.04	2097.1	486670	34.617	0.00072906	1	14180	14180	78.285	42.093	15025000	0	41159.5	71790.9	0	48843.3	52596.5	73288.9	30669.5	61239.3	19064.8	41741.3	0	38251.4	67546.9	3458.72	51796.8	49600.9	72739.1	32173	62072.8	19122.2	40999.3	0	1	1
AAESETPGKSPEK	13	Phospho (STY)	_AAESETPGKpSPEK_	1	O76021;O76021-2	O76021	RSL1D1	Ribosomal L1 domain-containing protein 1	MULTI-MSMS	04307_BG4_P048408_S00_I00_U07_R1_TMT11	7	AMO-1	3	700.04	2097.1	486670	33.99	8.3823e-06	1	13583	13583	108.89	64.086	19907000	0	41738.1	65779	46319.2	96554.8	182494	16470.2	15481.1	175257	47295.6	110846	0	38963.2	62615.9	48953.2	94552.7	172967	25953	25924.5	168848	44941.3	109301	0	1	1
AAESETPGKSPEK	13	Phospho (STY)	_AAESETPGKpSPEK_	1	O76021;O76021-2	O76021	RSL1D1	Ribosomal L1 domain-containing protein 1	MULTI-MSMS	04307_BG7_P048410_S00_I00_U07_R1_TMT10	7	ARH77	3	700.039	2097.1	486670	34.339	0.0025123	1	14058	14058	66.246	30.224	8015700	0	19041.6	58608.8	0	40423.2	34047.4	57948	14811	54500.3	12311.6	35346.7	0	17696.3	55151.7	1747.81	42750.6	31998.1	57800.8	16104.4	54853.2	12142.9	34807.3	0	1	1
AAESETPGKSPEK	13	Phospho (STY)	_AAESETPGKpSPEK_	1	O76021;O76021-2	NaN	RSL1D1	Ribosomal L1 domain-containing protein 1	MSMS	04307_BH4_P048408_S00_I00_U08_R1_TMT11	8	AMO-1	3	700.04	2097.1	NaN	34.044	0.0029281	1	13835	13835	NaN	NaN	0	3124.58	18267.3	31421.6	19769.3	56361.8	100878	10380.3	4926.38	100035	28668.2	60100	3122.05	17051	30310.1	21267.7	54789.8	95170.2	15790.9	11005.8	96295.5	27057.5	59430.8	1	1	1
AAESLADPTEYENLFPGLK	19	Unmodified	_AAESLADPTEYENLFPGLK_	0	P35606-2;P35606	P35606-2	COPB2	Coatomer subunit beta	MULTI-MSMS	04307_BD5_P048408_S00_I00_U12_R1_TMT11	12	AMO-1	2	1262.17	2522.33	221840	84.885	3.8735e-13	1	37849	37849	147.87	132.66	78072000	45349.4	56356.7	50234.8	27580.1	30394.5	26912.8	42511.4	30394.9	38089.1	37522	38511.8	42287.1	52479.2	50679.7	30156.9	32491.3	27419.5	42381.9	31057.8	38963.9	36400.4	37207.8	1	1	1
AAESLADPTEYENLFPGLK	19	Unmodified	_AAESLADPTEYENLFPGLK_	0	P35606-2;P35606	P35606-2	COPB2	Coatomer subunit beta	MULTI-MSMS	04307_BD8_P048410_S00_I00_U12_R1_TMT10	12	ARH77	2	1262.17	2522.33	221840	85.432	0.00011381	1	37793	37793	100.22	82.306	65706000	13298.2	11076.6	20966.4	24948.4	18066	28598.8	22236.5	18645	18882.6	13570.7	14277.3	12446.7	10387.5	20800.8	24524.3	18697.4	28561.4	22249	19432.9	19178.8	13480.3	13954	1	1	1
AAESLADPTEYENLFPGLK	19	Unmodified	_AAESLADPTEYENLFPGLK_	0	P35606-2;P35606	P35606-2	COPB2	Coatomer subunit beta	MULTI-MSMS	04307_BH6_P048409_S00_I00_U12_R1_TMT10	12	RPMI8226	2	1262.17	2522.33	221840	85.532	8.9797e-05	1	39242	39242	101.6	83.678	111650000	18180.7	21692.1	17437.6	7937.54	21095.3	12527	23671.4	21209.9	22884.7	18776.6	17203.7	16932.9	20189.6	17924.5	9136.86	21348.3	12619.3	23870.6	21108	23096.3	18462.6	16818.7	1	1	1
AAESLADPTEYENLFPGLK	19	Unmodified	_AAESLADPTEYENLFPGLK_	0	P35606-2;P35606	P35606-2	COPB2	Coatomer subunit beta	MULTI-MSMS	04307_BH9_P048411_S00_I00_U12_R1_TMT10	12	L363	2	1262.17	2522.33	221840	85.61	1.4462e-05	2	37506;37594	37506	110.38	95.96	59652000	42089.3	36510.7	43081.7	33492.9	31643.5	40114.7	37879.3	31607.7	46763.6	33605.6	34130.8	39220.8	34057.1	43783.6	34477.7	33107.8	40092.3	38409.9	32801	46696.8	32781.8	33412.7	2	2	2
AAESLTAIPEPASPQLLETPIHASQIQK	28	Phospho (STY)	_AAESLTAIPEPApSPQLLETPIHASQIQK_	0	Q14676;Q14676-3;Q14676-2	Q14676	MDC1	Mediator of DNA damage checkpoint protein 1	MULTI-MSMS	04307_BD6_P048409_S00_I00_U08_R1_TMT10	8	RPMI8226	3	1160.29	3477.85	151640	76.998	0.00093906	1	36159	36159	62.1	52.389	19320000	12832.9	25630.9	21149.8	21940.4	46807.3	32782.3	42182.8	46105.2	51729.1	16276.1	20097.1	12018.1	23902.6	21339	22803.3	46045.9	32884.6	43367.5	45455.2	50977	17145.9	20488.3	1	1	1
AAESLTAIPEPASPQLLETPIHASQIQK	28	Phospho (STY)	_AAESLTAIPEPApSPQLLETPIHASQIQK_	0	Q14676;Q14676-3;Q14676-2	Q14676	MDC1	Mediator of DNA damage checkpoint protein 1	MULTI-MSMS	04307_BD9_P048411_S00_I00_U08_R1_TMT10	8	L363	3	1160.29	3477.85	NaN	77.368	0.00093906	1	35609	35609	NaN	NaN	8575300	12167.7	13750.7	9089.35	15057.2	12870.2	18696.9	13740.9	9552.34	14774.9	11887.6	13776.9	11313.3	12835.7	9573.35	15321.6	12913	18536	13936.6	10325.5	14948.4	11529.1	13349.1	1	1	1
AAESLTAIPEPASPQLLETPIHASQIQK	28	Phospho (STY)	_AAESLTAIPEPApSPQLLETPIHASQIQK_	0	Q14676;Q14676-3;Q14676-2	NaN	MDC1	Mediator of DNA damage checkpoint protein 1	MSMS	04307_BE5_P048409_S00_I00_U01_R1_TMT10	1	RPMI8226	3	1160.29	3477.85	NaN	76.999	0.00093906	1	34025	34025	NaN	NaN	0	4703.48	5096.1	5044.62	5265.29	10180.1	8879.03	12725.3	12749.1	12557.2	3420.44	4942.16	4384.64	4755.83	5200.45	5412.93	10130.8	8870.85	12779.8	12526.9	12485.9	3729.3	5032.84	1	1	1
AAESPDQKDTDGGPKEEESPV	21	Unmodified	_AAESPDQKDTDGGPKEEESPV_	2	P53985	P53985	SLC16A1	Monocarboxylate transporter 1	MULTI-MSMS	04307_BG6_P048409_S00_I00_U11_R1_TMT10	11	RPMI8226	3	958.492	2872.45	314210	41.455	0.0011549	1	17360	17360	75.122	61.29	254330000	5300.07	13586.5	20076.7	55812.7	137175	76868.9	122239	110516	122563	4008.49	4644.25	5048.09	12835.5	21033.7	54265.1	132371	77432.1	124883	107818	120076	8307.99	8456.05	1	1	1
AAESPDQKDTDGGPKEEESPV	21	Unmodified	_AAESPDQKDTDGGPKEEESPV_	2	P53985	P53985	SLC16A1	Monocarboxylate transporter 1	MULTI-MSMS	04307_BH6_P048409_S00_I00_U12_R1_TMT10	12	RPMI8226	3	958.493	NaN	NaN	41.154	0.00028343	1	17211	17211	50.883	37.152	161490000	19770.4	38979.3	36720.7	39285.6	67746.2	57060.9	61462.1	66155.2	59714	5653.63	5228.94	18545.9	36373	36669.5	40318	67024.6	56989.8	62667	65243.7	58701.7	8021.45	6886.96	1	1	1
AAESPDQKDTDGGPKEEESPV	21	Phospho (STY)	_AAESPDQKDTDGGPKEEEpSPV_	2	P53985	P53985	SLC16A1	Monocarboxylate transporter 1	MULTI-MSMS	04307_BA6_P048409_S00_I00_U05_R1_TMT10	5	RPMI8226	3	985.148	2952.42	303130	40.008	0.00079745	1	16805	16805	73.389	62.778	21063000	0	13774.6	20411.5	97267.1	174151	112479	131491	198571	173825	0	10583.6	0	13165.3	21449.4	93550.8	167148	115093	137060	192087	168621	7710.75	15721.4	0	1	1
AAESSSDSSDSDSSEDDEAPSKPAGTTK	28	Unmodified	_AAESSSDSSDSDSSEDDEAPSKPAGTTK_	1	Q14978;Q14978-3;Q14978-2	Q14978	NOLC1	Nucleolar and coiled-body phosphoprotein 1	MULTI-MSMS	04307_BA4_P048408_S00_I00_U01_R1_TMT11	1	AMO-1	4	862.16	3444.61	248990	33.738	5.4501e-09	2	13529;13500	13529	97.346	81.449	17386800	0	14657.2	17670.6	11426.4	12278.8	9064.42	38932.4	31224.6	30640.4	20202.2	14308.3	0	13664.6	16629.6	11849.1	13514	9838.57	37865.6	30337.6	30899.3	20210.6	14378.6	0	2	2
AAESSSDSSDSDSSEDDEAPSKPAGTTK	28	Unmodified	_AAESSSDSSDSDSSEDDEAPSKPAGTTK_	1	Q14978;Q14978-3;Q14978-2	Q14978	NOLC1	Nucleolar and coiled-body phosphoprotein 1	MULTI-MSMS	04307_BA8_P048410_S00_I00_U09_R1_TMT10	9	ARH77	3	1149.21	3444.61	249080	34.187	2.4752e-06	1	13692	13692	91.722	83.768	136430000	0	0	27730.2	0	205132	40577.9	86849.5	82629.2	79756.6	83484.3	65807.2	0	0	28699.6	0	195396	39564.2	94125.7	82089.5	80913.2	81607	64072.6	0	0	1
AAESSSDSSDSDSSEDDEAPSKPAGTTK	28	Unmodified	_AAESSSDSSDSDSSEDDEAPSKPAGTTK_	1	Q14978;Q14978-3;Q14978-2	NaN	NOLC1	Nucleolar and coiled-body phosphoprotein 1	MSMS	04307_BA8_P048410_S00_I00_U09_R1_TMT10	9	ARH77	4	862.16	3444.61	NaN	34.233	0.023716	1	13713	13713	NaN	NaN	0	0	1280.38	7247.39	0	35779.6	8154.06	18289.6	17418.1	16033.4	15625.6	13451.8	0	1189.1	7251.01	0	34306.5	7962.66	19409.7	17223.5	16311	15354.7	13088.1	0	1	1
AAESSSDSSDSDSSEDDEAPSKPAGTTK	28	Unmodified	_AAESSSDSSDSDSSEDDEAPSKPAGTTK_	1	Q14978;Q14978-3;Q14978-2	Q14978	NOLC1	Nucleolar and coiled-body phosphoprotein 1	MULTI-MSMS	04307_BB8_P048410_S00_I00_U10_R1_TMT10	10	ARH77	3	1149.21	3444.61	249080	34.141	0.020233	1	13946	13946	29.934	23.059	35130000	0	1058.32	1874.98	0	19065.2	11219.8	10969.4	19578.9	7989.3	19844.9	6148.33	0	982.597	2013.29	0	18190.7	10860.9	11464.3	19544.4	8187.14	19318.6	6004.35	0	1	1
AAESSSDSSDSDSSEDDEAPSKPAGTTK	28	Unmodified	_AAESSSDSSDSDSSEDDEAPSKPAGTTK_	1	Q14978;Q14978-3;Q14978-2	Q14978	NOLC1	Nucleolar and coiled-body phosphoprotein 1	MULTI-MSMS	04307_BE5_P048409_S00_I00_U01_R1_TMT10	1	RPMI8226	3	1149.21	3444.61	249080	34.14	1.6404e-14	1	13456	13456	110.31	107.43	452270000	137926	120383	125277	2484.21	14274.3	12328.9	2653.45	14592.5	28066.8	33567.1	19270.8	128408	111889	127406	11008.1	20983.7	11950	4108.86	15343	27100.5	32044.7	18921.3	1	1	1
AAESVSKPDVSEEAPGPSK	19	Unmodified	_AAESVSKPDVSEEAPGPSK_	1	Q9BY42	Q9BY42	RTFDC1	Protein RTF2 homolog	MULTI-MSMS	04307_BC7_P048410_S00_I00_U03_R1_TMT10	3	ARH77	3	858.142	2571.4	364340	44.462	0.00010241	1	20082	20082	74.698	50.411	14980000	77430.8	38994.4	126229	140514	100645	155325	51734.8	33646.2	34592.2	66486.1	66561.4	72503.8	36765.4	124919	136388	102920	153912	54532	42015.2	37196.4	63666.1	63256.5	1	1	1
AAESVSKPDVSEEAPGPSK	19	Unmodified	_AAESVSKPDVSEEAPGPSK_	1	Q9BY42	Q9BY42	RTFDC1	Protein RTF2 homolog	MULTI-MSMS	04307_BG5_P048409_S00_I00_U03_R2_TMT10	3	RPMI8226	3	858.141	2571.4	364340	44.555	7.3436e-07	2	19083;19060	19083	100.67	88.311	25426000	114720	112224	96609.4	38034.9	106337	99350.1	72375.5	87102.2	104757	132653	169243	106746	104439	100220	44951.9	106959	96722	76277.6	90981.1	107694	127654	161306	2	2	2
AAESVSKPDVSEEAPGPSK	19	Unmodified	_AAESVSKPDVSEEAPGPSK_	1	Q9BY42	Q9BY42	RTFDC1	Protein RTF2 homolog	MULTI-MSMS	04307_BG8_P048411_S00_I00_U03_R1_TMT10	3	L363	3	858.141	2571.4	364340	44.431	3.0418e-09	1	19461	19461	109.66	100.25	9892000	30664.8	26371.7	24311	50944.2	41264.3	68548.6	38047	17396.2	50225.6	61232.5	77639.4	28522.1	24699.4	25558.9	50494.4	40958	67299.4	39179.2	21884	51641.3	57991.7	74116.8	1	1	1
AAETHFGFETVSEEEK	16	Unmodified	_AAETHFGFETVSEEEK_	0	Q5HYK3	Q5HYK3	COQ5	2-methoxy-6-polyprenyl-1,4-benzoquinol methylase, mitochondrial	MULTI-MSMS	04307_BB5_P048408_S00_I00_U10_R1_TMT11	10	AMO-1	3	757.053	2268.14	252830	55.524	0.00069508	1	23846	23846	123.29	72.073	4510500	19496.1	26493.8	19298.9	17063.1	17740	14734.2	23388.2	18947.2	15807	14170.9	12032	18162.4	24686.3	19711.9	18037.4	18321.1	15184.6	23206.6	18972.9	16266.9	14055	11756	1	1	1
AAETHFGFETVSEEEK	16	Unmodified	_AAETHFGFETVSEEEK_	0	Q5HYK3	Q5HYK3	COQ5	2-methoxy-6-polyprenyl-1,4-benzoquinol methylase, mitochondrial	MULTI-MSMS	04307_BF6_P048409_S00_I00_U10_R1_TMT10	10	RPMI8226	3	757.053	2268.14	252830	55.805	0.011078	1	25194	25194	70.281	29.704	12777000	44004.4	84586.1	94934.2	16474	44742.5	38437.1	60860.6	100479	74337.8	43909.4	49978.6	41377.3	78673.2	92437.1	21942.9	49057.3	39029.7	61368.9	97502.7	74092.6	45271.1	49124.3	1	1	1
AAETHFGFETVSEEEK	16	Unmodified	_AAETHFGFETVSEEEK_	0	Q5HYK3	Q5HYK3	COQ5	2-methoxy-6-polyprenyl-1,4-benzoquinol methylase, mitochondrial	MULTI-MSMS	04307_BF9_P048411_S00_I00_U10_R1_TMT10	10	L363	3	757.053	2268.14	252830	56.199	0.041336	1	24326	24326	62.287	47.126	3512300	15027.2	10671.8	15631.9	10268.2	6403.51	12389.5	11434.8	5812.58	16878.5	7284.08	7296.01	14004.9	9956.44	15796.9	10534.6	7213.41	12289.1	11518.1	6340.1	16560.1	7062.73	7374.05	1	1	1
AAETSDDDLIPFGDRPTVSR	20	Unmodified	_AAETSDDDLIPFGDRPTVSR_	1	Q5TC82-2;Q5TC82	Q5TC82-2	RC3H1	Roquin-1	MULTI-MSMS	04307_BB5_P048408_S00_I00_U10_R1_TMT11	10	AMO-1	3	797.737	2390.19	105890	59.621	0.032004	1	25882	25882	29.892	22.699	8404600	30387.2	48217.8	31182.1	83208.6	55926.9	59731.5	41738.2	37050.6	25874.1	25198.2	27640.5	28316.8	45123.2	32146.9	82059.8	55157.5	61529.3	42608.8	38722.8	27089	25130.5	26655.4	1	1	1
AAETSDDDLIPFGDRPTVSR	20	Unmodified	_AAETSDDDLIPFGDRPTVSR_	1	Q5TC82-2;Q5TC82	Q5TC82-2	RC3H1	Roquin-1	MULTI-MSMS	04307_BB8_P048410_S00_I00_U10_R1_TMT10	10	ARH77	3	797.738	2390.19	105900	60.099	2.4166e-15	1	26762	26762	97.095	85.834	11707000	14434.3	8360.36	20226.5	16451	17190.4	17832.6	16108.6	16245	16573.1	11227.3	13080.8	13491.2	7831.35	20185.1	16230.7	17681	17968.3	16424.2	16524.8	16705.4	11186.3	12760.2	1	1	1
AAETSDDDLIPFGDRPTVSR	20	Unmodified	_AAETSDDDLIPFGDRPTVSR_	1	Q5TC82-2;Q5TC82	Q5TC82-2	RC3H1	Roquin-1	MULTI-MSMS	04307_BF6_P048409_S00_I00_U10_R1_TMT10	10	RPMI8226	3	797.738	2390.19	105900	59.705	2.2192e-21	1	27319	27319	115.15	97.932	12462000	24370.2	29791.3	46589.2	13719	23486.6	23184.2	29762	28711.6	29902.8	25733.6	24028.5	22870.7	27738.4	45595.4	15270.7	25500.1	23058.2	29889.7	28924.8	30188.8	25288.5	23421.4	1	1	1
AAETSDDDLIPFGDRPTVSR	20	Unmodified	_AAETSDDDLIPFGDRPTVSR_	1	Q5TC82-2;Q5TC82	Q5TC82-2	RC3H1	Roquin-1	MULTI-MSMS	04307_BF9_P048411_S00_I00_U10_R1_TMT10	10	L363	3	797.739	2390.2	105900	59.916	0.00059508	2	26136;26107	26136	61.648	45.883	9291400	18683.2	15308.3	18318.7	22441.4	17470.3	22072.7	19931	12377.2	20332.1	18047.1	17069.6	17403.8	14310.9	18733	22383	17922.9	22195.2	20117.3	13339.7	20541.8	17415.3	16607.7	2	2	2
AAEVGDDFLGDFVVGER	17	Unmodified	_AAEVGDDFLGDFVVGER_	0	Q9UDT6-2;Q9UDT6	Q9UDT6-2	CLIP2	CAP-Gly domain-containing linker protein 2	MULTI-MSMS	04307_BB6_P048409_S00_I00_U06_R1_TMT10	6	RPMI8226	2	1013.01	2024.01	127540	82.663	0.019297	1	37907	37907	56.225	40.001	3910800	1987.48	3151.53	4731.64	0	1941.65	1296.71	1518.09	649.14	2188.83	27274.7	29884.3	1872.13	2927.97	4587.54	0	2137.72	1204.82	1584.61	1496.19	3280.85	25523.7	27951.6	1	1	1
AAEVGDDFLGDFVVGER	17	Unmodified	_AAEVGDDFLGDFVVGER_	0	Q9UDT6-2;Q9UDT6	Q9UDT6-2	CLIP2	CAP-Gly domain-containing linker protein 2	MULTI-MSMS	04307_BB9_P048411_S00_I00_U06_R1_TMT10	6	L363	2	1013.01	2024.01	127540	82.684	0.0081171	2	37250;37274	37250	66.262	48.937	11421000	3262.76	3052.02	2953.58	6717.42	8602.92	14030.8	7978.19	7816.25	13528.3	33644.9	33201.1	3037.51	2861.56	3120.39	6702.35	8412.09	13642	8308.23	9093.9	14290.9	31838.4	31427.3	2	2	2
AAEVGDDFLGDFVVGER	17	Unmodified	_AAEVGDDFLGDFVVGER_	0	Q9UDT6-2;Q9UDT6	Q9UDT6-2	CLIP2	CAP-Gly domain-containing linker protein 2	MULTI-MSMS	04307_BF7_P048410_S00_I00_U06_R1_TMT10	6	ARH77	2	1013.01	2024.01	127540	82.785	0.0002102	1	36692	36692	101.6	78.219	22418000	9450.84	6776.94	14488.4	17249.8	13617.5	14244.4	500.19	791.54	2555.18	3335.56	2795.24	8842.62	6362.76	14409.6	16812	13605	14332.4	1258.95	1622.59	2519.23	3157.15	2693.54	1	1	1
AAFDDAIAELDTLSEESYK	19	Unmodified	_AAFDDAIAELDTLSEESYK_	0	P62258;P62258-2	NaN	YWHAE	14-3-3 protein epsilon	MULTI-MSMS	04307_BA4_P048408_S00_I00_U01_R1_TMT11	1	AMO-1	2	1273.65	2545.29	NaN	80.28	0.0039059	1	35101	35101	NaN	NaN	4507300	12208.1	9357.66	10003.8	7673.82	12136.7	12596.3	12962.3	14633.5	11381.7	6969.88	6712.61	11357.5	8725.39	10418.4	8020.22	12264	12519.7	13065.4	14601.4	11466.9	7131.82	6644.88	1	1	1
AAFDDAIAELDTLSEESYK	19	Unmodified	_AAFDDAIAELDTLSEESYK_	0	P62258;P62258-2	P62258	YWHAE	14-3-3 protein epsilon	MULTI-MSMS	04307_BA5_P048408_S00_I00_U09_R1_TMT11	9	AMO-1	2	1273.65	2545.29	219400	84.886	6.1279e-08	1	37248	37248	106.17	86.068	31708000	18821.4	22986.5	20745.3	18975.3	12837.9	14280.3	16994.5	10900.6	14293.6	5450.48	8572.86	17549.7	21433.9	20940.1	19570.1	13670.8	14699.4	16949	11153.1	14437.5	5554.75	8478.22	1	1	1
AAFDDAIAELDTLSEESYK	19	Unmodified	_AAFDDAIAELDTLSEESYK_	0	P62258;P62258-2	P62258	YWHAE	14-3-3 protein epsilon	MULTI-MSMS	04307_BA5_P048408_S00_I00_U09_R1_TMT11	9	AMO-1	2	1273.65	2545.28	219400	87.717	3.9564e-20	2	38422;38403	38422	136.51	116.41	69624000	58563	70804.4	63460.4	66610.8	37478.9	41392.1	54624.2	38187.9	43398.4	15990.1	27540.7	54597.9	66052.4	64106.1	67870.2	40211.9	43471.2	54199.2	38506	44026.8	16551.8	27151.9	2	2	2
AAFDDAIAELDTLSEESYK	19	Unmodified	_AAFDDAIAELDTLSEESYK_	0	P62258;P62258-2	P62258	YWHAE	14-3-3 protein epsilon	MULTI-MSMS	04307_BA8_P048410_S00_I00_U09_R1_TMT10	9	ARH77	2	1273.65	2545.29	219400	84.881	0.00039382	1	37709	37709	71.241	51.134	10645000	5854.36	2185.12	8887.96	5054.57	6110.34	3822.37	6750.07	5943.04	8747.43	5762.71	6943.09	5476.95	2049.67	8812.54	4935.13	6413.38	4001.04	6882.44	5946.61	8742.11	5642.99	6771.26	1	1	1
AAFDDAIAELDTLSEESYK	19	Unmodified	_AAFDDAIAELDTLSEESYK_	0	P62258;P62258-2	P62258	YWHAE	14-3-3 protein epsilon	MULTI-MSMS	04307_BA8_P048410_S00_I00_U09_R1_TMT10	9	ARH77	2	1273.65	2545.29	219400	87.702	7.8547e-09	1	38919	38919	107.14	86.283	18369000	11302.4	3676.62	15293.2	10887.6	17122.1	12261.5	18165.2	17815.4	16426.4	11280.3	19993.9	10559.9	3457.64	15349.1	10617.5	17370.1	12478	18330.9	17691.1	16928.7	11300.6	19204.2	1	1	1
AAFDDAIAELDTLSEESYK	19	Unmodified	_AAFDDAIAELDTLSEESYK_	0	P62258;P62258-2	P62258	YWHAE	14-3-3 protein epsilon	MULTI-MSMS	04307_BB5_P048408_S00_I00_U10_R1_TMT11	10	AMO-1	2	1273.65	2545.28	219400	80.245	2.1728e-26	1	35322	35322	144.27	124.14	24059000	54699.2	64508.7	64842.3	62970.5	38332.5	37808.5	55076.4	38860.6	42279.2	19858.1	29370	51037.3	60187.7	65113.1	63970.1	41103.9	39928.2	54629.4	39054.8	43072.2	20202.8	28820.7	1	1	1
AAFDDAIAELDTLSEESYK	19	Unmodified	_AAFDDAIAELDTLSEESYK_	0	P62258;P62258-2	P62258	YWHAE	14-3-3 protein epsilon	MULTI-MSMS	04307_BB8_P048410_S00_I00_U10_R1_TMT10	10	ARH77	2	1273.65	2545.29	219400	80.585	1.7176e-31	1	36498	36498	151.54	136.51	19412000	33040.4	18214.5	54025.7	35046.1	41548	37805.9	55300.2	45278.8	57380.4	37813	53353	30939.2	17059	53436	34602.6	43456.7	38347.6	55485.8	45600.6	58133.3	37286.3	51701.7	1	1	1
AAFDDAIAELDTLSEESYK	19	Unmodified	_AAFDDAIAELDTLSEESYK_	0	P62258;P62258-2	P62258	YWHAE	14-3-3 protein epsilon	MULTI-MSMS	04307_BC6_P048409_S00_I00_U07_R1_TMT10	7	RPMI8226	2	1273.65	2545.28	219400	89.008	8.0662e-167	1	41041	41041	289.89	266.29	834850000	681408	629680	1.53696e+06	302676	624101	389114	914432	455154	944560	469377	749908	641226	586336	1492777	333141	698822	390866	914073	461554	952151	458434	730265	1	1	1
AAFDDAIAELDTLSEESYK	19	Unmodified	_AAFDDAIAELDTLSEESYK_	0	P62258;P62258-2	P62258	YWHAE	14-3-3 protein epsilon	MULTI-MSMS	04307_BC9_P048411_S00_I00_U07_R1_TMT10	7	L363	2	1273.65	2545.29	219400	89.28	5.3901e-256	3	40629;40797;40709	40629	325.29	287.96	1015890000	361571	269316	364442	256459	291305	338731	270479	145059	498517	333044	453909	336886	251253	371129	263745	300870	334178	282915	164364	495493	317951	440208	3	3	3
AAFDDAIAELDTLSEESYK	19	Unmodified	_AAFDDAIAELDTLSEESYK_	0	P62258;P62258-2	P62258	YWHAE	14-3-3 protein epsilon	MULTI-MSMS	04307_BD6_P048409_S00_I00_U08_R1_TMT10	8	RPMI8226	3	849.435	2545.28	219300	89.059	6.5489e-116	1	41411	41411	238.49	196.94	73051000	0	0	0	0	0	0	0	0	0	0	0	0	0	0	0	0	0	0	0	0	0	0	0	0	0
AAFDDAIAELDTLSEESYK	19	Unmodified	_AAFDDAIAELDTLSEESYK_	0	P62258;P62258-2	NaN	YWHAE	14-3-3 protein epsilon	MSMS	04307_BD7_P048410_S00_I00_U04_R1_TMT10	4	ARH77	2	1273.65	2545.29	NaN	89.309	0.0039059	1	40583	40583	NaN	NaN	0	2772.67	1956.49	4177.01	3625.95	3668.37	4027.94	5069.12	4090.42	4173.61	2413.4	4121.39	2593.69	1831.86	4154.34	3586.88	3805.66	4062.51	5044.29	4123.16	4283.6	2429.24	3985.12	1	1	1
AAFDDAIAELDTLSEESYK	19	Unmodified	_AAFDDAIAELDTLSEESYK_	0	P62258;P62258-2	P62258	YWHAE	14-3-3 protein epsilon	MULTI-MSMS	04307_BD8_P048410_S00_I00_U12_R1_TMT10	12	ARH77	2	1273.65	2545.29	219400	89.353	1.7176e-31	1	39479	39479	151.54	129.91	14774000	19973.9	12677.5	15545.5	17356.8	8624.43	15720.2	17010.7	14276.6	15421.3	14298.6	15527	18576	11846.9	16122.4	17350.7	9422.04	16014.9	16779.6	14657.6	15764.1	13982.2	15003.5	1	1	1
AAFDDAIAELDTLSEESYK	19	Unmodified	_AAFDDAIAELDTLSEESYK_	0	P62258;P62258-2	P62258	YWHAE	14-3-3 protein epsilon	MULTI-MSMS	04307_BD9_P048411_S00_I00_U08_R1_TMT10	8	L363	2	1273.65	2545.28	219400	89.368	2.113e-31	2	40838;40864	40838	150.11	128.24	85226000	42492.3	48748.9	43780.6	55960.8	37391	59370.9	50938.8	34064.8	49503.8	52057.7	49636.6	39598.4	45514.9	44546.1	56626.7	38845	59446.2	50957.2	36709.8	50435.7	50167.7	47969.7	2	2	2
AAFDDAIAELDTLSEESYK	19	Unmodified	_AAFDDAIAELDTLSEESYK_	0	P62258;P62258-2	P62258	YWHAE	14-3-3 protein epsilon	MULTI-MSMS	04307_BE6_P048409_S00_I00_U09_R1_TMT10	9	RPMI8226	2	1273.65	2545.29	219400	85.089	5.0711e-13	1	39219	39219	117.07	95.313	23621000	10235.4	12471.1	18740.2	4395.79	7509.27	6216.32	10318.6	9119.33	11068.4	9429.62	10132.4	9599.43	11606.7	18346.1	5081.6	8406.1	6258.72	10352	9161.61	11192.1	9208.77	9824.53	1	1	1
AAFDDAIAELDTLSEESYK	19	Unmodified	_AAFDDAIAELDTLSEESYK_	0	P62258;P62258-2	P62258	YWHAE	14-3-3 protein epsilon	MULTI-MSMS	04307_BE6_P048409_S00_I00_U09_R1_TMT10	9	RPMI8226	2	1273.65	2545.28	219400	87.83	9.26e-20	1	40397	40397	135.58	121.02	32116000	19503.5	22954.3	37505.3	10406.4	17350.9	11541.5	28005	17310	22382.4	14325.1	21222.6	18305.1	21371.9	36674.8	11518.7	19176.7	11767.2	27693.9	17269.3	22973.7	14132	20550.8	1	1	1
AAFDDAIAELDTLSEESYK	19	Unmodified	_AAFDDAIAELDTLSEESYK_	0	P62258;P62258-2	P62258	YWHAE	14-3-3 protein epsilon	MULTI-MSMS	04307_BE9_P048411_S00_I00_U09_R1_TMT10	9	L363	2	1273.65	2545.29	219400	85.155	0.0039059	1	37452	37452	51.875	39.492	10007000	9345.38	6062.84	8066.93	7400.49	6423.71	8071.67	6372.34	3706.82	12507.4	7463.26	9186.14	8697.28	5662.28	8316.32	7464.71	6646.73	8048.33	6666.6	4136.8	12327.3	7143.82	8990.23	1	1	1
AAFDDAIAELDTLSEESYK	19	Unmodified	_AAFDDAIAELDTLSEESYK_	0	P62258;P62258-2	P62258	YWHAE	14-3-3 protein epsilon	MULTI-MSMS	04307_BE9_P048411_S00_I00_U09_R1_TMT10	9	L363	2	1273.65	2545.28	219400	87.842	1.6463e-05	1	38582	38582	86.467	66.361	16779000	14044.9	11478.1	13232.5	13512.1	11642.5	15267.2	13255.4	6498.05	19981.4	13357.1	17135.4	13079.1	10717.9	13559.7	13666.1	12005.5	15181.6	13585.8	7321.32	19924.4	12779.8	16657.2	1	1	1
AAFDDAIAELDTLSEESYK	19	Unmodified	_AAFDDAIAELDTLSEESYK_	0	P62258;P62258-2	P62258	YWHAE	14-3-3 protein epsilon	MULTI-MSMS	04307_BE9_P048411_S00_I00_U09_R1_TMT10	9	L363	3	849.436	2545.29	219300	85.294	0.00037784	2	37511;37494	37511	63.145	37.321	3801200	13414.4	10682.1	16365.8	14645.5	11891	15479.2	12161.8	4190.25	21421.5	14697.5	17585.4	12519.8	9982.36	16435.6	14672.3	12399.9	15396.8	12626.3	5212.14	21240.1	13940.3	17125.5	2	2	2
AAFDDAIAELDTLSEESYK	19	Unmodified	_AAFDDAIAELDTLSEESYK_	0	P62258;P62258-2	P62258	YWHAE	14-3-3 protein epsilon	MULTI-MSMS	04307_BF6_P048409_S00_I00_U10_R1_TMT10	10	RPMI8226	2	1273.65	2545.29	219400	80.397	1.3166e-31	1	37577	37577	152.99	107.08	21484000	38050.9	46070.8	70762.2	13487.6	23435.9	23210.7	40886.9	34576.6	42152.3	33026.3	40130.7	35694.8	42867.1	69159.9	16204.8	27196.8	23200.4	40634.7	34635.7	42753.5	32361.4	38854.7	1	1	1
AAFDDAIAELDTLSEESYK	19	Unmodified	_AAFDDAIAELDTLSEESYK_	0	P62258;P62258-2	P62258	YWHAE	14-3-3 protein epsilon	MULTI-MSMS	04307_BF9_P048411_S00_I00_U10_R1_TMT10	10	L363	2	1273.65	2545.29	219400	80.333	0.00063896	1	35642	35642	66.989	37.661	8160800	21013.8	18095.5	18531.1	18142.2	10650.8	16884.3	15662.1	8346.78	27012.5	11666.5	22616.5	19559.4	16885.2	19012.1	18484.8	11461	17012.9	15998.2	9090.58	26815.3	11272.3	22006.9	1	1	1
AAFDDAIAELDTLSEESYK	19	Unmodified	_AAFDDAIAELDTLSEESYK_	0	P62258;P62258-2	P62258	YWHAE	14-3-3 protein epsilon	MULTI-MSMS	04307_BG4_P048408_S00_I00_U07_R1_TMT11	7	AMO-1	2	1273.65	2545.28	219400	88.972	2.4709e-232	2	38861;39100	38861	321.86	296.42	1196220000	246929	291465	214113	122789	179513	173771	210386	101535	173899	60754.2	108806	229812	271337	220774	137929	185872	171503	210802	106423	175984	61093.8	107352	2	2	2
AAFDDAIAELDTLSEESYK	19	Unmodified	_AAFDDAIAELDTLSEESYK_	0	P62258;P62258-2	P62258	YWHAE	14-3-3 protein epsilon	MULTI-MSMS	04307_BG5_P048409_S00_I00_U03_R2_TMT10	3	RPMI8226	2	1273.65	2545.29	219400	89.327	0.00037611	1	41115	41115	71.548	51.442	8171000	4917.41	3191.64	4340.47	3593.06	4139.76	3997.16	4004.04	4006.34	4415.26	3487.74	2675.22	4577.1	2979.64	4475.82	3642.92	4228.91	4029.96	4084.92	4074.84	4406.27	3432.15	2644.17	1	1	1
AAFDDAIAELDTLSEESYK	19	Unmodified	_AAFDDAIAELDTLSEESYK_	0	P62258;P62258-2	P62258	YWHAE	14-3-3 protein epsilon	MULTI-MSMS	04307_BG7_P048410_S00_I00_U07_R1_TMT10	7	ARH77	2	1273.65	2545.28	219400	89.1	6.6125e-256	2	39335;39469	39335	323.68	300.08	432520000	192101	49670.7	239402	127003	226981	119124	249831	146585	223529	152788	259016	179328	46637.1	240852	123976	232717	121942	251589	148355	229969	149162	249147	2	2	2
AAFDDAIAELDTLSEESYK	19	Unmodified	_AAFDDAIAELDTLSEESYK_	0	P62258;P62258-2	P62258	YWHAE	14-3-3 protein epsilon	MULTI-MSMS	04307_BG7_P048410_S00_I00_U07_R1_TMT10	7	ARH77	3	849.435	2545.28	219300	89.357	0.0025102	1	39446	39446	39.523	21.606	20686000	12739.7	3296.97	20590.2	8689.03	17387.9	8854.17	20659.8	13198.4	17463.5	11568.9	17731.7	11927.7	3096.58	20398.3	8485.24	18001.8	9069.03	20700.4	13189.7	17918.7	11380.8	17128.8	1	1	1
AAFDDAIAELDTLSEESYK	19	Unmodified	_AAFDDAIAELDTLSEESYK_	0	P62258;P62258-2	P62258	YWHAE	14-3-3 protein epsilon	MULTI-MSMS	04307_BH7_P048410_S00_I00_U08_R1_TMT10	8	ARH77	2	1273.65	2545.28	219400	89.266	5.4066e-19	2	39371;39440	39371	127.71	110.62	52284000	29445.6	14533.1	43045.4	28229	37554.5	36224.4	44832.1	41551.9	33090.3	29178.5	33142	27535	13612.2	42874.4	27947.9	38799.6	36372.2	44758.2	41766.2	34183.7	29044.4	32030.2	2	2	2
AAFDDAIAELDTLSEESYK	19	Phospho (STY)	_AAFDDAIAELDTLpSEESYK_	0	P62258;P62258-2	P62258	YWHAE	14-3-3 protein epsilon	MULTI-MSMS	04307_BE7_P048410_S00_I00_U05_R1_TMT10	5	ARH77	3	876.09	2625.25	211210	88.555	4.9842e-05	1	39700	39700	79.805	68.173	2366200	4631.89	3509.45	8364.25	2918.65	4907.97	4413.06	30424.3	12404.7	13979	7632.64	6377.18	4343.22	3272.48	8214.97	3041.27	5854.15	4563.98	29028.8	12085.2	14645.3	7660.83	6419.36	1	1	1
AAFGEEVDAVDTGISR	16	Unmodified	_AAFGEEVDAVDTGISR_	0	O00273;O00273-2	O00273;O00273-2	DFFA	DNA fragmentation factor subunit alpha	MULTI-MSMS	04307_BD5_P048408_S00_I00_U12_R1_TMT11	12	AMO-1	2	933.475	1864.94	139920	62.527	8.9432e-33	1	27643	27643	226.73	199.31	130050000	72035.5	91577.6	93706.3	74325.4	60434.5	66279.4	80231.5	76199	89910.5	105679	83942.9	67274.9	85387.1	93636.8	76917.8	64121.6	67952.5	80720.5	78142.5	90822.6	102132	81332.3	1	1	1
AAFGEEVDAVDTGISR	16	Unmodified	_AAFGEEVDAVDTGISR_	0	O00273;O00273-2	NaN	DFFA	DNA fragmentation factor subunit alpha	MSMS	04307_BD8_P048410_S00_I00_U12_R1_TMT10	12	ARH77	2	933.476	1864.94	NaN	62.981	4.4661e-17	1	27582	27582	NaN	NaN	0	376902	267453	506785	324100	345287	283122	171741	128887	145109	188080	140113	352117	249774	505706	326002	357414	286258	182573	141839	148612	181491	135589	1	1	1
AAFGEEVDAVDTGISR	16	Unmodified	_AAFGEEVDAVDTGISR_	0	O00273;O00273-2	NaN	DFFA	DNA fragmentation factor subunit alpha	MSMS	04307_BF6_P048409_S00_I00_U10_R1_TMT10	10	RPMI8226	2	933.475	NaN	NaN	62.907	0.034802	1	29037	29037	57.019	40.079	0	5561.62	6765.85	11867.4	2936.68	5148.74	4962.31	7697.11	9331.63	8964.39	7282.78	7980.53	5228.61	6298.94	11553.6	3296.3	5719.82	5006.97	7720.85	9227.42	9026.89	7206.49	7746.35	1	1	1
AAFGEEVDAVDTGISR	16	Unmodified	_AAFGEEVDAVDTGISR_	0	O00273;O00273-2	O00273;O00273-2	DFFA	DNA fragmentation factor subunit alpha	MULTI-MSMS	04307_BH6_P048409_S00_I00_U12_R1_TMT10	12	RPMI8226	2	933.477	1864.94	139920	63.053	2.099e-32	1	28544	28544	232.17	204.3	210130000	316122	476620	690809	106075	300971	320376	375799	353974	434292	476801	440963	297315	443352	671984	137569	332314	312523	379443	363266	439572	461220	425970	1	1	1
AAFGEEVDAVDTGISR	16	Unmodified	_AAFGEEVDAVDTGISR_	0	O00273;O00273-2	O00273;O00273-2	DFFA	DNA fragmentation factor subunit alpha	MULTI-MSMS	04307_BH9_P048411_S00_I00_U12_R1_TMT10	12	L363	2	933.477	NaN	NaN	62.956	4.4661e-17	1	27253	27253	156.69	139.25	89968000	54718.6	50533.1	53030.3	45267.9	36849.8	60015.2	36333.9	34688.2	65805.7	71064.6	64929.5	50967.1	47133.1	54085.4	46768.9	38532.8	59400	37848.3	37896.7	65630.1	67997.9	62784.4	1	1	1
AAFGISDSYVDGSSFDPQR	19	Unmodified	_AAFGISDSYVDGSSFDPQR_	0	Q9UQ35;Q9UQ35-2;Q9UQ35-3	Q9UQ35	SRRM2	Serine/arginine repetitive matrix protein 2	MULTI-MSMS	04307_BB5_P048408_S00_I00_U10_R1_TMT11	10	AMO-1	2	1124.54	2247.06	NaN	67.806	0.0010337	1	29812	29812	NaN	NaN	18248000	14451.5	16596.5	10733.3	9612.32	11134.2	12012.1	9642.38	7604.45	6089.77	7978.87	11593.8	13436.3	15460.2	11254.2	10334.5	11288.7	11937.9	9753.71	8017.93	6566.78	7787.39	11020.3	1	1	1
AAFGISDSYVDGSSFDPQR	19	Unmodified	_AAFGISDSYVDGSSFDPQR_	0	Q9UQ35;Q9UQ35-2;Q9UQ35-3	Q9UQ35	SRRM2	Serine/arginine repetitive matrix protein 2	MULTI-MSMS	04307_BB8_P048410_S00_I00_U10_R1_TMT10	10	ARH77	2	1124.54	2247.06	113450	67.982	0.00026564	1	30670	30670	95.018	80.599	8906700	6299.17	3609.54	10713.6	7241.93	9869.22	10849.1	7676.46	7869.46	8191.12	5544.4	11666.1	5901.66	3381.66	10600.4	7184.58	10057	10715.8	7923.87	8129.5	8447.45	5517.85	11158.5	1	1	1
AAFGISDSYVDGSSFDPQR	19	Unmodified	_AAFGISDSYVDGSSFDPQR_	0	Q9UQ35;Q9UQ35-2;Q9UQ35-3	Q9UQ35	SRRM2	Serine/arginine repetitive matrix protein 2	MULTI-MSMS	04307_BF6_P048409_S00_I00_U10_R1_TMT10	10	RPMI8226	2	1124.54	2247.06	113450	67.914	0.0010337	1	31627	31627	82.362	68.456	25811000	10176.5	15984.3	21965.2	7654.83	15075.5	10153	17573.1	18659.4	17519.9	14366	16130.6	9569.01	14883.9	21453.2	8434.16	15848.5	10336.2	17707.3	18457.8	17773.6	14225.9	15637.1	1	1	1
AAFQSLLDAQADEAVLDHPDLK	22	Unmodified	_AAFQSLLDAQADEAVLDHPDLK_	0	Q9UBI1	Q9UBI1	COMMD3	COMM domain-containing protein 3	MULTI-MSMS	04307_BB5_P048408_S00_I00_U10_R1_TMT11	10	AMO-1	3	942.508	2824.5	193450	81.521	6.181e-05	1	35863	35863	80.412	58.191	6914200	11821.2	17606.2	11864.7	15392.2	8158.3	5351.06	18071.8	15780.5	12865.6	17024.7	13854.4	11013.7	16420.2	12067.7	15708.4	8790.52	6281.83	17662.1	15578.1	13356.6	16597.8	13357.1	1	1	1
AAFQSLLDAQADEAVLDHPDLK	22	Unmodified	_AAFQSLLDAQADEAVLDHPDLK_	0	Q9UBI1	Q9UBI1	COMMD3	COMM domain-containing protein 3	MULTI-MSMS	04307_BB8_P048410_S00_I00_U10_R1_TMT10	10	ARH77	3	942.507	2824.5	193450	82.79	0.00029837	3	37484;37366;37387	37484	67.76	43.719	16260600	50477.9	33211.1	69647.5	67542.6	66726.5	47124	192108	44577.7	67625.5	47556.5	40854.5	47171.7	31117.8	69669.2	66171.1	71351.6	49004.4	184509	45746.6	73206.2	46384.4	40386.9	3	3	3
AAFQSLLDAQADEAVLDHPDLK	22	Unmodified	_AAFQSLLDAQADEAVLDHPDLK_	0	Q9UBI1	Q9UBI1	COMMD3	COMM domain-containing protein 3	MULTI-MSMS	04307_BC5_P048408_S00_I00_U11_R1_TMT11	11	AMO-1	3	942.508	2824.5	193450	81.752	2.1003e-23	1	36067	36067	135.86	108.83	7633200	14009.6	13312.8	16015.7	11681.2	6151.92	6077.86	20293.9	12685.3	22567.9	15619.5	15383.4	13067.2	12416.2	16073.9	11947.8	7224.46	6659.46	19934.4	12677.9	22581.3	15154	15109.9	1	1	1
AAFQSLLDAQADEAVLDHPDLK	22	Unmodified	_AAFQSLLDAQADEAVLDHPDLK_	0	Q9UBI1	Q9UBI1	COMMD3	COMM domain-containing protein 3	MULTI-MSMS	04307_BC8_P048410_S00_I00_U11_R1_TMT10	11	ARH77	3	942.508	2824.5	193450	83.015	0.0010793	1	37075	37075	52.909	39.037	8834300	12204.5	2300.45	7438.37	12724.9	8130.78	3592.31	6808.07	3560.93	4222.02	3297.43	2984.86	11335.1	2185.54	7971.12	12108.3	8213.51	4206.61	6898.29	3629.88	4360.49	3235.52	2926.52	1	1	1
AAFQSLLDAQADEAVLDHPDLK	22	Unmodified	_AAFQSLLDAQADEAVLDHPDLK_	0	Q9UBI1	Q9UBI1	COMMD3	COMM domain-containing protein 3	MULTI-MSMS	04307_BF6_P048409_S00_I00_U10_R1_TMT10	10	RPMI8226	3	942.508	2824.5	193450	82.592	3.2493e-40	1	38550	38550	155.44	118.67	19262000	28045.8	42194.8	37295.6	11697.4	25091.7	24487.2	26127.6	23758	22368.4	25504	26264.7	26198.4	39258.2	37235.1	14276.9	26344.4	24034.3	26350.2	24351.3	23075.6	24869.3	25254	1	1	1
AAFQSLLDAQADEAVLDHPDLK	22	Unmodified	_AAFQSLLDAQADEAVLDHPDLK_	0	Q9UBI1	Q9UBI1	COMMD3	COMM domain-containing protein 3	MULTI-MSMS	04307_BG6_P048409_S00_I00_U11_R1_TMT10	11	RPMI8226	3	942.508	2824.5	193450	82.606	1.3812e-39	1	37777	37777	147.93	129.57	15132000	30109.4	29851.1	39657.5	10469.4	23849	18870.3	22165.1	22507	26351.7	23549.4	33161	28123.2	27781.8	39575.4	12173.8	25227.6	18705.2	22722.3	22816.3	26894.7	22918.2	31821.2	1	1	1
AAFQSLLDAQADEAVLDHPDLK	22	Unmodified	_AAFQSLLDAQADEAVLDHPDLK_	0	Q9UBI1	Q9UBI1	COMMD3	COMM domain-containing protein 3	MULTI-MSMS	04307_BG9_P048411_S00_I00_U11_R1_TMT10	11	L363	3	942.508	2824.5	193450	83.21	7.7562e-05	2	36533;36501	36533	78.987	60.575	9304000	17163.2	15990.6	16288.1	17158.8	12387.4	18344	15908.4	5927.95	20907.4	18705.9	14788.4	15983.9	14925.3	16654.2	17438.7	12952.8	18255.9	16124.4	7116.2	20814.2	17766.7	14499	2	2	2
AAGAAEAAVAAVEEVGSAGQFEELLR	26	Acetyl (Protein N-term)	_(ac)AAGAAEAAVAAVEEVGSAGQFEELLR_	0	O76003	O76003	GLRX3	Glutaredoxin-3	MULTI-MSMS	04307_BE7_P048410_S00_I00_U05_R1_TMT10	5	ARH77	2	1279.64	2557.27	-0.20968	89.037	1.9263e-13	1	39910	39910	58.159	36.286	56705000	0	0	0	0	0	0	0	0	0	0	0	0	0	0	0	0	0	0	0	0	0	0	0	0	0
AAGADPGEGEEGR	13	Unmodified	_AAGADPGEGEEGR_	0	Q562E7-4;Q562E7	Q562E7-4	WDR81	WD repeat-containing protein 81	MULTI-MSMS	04307_BG5_P048409_S00_I00_U03_R2_TMT10	3	RPMI8226	2	722.847	1443.68	188370	22.083	0.0015455	1	8280	8280	77.677	65.051	11608000	17937.8	99033.5	91258.8	10391.9	20126.5	17317.1	6193.25	44126.1	48157.3	26850.1	62253.4	17258.8	92077.4	86691.5	16964.7	24476.2	17741.5	8349.16	43070.6	47713.7	26938.3	59661.7	1	1	1
AAGADPGEGEEGR	13	Unmodified	_AAGADPGEGEEGR_	0	Q562E7-4;Q562E7	Q562E7-4	WDR81	WD repeat-containing protein 81	MULTI-MSMS	04307_BG8_P048411_S00_I00_U03_R1_TMT10	3	L363	2	722.847	1443.68	188370	22.079	0.019179	1	8810	8810	51.927	40.079	12656000	40885.1	41621.4	65875.9	17578.5	37056.3	46057.3	10671.5	23231.1	59704.8	30874.7	48554.2	38277.7	38747.3	65011.7	20053.8	38858.7	44450.5	13771.1	25202.2	58164.8	29878.5	47303.2	1	1	1
AAGALGSASSGSMPNLAAR	19	Phospho (STY)	_AAGALGSApSSGSMPNLAAR_	0	Q9P2Q2	Q9P2Q2	FRMD4A	FERM domain-containing protein 4A	MULTI-MSMS	04307_BA8_P048410_S00_I00_U09_R1_TMT10	9	ARH77	2	999.487	1996.96	129480	55.677	0.0027444	1	23950	23950	55.186	42.826	15652000	19016	9777.41	30840.5	51354.9	30396.5	36124.2	30955.7	28062.1	27068.4	17961	27092.4	17804.8	9278.8	30609.2	49223.5	31027.8	37402.2	31272.3	28794.7	27711.9	17980.9	26184.3	1	1	1
AAGDTTVIENSDVSPETESSEK	22	Unmodified	_AAGDTTVIENSDVSPETESSEK_	0	Q86UP2;Q86UP2-2;Q86UP2-3;Q86UP2-4	Q86UP2	KTN1	Kinectin	MULTI-MSMS	04307_BC5_P048408_S00_I00_U11_R1_TMT11	11	AMO-1	3	908.787	2723.34	202080	48.38	5.3362e-31	1	20447	20447	145.9	119.31	38523000	22356.7	96555	97507.7	98906.6	49275.7	54686.7	116651	115488	93590.3	27368	38905.9	21389.4	90104.9	93258.4	100070	54848.4	59567.5	114164	111954	94094	30394.5	39442.8	1	1	1
AAGDTTVIENSDVSPETESSEK	22	Unmodified	_AAGDTTVIENSDVSPETESSEK_	0	Q86UP2;Q86UP2-2;Q86UP2-3;Q86UP2-4	Q86UP2	KTN1	Kinectin	MULTI-MSMS	04307_BG6_P048409_S00_I00_U11_R1_TMT10	11	RPMI8226	3	908.787	2723.34	202080	48.728	3.9295e-49	2	21092;21058	21092	167.73	141.14	45790000	169911	212489	296455	56441.1	108253	93560.4	134323	150933	161037	152892	198482	159244	197691	290679	69149.7	122412	93906.2	135845	151033	164147	149289	190462	2	2	2
AAGDTTVIENSDVSPETESSEK	22	Unmodified	_AAGDTTVIENSDVSPETESSEK_	0	Q86UP2;Q86UP2-2;Q86UP2-3;Q86UP2-4	Q86UP2	KTN1	Kinectin	MULTI-MSMS	04307_BG7_P048410_S00_I00_U07_R1_TMT10	7	ARH77	3	908.787	2723.34	202080	48.241	4.5111e-23	1	20656	20656	134.32	101.34	21671000	5620.23	11758.2	39712	12208.6	53436.7	42655.8	79819	42658.1	53693.6	24882.4	35180.9	5490.38	10973.4	38184.6	12875.3	54306.5	41391.5	78819.7	43026.6	55049.9	25065.7	34625.5	1	1	1
AAGDTTVIENSDVSPETESSEK	22	Unmodified	_AAGDTTVIENSDVSPETESSEK_	0	Q86UP2;Q86UP2-2;Q86UP2-3;Q86UP2-4	Q86UP2	KTN1	Kinectin	MULTI-MSMS	04307_BG9_P048411_S00_I00_U11_R1_TMT10	11	L363	3	908.787	2723.34	202080	48.515	5.298e-51	1	20613	20613	172.69	149.81	20169000	113459	61608.4	126238	119850	73804.7	115971	94440.2	41371.6	161114	46199.1	68320.6	105801	57704.9	127282	118086	78933.4	116202	96911.8	46482.7	157378	44980.8	69154.4	1	1	1
AAGEPIKEGDNDYFTCITK	19	Unmodified	_AAGEPIKEGDNDYFTCITK_	1	Q99543;Q99543-2	Q99543	DNAJC2	DnaJ homolog subfamily C member 2;DnaJ homolog subfamily C member 2, N-terminally processed	MULTI-MSMS	04307_BE6_P048409_S00_I00_U09_R1_TMT10	9	RPMI8226	3	939.497	2815.47	322610	61.029	0.0052375	1	27659	27659	43.598	30.796	18806000	14822.4	25252.7	25268.8	22695.4	49441.1	35650.8	57025.5	52956.7	55117.5	22309.5	33806	13887.4	23553.9	25365.5	23524.9	49127.8	35753.6	57433	52208.1	55329.3	23079.8	33390.8	1	1	1
AAGEVLEPANLLAEEKDEDLLFE	23	Unmodified	_AAGEVLEPANLLAEEKDEDLLFE_	1	Q9Y5K8	Q9Y5K8	ATP6V1D	V-type proton ATPase subunit D	MULTI-MSMS	04307_BC5_P048408_S00_I00_U11_R1_TMT11	11	AMO-1	3	991.862	2972.56	NaN	88.949	0.0013094	1	39078	39078	NaN	NaN	34321000	0	0	0	0	0	0	0	0	0	0	0	0	0	0	0	0	0	0	0	0	0	0	0	0	0
AAGEVLEPANLLAEEKDEDLLFE	23	Unmodified	_AAGEVLEPANLLAEEKDEDLLFE_	1	Q9Y5K8	Q9Y5K8	ATP6V1D	V-type proton ATPase subunit D	MULTI-MSMS	04307_BC8_P048410_S00_I00_U11_R1_TMT10	11	ARH77	3	991.861	2972.56	182070	89.265	0.0013094	1	39768	39768	62.684	54.039	13733000	26563.6	8983.61	46151.9	57773.4	51752.7	71296.6	59614.9	43271.2	45564.3	34830.1	42906.4	24894.6	8565.06	45750	55689.5	52616.3	70858.3	59661.3	45472.6	46870.4	34344.6	41558.8	1	1	1
AAGEVLEPANLLAEEKDEDLLFE	23	Unmodified	_AAGEVLEPANLLAEEKDEDLLFE_	1	Q9Y5K8	Q9Y5K8	ATP6V1D	V-type proton ATPase subunit D	MULTI-MSMS	04307_BG6_P048409_S00_I00_U11_R1_TMT10	11	RPMI8226	3	991.862	2972.56	182070	89.109	8.1742e-06	1	40583	40583	85.945	77.45	20575000	61399.5	80232.8	75016.9	38439.1	95585.4	79851.1	84064.9	95572.4	89603.8	93632.7	114084	57305.6	74709.5	75905.2	42779.9	95906.5	78798.8	86118	96672.5	91882.5	91530.6	109439	1	1	1
AAGGAPSPPPPVR	13	Phospho (STY)	_AAGGAPpSPPPPVR_	0	Q4KMP7;Q4KMP7-2	Q4KMP7	TBC1D10B	TBC1 domain family member 10B	MULTI-MSMS	04307_BA5_P048408_S00_I00_U09_R1_TMT11	9	AMO-1	2	741.887	1481.76	182660	37.509	0.0010124	1	15192	15192	84.718	65.475	20081000	12501.5	12714.3	12299.5	9674.47	11491.3	8383.3	12078.1	7994.92	11685.3	8230.22	8184.44	11645.8	11852.5	12571.1	10064.4	11778.2	8574.85	12218.1	8191.89	11769.5	8038.92	8028.12	1	1	1
AAGGAPSPPPPVR	13	Phospho (STY)	_AAGGAPpSPPPPVR_	0	Q4KMP7;Q4KMP7-2	Q4KMP7	TBC1D10B	TBC1 domain family member 10B	MULTI-MSMS	04307_BA8_P048410_S00_I00_U09_R1_TMT10	9	ARH77	2	741.887	1481.76	182660	38.219	0.012835	1	15568	15568	58.674	43.984	8758600	10287.6	4597.65	13382.3	12446.9	8995.53	12096.5	12147.3	6191.84	9368.12	7279.61	8866.74	9607.73	4319.44	13377.5	12137.4	9515.24	12159.5	12078.4	6680.09	9633.62	7049.77	8586.65	1	1	1
AAGGAPSPPPPVR	13	Phospho (STY)	_AAGGAPpSPPPPVR_	0	Q4KMP7;Q4KMP7-2	Q4KMP7	TBC1D10B	TBC1 domain family member 10B	MULTI-MSMS	04307_BB5_P048408_S00_I00_U10_R1_TMT11	10	AMO-1	2	741.887	1481.76	182660	37.191	0.042619	2	14953;15010	14953	43.991	29.115	403500000	19834.2	54336	51326.3	37786.3	34786	28864.5	34366.4	29438.2	30991.3	31579.6	23199.1	18713.7	50639.4	49824.7	39581.8	36453.2	29842.9	34802.2	30095.6	31375.1	30704.1	22684.3	2	2	2
AAGGAPSPPPPVR	13	Phospho (STY)	_AAGGAPpSPPPPVR_	0	Q4KMP7;Q4KMP7-2	Q4KMP7	TBC1D10B	TBC1 domain family member 10B	MULTI-MSMS	04307_BB8_P048410_S00_I00_U10_R1_TMT10	10	ARH77	2	741.887	1481.76	182660	39.204	0.0051317	2	16356;15607	16356	68.676	49.433	240180000	38604	25802	37060.9	34195.2	25867.2	34744.2	41936.4	27121	33203.7	30823.6	27365.2	35954.6	24107.4	37827.4	34297.7	27451.7	35039	41454.5	28222	33937	29990.9	26645.1	2	2	2
AAGGAPSPPPPVR	13	Phospho (STY)	_AAGGAPpSPPPPVR_	0	Q4KMP7;Q4KMP7-2	Q4KMP7	TBC1D10B	TBC1 domain family member 10B	MULTI-MSMS	04307_BE6_P048409_S00_I00_U09_R1_TMT10	9	RPMI8226	2	741.887	1481.76	182660	38.195	0.0021687	1	15802	15802	75.479	50.687	48611000	25989.7	28468	28582.2	7020.98	21426	16528	19820.4	21799.4	20839.5	20805.9	22794.2	24233.2	26483.5	28907.3	8818.41	22235.3	16297.9	20237.3	21940.2	21235	20387.8	21965	1	1	1
AAGGAPSPPPPVR	13	Phospho (STY)	_AAGGAPpSPPPPVR_	0	Q4KMP7;Q4KMP7-2	Q4KMP7	TBC1D10B	TBC1 domain family member 10B	MULTI-MSMS	04307_BE9_P048411_S00_I00_U09_R1_TMT10	9	L363	2	741.887	1481.76	182660	37.808	0.0010646	1	15418	15418	84.289	59.498	41461000	13592.9	11084.8	11905.7	10955.3	11146.7	12012	14579.8	8798.32	19177.6	11769.2	15560.4	12651.5	10342.8	12282	11200.3	11495.5	12047.5	14767.5	9249.04	19169.6	11387.1	15160.9	1	1	1
AAGGAPSPPPPVR	13	Phospho (STY)	_AAGGAPpSPPPPVR_	0	Q4KMP7;Q4KMP7-2	Q4KMP7	TBC1D10B	TBC1 domain family member 10B	MULTI-MSMS	04307_BF6_P048409_S00_I00_U10_R1_TMT10	10	RPMI8226	2	741.887	1481.76	182660	37.899	2.1006e-05	1	15771	15771	108.72	83.331	149970000	26092.2	30917.3	31394.6	14022.3	16281.5	17819.4	20191.6	17165.5	17667.2	28166.8	25116.8	24348.8	28786	31464.1	15553.9	17611.6	17826.8	20213.1	17894.5	18377.4	27038.5	24024.9	1	1	1
AAGGAPSPPPPVR	13	Phospho (STY)	_AAGGAPpSPPPPVR_	0	Q4KMP7;Q4KMP7-2	Q4KMP7	TBC1D10B	TBC1 domain family member 10B	MULTI-MSMS	04307_BF9_P048411_S00_I00_U10_R1_TMT10	10	L363	2	741.887	1481.76	182660	37.739	0.0011834	2	15471;16207	15471	83.314	55.985	179318000	32897.6	28465.8	25345.5	29096.9	19119.2	33839.7	26308.4	19114.8	37382.4	26541.7	25195	30593.4	26564	26382.1	29707.6	20048.5	33703.2	26683.3	20548	37073.5	25650	24761.2	2	2	2
AAGGAPSPPPPVRR	14	Phospho (STY)	_AAGGAPpSPPPPVRR_	1	Q4KMP7;Q4KMP7-2	NaN	TBC1D10B	TBC1 domain family member 10B	MSMS	04307_BC7_P048410_S00_I00_U03_R1_TMT10	3	ARH77	3	546.961	1637.86	NaN	34.215	0.010219	1	14511	14511	NaN	NaN	0	17792.8	19035.8	37778.4	15988.4	24940.7	48585.9	2981.07	20130.6	7681.55	17377.3	17826.6	16726	17751	36906	17010.1	25650.8	46634.8	4323.88	22034.6	8006.68	17107.3	16888.2	1	1	1
AAGGAPSPPPPVRR	14	Phospho (STY)	_AAGGAPpSPPPPVRR_	1	Q4KMP7;Q4KMP7-2	NaN	TBC1D10B	TBC1 domain family member 10B	MULTI-MSMS	04307_BD4_P048408_S00_I00_U04_R1_TMT11	4	AMO-1	3	546.961	1637.86	NaN	32.57	0.010219	1	12858	12858	NaN	NaN	4796100	1248.47	1999.03	896.05	5172.4	24973.9	10785.5	1232.59	1957.26	5538.04	34340.2	26392.9	1160.53	1877.17	1279.48	5135.73	23403.5	10396.2	2629.5	3450.6	6261.91	32248.3	24807.3	1	1	1
AAGGAPSPPPPVRR	14	Phospho (STY)	_AAGGAPpSPPPPVRR_	1	Q4KMP7;Q4KMP7-2	Q4KMP7	TBC1D10B	TBC1 domain family member 10B	MULTI-MSMS	04307_BD7_P048410_S00_I00_U04_R1_TMT10	4	ARH77	3	546.961	1637.86	162330	33.461	0.0078984	1	13763	13763	46.926	30.788	6925600	17880.1	14853.2	18670.4	21452.6	14741.6	34569.5	1130.13	17776.8	5745.55	13286.9	12649.1	16664.2	13884.3	18961.7	21612.8	14923.8	33880.4	2005.66	18939.2	5913.84	13178.7	11993.2	1	1	1
AAGGAPSPPPPVRR	14	Phospho (STY)	_AAGGAPpSPPPPVRR_	1	Q4KMP7;Q4KMP7-2	Q4KMP7	TBC1D10B	TBC1 domain family member 10B	MULTI-MSMS	04307_BG5_P048409_S00_I00_U03_R2_TMT10	3	RPMI8226	3	546.961	1637.86	162330	33.471	0.010219	1	13386	13386	43.791	29.23	3667400	2704.22	5765.61	6137.55	8339.2	26304.8	21597.4	14862.3	15009.6	22162.3	9616.93	9078.5	2545.04	5389.55	6293.35	8522.33	25306.4	20942.3	15917.9	15526.6	21717.9	9626.9	9214.64	1	1	1
AAGGAPSPPPPVRR	14	Phospho (STY)	_AAGGAPpSPPPPVRR_	1	Q4KMP7;Q4KMP7-2	NaN	TBC1D10B	TBC1 domain family member 10B	MULTI-MSMS	04307_BG8_P048411_S00_I00_U03_R1_TMT10	3	L363	3	546.961	1637.86	NaN	33.305	0.010219	1	13823	13823	NaN	NaN	5554000	3755.93	28734.7	5548.87	2656.02	12985.1	15005	12313.3	28630.1	13606	22124.4	23946.4	3512.65	26715	5637.87	4735.17	12770	14765.4	12576.2	28291.7	14191.3	21904.2	22796.5	1	1	1
AAGGAPSPPPPVRR	14	Phospho (STY)	_AAGGAPpSPPPPVRR_	1	Q4KMP7;Q4KMP7-2	Q4KMP7	TBC1D10B	TBC1 domain family member 10B	MULTI-MSMS	04307_BH5_P048409_S00_I00_U04_R1_TMT10	4	RPMI8226	3	546.961	1637.86	NaN	32.799	0.010219	1	13089	13089	NaN	NaN	11033000	2496.24	6710.22	9680.22	11793.1	31389.1	30485.6	12946	21633.6	22879.7	10565.2	9197.76	2379.24	6280.35	9650.44	11949.3	30220.1	29572.3	14422.3	22245	22309.2	10788.1	9350.04	1	1	1
AAGGAPSPPPPVRR	14	Phospho (STY)	_AAGGAPpSPPPPVRR_	1	Q4KMP7;Q4KMP7-2	NaN	TBC1D10B	TBC1 domain family member 10B	MULTI-MSMS	04307_BH8_P048411_S00_I00_U04_R1_TMT10	4	L363	3	546.961	1637.86	NaN	33.231	0.010219	1	13475	13475	NaN	NaN	3401900	3021.89	25090.8	4908.48	1639.26	10504	14283.8	7627.02	24356.4	10496.8	16149.5	14599	2829.47	23324.7	4950.67	3516.82	10296.7	13935.7	7984.31	24072.1	10714.9	16131.3	13972.1	1	1	1
AAGGIILTASHCPGGPGGEFGVK	23	Phospho (STY)	_AAGGIILTApSHCPGGPGGEFGVK_	0	Q15124;Q15124-2	Q15124	PGM5	Phosphoglucomutase-like protein 5	MULTI-MSMS	04307_BF9_P048411_S00_I00_U10_R1_TMT10	10	L363	3	897.796	2690.36	205060	67.126	0.0044126	1	29636	29636	44.641	31.185	9126600	7787.52	7588.36	9335.93	28064.4	25244.9	42224.7	2831.34	1322.35	4360.3	4697.63	8023.89	7266.95	7157.29	9644.53	27392.8	24208.1	41039.6	4094.82	3695.96	4512.77	4454.92	7631.89	1	1	1
AAGGMLELPAPSNR	14	Oxidation (M)	_AAGGM(ox)LELPAPSNR_	0	O15021-2;O15021-3;O15021-6;O15021	O15021-2	MAST4	Microtubule-associated serine/threonine-protein kinase 4	MULTI-MSMS	04307_BF6_P048409_S00_I00_U10_R1_TMT10	10	RPMI8226	3	543.628	1627.86	163490	45.6	0.027294	1	19740	19740	42.789	16.191	5198500	2696.62	4564.33	5457.45	1659.25	6280.5	4476.55	6330.82	6374.43	4196.95	3691.65	2760.11	2532.94	4248.14	5378.49	1939.71	6353.9	4409.84	6356.37	6324.56	4307.38	3720.72	2716.01	1	1	1
AAGGPLGGGAAAPEDDDEDDDEELLEVR	28	Unmodified	_AAGGPLGGGAAAPEDDDEDDDEELLEVR_	0	O15370	O15370	SOX12	Transcription factor SOX-12	MULTI-MSMS	04307_BA9_P048411_S00_I00_U05_R1_TMT10	5	L363	3	1004.8	3011.37	82277	65.276	0.0024424	1	28990	28990	44.711	30.549	5205100	8368.43	5391.83	7466.93	10301.6	4888.27	10914.2	9074.88	4686.66	10843.9	4093.04	5895.63	7789.89	5049.5	7661.59	10170.9	5244.68	10893.5	9049.79	5109.56	10762.2	4027.18	5864.66	1	1	1
AAGGPLGGGAAAPEDDDEDDDEELLEVR	28	Unmodified	_AAGGPLGGGAAAPEDDDEDDDEELLEVR_	0	O15370	O15370	SOX12	Transcription factor SOX-12	MULTI-MSMS	04307_BE4_P048408_S00_I00_U05_R1_TMT11	5	AMO-1	3	1004.8	3011.37	82278	65.161	0.0040848	1	28328	28328	42.106	27.797	5849600	7568.3	9777.51	15241.5	13277.9	7013.52	9304.68	13499.2	12307.2	18158.5	4033.35	4668.62	7108.37	9136.54	14876.3	13238.4	7811.23	9751.11	13512.8	12154.8	17743.9	4285.22	4966.13	1	1	1
AAGHPGDPESQQR	13	Unmodified	_AAGHPGDPESQQR_	0	Q9Y490	Q9Y490	TLN1	Talin-1	MULTI-MSMS	04307_BE5_P048409_S00_I00_U01_R1_TMT10	1	RPMI8226	3	526.933	1577.78	169550	16.273	0.049019	1	5863	5863	30.828	30.828	205510	0	0	2310.67	0	0	0	0	0	861.8	1536.41	3640.19	0	0	2149.96	0	0	0	0	0	946.87	1437.19	3424.79	0	0	1
AAGIDEQENWHEGK	14	Unmodified	_AAGIDEQENWHEGK_	0	P28838-2;P28838	P28838-2	LAP3	Cytosol aminopeptidase	MULTI-MSMS	04307_BD5_P048408_S00_I00_U12_R1_TMT11	12	AMO-1	3	681.35	2041.03	289030	42.936	1.36e-06	2	17912;17916	17912	96.464	78.326	14851200	64319.3	52991.3	94067.4	35063.7	56195.7	29301	54038.3	19180.8	54648.7	41801.7	80890.5	60146.2	49379.5	93329.2	36948.8	59527.2	29850.6	54989.9	20818.6	56602	39904.6	77298.4	2	2	2
AAGIDEQENWHEGK	14	Unmodified	_AAGIDEQENWHEGK_	0	P28838-2;P28838	P28838-2	LAP3	Cytosol aminopeptidase	MULTI-MSMS	04307_BD6_P048409_S00_I00_U08_R1_TMT10	8	RPMI8226	3	681.35	2041.03	289030	43.101	5.1041e-62	1	18519	18519	212.24	162.93	81564000	169532	233634	304705	54966.3	70109.1	80546.9	106021	97418.8	117076	209178	189160	158956	217337	297805	69071.1	86585	80507.7	106102	101887	121454	199958	180399	1	1	1
AAGIDEQENWHEGK	14	Unmodified	_AAGIDEQENWHEGK_	0	P28838-2;P28838	P28838-2	LAP3	Cytosol aminopeptidase	MULTI-MSMS	04307_BD9_P048411_S00_I00_U08_R1_TMT10	8	L363	3	681.349	2041.03	289030	43.601	5.1041e-62	2	18697;18405	18697	212.24	162.31	174048000	143941	117019	144497	165207	95060.1	133244	103270	68698.6	128031	60886.3	59851.8	134109	109371	146907	164647	100108	135683	105194	73456.6	126515	59864.7	60141.1	2	2	2
AAGIDEQENWHEGK	14	Unmodified	_AAGIDEQENWHEGK_	0	P28838-2;P28838	NaN	LAP3	Cytosol aminopeptidase	MULTI-MSMS	04307_BG8_P048411_S00_I00_U03_R1_TMT10	3	L363	3	681.35	2041.03	NaN	44.306	0.0007766	1	19396	19396	NaN	NaN	6032500	28416	18031.9	27579.8	24983	19387.6	28243.9	22626.4	6536.19	33047.8	13933.1	11790.7	26468.1	16851.7	28128.5	25042.6	20341.9	27961.3	23131.2	8086.45	32337.1	13321	12111	1	1	1
AAGIDEQENWHEGK	14	Unmodified	_AAGIDEQENWHEGK_	0	P28838-2;P28838	P28838-2	LAP3	Cytosol aminopeptidase	MULTI-MSMS	04307_BH4_P048408_S00_I00_U08_R1_TMT11	8	AMO-1	3	681.35	2041.03	289030	42.89	1.242e-06	1	18072	18072	90.444	63.415	30541000	100206	134916	153333	107659	74667.9	65106.5	92254.4	68843.9	89927.5	108636	102000	93754.9	125789	151541	111114	81325.8	68752.2	92659.8	71279.7	92070.8	104599	98177.6	1	1	1
AAGIDEQENWHEGK	14	Unmodified	_AAGIDEQENWHEGK_	0	P28838-2;P28838	P28838-2	LAP3	Cytosol aminopeptidase	MULTI-MSMS	04307_BH6_P048409_S00_I00_U12_R1_TMT10	12	RPMI8226	3	681.35	2041.03	289030	43.783	2.6038e-14	1	18533	18533	154.72	126.95	13799000	67226.8	47514.3	126270	13120.7	32648.5	11827.6	40213.1	21338.9	52504.5	50310.4	92409.4	63073.5	44207.3	123232	15794.4	39144.3	12291.4	40817.9	22132.6	54443.6	48006.7	87971.8	1	1	1
AAGIDEQENWHEGK	14	Unmodified	_AAGIDEQENWHEGK_	0	P28838-2;P28838	P28838-2	LAP3	Cytosol aminopeptidase	MULTI-MSMS	04307_BH7_P048410_S00_I00_U08_R1_TMT10	8	ARH77	3	681.35	2041.03	289030	43.153	6.8063e-13	1	18133	18133	122.34	94.572	28123000	39727.4	38856.9	88952.3	41632.8	58610.5	35356.2	89321.2	69761.3	66677.6	42142.1	42163.1	37379.8	36268	86732.2	42179.9	62359.1	37025.3	88350.3	68519.2	67873.4	42350.1	41575.8	1	1	1
AAGIDEQENWHEGK	14	Unmodified	_AAGIDEQENWHEGK_	0	P28838-2;P28838	P28838-2	LAP3	Cytosol aminopeptidase	MULTI-MSMS	04307_BH9_P048411_S00_I00_U12_R1_TMT10	12	L363	3	681.35	2041.03	289030	43.589	0.0003261	1	18124	18124	85.837	58.808	6926300	32576.9	11672	36984.8	22138.9	22209.6	16254.5	24107	8648.19	38949.8	11945.7	17541.7	30383.8	10930.3	37248.5	21756.9	23583.8	16680.5	24845	9346.58	38142.7	11546.2	17674.5	1	1	1
AAGIDEQENWHEGKENIR	18	Unmodified	_AAGIDEQENWHEGKENIR_	1	P28838-2;P28838	P28838-2	LAP3	Cytosol aminopeptidase	MULTI-MSMS	04307_BB5_P048408_S00_I00_U10_R1_TMT11	10	AMO-1	4	639.332	2553.3	218360	42.928	4.9898e-38	1	17703	17703	171.09	153.26	12117000	3473.41	8268.91	4600.95	14272.6	72273.9	35868.3	7202.79	4844.07	7803.47	174548	191630	3244.48	7738.22	5563.41	14456.8	67942.4	34355.3	10733.6	11726.5	15106.9	163543	178916	1	1	1
AAGIDEQENWHEGKENIR	18	Unmodified	_AAGIDEQENWHEGKENIR_	1	P28838-2;P28838	P28838-2	LAP3	Cytosol aminopeptidase	MULTI-MSMS	04307_BB8_P048410_S00_I00_U10_R1_TMT10	10	ARH77	4	639.331	2553.3	218350	44.115	1.1865e-25	2	18757;18738	18757	141	125.25	50670000	113036	48715.7	113927	164738	58820.7	93887.5	5846.29	45479.4	13232.2	54834.6	69571.9	105319	45890.7	115566	158799	61969.7	98520.8	8939.63	49375	15343.4	53239.2	65346.3	2	2	2
AAGIDEQENWHEGKENIR	18	Unmodified	_AAGIDEQENWHEGKENIR_	1	P28838-2;P28838	P28838-2	LAP3	Cytosol aminopeptidase	MULTI-MSMS	04307_BF6_P048409_S00_I00_U10_R1_TMT10	10	RPMI8226	4	639.332	2553.3	218350	44.078	3.7891e-31	2	18954;18892	18954	152.71	138.25	111222000	61422.9	87465.5	131380	104602	221716	202962	291441	278635	284353	150969	174889	57747.4	81678.7	130202	106957	222304	201516	291989	276544	285344	152897	172714	2	2	2
AAGIDEQENWHEGKENIR	18	Unmodified	_AAGIDEQENWHEGKENIR_	1	P28838-2;P28838	P28838-2	LAP3	Cytosol aminopeptidase	MULTI-MSMS	04307_BF9_P048411_S00_I00_U10_R1_TMT10	10	L363	4	639.331	2553.3	218350	45.005	0.0013055	2	18944;18977	18944	63.631	53.709	7094200	11814.4	30844.4	12936.9	7151.32	16257.3	19720.5	14840.8	24753.4	14742.1	25615.3	31782.1	11015.5	28692.6	13179.8	9155.58	16336.4	19342.2	15136.8	25025	15670.2	25014.6	30144.4	2	2	2
AAGISLIVPGKSPTR	15	Phospho (STY)	_AAGISLIVPGKpSPTR_	1	P47736;P47736-3;P47736-4	P47736	RAP1GAP	Rap1 GTPase-activating protein 1	MULTI-MSMS	04307_BC4_P048408_S00_I00_U03_R1_TMT11	3	AMO-1	3	669.059	2004.16	295910	67.054	0.0023356	1	28507	28507	61.692	48.288	5829000	7844.1	8427.63	9670.83	73403.3	55906.4	52664.8	39242.8	28379.8	34925.1	2298.96	13897.2	7321.74	8106.77	10390.4	69980.3	53772.6	54155.9	40572	29531.9	34901.1	3322.72	14139.3	1	1	1
AAGLALK	7	Unmodified	_AAGLALK_	0	NaN	REV__Q9UJM8	NaN	NaN	MULTI-MSMS	04307_BB4_P048408_S00_I00_U02_R1_TMT11	2	AMO-1	2	551.373	1100.73	711220	50.059	0.005694	1	21498	21498	98.03	42.636	2917000	27069.5	29219.7	27273.6	27796.6	48561.2	34620.5	25730.1	10126	25766.7	20958.8	32253.5	25221.3	27259.8	28149.7	28557.2	47641	34147.3	27315.2	12007.6	26468.5	20050	30955.1	1	1	1
AAGLALK	7	Unmodified	_AAGLALK_	0	NaN	REV__Q9UJM8	NaN	NaN	MULTI-MSMS	04307_BC7_P048410_S00_I00_U03_R1_TMT10	3	ARH77	2	551.373	1100.73	711220	50.745	0.020925	1	23733	23733	79.027	36.563	6899400	37803.2	40475.8	63394.3	45190.2	80188.8	49208.3	69377	70916.7	76740.6	25826	41754.6	35410.9	37785.8	63069.4	45825.1	80457.2	50156.3	71228.2	69873.8	76389.2	27113.8	41533.2	1	1	1
AAGLALK	7	Unmodified	_AAGLALK_	0	NaN	REV__Q9UJM8	NaN	NaN	MULTI-MSMS	04307_BG8_P048411_S00_I00_U03_R1_TMT10	3	L363	2	551.373	1100.73	711220	50.357	0.0078621	1	22550	22550	94.151	51.687	4775500	29869.4	28494.1	37392.8	13736.1	21356	20703	20718.6	27873.8	30685.9	11702.2	19280.9	27884.6	26532.8	37411.6	15158.3	22726.3	20732.3	21382.8	27585	30339.2	12110.2	19018.9	1	1	1
AAGLVSDLDADSGLTLSR	18	Unmodified	_AAGLVSDLDADSGLTLSR_	0	Q9BW92-2;Q9BW92	Q9BW92-2	TARS2	Threonine--tRNA ligase, mitochondrial	MULTI-MSMS	04307_BA4_P048408_S00_I00_U01_R1_TMT11	1	AMO-1	2	995.536	1989.06	130060	73.52	1.458e-08	1	32085	32085	109.22	93.955	11833000	40308.4	31452	40203.2	39633.1	43063	45584.8	41936.8	52916.6	58010.6	47900.7	45518	37553.4	29378.7	41126	39940.3	43697.9	46038.1	43142.2	53486.9	57832.5	46903.4	44370.6	1	1	1
AAGLVSDLDADSGLTLSR	18	Unmodified	_AAGLVSDLDADSGLTLSR_	0	Q9BW92-2;Q9BW92	Q9BW92-2	TARS2	Threonine--tRNA ligase, mitochondrial	MULTI-MSMS	04307_BE5_P048409_S00_I00_U01_R1_TMT10	1	RPMI8226	2	995.537	1989.06	130070	73.81	3.0191e-19	1	32551	32551	134.98	118.34	33671000	15478.2	24200.5	27144	10714.1	22547.1	16732.3	23468.7	30003.8	26566.7	13308.5	16140.3	14507.6	22531.2	26786.1	11971.5	23286.7	16900.1	23874.8	29409.5	26487	13702.7	15950.5	1	1	1
AAGLVSDLDADSGLTLSR	18	Unmodified	_AAGLVSDLDADSGLTLSR_	0	Q9BW92-2;Q9BW92	Q9BW92-2	TARS2	Threonine--tRNA ligase, mitochondrial	MULTI-MSMS	04307_BE8_P048411_S00_I00_U01_R1_TMT10	1	L363	2	995.536	1989.06	130070	73.966	4.2621e-05	1	31671	31671	85.288	68.657	13323000	12999.8	13797.4	15708.6	9719.72	9128.2	14696.2	14299.2	7686	17421.5	13338.2	15905.4	12131.8	12859.2	15752.9	10277.1	9834.13	14443.1	14344.8	8401.73	17529.6	12811.1	15423.7	1	1	1
AAGMSSPGAQSHPEELPR	18	Oxidation (M),Phospho (STY)	_AAGM(ox)pSSPGAQSHPEELPR_	0	Q13459-2;Q13459	NaN	MYO9B	Unconventional myosin-IXb	MSMS	04307_BB7_P048410_S00_I00_U02_R1_TMT10	2	ARH77	3	716.331	NaN	NaN	33.992	0.017721	1	14218	14218	48.229	37.374	0	18166.9	9296.4	25438.9	20011.7	20390.6	17790.2	11258.9	7033.65	7410.12	11785.4	11689.5	16979.8	8714.59	25370.6	19623.9	20862.9	17941.4	11784.8	7914.33	7875.23	11329.6	11154	1	1	1
AAGMSSPGAQSHPEELPR	18	Oxidation (M),Phospho (STY)	_AAGM(ox)pSSPGAQSHPEELPR_	0	Q13459-2;Q13459	NaN	MYO9B	Unconventional myosin-IXb	MULTI-MSMS	04307_BG7_P048410_S00_I00_U07_R1_TMT10	7	ARH77	3	716.331	NaN	NaN	33.819	0.017721	1	13821	13821	NaN	NaN	2815200	9587.57	7383.57	18031.8	9469.74	9671.27	16293.3	5449.7	4450.23	4475.05	6024.11	5282.65	8995.41	6897.46	17667.1	9614.25	10259.5	15840.7	5722.11	5241.1	4627.38	5826.34	5078.55	1	1	1
AAGMSSPGAQSHPEELPR	18	Oxidation (M),Phospho (STY)	_AAGM(ox)pSSPGAQSHPEELPR_	0	Q13459-2;Q13459	NaN	MYO9B	Unconventional myosin-IXb	MULTI-MSMS	04307_BG8_P048411_S00_I00_U03_R1_TMT10	3	L363	3	716.331	NaN	NaN	33.981	0.017721	1	14134	14134	NaN	NaN	6874900	19806	13432.6	9111.44	17498.4	17440.8	23391.5	15769	9203.39	18579	24786.2	21375.4	18372.9	12549.3	10236.8	17650.5	17232.9	23045.8	16184.8	10641.8	18889.7	23597.3	20565.4	1	1	1
AAGMSSPGAQSHPEELPR	18	Phospho (STY)	_AAGMpSSPGAQSHPEELPR_	0	Q13459-2;Q13459	Q13459-2	MYO9B	Unconventional myosin-IXb	MULTI-MSMS	04307_BB7_P048410_S00_I00_U02_R1_TMT10	2	ARH77	3	710.999	2129.98	120370	40.103	5.0763e-05	1	17734	17734	77.631	60.999	24134000	32874.1	23869.4	55174.8	41777.6	37037	38588	32801.6	17283.4	11981.2	18513.6	21044.7	30794.1	22339.6	54431.1	41304.8	38748.6	38861.2	32858.8	18854	13455.9	18054.4	20034.9	1	1	1
AAGMSSPGAQSHPEELPR	18	Phospho (STY)	_AAGMpSSPGAQSHPEELPR_	0	Q13459-2;Q13459	Q13459-2	MYO9B	Unconventional myosin-IXb	MULTI-MSMS	04307_BC4_P048408_S00_I00_U03_R1_TMT11	3	AMO-1	3	710.999	2129.98	120370	39.579	1.9912e-05	1	16085	16085	86.539	66.448	15069000	21222.7	40896.6	37640.3	20808.2	21329.7	15512.1	15724.8	14618.3	16042.9	52872	46701.6	19894.9	38085.7	36986.6	22566.4	22591.2	16042.1	16266.5	16118.6	17508	50129.4	44106	1	1	1
AAGMSSPGAQSHPEELPR	18	Phospho (STY)	_AAGMpSSPGAQSHPEELPR_	0	Q13459-2;Q13459	Q13459-2	MYO9B	Unconventional myosin-IXb	MULTI-MSMS	04307_BG5_P048409_S00_I00_U03_R2_TMT10	3	RPMI8226	3	710.999	2129.98	120370	40.192	0.00087274	1	16842	16842	61.692	50.422	9553200	4943.63	4463.37	1864.93	3589.79	14728	10561.8	13586.8	15371.7	14074.1	19023.2	19689.7	4582.88	4161.54	2318.98	3827.4	14206.1	10391.9	13868	15541	14518	18453	18841.3	1	1	1
AAGMSSPGAQSHPEELPR	18	Phospho (STY)	_AAGMpSSPGAQSHPEELPR_	0	Q13459-2;Q13459	Q13459-2	MYO9B	Unconventional myosin-IXb	MULTI-MSMS	04307_BG8_P048411_S00_I00_U03_R1_TMT10	3	L363	3	710.999	2129.98	120370	39.885	5.4166e-09	1	17141	17141	111.57	82.937	12822000	21589	17814.8	13675.5	24279.5	15937.5	30029.7	20291.4	20143.2	24504.5	33177.9	32202.3	20054.8	16647.3	14604.4	24396.4	16219.5	29885	20505.3	21500.1	25048.8	31908.8	30864.8	1	1	1
AAGPAPGHEDCNGRMPSIAK	20	Unmodified	_AAGPAPGHEDCNGRMPSIAK_	1	Q9P0X4-3;Q9P0X4-2;Q9P0X4-4;Q9P0X4	Q9P0X4-3	CACNA1I	Voltage-dependent T-type calcium channel subunit alpha-1I	MULTI-MSMS	04307_BB7_P048410_S00_I00_U02_R1_TMT10	2	ARH77	3	832.097	2493.27	224900	80.107	0.02732	1	38746	38746	22.221	0	2068500	0	2283.37	2191.74	1612.84	1565.13	0	13943.5	1115.93	2112.09	2096.17	0	0	2128.12	2063.21	1666.61	1944.68	0	13131.7	1100.16	2581.13	2009.53	0	0	1	1
AAGPASPPEEDPER	14	Unmodified	_AAGPASPPEEDPER_	0	Q96KM6	Q96KM6	ZNF512B	Zinc finger protein 512B	MULTI-MSMS	04307_BD5_P048408_S00_I00_U12_R1_TMT11	12	AMO-1	2	826.41	1650.81	160970	31.679	0.0029181	1	12495	12495	70.977	55.086	4322400	0	7600.2	5860.71	5125.76	4499.44	2893.56	7802.59	4049.37	4514.85	11300.6	12797	0	7082.55	5521.42	5370.31	4752.34	3098.89	7643.73	4288	5061.43	10752.5	12089.8	0	1	1
AAGPASPPEEDPER	14	Unmodified	_AAGPASPPEEDPER_	0	Q96KM6	Q96KM6	ZNF512B	Zinc finger protein 512B	MULTI-MSMS	04307_BD6_P048409_S00_I00_U08_R1_TMT10	8	RPMI8226	2	826.41	1650.81	160970	31.635	0.020494	1	12701	12701	48.741	32.85	2898500	2956.2	5357.77	4597.66	3776.88	4917.89	2856.07	4869.77	9205.85	7459.48	4165.1	4345.65	2766.45	4993.46	4577.78	3950.73	4992.81	3096.66	5028.42	8900.91	7354.54	4280.87	4304.87	1	1	1
AAGPASPPEEDPER	14	Unmodified	_AAGPASPPEEDPER_	0	Q96KM6	Q96KM6	ZNF512B	Zinc finger protein 512B	MULTI-MSMS	04307_BD9_P048411_S00_I00_U08_R1_TMT10	8	L363	2	826.413	1650.81	160970	31.489	0.0029181	1	12765	12765	70.977	44.379	3965100	8700.89	13445	8185.64	5719.72	8788.77	8248.2	7443.08	7472.67	8389.96	9492.05	16311.4	8102.51	12516.7	8411.24	6417.94	8889.12	8193.51	7656.41	7733.18	8804.75	9199.41	15498.6	1	1	1
AAGPASPPEEDPER	14	Unmodified	_AAGPASPPEEDPER_	0	Q96KM6	Q96KM6	ZNF512B	Zinc finger protein 512B	MULTI-MSMS	04307_BE7_P048410_S00_I00_U05_R1_TMT10	5	ARH77	2	826.41	1650.81	160970	30.996	0.026007	1	12573	12573	45.359	29.468	8588100	0	3530.53	7391.69	690.41	5272.88	5911.34	5816.33	5347.91	5818.02	3313.67	3355.01	0	3283.75	6958.14	982.597	5517.31	5661.7	5876.16	5430.85	5823.15	3324.36	3325.52	0	1	1
AAGPASPPEEDPER	14	Unmodified	_AAGPASPPEEDPER_	0	Q96KM6	Q96KM6	ZNF512B	Zinc finger protein 512B	MULTI-MSMS	04307_BH6_P048409_S00_I00_U12_R1_TMT10	12	RPMI8226	2	826.41	1650.8	160970	31.732	0.039057	1	12630	12630	41.283	30.454	15513000	4158.9	5731.64	6170.16	2713.38	5596.56	4238.32	8769.92	7117.67	7354.11	6672.89	6154.97	3889.72	5336.95	6143.95	3003.79	5819.79	4269.97	8691.98	7096.47	7497.5	6543.98	5989.17	1	1	1
AAGPASPPEEDPER	14	Unmodified	_AAGPASPPEEDPER_	0	Q96KM6	Q96KM6	ZNF512B	Zinc finger protein 512B	MULTI-MSMS	04307_BH9_P048411_S00_I00_U12_R1_TMT10	12	L363	2	826.41	1650.8	NaN	31.728	0.039057	1	12609	12609	NaN	NaN	4709000	3132.9	3357.96	4068.76	4825.47	4146.31	6353.33	3526.31	2344.41	5455	3239.41	4765.6	2925.81	3138.82	4087.45	4841.53	4206.56	6260.42	3673.49	2640.62	5438.83	3131.05	4629.19	1	1	1
AAGPASPPEEDPER	14	Phospho (STY)	_AAGPApSPPEEDPER_	0	Q96KM6	NaN	ZNF512B	Zinc finger protein 512B	MSMS	04307_BB4_P048408_S00_I00_U02_R1_TMT11	2	AMO-1	2	866.393	1730.77	NaN	33.129	0.0045717	1	13156	13156	NaN	NaN	0	0	11602.1	13178.5	9878.89	8031.28	11214.7	13682.4	10987.4	16847.4	29864.2	33553.4	0	10819.6	12386.3	10219	8641.15	11288.7	13695	11795.6	17656.2	28427.6	31867.5	0	1	1
AAGPASPPEEDPER	14	Phospho (STY)	_AAGPApSPPEEDPER_	0	Q96KM6	Q96KM6	ZNF512B	Zinc finger protein 512B	MULTI-MSMS	04307_BB7_P048410_S00_I00_U02_R1_TMT10	2	ARH77	2	866.393	1730.77	152410	33.542	0.0045717	1	13960	13960	67.275	48.964	25429000	0	7440.71	27392.6	653.74	25470.8	42821.9	28852.6	18277.1	20910.6	18452.2	22402	0	6917.6	25868.9	1773.87	26166.9	40285.5	28860.9	20014.9	21681.4	18037.8	21601.5	0	1	1
AAGPASPPEEDPER	14	Phospho (STY)	_AAGPApSPPEEDPER_	0	Q96KM6	Q96KM6	ZNF512B	Zinc finger protein 512B	MULTI-MSMS	04307_BF5_P048409_S00_I00_U02_R1_TMT10	2	RPMI8226	2	866.392	1730.77	152410	33.289	6.6317e-10	1	14038	14038	136.24	116.85	30480000	34635.3	48295.2	55358.2	12792.6	39548.4	33891.6	31544.5	33899.9	41050.1	16285	23755	32423.2	44931.8	54770.7	15871.3	41073.1	33078	32743.3	34088.1	40674	16651.4	23541.3	1	1	1
AAGPASPPEEDPER	14	Phospho (STY)	_AAGPApSPPEEDPER_	0	Q96KM6	Q96KM6	ZNF512B	Zinc finger protein 512B	MULTI-MSMS	04307_BF8_P048411_S00_I00_U02_R1_TMT10	2	L363	2	866.393	1730.77	152410	33.345	1.6011e-06	1	14290	14290	113.25	93.243	14516000	35403.6	25268.4	21785.7	44074.4	35977.5	42723.5	31678.5	14585.4	38032.3	26486	32550.4	32882.9	23648.4	23490.5	43611.6	35708.5	42789.2	32585.5	16792.9	38203.6	25411.3	31644.7	1	1	1
AAGSGVSDYDYLDLDK	16	Unmodified	_AAGSGVSDYDYLDLDK_	0	Q9C026-5;Q9C026;Q9C026-4	Q9C026-5	TRIM9	E3 ubiquitin-protein ligase TRIM9	MULTI-MSMS	04307_BF4_P048408_S00_I00_U06_R1_TMT11	6	AMO-1	2	1074.05	2146.08	271230	66.781	0.0033538	1	29169	29169	77.64	42.226	10077000	10345.6	11793	11959.4	40579.6	39252.4	40620.1	15793.3	14319.8	10066.9	1934.66	9128.78	9650.76	11111.7	12479.6	39362.4	37771.8	40610.9	17077.4	15695.2	10456.4	2402.22	8854.6	1	1	1
AAGSPSPLPAPDPAPK	16	Phospho (STY)	_AAGSPpSPLPAPDPAPK_	0	Q9BZE9-3;Q9BZE9;Q9BZE9-2	Q9BZE9-3	ASPSCR1	Tether containing UBX domain for GLUT4	MULTI-MSMS	04307_BA9_P048411_S00_I00_U05_R1_TMT10	5	L363	2	1006.04	2010.06	294980	51.168	2.8747e-05	1	22102	22102	100.11	75.921	5283000	18880.5	11809.6	13217.6	15041	15763.3	17813.8	18342.5	6494.59	26492.9	14183.2	27800.2	17548.1	11031.7	13970	15156.3	15980.1	17644.8	18744.8	7482.54	26649.7	13553.5	26825.2	1	1	1
AAGSPSPLPAPDPAPK	16	Phospho (STY)	_AAGSPpSPLPAPDPAPK_	0	Q9BZE9-3;Q9BZE9;Q9BZE9-2	Q9BZE9-3	ASPSCR1	Tether containing UBX domain for GLUT4	MULTI-MSMS	04307_BB6_P048409_S00_I00_U06_R1_TMT10	6	RPMI8226	2	1006.04	2010.06	294980	51.194	1.2131e-05	1	22663	22663	103.76	78.584	53065000	67627.7	97753.5	95870.7	79036.6	105169	131333	120773	149784	138608	55311.1	63051.9	63217.3	91144.4	95946.5	82725.3	107041	130411	122355	149108	137291	57982.8	63482.3	1	1	1
AAGSPSPLPAPDPAPK	16	Phospho (STY)	_AAGSPpSPLPAPDPAPK_	0	Q9BZE9-3;Q9BZE9;Q9BZE9-2	Q9BZE9-3	ASPSCR1	Tether containing UBX domain for GLUT4	MULTI-MSMS	04307_BB9_P048411_S00_I00_U06_R1_TMT10	6	L363	2	1006.04	2010.06	294980	51.115	1.0185e-07	1	22350	22350	109.84	88.537	9616600	27557.5	31414.9	22861	31785.2	25669.7	45963.7	29834	17264.4	38100.3	32009	35139.3	25639.4	29314.9	23753.7	32608.8	26102.9	45105.6	30331.3	19644.2	38287.6	30695.2	34062	1	1	1
AAGSPSPLPAPDPAPK	16	Phospho (STY)	_AAGSPpSPLPAPDPAPK_	0	Q9BZE9-3;Q9BZE9;Q9BZE9-2	Q9BZE9-3	ASPSCR1	Tether containing UBX domain for GLUT4	MULTI-MSMS	04307_BF4_P048408_S00_I00_U06_R1_TMT11	6	AMO-1	2	1006.04	2010.06	294980	50.867	2.8747e-05	1	21594	21594	100.11	81.974	7679600	20590.7	32306.9	31220.4	11266.1	8589.2	9554.08	12571	11584.3	14151.4	50973.9	69580.9	19262.9	30067.1	30777.2	12953.2	10227.1	9842.93	12603.7	12894	16497.1	48226.4	65385.6	1	1	1
AAGSPSPLPAPDPAPK	16	Phospho (STY)	_AAGSPpSPLPAPDPAPK_	0	Q9BZE9-3;Q9BZE9;Q9BZE9-2	Q9BZE9-3	ASPSCR1	Tether containing UBX domain for GLUT4	MULTI-MSMS	04307_BF7_P048410_S00_I00_U06_R1_TMT10	6	ARH77	2	1006.04	2010.06	294980	51.541	7.8516e-12	1	22146	22146	120.53	90.043	15401000	28053.7	9697.03	30182.2	37170.4	19936.9	32234.2	34298.8	22451.6	27606.8	23103.7	30939	26152.6	9151.06	30534.1	35903.4	21305.9	32782.6	33855.3	23481.5	28511.8	22567	29790.7	1	1	1
AAGSPSPLPAPDPAPK	16	Phospho (STY)	_AAGpSPSPLPAPDPAPK_	0	Q9BZE9-3;Q9BZE9;Q9BZE9-2	Q9BZE9-3	ASPSCR1	Tether containing UBX domain for GLUT4	MULTI-MSMS	04307_BD4_P048408_S00_I00_U04_R1_TMT11	4	AMO-1	2	1006.04	2010.06	294980	53.387	1.0283e-05	1	22860	22860	104.17	79.977	16104000	21067	33193.3	35614	42224.2	29793.5	30595	29813.3	25910.1	38371.8	57126.5	77430.5	19736	31006.7	35204.9	42261.7	30725.3	31647.4	30536.4	27646.4	40194.5	54579.9	73523.1	1	1	1
AAGSPSPLPAPDPAPK	16	Phospho (STY)	_AAGpSPSPLPAPDPAPK_	0	Q9BZE9-3;Q9BZE9;Q9BZE9-2	Q9BZE9-3	ASPSCR1	Tether containing UBX domain for GLUT4	MULTI-MSMS	04307_BD7_P048410_S00_I00_U04_R1_TMT10	4	ARH77	2	1006.04	2010.06	294980	53.84	7.8516e-12	1	23854	23854	120.53	88.699	29691000	48791	18449.8	60805.2	50162.9	38331.3	65855.4	70331.2	52406.5	52485.1	39555.8	50342.2	45546.7	17334.2	60902.9	49164.5	41241.7	65532.8	69157.3	53866	54098.2	39212.4	48728.3	1	1	1
AAGSPSPLPAPDPAPK	16	Phospho (STY)	_AAGpSPSPLPAPDPAPK_	0	Q9BZE9-3;Q9BZE9;Q9BZE9-2	Q9BZE9-3	ASPSCR1	Tether containing UBX domain for GLUT4	MULTI-MSMS	04307_BH5_P048409_S00_I00_U04_R1_TMT10	4	RPMI8226	2	1006.04	2010.06	294980	53.682	3.5506e-19	1	23688	23688	139.3	107.02	64329000	53467.4	58886.4	85634.7	57280	111566	94342.5	88673.4	104817	98493.4	32917.3	41203.7	50053.8	54941.3	85423.3	59096.1	111587	93649.2	91527	104305	97541.9	35153.2	41751.2	1	1	1
AAGSPSPLPAPDPAPK	16	Phospho (STY)	_AAGpSPSPLPAPDPAPK_	0	Q9BZE9-3;Q9BZE9;Q9BZE9-2	Q9BZE9-3	ASPSCR1	Tether containing UBX domain for GLUT4	MULTI-MSMS	04307_BH8_P048411_S00_I00_U04_R1_TMT10	4	L363	2	1006.04	2010.06	294980	53.636	7.7002e-25	1	23420	23420	154.47	130.28	34739000	43080.9	32715.8	29843.3	42401.3	36894.9	53007.2	33895.3	19094.1	45100.7	28181.7	39922.6	40038.5	30563.6	31594.6	42727.2	37109	52353.6	34922.2	21629.6	45194.8	27185.5	38759.7	1	1	1
AAGSPSSSDQDEKLPGQDESTAGTSEQNDILK	32	Unmodified	_AAGSPSSSDQDEKLPGQDESTAGTSEQNDILK_	1	Q9Y520-6;Q9Y520-4;Q9Y520-5;Q9Y520;Q9Y520-7;Q9Y520-3	Q9Y520-6	PRRC2C	Protein PRRC2C	MULTI-MSMS	04307_BA6_P048409_S00_I00_U05_R1_TMT10	5	RPMI8226	4	988.249	3948.97	210530	51.851	1.0599e-41	1	23155	23155	139.61	104.58	41240000	65208.5	72950.2	75839.8	43910.4	111818	107385	84348.7	99072.2	110386	63845.4	83399	60832	67961.7	77188.1	47788.6	111120	104829	87891.2	100566	110122	63887.9	81412.5	1	1	1
AAGSPSSSDQDEKLPGQDESTAGTSEQNDILK	32	Unmodified	_AAGSPSSSDQDEKLPGQDESTAGTSEQNDILK_	1	Q9Y520-6;Q9Y520-4;Q9Y520-5;Q9Y520;Q9Y520-7;Q9Y520-3	Q9Y520-6	PRRC2C	Protein PRRC2C	MULTI-MSMS	04307_BA9_P048411_S00_I00_U05_R1_TMT10	5	L363	4	988.249	3948.97	210530	52.239	1.557e-06	1	22628	22628	80.79	49.19	23228000	36668.6	31279.9	22492.5	39078.8	37855.6	57421.9	53838.4	33404.7	49854.6	42255.1	55536	34057.4	29216.7	24271.4	39586.2	38062	56577	53692.5	35691.9	51121.1	40958.1	53484.9	1	1	1
AAGSPSSSDQDEKLPGQDESTAGTSEQNDILK	32	Unmodified	_AAGSPSSSDQDEKLPGQDESTAGTSEQNDILK_	1	Q9Y520-6;Q9Y520-4;Q9Y520-5;Q9Y520;Q9Y520-7;Q9Y520-3	Q9Y520-6	PRRC2C	Protein PRRC2C	MULTI-MSMS	04307_BE7_P048410_S00_I00_U05_R1_TMT10	5	ARH77	4	988.249	3948.97	210530	52.197	4.1589e-81	1	22774	22774	168.22	136.99	20845000	36118.2	18824.9	51940.8	45874.3	37093.7	46836.2	21811.5	32334.6	33186.6	29230.2	43279.9	33768.2	17666.8	51663.8	44899.9	38329.5	47124.9	23302.8	33719.7	33662.7	28713.2	41490.8	1	1	1
AAGTAAALAFLSQESR	16	Acetyl (Protein N-term)	_(ac)AAGTAAALAFLSQESR_	0	O75607	NaN	NPM3	Nucleoplasmin-3	MULTI-MSMS	04307_BC5_P048408_S00_I00_U11_R1_TMT11	11	AMO-1	2	803.415	1604.82	NaN	87.503	1.3007e-08	1	38458	38458	NaN	NaN	1801800	801.54	1232.18	0	0	0	1030.75	0	0	0	0	0	740.31	1144.74	0	0	0	950.725	0	0	0	0	0	1	1	0
AAGTAAALAFLSQESR	16	Acetyl (Protein N-term)	_(ac)AAGTAAALAFLSQESR_	0	O75607	O75607	NPM3	Nucleoplasmin-3	MULTI-MSMS	04307_BC8_P048410_S00_I00_U11_R1_TMT10	11	ARH77	2	803.416	1604.82	0.64725	87.698	1.0396e-15	1	39084	39084	58.674	33.751	2630900	0	0	754.32	0	999.24	769.58	700.94	0	0	0	0	0	0	716.534	0	996.31	714.121	703.845	0	0	0	0	0	0	1
AAGTAAALAFLSQESR	16	Acetyl (Protein N-term)	_(ac)AAGTAAALAFLSQESR_	0	O75607	O75607	NPM3	Nucleoplasmin-3	MULTI-MSMS	04307_BG6_P048409_S00_I00_U11_R1_TMT10	11	RPMI8226	2	803.414	1604.81	-1.0227	87.697	1.3007e-08	1	39964	39964	41.052	15.114	3997500	0	0	1113.18	0	0	0	0	0	0	0	0	0	0	1035.75	0	0	0	0	0	0	0	0	0	0	1
AAGTAAALAFLSQESR	16	Acetyl (Protein N-term)	_(ac)AAGTAAALAFLSQESR_	0	O75607	NaN	NPM3	Nucleoplasmin-3	MULTI-MSMS	04307_BG9_P048411_S00_I00_U11_R1_TMT10	11	L363	2	803.415	1604.82	NaN	87.592	1.3007e-08	1	38366	38366	NaN	NaN	1979900	0	0	0	0	0	736.12	0	0	844.08	0	0	0	0	0	0	0	683.066	0	0	786.409	0	0	0	0	0
AAGTDGSDFQHR	12	Unmodified	_AAGTDGSDFQHR_	0	Q8N5M9	Q8N5M9	JAGN1	Protein jagunal homolog 1	MULTI-MSMS	04307_BD5_P048408_S00_I00_U12_R1_TMT11	12	AMO-1	3	497.578	1489.71	181360	24.946	0.0057738	1	9598	9598	51.013	30.111	5368100	32101.4	26397	41943.9	42623.7	28252.6	19655.7	36002.8	18961	31881.1	21012.3	19381.6	29981.3	24691.8	41918.8	41992.2	29825.7	21339.7	36012.5	19460.3	32129	20464.2	19153.1	1	1	1
AAGTDGSDFQHR	12	Unmodified	_AAGTDGSDFQHR_	0	Q8N5M9	Q8N5M9	JAGN1	Protein jagunal homolog 1	MULTI-MSMS	04307_BH6_P048409_S00_I00_U12_R1_TMT10	12	RPMI8226	3	497.578	1489.71	181360	25.367	0.00081426	1	9863	9863	75.819	58	2381600	6748.29	4857.76	4891.58	3519.14	8514.08	6243.37	11453.4	12007.1	13882.8	13112	13988.6	6273.33	4527.8	5189.45	3724.95	8533.91	6294.72	11550.6	11977.1	14022.9	12777.1	13516.5	1	1	1
AAGTDGSDFQHR	12	Unmodified	_AAGTDGSDFQHR_	0	Q8N5M9	Q8N5M9	JAGN1	Protein jagunal homolog 1	MULTI-MSMS	04307_BH7_P048410_S00_I00_U08_R1_TMT10	8	ARH77	3	497.578	1489.71	181360	24.802	0.0012078	1	9739	9739	80.979	66.313	2977700	9675.31	2287.11	14085.8	12401.8	8841.26	11179.4	7981.07	6756.17	6348.83	8105.22	8721.66	9047.08	2171.93	13984.5	11918.4	9309.07	11316.3	8095.21	7181.74	6623.85	7870.8	8349.73	1	1	1
AAGTDGSDFQHR	12	Unmodified	_AAGTDGSDFQHR_	0	Q8N5M9	Q8N5M9	JAGN1	Protein jagunal homolog 1	MULTI-MSMS	04307_BH9_P048411_S00_I00_U12_R1_TMT10	12	L363	3	497.578	1489.71	181360	24.974	0.0018691	1	9731	9731	77.062	55.07	1920700	8239.95	7372.66	8970	6437.26	4084.2	7424.6	4618.67	2007.27	9906.05	9913.06	8339.43	7682.36	6875.98	9041.41	6647.38	4472.94	7348.81	4828.77	2583.14	9786.27	9368.62	8112.84	1	1	1
AAGVDCGDGVGAR	13	Acetyl (Protein N-term)	_(ac)AAGVDCGDGVGAR_	0	Q5TBB1;Q5TBB1-2	NaN	RNASEH2B	Ribonuclease H2 subunit B	MULTI-MSMS	04307_BG5_P048409_S00_I00_U03_R2_TMT10	3	RPMI8226	2	623.777	1245.54	NaN	32.449	0.00012321	1	12907	12907	NaN	NaN	2710900	10325.2	12685.2	11356.1	8308.14	10496.6	8926.66	8997.64	10413.1	11524.5	15906.1	19500.9	9627.33	11820.3	11513	8793.46	10714.9	9050.39	9292.76	10715.3	11927	15328.8	18579.4	1	1	1
AAGVDCGDGVGAR	13	Acetyl (Protein N-term)	_(ac)AAGVDCGDGVGAR_	0	Q5TBB1;Q5TBB1-2	Q5TBB1	RNASEH2B	Ribonuclease H2 subunit B	MULTI-MSMS	04307_BG8_P048411_S00_I00_U03_R1_TMT10	3	L363	2	623.777	1245.54	-0.73363	32.479	0.00012321	1	13431	13431	41.399	19.936	3917700	10961.1	10031.6	11795.5	7507.13	7473.72	17719.9	7479.68	5427.15	20654.7	12677.6	11269	10218.4	9351.1	11928.4	7988.29	7880.85	17068.7	8011.44	6432.92	20071.5	12099.2	11207.3	1	1	1
AAHGFDWEEER	11	Unmodified	_AAHGFDWEEER_	0	Q15021	Q15021	NCAPD2	Condensin complex subunit 1	MULTI-MSMS	04307_BD6_P048409_S00_I00_U08_R1_TMT10	8	RPMI8226	3	525.918	1574.73	169930	46.333	6.8327e-06	1	20275	20275	122.42	81.022	9922800	15084.2	7227.02	19328.7	0	6015.05	6593.93	6435.18	8874.29	5177.4	21168.8	13986.9	14085.1	6714.13	19241.1	0	6948.96	6293.21	6470.84	9303.64	5667.33	20195.2	13222	1	1	1
AAHGFDWEEER	11	Unmodified	_AAHGFDWEEER_	0	Q15021	Q15021	NCAPD2	Condensin complex subunit 1	MULTI-MSMS	04307_BD9_P048411_S00_I00_U08_R1_TMT10	8	L363	3	525.918	1574.73	169930	46.495	6.8327e-06	1	20198	20198	122.51	81.227	4056000	10522.9	2247.18	4515.24	13173.6	5616.64	6337.68	7825.08	2061.2	9814.91	8534.82	6731.37	9759.11	2137.7	5084.2	12564.9	5714.54	6754.44	7891.49	2532.8	9778.52	8079.8	6609.67	1	1	1
AAHSEGNTTAGLDMR	15	Oxidation (M)	_AAHSEGNTTAGLDM(ox)R_	0	P78371;P78371-2	P78371	CCT2	T-complex protein 1 subunit beta	MULTI-MSMS	04307_BC5_P048408_S00_I00_U11_R1_TMT11	11	AMO-1	3	592.623	1774.85	NaN	24.132	0.019224	1	9223	9223	NaN	NaN	2723600	2602.63	2050.54	3219.76	2407.68	1969.7	4753.18	3558.44	1680.55	3156.98	1950.57	976.44	2429.39	1914.71	3225.54	2465.75	2123.63	4607.84	3516.56	1892.7	3144.36	1896.4	1017.1	1	1	1
AAHSEGNTTAGLDMR	15	Oxidation (M)	_AAHSEGNTTAGLDM(ox)R_	0	P78371;P78371-2	P78371	CCT2	T-complex protein 1 subunit beta	MULTI-MSMS	04307_BD5_P048408_S00_I00_U12_R1_TMT11	12	AMO-1	3	592.623	1774.85	147970	24.108	0.019224	1	9250	9250	44.457	31.053	1891700	2264.69	2198.27	5308.67	1593.65	3240.16	4758.18	1897.66	842.08	3484.81	1729.8	1611.29	2132.64	2048.96	5164.52	1715.48	3394.65	4543.44	2047.07	1101.29	3402.9	1655.06	1620.36	1	1	1
AAHSEGNTTAGLDMR	15	Oxidation (M)	_AAHSEGNTTAGLDM(ox)R_	0	P78371;P78371-2	P78371	CCT2	T-complex protein 1 subunit beta	MULTI-MSMS	04307_BD6_P048409_S00_I00_U08_R1_TMT10	8	RPMI8226	3	592.623	1774.85	147970	23.99	6.7877e-12	1	9325	9325	134.88	114.22	21348000	14245.1	22045.1	36154	0	34822.5	29398.3	25622.7	37080.3	30313.3	20281.3	21863.7	13435	20480.1	35261.6	0	35348.3	28048.9	26641.3	36938.8	30306.5	20525.8	21415.7	1	1	1
AAHSEGNTTAGLDMR	15	Oxidation (M)	_AAHSEGNTTAGLDM(ox)R_	0	P78371;P78371-2	P78371	CCT2	T-complex protein 1 subunit beta	MULTI-MSMS	04307_BD8_P048410_S00_I00_U12_R1_TMT10	12	ARH77	3	592.623	1774.85	147970	24.325	0.017762	1	9465	9465	45.33	24.667	2499000	5207.23	3090.4	7524.28	3346.04	2434.17	2893.7	3666.88	1766.55	2636.1	3024.73	2936.56	4868.69	2884.62	7441.1	3388.49	2820.79	2937.92	3625.27	1903.27	2738.96	2906.15	2828.1	1	1	1
AAHSEGNTTAGLDMR	15	Oxidation (M)	_AAHSEGNTTAGLDM(ox)R_	0	P78371;P78371-2	P78371	CCT2	T-complex protein 1 subunit beta	MULTI-MSMS	04307_BD9_P048411_S00_I00_U08_R1_TMT10	8	L363	3	592.623	1774.85	147970	23.987	0.0017354	1	9472	9472	70.281	49.328	3808700	2793.76	3042.59	5424.12	4467.75	4118.27	6619.8	3844.59	3103.99	5566.53	5900.31	7161.19	2622.48	2844.38	5324.51	4488.89	4270.49	6503.31	3971.92	3445.96	5650.68	5654.92	6867.7	1	1	1
AAHSEGNTTAGLDMR	15	Oxidation (M)	_AAHSEGNTTAGLDM(ox)R_	0	P78371;P78371-2	NaN	CCT2	T-complex protein 1 subunit beta	MULTI-MSMS	04307_BG6_P048409_S00_I00_U11_R1_TMT10	11	RPMI8226	3	592.623	1774.85	NaN	24.403	0.019224	1	9454	9454	NaN	NaN	1126600	0	0	0	0	0	0	0	0	0	0	0	0	0	0	0	0	0	0	0	0	0	0	0	0	0
AAHSEGNTTAGLDMR	15	Oxidation (M)	_AAHSEGNTTAGLDM(ox)R_	0	P78371;P78371-2	P78371	CCT2	T-complex protein 1 subunit beta	MULTI-MSMS	04307_BH4_P048408_S00_I00_U08_R1_TMT11	8	AMO-1	3	592.623	1774.85	147970	23.671	5.6169e-10	1	9300	9300	124.62	103.96	22807000	17430.6	32093.7	25872	20466	20870.9	22576.6	17055.6	14947.5	20358.7	14705.6	15537.4	16302.5	29903.4	25725.1	21729.9	21483.4	22599.8	17618.7	15674.2	20380.9	14391	15179.2	1	1	1
AAHSEGNTTAGLDMR	15	Oxidation (M)	_AAHSEGNTTAGLDM(ox)R_	0	P78371;P78371-2	P78371	CCT2	T-complex protein 1 subunit beta	MULTI-MSMS	04307_BH6_P048409_S00_I00_U12_R1_TMT10	12	RPMI8226	3	592.623	1774.85	NaN	24.607	0.019224	1	9541	9541	NaN	NaN	3633000	3547.84	4019.74	8361.12	0	3223.3	2097.35	4380.99	2807.38	3282.8	3620.62	1901.05	3341.3	3734.56	8106.31	0	3626.25	1993.32	4351.99	2851.92	3334.11	3507.23	1883.87	1	1	1
AAHSEGNTTAGLDMR	15	Oxidation (M)	_AAHSEGNTTAGLDM(ox)R_	0	P78371;P78371-2	P78371	CCT2	T-complex protein 1 subunit beta	MULTI-MSMS	04307_BH7_P048410_S00_I00_U08_R1_TMT10	8	ARH77	3	592.623	1774.85	147970	23.821	0.00067711	1	9319	9319	81.619	60.956	15221000	12267.9	6325.11	14404.3	12531.2	11543.3	11789.4	7161.48	5543.59	5148.1	7019.79	10960.7	11445.5	5925.2	14515.8	12333.6	11830.7	11864.4	7435.22	6047.41	5553.38	6804.07	10398.1	1	1	1
AAHSEGNTTAGLDMR	15	Unmodified	_AAHSEGNTTAGLDMR_	0	P78371;P78371-2	P78371	CCT2	T-complex protein 1 subunit beta	MULTI-MSMS	04307_BD6_P048409_S00_I00_U08_R1_TMT10	8	RPMI8226	3	587.291	1758.85	149510	33.251	0.0021347	3	13466;13489;13475	13466	63.062	42.109	72939000	40807.1	72278.9	77624.6	13553.2	57605.1	53595.6	47549.3	69303.9	64015.8	43130.9	43422.5	38293.3	67224.4	76243	18569.4	59684	52249.9	49319.4	69121.5	63606.9	43257.5	42661	3	3	3
AAHSEGNTTAGLDMR	15	Unmodified	_AAHSEGNTTAGLDMR_	0	P78371;P78371-2	NaN	CCT2	T-complex protein 1 subunit beta	MSMS	04307_BD9_P048411_S00_I00_U08_R1_TMT10	8	L363	3	587.291	1758.85	NaN	33.446	0.002234	1	13661	13661	NaN	NaN	0	4921.41	3726.26	5607.44	5611.82	5942.08	6848.77	6283.26	5622.1	8065.34	8949.4	8164.4	4590.25	3484.04	5682.14	5609.81	6045.81	6843.47	6417.32	5907.42	8131.98	8614.85	7887.63	1	1	1
AAHSEGNTTAGLDMR	15	Unmodified	_AAHSEGNTTAGLDMR_	0	P78371;P78371-2	NaN	CCT2	T-complex protein 1 subunit beta	MSMS	04307_BF7_P048410_S00_I00_U06_R1_TMT10	6	ARH77	3	587.291	1758.85	NaN	35.222	0.031863	1	14456	14456	NaN	NaN	0	4250.55	13174.2	40977.5	10652.2	29360.5	41143.2	26167.5	20762	22787.3	26903	23126.5	4233.93	12283.5	38923	11498.2	30554.3	39396.5	26623.8	22502	23346.1	26056.4	22340.5	1	1	1
AAHSEGNTTAGLDMR	15	Unmodified	_AAHSEGNTTAGLDMR_	0	P78371;P78371-2	P78371	CCT2	T-complex protein 1 subunit beta	MULTI-MSMS	04307_BH7_P048410_S00_I00_U08_R1_TMT10	8	ARH77	3	587.291	1758.85	149510	33.388	0.002234	1	13488	13488	62.68	41.727	10189000	9503.53	5613.4	13239.8	14814.6	13503.4	11749.6	8397.06	4462.03	6425.19	9980	11718.9	8882.02	5272.3	13248.4	14416.7	13621.4	11944	8728.73	5120.97	6830.65	9532.46	11148.3	1	1	1
AAHTEDINACTLTTSPR	17	Phospho (STY)	_AAHTEDINACTLTTpSPR_	0	P04049;P04049-2	P04049	RAF1	RAF proto-oncogene serine/threonine-protein kinase	MULTI-MSMS	04307_BB9_P048411_S00_I00_U06_R1_TMT10	6	L363	3	723.007	2166	118130	42.503	4.399e-30	1	18020	18020	177.32	158.54	28521000	39294.4	8368.16	9195.46	38877.2	26707	44222.1	39210.2	13101.7	36268.4	42948.6	105122	36385	7922.43	11921.9	37583.1	26479.3	43829.4	39057.6	15977.8	39722.9	40771.2	99284.4	1	1	1
AAHTEDINACTLTTSPR	17	Phospho (STY)	_AAHTEDINACTLTTpSPR_	0	P04049;P04049-2	P04049	RAF1	RAF proto-oncogene serine/threonine-protein kinase	MULTI-MSMS	04307_BF4_P048408_S00_I00_U06_R1_TMT11	6	AMO-1	3	723.006	2166	118130	42.3	6.3256e-20	1	17425	17425	139.04	110.09	129970000	20710.6	35538.9	31264.5	88208.2	49401	32870.8	44902.6	29105.7	22090.7	18780.4	33858.5	19374.1	33358.5	31398.9	85437	49148.8	36672.4	45093.8	29617.7	23934.7	18791.4	32328.6	1	1	1
AAHTEDINACTLTTSPR	17	Phospho (STY)	_AAHTEDINACTLTTpSPR_	0	P04049;P04049-2	P04049	RAF1	RAF proto-oncogene serine/threonine-protein kinase	MULTI-MSMS	04307_BF7_P048410_S00_I00_U06_R1_TMT10	6	ARH77	3	723.007	2166	118130	43.096	2.3064e-16	1	18105	18105	129.32	100.36	36690000	19119.7	13058.5	33608.1	24649.3	24325.5	28730.3	16461.4	8853.21	6644	12936.9	33480.9	17921.2	12228.3	33111.3	24386.7	25162.7	28445.3	16810.2	10252.9	8239.17	12483.2	31456.7	1	1	1
AAHTEDINACTLTTSPR	17	Phospho (STY)	_AAHTEDINACTLTpTSPR_	0	P04049;P04049-2	P04049	RAF1	RAF proto-oncogene serine/threonine-protein kinase	MULTI-MSMS	04307_BB6_P048409_S00_I00_U06_R1_TMT10	6	RPMI8226	3	723.006	2166	118130	42.475	2.2327e-24	1	18005	18005	148.2	119.24	40531000	80431.6	73200.6	93025.2	14436.8	71651.4	39595.2	59416.4	51201.9	54785.6	65566.6	127375	75029.6	68084.3	93795.4	19251.9	74030.4	38874.1	60810	52074	58783.3	63528	120667	1	1	1
AAHTEDINACTLTTSPRLPVF	21	Phospho (STY)	_AAHTEDINACTLTTpSPRLPVF_	1	P04049;P04049-2	P04049	RAF1	RAF proto-oncogene serine/threonine-protein kinase	MULTI-MSMS	04307_BD7_P048410_S00_I00_U04_R1_TMT10	4	ARH77	3	875.098	2622.27	95639	74.519	0.00066467	1	34097	34097	57.009	36.384	3882600	8298.29	2613.59	7658.71	15971.6	3775.35	9873.67	0	1718.19	0	3797.14	4617.53	7726.5	2488.69	7819.43	15258.3	3983.85	10208.6	0	2264.14	0	3627.7	4301.35	1	1	1
AAHTEDINACTLTTSPRLPVF	21	Phospho (STY)	_AAHTEDINACTLTpTSPRLPVF_	1	P04049;P04049-2	P04049	RAF1	RAF proto-oncogene serine/threonine-protein kinase	MULTI-MSMS	04307_BH5_P048409_S00_I00_U04_R1_TMT10	4	RPMI8226	3	875.098	2622.27	95639	74.405	0.000467	1	33748	33748	70.942	46.642	3999700	0	0	1874.04	0	6725.18	5513.06	7407.97	7544.61	6866.24	2698.66	4341.32	0	0	1839.59	0	6579.11	5292.56	7467.38	7447.45	6911.02	2838.76	4280.87	0	0	1
AAHVPENSDTEQDVLTVKPVR	21	Phospho (STY)	_AAHVPENpSDTEQDVLTVKPVR_	1	Q9H2Y7;Q9H2Y7-2	Q9H2Y7	ZNF106	Zinc finger protein 106	MULTI-MSMS	04307_BA6_P048409_S00_I00_U05_R1_TMT10	5	RPMI8226	4	711.623	2842.46	191920	53.15	2.4239e-29	1	23843	23843	146.06	128.46	57302000	49085.6	49860.9	41900.5	87.09	61695.7	61548.3	63713.2	80760.1	81035.5	64014.1	73833.8	45678	46339.4	43633.9	4519.21	61745.7	59074.7	65124.2	80908.7	81409.9	63291.5	71603.3	1	1	1
AAHVPENSDTEQDVLTVKPVR	21	Phospho (STY)	_AAHVPENpSDTEQDVLTVKPVR_	1	Q9H2Y7;Q9H2Y7-2	Q9H2Y7	ZNF106	Zinc finger protein 106	MULTI-MSMS	04307_BA9_P048411_S00_I00_U05_R1_TMT10	5	L363	4	711.623	2842.46	191910	54.091	3.2042e-06	1	23559	23559	90.534	72.939	14688000	48841.8	14359	44511.2	67931.8	43894	80830.9	55129.5	38027.3	54562.7	57339.6	66006.7	45472.2	13598.8	45799.2	65705	45066.5	80236.1	55360	41761.8	55987.3	55136.4	63411	1	1	1
AAHVPENSDTEQDVLTVKPVR	21	Phospho (STY)	_AAHVPENpSDTEQDVLTVKPVR_	1	Q9H2Y7;Q9H2Y7-2	NaN	ZNF106	Zinc finger protein 106	MULTI-MSMS	04307_BD4_P048408_S00_I00_U04_R1_TMT11	4	AMO-1	3	948.496	2842.46	NaN	53.117	0.0025986	1	22731	22731	NaN	NaN	7490600	9788.37	8944.62	10187.1	9837.74	11065	8631.33	12843.9	5303.5	12339.5	8755.15	15930.6	9122.5	8349.62	10390.8	9954.39	11271.5	8755.17	12929.6	5701.13	12717.4	8419.76	15276.3	1	1	1
AAHVPENSDTEQDVLTVKPVR	21	Phospho (STY)	_AAHVPENpSDTEQDVLTVKPVR_	1	Q9H2Y7;Q9H2Y7-2	Q9H2Y7	ZNF106	Zinc finger protein 106	MULTI-MSMS	04307_BE4_P048408_S00_I00_U05_R1_TMT11	5	AMO-1	4	711.623	2842.46	191920	52.868	7.3038e-29	2	22549;22753	22549	143.19	119.18	117030000	58487.5	84945.5	60338.7	98686.3	100693	84196.4	76950.6	70950.5	75050	98161.7	123084	54504.9	79314.5	62076.4	99483.2	99607.3	86004	79298.6	73989.9	78321.5	94807.2	117346	2	2	2
AAHVPENSDTEQDVLTVKPVR	21	Phospho (STY)	_AAHVPENpSDTEQDVLTVKPVR_	1	Q9H2Y7;Q9H2Y7-2	Q9H2Y7	ZNF106	Zinc finger protein 106	MULTI-MSMS	04307_BE7_P048410_S00_I00_U05_R1_TMT10	5	ARH77	4	711.623	2842.46	191910	54.101	3.4486e-15	2	23720;24072	23720	122.04	103.49	122504000	101161	73630.5	131827	118082	78895.1	94886.8	89362.6	65077	70716.5	63844.4	79533.4	94477.1	68871.3	131630	116970	83897.2	97013	89577.7	68048.8	73113.7	62486.4	76510.2	2	2	2
AAHVPENSDTEQDVLTVKPVR	21	Phospho (STY)	_AAHVPENpSDTEQDVLTVKPVR_	1	Q9H2Y7;Q9H2Y7-2	Q9H2Y7	ZNF106	Zinc finger protein 106	MULTI-MSMS	04307_BH8_P048411_S00_I00_U04_R1_TMT10	4	L363	3	948.496	2842.46	192000	54.237	0.0025986	1	23719	23719	44.632	30.617	7792600	11474.4	1763.06	8119.6	8123.49	8322.63	10919	11508	4572.14	10758.2	10300	15848.4	10665.3	1668.9	8553.35	7879.09	8552.07	10761	11492.1	5188.05	11177.8	9836.75	15146.3	1	1	1
AAIDWFDGK	9	Unmodified	_AAIDWFDGK_	0	P35637-2;P35637;Q92804-2;Q92804	P35637-2;Q92804-2	FUS;TAF15	RNA-binding protein FUS;TATA-binding protein-associated factor 2N	MULTI-MSMS	04307_BA4_P048408_S00_I00_U01_R1_TMT11	1	AMO-1	2	740.914	1479.81	447800	74.343	0.00054344	1	32461	32461	122.13	22.333	8695600	62653.6	103002	72338.6	80330.3	35870.8	49685.8	55327.8	52886.3	46777.3	47159.2	50875.5	58444.7	96026.8	72667.8	83089.8	39265.8	52362.9	54877.7	53655	48128.1	46354.5	49033.7	1	1	1
AAIDWFDGK	9	Unmodified	_AAIDWFDGK_	0	P35637-2;P35637;Q92804-2;Q92804	P35637-2;Q92804-2	FUS;TAF15	RNA-binding protein FUS;TATA-binding protein-associated factor 2N	MULTI-MSMS	04307_BB7_P048410_S00_I00_U02_R1_TMT10	2	ARH77	2	740.913	1479.81	447800	75.305	0.00048139	1	36533	36533	123.92	25.524	5089900	34635	15497	43688	42877.4	43390.4	45641.1	56924.8	37623.4	41717.8	28448.9	34776.3	32335.9	14562.7	43948.3	41846.2	44591.5	45947.2	56597	38582.8	42839.9	28199.2	33845.1	1	1	1
AAIDWFDGK	9	Unmodified	_AAIDWFDGK_	0	P35637-2;P35637;Q92804-2;Q92804	NaN	FUS;TAF15	RNA-binding protein FUS;TATA-binding protein-associated factor 2N	MULTI-MSMS	04307_BB9_P048411_S00_I00_U06_R1_TMT10	6	L363	2	740.913	1479.81	NaN	68.943	0.0097936	1	31222	31222	NaN	NaN	21929000	15670.1	8934.01	18088.8	15111	10313.5	13390	12011.7	5603.8	20788.8	11561.5	13202.8	14617.4	8359.47	18190.2	14952.7	11027.5	13513.9	12384	6327.33	20470.8	11061	13015.8	1	1	1
AAIDWFDGK	9	Unmodified	_AAIDWFDGK_	0	P35637-2;P35637;Q92804-2;Q92804	P35637-2;Q92804-2	FUS;TAF15	RNA-binding protein FUS;TATA-binding protein-associated factor 2N	MULTI-MSMS	04307_BF5_P048409_S00_I00_U02_R1_TMT10	2	RPMI8226	2	740.914	1479.81	447800	74.763	0.00061521	1	36537	36537	120.07	24.975	11604000	51223.7	57221.4	82114.9	29804.4	50730.3	47319.6	57906.1	64045.3	63252	41930.8	61134.9	47953.9	53291.2	81120.9	32600.5	53797.3	47296	58578.8	63817.4	64040.8	41916.6	59111.3	1	1	1
AAIDWFDGK	9	Unmodified	_AAIDWFDGK_	0	P35637-2;P35637;Q92804-2;Q92804	P35637-2;Q92804-2	FUS;TAF15	RNA-binding protein FUS;TATA-binding protein-associated factor 2N	MULTI-MSMS	04307_BF8_P048411_S00_I00_U02_R1_TMT10	2	L363	2	740.913	1479.81	447800	74.682	0.0015708	2	36410;36417	36410	101.64	23.384	10564000	79176.2	62825.3	76164.2	93998.3	65987.9	101916	83085.6	54264.5	117706	72354.7	83213.3	73743.6	58739.2	77907.1	93803.3	68315.9	101823	84551.5	58569.6	116897	69904	81550.6	2	2	2
AAIISAEGDSK	11	Unmodified	_AAIISAEGDSK_	0	P35232	P35232	PHB	Prohibitin	MULTI-MSMS	04307_BD5_P048408_S00_I00_U12_R1_TMT11	12	AMO-1	2	760.44	1518.87	431340	48.602	7.9951e-16	1	20774	20774	222	176.28	91589000	332132	553044	541335	214056	144911	138119	330685	244684	222307	206033	188148	310997	514781	531706	241170	176411	147186	322542	242841	229593	203079	182996	1	1	1
AAIISAEGDSK	11	Unmodified	_AAIISAEGDSK_	0	P35232	P35232	PHB	Prohibitin	MULTI-MSMS	04307_BD8_P048410_S00_I00_U12_R1_TMT10	12	ARH77	2	760.441	1518.87	431340	49.039	0.00035583	1	20836	20836	127.4	105.89	32681000	47017.3	49829.9	131752	45891.8	51209.8	76487.6	133650	88981.8	89462	83815.6	73971	44436.4	46481.9	127068	47547.5	59156	75981.9	129961	90018.5	92351.1	82179	72014.7	1	1	1
AAIISAEGDSK	11	Unmodified	_AAIISAEGDSK_	0	P35232	P35232	PHB	Prohibitin	MULTI-MSMS	04307_BH6_P048409_S00_I00_U12_R1_TMT10	12	RPMI8226	2	760.441	1518.87	431340	49.153	1.6105e-05	1	21310	21310	161.17	123.98	98512000	191816	272872	376705	119648	227324	130850	405337	348254	311753	188356	187603	180088	254046	368797	133042	245264	136928	399201	338890	316434	190788	185497	1	1	1
AAIISAEGDSK	11	Unmodified	_AAIISAEGDSK_	0	P35232	P35232	PHB	Prohibitin	MULTI-MSMS	04307_BH9_P048411_S00_I00_U12_R1_TMT10	12	L363	2	760.44	1518.87	431340	48.891	2.147e-05	1	20623	20623	166.19	133.97	31467000	111239	104148	158035	130083	91295.6	141181	103192	61575.6	128578	95107	79595.1	103987	97278.4	156992	131030	97410.9	140739	104942	68245.2	127796	91627	78577.4	1	1	1
AAISQLRSPR	10	Phospho (STY)	_AAISQLRpSPR_	1	O95747	O95747	OXSR1	Serine/threonine-protein kinase OSR1	MULTI-MSMS	04307_BC8_P048410_S00_I00_U11_R1_TMT10	11	ARH77	3	469.927	1406.76	NaN	40.647	0.029054	1	16809	16809	NaN	NaN	3385300	25637	5322.73	12800.4	35860.2	13837	16638.8	8413.11	10085.2	10056.6	11717.6	15367.7	23789.5	5080.83	14066.2	34137.8	13906.6	17916.5	8876.52	10706.4	10367.9	11391.8	14674.3	1	1	1
AAISQLRSPR	10	Phospho (STY)	_AAISQLRpSPR_	1	O95747	O95747	OXSR1	Serine/threonine-protein kinase OSR1	MULTI-MSMS	04307_BG6_P048409_S00_I00_U11_R1_TMT10	11	RPMI8226	3	469.927	1406.76	194100	40.326	0.029054	1	16781	16781	46.592	18.73	4596300	4893.04	10021.6	11346.4	10341.4	26710.2	22114.3	31137.5	28859.3	33491.8	11274.1	13380.3	4606.81	9352.45	11319.4	10701.8	26409.7	21857.9	31453	28572.4	33186.7	11749.8	13608.8	1	1	1
AAKLSEGSQPAEEEEDQETPSR	22	Phospho (STY)	_AAKLpSEGSQPAEEEEDQETPSR_	1	Q9UKV3;Q9UKV3-5	Q9UKV3;Q9UKV3-5	ACIN1	Apoptotic chromatin condensation inducer in the nucleus	MULTI-MSMS	04307_BD7_P048410_S00_I00_U04_R1_TMT10	4	ARH77	3	976.129	2925.37	185550	39.176	1.1933e-06	1	16492	16492	88.517	70.723	19097000	0	2025.49	7685.06	0	13008.4	40756.8	1338.18	8378.86	5761.16	5545.32	20239.7	0	1879.43	7339.71	0	12645.2	38052.1	2109.25	10247.9	6234.4	5539.7	19074.7	0	1	1
AAKNSEEEEEEK	12	Phospho (STY)	_AAKNpSEEEEEEK_	1	Q14978;Q14978-3;Q14978-2	Q14978	NOLC1	Nucleolar and coiled-body phosphoprotein 1	MULTI-MSMS	04307_BG4_P048408_S00_I00_U07_R1_TMT11	7	AMO-1	3	720.694	2159.06	466220	31.341	0.00038436	1	12376	12376	95.854	69.489	8796000	29671.1	26046.6	30142	26835	24765.1	22633.5	24677.9	21936.6	35765.5	24446.9	25343.7	27647.2	24307.2	30686.9	27256.1	25569.7	23202.7	25408.9	22512.5	35498.4	23804	24803.4	1	1	1
AAKPGPAEAPSPTASPSGDASPPATAPYDPR	31	Phospho (STY)	_AAKPGPAEAPpSPTASPSGDASPPATAPYDPR_	1	Q9UPT8	NaN	ZC3H4	Zinc finger CCCH domain-containing protein 4	MULTI-MSMS	04307_BA4_P048408_S00_I00_U01_R1_TMT11	1	AMO-1	3	1157.24	3468.7	NaN	46.375	5.8308e-05	1	19410	19410	NaN	NaN	64129000	8334.06	7396.01	5335.9	8188.2	8442.9	8909.42	7086.98	5564.87	12731.5	8945.39	12414	7742.24	6904.23	5722.73	8307.52	8384.59	8917.98	7444.71	5966.81	12694.2	8608.74	12008.9	1	1	1
AAKPGPAEAPSPTASPSGDASPPATAPYDPR	31	Phospho (STY)	_AAKPGPAEAPpSPTASPSGDASPPATAPYDPR_	1	Q9UPT8	NaN	ZC3H4	Zinc finger CCCH domain-containing protein 4	MULTI-MSMS	04307_BA7_P048410_S00_I00_U01_R1_TMT10	1	ARH77	3	1157.24	3468.7	NaN	47.968	5.8308e-05	1	19433	19433	NaN	NaN	37690000	6526.11	3526.44	12203.6	3932.26	5910.41	7052.95	0	3866.7	2530.67	4813.83	6637.14	6122.52	3292.06	11950.7	4029.06	6247.33	6890.35	0	4151.43	2606.39	4668.59	6276.69	1	1	1
AAKPGPAEAPSPTASPSGDASPPATAPYDPR	31	Phospho (STY)	_AAKPGPAEAPpSPTASPSGDASPPATAPYDPR_	1	Q9UPT8	NaN	ZC3H4	Zinc finger CCCH domain-containing protein 4	MSMS	04307_BB4_P048408_S00_I00_U02_R1_TMT11	2	AMO-1	3	1157.24	3468.7	NaN	46.384	5.8308e-05	1	19782	19782	NaN	NaN	0	6774.89	9072.06	7244.02	12690.6	8736.38	15105	5837.65	10088	7808.94	12669.7	12075.1	6315.46	8478.72	7386.98	12725.9	8742.8	15060.7	6140.38	10653.3	8025.8	12283.8	11527.2	1	1	1
AAKPGPAEAPSPTASPSGDASPPATAPYDPR	31	Phospho (STY)	_AAKPGPAEAPpSPTASPSGDASPPATAPYDPR_	1	Q9UPT8	NaN	ZC3H4	Zinc finger CCCH domain-containing protein 4	MSMS	04307_BB7_P048410_S00_I00_U02_R1_TMT10	2	ARH77	3	1157.24	3468.7	NaN	47.323	5.8308e-05	1	21859	21859	NaN	NaN	0	20290.9	11621.7	26660.3	32412.5	17059	29738.9	3356.28	19015.2	13482.8	12088.9	16528.9	18951.9	10922	26623.2	31555.5	17627.5	30090.7	4445.45	19797.9	13394.1	12107.5	15872.9	1	1	1
AAKPGPAEAPSPTASPSGDASPPATAPYDPR	31	Phospho (STY)	_AAKPGPAEAPpSPTASPSGDASPPATAPYDPR_	1	Q9UPT8	NaN	ZC3H4	Zinc finger CCCH domain-containing protein 4	MSMS	04307_BB7_P048410_S00_I00_U02_R1_TMT10	2	ARH77	3	1157.24	3468.7	NaN	47.213	0.00071224	1	21807	21807	NaN	NaN	0	15417.5	6610.67	21812.8	20392.4	10704.3	13416.3	2809.15	11629.1	10926.3	14398.9	17717.3	14411.7	6219.98	21647.1	19724.9	11386.7	13999.5	3522.52	12055.3	11027.4	13967	16895.5	1	1	1
AAKPGPAEAPSPTASPSGDASPPATAPYDPR	31	Phospho (STY)	_AAKPGPAEAPpSPTASPSGDASPPATAPYDPR_	1	Q9UPT8	Q9UPT8	ZC3H4	Zinc finger CCCH domain-containing protein 4	MULTI-MSMS	04307_BD4_P048408_S00_I00_U04_R1_TMT11	4	AMO-1	3	1157.24	3468.7	152100	46.174	5.8308e-05	1	19408	19408	54.011	42.158	30913000	9809.01	9682.11	7318.62	14355.3	9775.27	7211.66	7014.09	5239.82	11301.5	10178	14115.8	9120.19	9051.91	7701	14207.3	9746.91	7711.77	7401.07	5606.1	11421.2	9750	13548.3	1	1	1
AAKPGPAEAPSPTASPSGDASPPATAPYDPR	31	Phospho (STY)	_AAKPGPAEAPpSPTASPSGDASPPATAPYDPR_	1	Q9UPT8	Q9UPT8	ZC3H4	Zinc finger CCCH domain-containing protein 4	MULTI-MSMS	04307_BD7_P048410_S00_I00_U04_R1_TMT10	4	ARH77	3	1157.24	3468.7	152100	46.835	1.8056e-05	2	20252;20235	20252	62.942	54.061	83176000	18935.9	8974.75	26847.2	21301.3	14816.4	19802.6	3647.05	18340.6	10407.2	15152.2	15104.7	17701	8420.48	26663.3	20836.4	15552.2	20147.1	4501.19	18712.4	10476.7	14949.3	14440.8	2	2	2
AAKPGPAEAPSPTASPSGDASPPATAPYDPR	31	Phospho (STY)	_AAKPGPAEAPpSPTASPSGDASPPATAPYDPR_	1	Q9UPT8	NaN	ZC3H4	Zinc finger CCCH domain-containing protein 4	MULTI-MSMS	04307_BE8_P048411_S00_I00_U01_R1_TMT10	1	L363	3	1157.24	3468.7	NaN	47.209	5.8308e-05	1	19260	19260	NaN	NaN	42950000	1565.97	3506.43	2617.93	1640.53	2763.36	3215.68	1839.08	2095.9	3019.06	3132.43	4621.33	1466.81	3264.89	2597.2	1828.73	2784.99	3139.63	1952.8	2232.53	3082.78	3020.61	4412.64	1	1	1
AAKPGPAEAPSPTASPSGDASPPATAPYDPR	31	Phospho (STY)	_AAKPGPAEAPpSPTASPSGDASPPATAPYDPR_	1	Q9UPT8	NaN	ZC3H4	Zinc finger CCCH domain-containing protein 4	MSMS	04307_BF5_P048409_S00_I00_U02_R1_TMT10	2	RPMI8226	3	1157.24	3468.7	NaN	46.688	5.8308e-05	1	21794	21794	NaN	NaN	0	0	13139.9	19695.4	23856.5	23390.2	34206.8	46938.3	58038.9	32058	19343.4	35662.6	0	12301	18671	23733	24212.7	34596.1	45945.9	56798.9	33409.6	20510.8	34346.9	0	1	1
AAKPGPAEAPSPTASPSGDASPPATAPYDPR	31	Phospho (STY)	_AAKPGPAEAPpSPTASPSGDASPPATAPYDPR_	1	Q9UPT8	Q9UPT8	ZC3H4	Zinc finger CCCH domain-containing protein 4	MULTI-MSMS	04307_BH5_P048409_S00_I00_U04_R1_TMT10	4	RPMI8226	3	1157.24	3468.69	152100	46.667	2.0386e-05	2	20034;20021	20034	58.49	49.726	133296000	5833.59	16389.2	22182.1	11309	27998.5	23394.8	25825.5	28767.5	28893.1	15313.8	17597.1	5498.89	15273.9	21502.5	12074.9	28135.4	23106.7	26428.2	28677.4	28821.3	15530.2	17387.8	1	2	2
AAKPGPAEAPSPTASPSGDASPPATAPYDPR	31	Phospho (STY)	_AAKPGPAEAPpSPTASPSGDASPPATAPYDPR_	1	Q9UPT8	NaN	ZC3H4	Zinc finger CCCH domain-containing protein 4	MULTI-MSMS	04307_BH8_P048411_S00_I00_U04_R1_TMT10	4	L363	3	1157.24	3468.7	NaN	46.575	5.8308e-05	1	19942	19942	NaN	NaN	27497000	3463.97	4720.77	2475.47	4131.26	4334.76	6472.76	5700.53	4117.55	4132	8282.84	10050.1	3219.91	4402.78	2630.28	4290.77	4340.67	6368.56	5665.72	4458.11	4504.21	7928.47	9514.41	1	1	1
AAKPGPAEAPSPTASPSGDASPPATAPYDPR	31	Phospho (STY)	_AAKPGPAEAPpSPTASPSGDASPPATAPYDPR_	1	Q9UPT8	NaN	ZC3H4	Zinc finger CCCH domain-containing protein 4	MULTI-MSMS	04307_BH8_P048411_S00_I00_U04_R1_TMT10	4	L363	3	1157.24	3468.7	NaN	46.526	0.00071224	1	19917	19917	NaN	NaN	27497000	3227.68	4202.52	4180.79	2724.61	4003.85	5424.48	5351.79	3768.71	4509.94	6354.08	5674.54	3014.24	3915.88	4197.04	2923.94	4126.22	5298.8	5335.71	4016.32	4671.03	6107.36	5445.3	1	1	1
AALADDFDTPR	11	Unmodified	_AALADDFDTPR_	0	Q9HA77	Q9HA77	CARS2	Probable cysteine--tRNA ligase, mitochondrial	MULTI-MSMS	04307_BA5_P048408_S00_I00_U09_R1_TMT11	9	AMO-1	2	710.867	1419.72	192160	55	0.0015064	1	23620	23620	94.692	80.025	5590100	13716	23065.8	15461.9	16427.4	13857.4	17870.3	5453.08	5644.79	5227.67	13012.4	11048.7	12791.8	21498	15643.5	17247.9	14012.5	17763.8	5968.05	6654.96	5556.42	12421.8	10482.8	1	1	1
AALADDFDTPR	11	Unmodified	_AALADDFDTPR_	0	Q9HA77	Q9HA77	CARS2	Probable cysteine--tRNA ligase, mitochondrial	MULTI-MSMS	04307_BA8_P048410_S00_I00_U09_R1_TMT10	9	ARH77	2	710.868	1419.72	192160	55.005	1.0647e-05	1	23617	23617	132.01	105.5	6047500	50545.6	21518.5	88802.4	80104.3	61597.9	88919.9	84869.3	68699.4	94668.7	58143.5	57222.7	47377.1	20298.1	87454.2	77707.2	65027.4	89201.2	85250.7	70942.8	94427.5	57295.4	56566.1	1	1	1
AALADDFDTPR	11	Unmodified	_AALADDFDTPR_	0	Q9HA77	Q9HA77	CARS2	Probable cysteine--tRNA ligase, mitochondrial	MULTI-MSMS	04307_BD6_P048409_S00_I00_U08_R1_TMT10	8	RPMI8226	2	710.867	1419.72	192160	54.926	1.2166e-05	1	24998	24998	156.35	129.9	9775900	26793.3	36125.5	51165.7	18153.1	42338	31283.6	42857.5	35171.7	49355.7	38773.5	57493	25144.2	33641.7	50308.2	19982.8	43708.2	31011.1	43686.7	35810.5	50250.9	37706.1	55293.7	1	1	1
AALADDFDTPR	11	Unmodified	_AALADDFDTPR_	0	Q9HA77	Q9HA77	CARS2	Probable cysteine--tRNA ligase, mitochondrial	MULTI-MSMS	04307_BD9_P048411_S00_I00_U08_R1_TMT10	8	L363	2	710.867	1419.72	192160	54.749	1.0647e-05	1	24447	24447	132.01	109.48	19182000	83871.9	75150.9	104129	62765.5	42691.6	57311.3	59006.4	61637	111027	35588	53708.4	78292	70077.5	103999	64820.4	47652.7	58569.5	60701.1	61921.3	108447	35875.9	53838.1	1	1	1
AALADDFDTPR	11	Unmodified	_AALADDFDTPR_	0	Q9HA77	Q9HA77	CARS2	Probable cysteine--tRNA ligase, mitochondrial	MULTI-MSMS	04307_BE6_P048409_S00_I00_U09_R1_TMT10	9	RPMI8226	2	710.867	1419.72	192160	55.084	2.4144e-05	1	24493	24493	125.48	105.69	11153000	25305.1	44424.2	50553.9	24402.8	43302.5	38085.7	46709.9	64703.5	41561.8	49933.1	44156.5	23764.3	41377.6	49638.8	26511	44668.6	38388	47076.5	64166	42613.9	49439.9	42590.3	1	1	1
AALADDFDTPR	11	Unmodified	_AALADDFDTPR_	0	Q9HA77	Q9HA77	CARS2	Probable cysteine--tRNA ligase, mitochondrial	MULTI-MSMS	04307_BE9_P048411_S00_I00_U09_R1_TMT10	9	L363	2	710.866	1419.72	192160	55.209	0.0012869	1	23737	23737	98.249	77.347	3149500	13006.4	16202.4	14842.8	22290.5	10761.2	26229	16129.2	11928.8	19146.7	11131	11169	12131.3	15141.4	14969.4	22367	11352.4	26042	16189	12943.1	19036.8	10879.3	11063.3	1	1	1
AALAPAKESPR	11	Phospho (STY)	_AALAPAKEpSPR_	1	Q13428-3;Q13428;Q13428-4;Q13428-8;Q13428-2;Q13428-5;Q13428-7;Q13428-6	Q13428-3;Q13428-7	TCOF1	Treacle protein	MULTI-MSMS	04307_BA4_P048408_S00_I00_U01_R1_TMT11	1	AMO-1	3	550.311	1647.91	384310	38.288	0.01559	1	15615	15615	52.576	34.712	21943000	40364.9	37812.7	46631.4	53525.7	55459.3	61269.4	57664	54998.3	82172.2	53166.4	60344.2	37653.5	35342	47294.8	53606.7	56057.2	61532.2	59201.8	56452.3	81682	51966.5	59001.3	1	1	1
AALAPAKESPR	11	Phospho (STY)	_AALAPAKEpSPR_	1	Q13428-3;Q13428;Q13428-4;Q13428-8;Q13428-2;Q13428-5;Q13428-7;Q13428-6	Q13428-3;Q13428-7	TCOF1	Treacle protein	MULTI-MSMS	04307_BA6_P048409_S00_I00_U05_R1_TMT10	5	RPMI8226	3	550.311	1647.91	384310	38.873	0.017231	1	16212	16212	51.211	30.341	9308600	19713.6	18944.2	27199.9	23587	48419.6	49349.3	25148.8	44453.1	48004.7	37925.7	57904.9	18422.4	17694.3	27521.5	24116.5	47489.6	48360.1	27473.2	45466.6	48229.5	37306.4	55632.5	1	1	1
AALAPAKESPR	11	Phospho (STY)	_AALAPAKEpSPR_	1	Q13428-3;Q13428;Q13428-4;Q13428-8;Q13428-2;Q13428-5;Q13428-7;Q13428-6	Q13428-3;Q13428-7	TCOF1	Treacle protein	MULTI-MSMS	04307_BA7_P048410_S00_I00_U01_R1_TMT10	1	ARH77	3	550.311	1647.91	NaN	40.275	0.0037933	1	15925	15925	NaN	NaN	7435600	5902.73	13667.7	21609.5	12680.6	13533.3	26978.8	21228.6	10524.7	17000.8	15084.3	21156.7	5616.5	12749.7	20776.2	13218	14478.9	26115.2	21013.8	11787.5	17645	14529.6	20308.3	1	1	1
AALAPAKESPR	11	Phospho (STY)	_AALAPAKEpSPR_	1	Q13428-3;Q13428;Q13428-4;Q13428-8;Q13428-2;Q13428-5;Q13428-7;Q13428-6	NaN	TCOF1	Treacle protein	MSMS	04307_BA9_P048411_S00_I00_U05_R1_TMT10	5	L363	3	550.311	1647.91	NaN	39.262	0.027533	1	16290	16290	NaN	NaN	0	24508.6	22614.8	16334.3	35423.6	28258.3	39342.1	31550.2	20317.9	31884.9	20726.1	38276.1	22773	21149.9	17476.2	35289	28167.6	39239	31867.1	21802.7	32676.7	20252	36779.1	1	1	1
AALAPAKESPR	11	Phospho (STY)	_AALAPAKEpSPR_	1	Q13428-3;Q13428;Q13428-4;Q13428-8;Q13428-2;Q13428-5;Q13428-7;Q13428-6	Q13428-3;Q13428-7	TCOF1	Treacle protein	MULTI-MSMS	04307_BB5_P048408_S00_I00_U10_R1_TMT11	10	AMO-1	3	550.311	1647.91	384310	38.511	0.00085717	1	15593	15593	85.457	58.359	1749800000	187452	415176	487082	893650	662216	691535	362783	319720	549773	426099	612959	176878	389192	477425	874804	656943	705595	389882	350070	553655	411824	590304	1	1	1
AALAPAKESPR	11	Phospho (STY)	_AALAPAKEpSPR_	1	Q13428-3;Q13428;Q13428-4;Q13428-8;Q13428-2;Q13428-5;Q13428-7;Q13428-6	Q13428-3;Q13428-7	TCOF1	Treacle protein	MULTI-MSMS	04307_BB6_P048409_S00_I00_U06_R1_TMT10	6	RPMI8226	3	550.312	1647.91	384310	39.195	0.014174	1	16294	16294	53.754	37.529	10121000	28430.8	30069.4	53973.2	29614.2	72516.7	94641.5	53148	69100.8	72061.1	69551.1	94490.3	26678.5	28056.2	53471.5	31209.2	72315.1	91418.4	55567.5	71973.4	73372.5	67997.9	90450.1	1	1	1
AALAPAKESPR	11	Phospho (STY)	_AALAPAKEpSPR_	1	Q13428-3;Q13428;Q13428-4;Q13428-8;Q13428-2;Q13428-5;Q13428-7;Q13428-6	Q13428-3;Q13428-7	TCOF1	Treacle protein	MULTI-MSMS	04307_BB8_P048410_S00_I00_U10_R1_TMT10	10	ARH77	3	550.311	1647.91	384310	39.345	0.0011198	2	16427;17187	16427	83.499	67.609	1471640000	155214	426444	625571	339173	324260	608473	397710	189190	274652	291359	424810	148115	397592	599315	356161	350657	591194	395990	219245	290709	280721	405355	2	2	2
AALAPAKESPR	11	Phospho (STY)	_AALAPAKEpSPR_	1	Q13428-3;Q13428;Q13428-4;Q13428-8;Q13428-2;Q13428-5;Q13428-7;Q13428-6	Q13428-3;Q13428-7	TCOF1	Treacle protein	MULTI-MSMS	04307_BC5_P048408_S00_I00_U11_R1_TMT11	11	AMO-1	3	550.311	1647.91	384310	38.733	0.016612	1	15709	15709	51.726	30.856	150430000	109034	290088	374085	530133	474264	503437	352960	228282	361866	340039	463412	103560	271580	363540	523434	474358	506144	364938	251537	371778	327932	444040	1	1	1
AALAPAKESPR	11	Phospho (STY)	_AALAPAKEpSPR_	1	Q13428-3;Q13428;Q13428-4;Q13428-8;Q13428-2;Q13428-5;Q13428-7;Q13428-6	NaN	TCOF1	Treacle protein	MSMS	04307_BC6_P048409_S00_I00_U07_R1_TMT10	7	RPMI8226	3	550.311	1647.91	NaN	39.183	0.027533	1	16313	16313	NaN	NaN	0	43487.7	22946.3	55832.4	36188.8	86677.5	83996.1	89796	90007	91664.1	81673.6	120962	40608.2	21460.9	56543.6	36692.2	86571	82391	91054	91326.5	94327.9	80214.8	115925	1	1	1
AALAPAKESPR	11	Phospho (STY)	_AALAPAKEpSPR_	1	Q13428-3;Q13428;Q13428-4;Q13428-8;Q13428-2;Q13428-5;Q13428-7;Q13428-6	Q13428-3;Q13428-7	TCOF1	Treacle protein	MULTI-MSMS	04307_BC8_P048410_S00_I00_U11_R1_TMT10	11	ARH77	3	550.311	1647.91	384310	39.501	0.00085717	1	16279	16279	85.457	58.343	209650000	57886.6	80625.4	206757	63365.4	88284.6	122161	108532	40418.8	89914.9	59504.4	144472	55041.1	75167.6	198314	66732.9	97685.3	118455	108527	46327.9	94432.5	57405.1	137797	1	1	1
AALAPAKESPR	11	Phospho (STY)	_AALAPAKEpSPR_	1	Q13428-3;Q13428;Q13428-4;Q13428-8;Q13428-2;Q13428-5;Q13428-7;Q13428-6	NaN	TCOF1	Treacle protein	MULTI-MSMS	04307_BD4_P048408_S00_I00_U04_R1_TMT11	4	AMO-1	3	550.311	1647.91	NaN	38.557	0.027533	1	15669	15669	NaN	NaN	4728800	22598.6	44002.6	50540.3	86261.4	75918.2	86461.3	47719	30966.6	60119.8	54405	67009.5	21262.7	41217.1	49877.8	85013	75146.6	86445.7	50311	35370.3	60898.4	52136.8	64457.8	1	1	1
AALAPAKESPR	11	Phospho (STY)	_AALAPAKEpSPR_	1	Q13428-3;Q13428;Q13428-4;Q13428-8;Q13428-2;Q13428-5;Q13428-7;Q13428-6	NaN	TCOF1	Treacle protein	MULTI-MSMS	04307_BD5_P048408_S00_I00_U12_R1_TMT11	12	AMO-1	3	550.311	1647.91	NaN	38.693	0.016612	1	15851	15851	NaN	NaN	45015000	30397.7	172652	144236	231486	173940	189507	116445	94028.6	165180	132026	158009	29169.4	161322	139163	231357	174073	192677	122766	102387	165650	127547	152958	1	1	1
AALAPAKESPR	11	Phospho (STY)	_AALAPAKEpSPR_	1	Q13428-3;Q13428;Q13428-4;Q13428-8;Q13428-2;Q13428-5;Q13428-7;Q13428-6	Q13428-3;Q13428-7	TCOF1	Treacle protein	MULTI-MSMS	04307_BD6_P048409_S00_I00_U08_R1_TMT10	8	RPMI8226	3	550.311	1647.91	384310	39.391	0.0028418	1	16567	16567	73.927	56.063	13950000	0	0	0	0	0	0	0	0	0	0	0	0	0	0	0	0	0	0	0	0	0	0	0	0	0
AALAPAKESPR	11	Phospho (STY)	_AALAPAKEpSPR_	1	Q13428-3;Q13428;Q13428-4;Q13428-8;Q13428-2;Q13428-5;Q13428-7;Q13428-6	Q13428-3;Q13428-7	TCOF1	Treacle protein	MULTI-MSMS	04307_BD8_P048410_S00_I00_U12_R1_TMT10	12	ARH77	3	550.311	1647.91	384310	39.697	0.0077613	1	16321	16321	62.924	44.144	12098000	19487.4	37306.5	64726.1	29890.1	40279.2	57925.9	46588.1	24434.9	29857.9	36218.7	46435.5	18493.1	34783.2	62363.5	31431.9	42701.1	56277.5	46433.1	27140.5	31759.5	34934.1	44322.6	1	1	1
AALAPAKESPR	11	Phospho (STY)	_AALAPAKEpSPR_	1	Q13428-3;Q13428;Q13428-4;Q13428-8;Q13428-2;Q13428-5;Q13428-7;Q13428-6	Q13428-3;Q13428-7	TCOF1	Treacle protein	MULTI-MSMS	04307_BD9_P048411_S00_I00_U08_R1_TMT10	8	L363	3	550.312	1647.91	384310	39.335	0.0019209	1	16503	16503	77.527	50.412	11843000	42814.5	33955.4	21897.7	46999.6	35229.6	54724.5	43995	22137.3	38094.6	30428.8	51185.8	39733	31732.8	24146	47137.7	35326.6	54303.1	44016.3	24641.7	39529.6	29385.5	49031.1	1	1	1
AALAPAKESPR	11	Phospho (STY)	_AALAPAKEpSPR_	1	Q13428-3;Q13428;Q13428-4;Q13428-8;Q13428-2;Q13428-5;Q13428-7;Q13428-6	Q13428-3;Q13428-7	TCOF1	Treacle protein	MULTI-MSMS	04307_BE4_P048408_S00_I00_U05_R1_TMT11	5	AMO-1	3	550.312	1647.91	384310	38.594	0.0083064	1	15632	15632	62.042	43.262	11244000	29828.6	72253.9	72712.6	136278	109416	123227	71100.4	52338.6	89813.6	76204.7	101225	28110.2	67659.9	71558.7	134300	108355	124212	74776.7	58049.2	91008.4	73470.5	97451.1	1	1	1
AALAPAKESPR	11	Phospho (STY)	_AALAPAKEpSPR_	1	Q13428-3;Q13428;Q13428-4;Q13428-8;Q13428-2;Q13428-5;Q13428-7;Q13428-6	NaN	TCOF1	Treacle protein	MULTI-MSMS	04307_BE5_P048409_S00_I00_U01_R1_TMT10	1	RPMI8226	3	550.311	1647.91	NaN	39.315	0.027533	1	15859	15859	NaN	NaN	5276600	21822.2	27475.6	41412	32758.8	51967.1	52851.9	30378.9	43410.5	51585.5	45110.5	61305	20477.1	25657.4	40976.2	33342.9	51794.4	52160.9	32642.2	44895	51937.8	44045.1	58924.8	1	1	1
AALAPAKESPR	11	Phospho (STY)	_AALAPAKEpSPR_	1	Q13428-3;Q13428;Q13428-4;Q13428-8;Q13428-2;Q13428-5;Q13428-7;Q13428-6	NaN	TCOF1	Treacle protein	MSMS	04307_BE7_P048410_S00_I00_U05_R1_TMT10	5	ARH77	3	550.311	1647.91	NaN	39.09	0.027533	1	16363	16363	NaN	NaN	0	16726	41451.1	53999	32356.7	40470.3	61635.1	35731.3	27173.4	21974.9	33972.7	44176.8	15861	38644.3	52159.7	34085	41956.8	59941.5	36083.8	29841	23828.8	32943	41950.3	1	1	1
AALAPAKESPR	11	Phospho (STY)	_AALAPAKEpSPR_	1	Q13428-3;Q13428;Q13428-4;Q13428-8;Q13428-2;Q13428-5;Q13428-7;Q13428-6	Q13428-3;Q13428-7	TCOF1	Treacle protein	MULTI-MSMS	04307_BF4_P048408_S00_I00_U06_R1_TMT11	6	AMO-1	3	550.311	1647.91	384310	38.574	0.0013888	1	15615	15615	81.494	65.603	18278000	27435.9	56422.9	72949.7	133754	93885.2	113427	63418	50200.2	87412	69459.1	104801	25900.6	52937.7	71380.9	130677	93674.7	114892	66735.2	55304.5	88567.5	67133	100706	1	1	1
AALAPAKESPR	11	Phospho (STY)	_AALAPAKEpSPR_	1	Q13428-3;Q13428;Q13428-4;Q13428-8;Q13428-2;Q13428-5;Q13428-7;Q13428-6	Q13428-3;Q13428-7	TCOF1	Treacle protein	MULTI-MSMS	04307_BF6_P048409_S00_I00_U10_R1_TMT10	10	RPMI8226	3	550.311	1647.91	384310	40.857	0.00073304	2	17285;16442	17285	95.631	75.535	1826040000	218966	231805	337702	237218	510789	572639	322336	521854	441631	458089	663137	204890	216319	338476	246595	505488	559049	340869	533743	452781	450608	633475	2	2	2
AALAPAKESPR	11	Phospho (STY)	_AALAPAKEpSPR_	1	Q13428-3;Q13428;Q13428-4;Q13428-8;Q13428-2;Q13428-5;Q13428-7;Q13428-6	NaN	TCOF1	Treacle protein	MSMS	04307_BF7_P048410_S00_I00_U06_R1_TMT10	6	ARH77	3	550.311	1647.91	NaN	39.725	0.027533	1	16509	16509	NaN	NaN	0	15638.5	34734.8	58397.9	25720	29779.9	62148.3	40147.8	19378.9	26680.4	28132.3	45368.4	14888.7	32377.6	56027.1	27415.7	32352.6	59834.4	39786.5	22396.5	28466.2	27151	43220.2	1	1	1
AALAPAKESPR	11	Phospho (STY)	_AALAPAKEpSPR_	1	Q13428-3;Q13428;Q13428-4;Q13428-8;Q13428-2;Q13428-5;Q13428-7;Q13428-6	Q13428-3;Q13428-7	TCOF1	Treacle protein	MULTI-MSMS	04307_BF9_P048411_S00_I00_U10_R1_TMT10	10	L363	3	550.311	1647.91	384310	39.412	0.0016608	1	16241	16241	79.466	63.576	108530000	104964	123796	43583.1	213509	95854.6	226350	115337	93058.9	85489.2	129047	111518	97334.6	115850	49915.3	211654	95039.8	225819	115119	103412	89305.3	124717	106907	1	1	1
AALAPAKESPR	11	Phospho (STY)	_AALAPAKEpSPR_	1	Q13428-3;Q13428;Q13428-4;Q13428-8;Q13428-2;Q13428-5;Q13428-7;Q13428-6	Q13428-3;Q13428-7	TCOF1	Treacle protein	MULTI-MSMS	04307_BG4_P048408_S00_I00_U07_R1_TMT11	7	AMO-1	3	550.311	1647.91	384310	38.623	0.0007771	1	15733	15733	89.629	62.515	20086000	42938	110209	114023	198190	150163	173449	95204.1	72303.7	127300	105915	148744	40534	103165	111623	195590	149509	175198	100541	80384.1	128956	102194	143041	1	1	1
AALAPAKESPR	11	Phospho (STY)	_AALAPAKEpSPR_	1	Q13428-3;Q13428;Q13428-4;Q13428-8;Q13428-2;Q13428-5;Q13428-7;Q13428-6	Q13428-3;Q13428-7	TCOF1	Treacle protein	MULTI-MSMS	04307_BG6_P048409_S00_I00_U11_R1_TMT10	11	RPMI8226	3	550.312	1647.91	384310	39.444	0.00078852	1	16340	16340	88.075	72.184	144560000	108842	76350.3	203268	86288	284576	223698	166034	170861	258310	171725	408026	102109	71280.1	201674	89365.1	282198	217253	177682	177390	264636	167900	389323	1	1	1
AALAPAKESPR	11	Phospho (STY)	_AALAPAKEpSPR_	1	Q13428-3;Q13428;Q13428-4;Q13428-8;Q13428-2;Q13428-5;Q13428-7;Q13428-6	Q13428-3;Q13428-7	TCOF1	Treacle protein	MULTI-MSMS	04307_BG9_P048411_S00_I00_U11_R1_TMT10	11	L363	3	550.311	1647.91	384300	39.082	0.0016608	1	16047	16047	79.466	63.576	826360000	125826	79712.9	55055.1	131486	102544	132112	145620	53760.7	113548	91229	144274	116701	74574.2	62281.5	130480	102742	132214	144556	60314.3	118138	87672.4	138332	1	1	1
AALAPAKESPR	11	Phospho (STY)	_AALAPAKEpSPR_	1	Q13428-3;Q13428;Q13428-4;Q13428-8;Q13428-2;Q13428-5;Q13428-7;Q13428-6	Q13428-3;Q13428-7	TCOF1	Treacle protein	MULTI-MSMS	04307_BH4_P048408_S00_I00_U08_R1_TMT11	8	AMO-1	3	550.311	1647.91	384310	38.642	0.0021701	1	16020	16020	75.669	57.805	24393000	50230.9	117363	138767	284752	208573	235227	130527	105722	179446	147697	196276	47458.7	110138	136054	277914	206433	238755	138142	116323	181102	142497	188929	1	1	1
AALAPAKESPR	11	Phospho (STY)	_AALAPAKEpSPR_	1	Q13428-3;Q13428;Q13428-4;Q13428-8;Q13428-2;Q13428-5;Q13428-7;Q13428-6	NaN	TCOF1	Treacle protein	MSMS	04307_BH6_P048409_S00_I00_U12_R1_TMT10	12	RPMI8226	3	550.311	1647.91	NaN	39.801	0.027533	1	16534	16534	NaN	NaN	0	38414.1	44632.8	77449.4	60681.6	136041	118737	68409.1	105442	114590	105561	176392	36080.3	41707.2	76996.8	61631.5	133434	116566	74450.3	108400	116986	103227	168405	1	1	1
AALAPAKESPR	11	Phospho (STY)	_AALAPAKEpSPR_	1	Q13428-3;Q13428;Q13428-4;Q13428-8;Q13428-2;Q13428-5;Q13428-7;Q13428-6	NaN	TCOF1	Treacle protein	MULTI-MSMS	04307_BH7_P048410_S00_I00_U08_R1_TMT10	8	ARH77	3	550.311	1647.91	NaN	39.441	0.027533	1	16316	16316	NaN	NaN	7104900	19491.6	56540	86845	34459.4	33873	71866.7	47384.8	29218.2	38991.8	34265	59040.2	18661.9	52675.2	82888.2	37268.2	38079.6	69634.9	47130.2	32326	40823.7	33301	56388.4	1	1	1
AALAPAKESPR	11	Phospho (STY)	_AALAPAKEpSPR_	1	Q13428-3;Q13428;Q13428-4;Q13428-8;Q13428-2;Q13428-5;Q13428-7;Q13428-6	Q13428-3;Q13428-7	TCOF1	Treacle protein	MULTI-MSMS	04307_BH9_P048411_S00_I00_U12_R1_TMT10	12	L363	3	550.311	1647.91	384310	39.841	0.0037933	3	16340;16426;8904	16340	71.548	52.768	44194220	226072	155370	108768	262134	201055	272514	240320	109958	236803	192980	274070	209750	145376	121317	260015	200357	272142	241799	123682	242547	185232	263637	3	3	3
AALAPAKESPRK	12	Phospho (STY)	_AALAPAKEpSPRK_	2	Q13428-3;Q13428;Q13428-4;Q13428-8;Q13428-2;Q13428-5;Q13428-7;Q13428-6	Q13428-3;Q13428-7	TCOF1	Treacle protein	MULTI-MSMS	04307_BC4_P048408_S00_I00_U03_R1_TMT11	3	AMO-1	4	502.3	2005.17	520150	37.909	0.011722	1	15274	15274	58.32	37.069	28638000	20747.2	21410.5	20982.2	80481.5	113361	90062.2	21761.3	10571	61147.4	41155.7	98152.2	19331.3	20199.1	22714.8	78069.1	107664	88980.8	28132.4	16070.6	61938.2	38987.5	93619.9	1	1	1
AALAPAKESPRK	12	Phospho (STY)	_AALAPAKEpSPRK_	2	Q13428-3;Q13428;Q13428-4;Q13428-8;Q13428-2;Q13428-5;Q13428-7;Q13428-6	Q13428-3;Q13428-7	TCOF1	Treacle protein	MULTI-MSMS	04307_BC7_P048410_S00_I00_U03_R1_TMT10	3	ARH77	4	502.3	2005.17	520150	40.739	0.0059842	1	17985	17985	66.533	46.694	16403000	39159.4	63371.3	94261	75772.1	72720.9	100540	28028.9	37291.5	42843.2	40581.1	78136	36894.5	59178.5	91834.3	76787.5	74314.7	99037.7	31261.5	41647.6	44322.9	39550.2	74331.7	1	1	1
AALAPAKESPRK	12	Phospho (STY)	_AALAPAKEpSPRK_	2	Q13428-3;Q13428;Q13428-4;Q13428-8;Q13428-2;Q13428-5;Q13428-7;Q13428-6	Q13428-3;Q13428-7	TCOF1	Treacle protein	MULTI-MSMS	04307_BG5_P048409_S00_I00_U03_R2_TMT10	3	RPMI8226	4	502.301	2005.17	520150	40.918	0.0053245	1	17224	17224	68.034	46.783	6126600	2751.13	24419.2	51655.6	11268.4	23824.5	36238.9	44120.9	47851.5	71853	58517.4	157673	2927.77	22736.6	48683.4	12795.4	26483.4	35480.8	44609.9	48548.8	75253.2	56634.4	149408	1	1	1
AALAPAKESPRK	12	Phospho (STY)	_AALAPAKEpSPRK_	2	Q13428-3;Q13428;Q13428-4;Q13428-8;Q13428-2;Q13428-5;Q13428-7;Q13428-6	NaN	TCOF1	Treacle protein	MULTI-MSMS	04307_BG8_P048411_S00_I00_U03_R1_TMT10	3	L363	4	502.3	2005.17	NaN	39.82	0.011722	1	17108	17108	NaN	NaN	22673000	32047.1	44377.1	22306.2	20644.7	49171.9	63975.9	30749.9	30850.7	37275.3	27521.4	75629.9	29784.7	41319.8	23906	23380.8	48036.5	61479.2	32386.8	33219.9	39140.3	27051.3	71806.5	1	1	1
AALDEAQGVGLDSTGYYDQEIYGGSDSR	28	Unmodified	_AALDEAQGVGLDSTGYYDQEIYGGSDSR_	0	O75533;O75533-2	O75533	SF3B1	Splicing factor 3B subunit 1	MULTI-MSMS	04307_BD5_P048408_S00_I00_U12_R1_TMT11	12	AMO-1	3	1056.16	3165.46	77964	66.797	5.8425e-40	1	29723	29723	142.65	131.82	51650000	18473	28279.2	28305.6	21078.6	17875.7	16877.6	20574.1	16791.6	15459.3	16797.8	13930.8	17284.1	26360.6	28030.2	21948.2	18922.5	17377.7	20582.4	17150.7	15893.2	16426.8	13515.6	1	1	1
AALDEAQGVGLDSTGYYDQEIYGGSDSR	28	Unmodified	_AALDEAQGVGLDSTGYYDQEIYGGSDSR_	0	O75533;O75533-2	O75533	SF3B1	Splicing factor 3B subunit 1	MULTI-MSMS	04307_BD8_P048410_S00_I00_U12_R1_TMT10	12	ARH77	3	1056.16	3165.45	77963	66.9	1.7757e-21	1	29444	29444	123.36	109.05	42302000	0	0	0	0	0	0	0	0	0	0	0	0	0	0	0	0	0	0	0	0	0	0	0	0	0
AALDEAQGVGLDSTGYYDQEIYGGSDSR	28	Unmodified	_AALDEAQGVGLDSTGYYDQEIYGGSDSR_	0	O75533;O75533-2	NaN	SF3B1	Splicing factor 3B subunit 1	MSMS	04307_BH6_P048409_S00_I00_U12_R1_TMT10	12	RPMI8226	3	1056.16	3165.45	NaN	67.169	1.0642e-09	1	30703	30703	NaN	NaN	0	33698.2	43056	58361.1	17315.8	36121.7	36406	39606.4	42268.2	41209.2	41919.8	44172.3	31579.5	40079.6	57450.3	19766	38258.1	35884	40075.7	42829.9	41975.1	40954.8	42564.6	1	1	1
AALDEAQGVGLDSTGYYDQEIYGGSDSR	28	Unmodified	_AALDEAQGVGLDSTGYYDQEIYGGSDSR_	0	O75533;O75533-2	O75533	SF3B1	Splicing factor 3B subunit 1	MULTI-MSMS	04307_BH9_P048411_S00_I00_U12_R1_TMT10	12	L363	3	1056.16	3165.45	77962	66.788	1.0642e-09	1	29065	29065	102.57	94.28	21402000	37160.2	24496.6	35816.3	38423.5	35656	47963.8	31756.9	20156.3	52319.8	32689.8	44479	34611	22910	36695.2	38353.9	36260.3	47440.6	33095.7	22482	52026.4	31452.1	43253.1	1	1	1
AALDGGVASAASPESKPSPGTK	22	Phospho (STY)	_AALDGGVApSAASPESKPSPGTK_	1	Q9Y4K1	Q9Y4K1	AIM1	Absent in melanoma 1 protein	MULTI-MSMS	04307_BA7_P048410_S00_I00_U01_R1_TMT10	1	ARH77	3	922.494	2764.46	330520	49.955	0.00023891	1	20353	20353	69.619	57.653	18669000	97346.2	49530.2	138610	61335.2	38763.9	80441.2	3445.44	0	0	28334	13939	91002.2	46261.1	137101	62018.3	44677.5	78561.2	5211.28	3126.92	0	26447.6	12978.1	1	1	1
AALEEANGEIEK	12	Unmodified	_AALEEANGEIEK_	0	Q8NB16-2;Q8NB16	Q8NB16-2	MLKL	Mixed lineage kinase domain-like protein	MULTI-MSMS	04307_BD6_P048409_S00_I00_U08_R1_TMT10	8	RPMI8226	2	866.481	1730.95	359580	51.011	3.39e-08	1	22870	22870	157.68	108.31	80225000	326891	441848	582309	75878.1	196354	125592	138177	200877	175573	122504	78839.5	306458	410923	570216	103992	222086	126024	144502	198640	173217	123029	79453.6	1	1	1
AALEEANGEIEK	12	Unmodified	_AALEEANGEIEK_	0	Q8NB16-2;Q8NB16	Q8NB16-2	MLKL	Mixed lineage kinase domain-like protein	MULTI-MSMS	04307_BD9_P048411_S00_I00_U08_R1_TMT10	8	L363	2	866.48	1730.95	359570	50.812	1.0106e-19	1	22410	22410	193.28	147.29	23907000	66306	54764.8	53860	76390.9	45838.9	81479.8	26102.5	20932	29728.7	100008	83608.1	61682.5	51182.2	55862.8	76474.2	46719	80977.8	27645.5	27059.2	32196.1	94543.4	78995.2	1	1	1
AALEEANGEIEK	12	Unmodified	_AALEEANGEIEK_	0	Q8NB16-2;Q8NB16	Q8NB16-2	MLKL	Mixed lineage kinase domain-like protein	MULTI-MSMS	04307_BH7_P048410_S00_I00_U08_R1_TMT10	8	ARH77	2	866.48	1730.95	359570	51.203	8.2905e-08	1	21949	21949	149.38	103.22	7504000	1739.59	16410.2	51676.7	0	46908.4	60859.8	7499.02	3004.63	5458.87	29402.9	27322.8	1993.04	15250.3	48949.7	1868.77	47117.7	56668.5	9608.55	7032.04	6498.52	27666.5	25672.1	1	1	1
AALEEVEGDVAELELK	16	Unmodified	_AALEEVEGDVAELELK_	0	Q15057	Q15057	ACAP2	Arf-GAP with coiled-coil, ANK repeat and PH domain-containing protein 2	MULTI-MSMS	04307_BD5_P048408_S00_I00_U12_R1_TMT11	12	AMO-1	2	1087.1	2172.19	267110	88.79	8.5545e-66	1	39500	39500	228.8	184.04	60366000	163561	165499	173921	129918	135885	129558	152530	74541.9	108352	83703.3	157712	152462	154296	176387	135037	141247	130208	152568	79407.3	114107	81478.9	150769	1	1	1
AALEEVEGDVAELELK	16	Unmodified	_AALEEVEGDVAELELK_	0	Q15057	Q15057	ACAP2	Arf-GAP with coiled-coil, ANK repeat and PH domain-containing protein 2	MULTI-MSMS	04307_BD6_P048409_S00_I00_U08_R1_TMT10	8	RPMI8226	2	1087.1	2172.19	267110	88.893	6.6042e-120	1	41329	41329	264.55	207.06	30888000	58173.6	187145	146771	58355	75463.7	110488	84087.2	133393	68142.7	106666	87039.3	54859.2	174144	142251	69400.2	81465.9	109377	84404.7	134151	70768.7	105414	83488.4	1	1	1
AALEEVEGDVAELELK	16	Unmodified	_AALEEVEGDVAELELK_	0	Q15057	Q15057	ACAP2	Arf-GAP with coiled-coil, ANK repeat and PH domain-containing protein 2	MULTI-MSMS	04307_BD8_P048410_S00_I00_U12_R1_TMT10	12	ARH77	2	1087.1	2172.19	267110	88.811	7.6369e-38	1	39237	39237	190.1	150.83	36663000	64969.9	24778.5	87614.9	52640	77385.9	47399	92857.4	65798.7	100329	52518.8	78052.7	60699.3	23225.1	87661.7	51651.8	79897.7	48817.8	93693.9	65779.8	100882	51907.1	76188	1	1	1
AALEEVEGDVAELELK	16	Unmodified	_AALEEVEGDVAELELK_	0	Q15057	Q15057	ACAP2	Arf-GAP with coiled-coil, ANK repeat and PH domain-containing protein 2	MULTI-MSMS	04307_BD9_P048411_S00_I00_U08_R1_TMT10	8	L363	2	1087.1	2172.19	267110	88.877	4.1846e-77	1	40623	40623	229.97	175.36	31072000	51620.2	85388.2	74074.6	102400	51245.1	115929	37756.6	64432.4	67557.1	65289.5	32146.4	48260.4	79739.9	73664.8	103457	53284.3	115605	39981.3	68643.3	66047	63813.6	32261.1	1	1	1
AALEEVEGDVAELELK	16	Unmodified	_AALEEVEGDVAELELK_	0	Q15057	Q15057	ACAP2	Arf-GAP with coiled-coil, ANK repeat and PH domain-containing protein 2	MULTI-MSMS	04307_BH4_P048408_S00_I00_U08_R1_TMT11	8	AMO-1	2	1087.1	2172.19	267110	88.886	2.8031e-45	1	38779	38779	203.82	166.39	8609900	23725.2	35959.9	16978.3	30459.2	14846.9	26195.7	17073.7	16076.4	16889.4	20854.6	17182.8	22053.7	33533.8	17829.2	31396.3	15320.4	26608.3	17210.3	17113.6	17203.7	20197.6	16597.4	1	1	1
AALEEVEGDVAELELK	16	Unmodified	_AALEEVEGDVAELELK_	0	Q15057	Q15057	ACAP2	Arf-GAP with coiled-coil, ANK repeat and PH domain-containing protein 2	MULTI-MSMS	04307_BH6_P048409_S00_I00_U12_R1_TMT10	12	RPMI8226	2	1087.1	2172.19	267110	88.971	3.4259e-196	1	40739	40739	308.74	251.25	158150000	330085	430826	592614	173740	274500	219254	366328	269018	353362	265870	377727	309487	401045	581156	196067	301411	220720	366669	271867	361049	260133	364256	1	1	1
AALEEVEGDVAELELK	16	Unmodified	_AALEEVEGDVAELELK_	0	Q15057	Q15057	ACAP2	Arf-GAP with coiled-coil, ANK repeat and PH domain-containing protein 2	MULTI-MSMS	04307_BH7_P048410_S00_I00_U08_R1_TMT10	8	ARH77	2	1087.1	2172.19	267110	88.953	6.3911e-106	1	39232	39232	259.85	205.25	52043000	83331	53542.2	87114.2	94857.3	90669.9	108158	122421	143318	106876	67813.8	69534.2	77665.2	50115.1	88772.7	94043.2	93013.9	109684	122123	142155	107961	69428.1	68461.7	1	1	1
AALEEVEGDVAELELK	16	Unmodified	_AALEEVEGDVAELELK_	0	Q15057	Q15057	ACAP2	Arf-GAP with coiled-coil, ANK repeat and PH domain-containing protein 2	MULTI-MSMS	04307_BH9_P048411_S00_I00_U12_R1_TMT10	12	L363	2	1087.11	2172.2	267110	88.976	4.1846e-77	1	38928	38928	229.97	185.65	28079000	72201.4	44189.7	88860.9	57675.6	69064.6	69464.8	58302.3	38797.1	105465	41501.3	66511.3	67392.1	41284.1	89254.5	58057.5	71334.8	69047.9	61247.8	41379.4	103718	40474.2	65594.3	1	1	1
AALEEVER	8	Unmodified	_AALEEVER_	0	Q15149;Q15149-7;Q15149-8;Q15149-6;Q15149-3;Q15149-2;Q15149-4;Q15149-5;Q15149-9	Q15149;Q15149-3;Q15149-4;Q15149-5;Q15149-9	PLEC	Plectin	MULTI-MSMS	04307_BA6_P048409_S00_I00_U05_R1_TMT10	5	RPMI8226	2	573.322	1144.63	249770	43.573	0.00085578	1	18677	18677	120.46	21.934	15550000	93423.8	119467	137875	16558	30699.2	28300.1	30366.6	34185.6	38889.7	37637.6	51531	87371.5	111091	136005	24334.2	37779.6	28115.4	31115.4	34686.7	39689.8	36664.9	49379.8	1	1	1
AALEEVER	8	Unmodified	_AALEEVER_	0	Q15149;Q15149-7;Q15149-8;Q15149-6;Q15149-3;Q15149-2;Q15149-4;Q15149-5;Q15149-9	Q15149;Q15149-3;Q15149-4;Q15149-5;Q15149-9	PLEC	Plectin	MULTI-MSMS	04307_BA9_P048411_S00_I00_U05_R1_TMT10	5	L363	2	573.322	NaN	NaN	43.794	0.046333	1	18511	18511	72.485	10.485	2246400	15045.1	6855.66	7984.04	16714.8	7756.77	11163.9	13707.6	4860.13	12795.9	11476.3	14219.6	13964.4	6433.92	8689.7	16271.7	8070.8	11525.3	13575.4	5506.29	13114.8	10950.5	13695.5	1	1	1
AALEEVER	8	Unmodified	_AALEEVER_	0	Q15149;Q15149-7;Q15149-8;Q15149-6;Q15149-3;Q15149-2;Q15149-4;Q15149-5;Q15149-9	Q15149;Q15149-3;Q15149-4;Q15149-5;Q15149-9	PLEC	Plectin	MULTI-MSMS	04307_BE4_P048408_S00_I00_U05_R1_TMT11	5	AMO-1	2	573.322	1144.63	249770	43.682	0.00077935	1	18103	18103	121.62	11.756	6028800	0	31790.8	30803.9	52164.4	46883.7	49002.6	26304.7	21395.3	20312.4	9078.57	12022.1	0	29740.3	29346	51726.6	46302.9	49282.3	27589.2	22993.8	20604.9	9385.68	11898.4	0	1	1
AALEEVYPDLTPEETR	16	Unmodified	_AALEEVYPDLTPEETR_	0	Q9H0D6-2;Q9H0D6	Q9H0D6-2	XRN2	5-3 exoribonuclease 2	MULTI-MSMS	04307_BC5_P048408_S00_I00_U11_R1_TMT11	11	AMO-1	2	1031.53	2061.05	124960	66.385	1.1303e-07	1	29219	29219	134.99	111	120840000	67017.2	97344.5	86404.6	50361.7	30964.7	30160.5	76309.4	54133.4	70216.1	22846.3	27074	62582.5	90657.1	86038.8	54391.5	36064.6	32379.2	74901.9	53024.7	70020.8	23631.1	27618.8	1	1	1
AALEEVYPDLTPEETR	16	Unmodified	_AALEEVYPDLTPEETR_	0	Q9H0D6-2;Q9H0D6	Q9H0D6-2	XRN2	5-3 exoribonuclease 2	MULTI-MSMS	04307_BC8_P048410_S00_I00_U11_R1_TMT10	11	ARH77	2	1031.53	2061.05	124960	66.858	2.3692e-26	2	29691;29700	29691	186.91	151.49	63488000	26062.6	11714.8	58296.6	28578	33993.7	30014.1	69319.6	19845	38811.3	23798.8	28186.9	24522.1	10994.2	56781.7	27982.6	37014.3	30128.9	67554.2	20939.8	40408.2	23110.7	27600.4	2	2	2
AALEEVYPDLTPEETR	16	Unmodified	_AALEEVYPDLTPEETR_	0	Q9H0D6-2;Q9H0D6	Q9H0D6-2	XRN2	5-3 exoribonuclease 2	MULTI-MSMS	04307_BD5_P048408_S00_I00_U12_R1_TMT11	12	AMO-1	2	1031.53	2061.05	124960	66.316	2.6785e-26	1	29489	29489	185.27	149.85	27574000	27949.3	42885.7	31447.7	26204.1	8627.35	14598.7	27653.6	23774.8	14626.4	12815.6	9872.03	26065.6	39954.5	31547.2	27736.2	10655.6	15730.8	26664.1	23445.2	15265.8	12984.4	9701.36	1	1	1
AALEEVYPDLTPEETR	16	Unmodified	_AALEEVYPDLTPEETR_	0	Q9H0D6-2;Q9H0D6	Q9H0D6-2	XRN2	5-3 exoribonuclease 2	MULTI-MSMS	04307_BD8_P048410_S00_I00_U12_R1_TMT10	12	ARH77	2	1031.53	2061.05	124960	66.795	8.9895e-07	1	29393	29393	127.37	91.959	43857000	9619.07	6138.62	16149.1	8865.66	10622.9	13460	24564.6	8446.03	12387.2	12066.5	9706.29	9010.48	5738.18	15928.2	8919.58	11514.5	13257.6	23821.2	9007.52	13031.5	11651.1	9471.41	1	1	1
AALEEVYPDLTPEETR	16	Unmodified	_AALEEVYPDLTPEETR_	0	Q9H0D6-2;Q9H0D6	Q9H0D6-2	XRN2	5-3 exoribonuclease 2	MULTI-MSMS	04307_BG6_P048409_S00_I00_U11_R1_TMT10	11	RPMI8226	2	1031.53	2061.05	124960	66.55	2.9088e-05	1	30230	30230	119.76	94.046	67852000	36949	42309.3	46467.3	7915.67	21035.9	15810.8	18816.8	20914.9	25569.9	43366.5	37541	34495.3	39350.6	46400.8	10621.5	22929.3	15666.1	19432.7	21746.7	26188.8	41484.6	35880.9	1	1	1
AALEEVYPDLTPEETR	16	Unmodified	_AALEEVYPDLTPEETR_	0	Q9H0D6-2;Q9H0D6	Q9H0D6-2	XRN2	5-3 exoribonuclease 2	MULTI-MSMS	04307_BG9_P048411_S00_I00_U11_R1_TMT10	11	L363	2	1031.53	2061.05	124960	66.593	0.00017679	2	29170;29140	29170	112.15	87.804	98576000	30950	14847.7	30622.5	30091.6	19729.8	25323	21242.9	5391.61	36749.8	18240.6	17861.9	28832.7	13911.4	31161.1	29548.6	20810.9	25533.6	21978.6	6983.13	35973.8	17308.8	17899.2	2	2	2
AALEEVYPDLTPEETR	16	Unmodified	_AALEEVYPDLTPEETR_	0	Q9H0D6-2;Q9H0D6	Q9H0D6-2	XRN2	5-3 exoribonuclease 2	MULTI-MSMS	04307_BH6_P048409_S00_I00_U12_R1_TMT10	12	RPMI8226	2	1031.53	2061.05	124960	66.859	8.9895e-07	1	30550	30550	127.37	111.48	15371000	28944.1	44492.6	28095.3	11498.7	18300	22239.2	16345.4	21921.8	19494.6	38677.6	26389.4	26960.1	41393	28633.7	14220	19199.7	21889.7	16795.5	22902.2	19966.6	37133.9	25273.6	1	1	1
AALEEVYPDLTPEETR	16	Unmodified	_AALEEVYPDLTPEETR_	0	Q9H0D6-2;Q9H0D6	Q9H0D6-2	XRN2	5-3 exoribonuclease 2	MULTI-MSMS	04307_BH9_P048411_S00_I00_U12_R1_TMT10	12	L363	2	1031.53	2061.04	124960	66.669	6.1161e-14	1	29007	29007	150.68	115.27	9606200	17144.7	10900.3	13615.8	21270.6	8605.77	20190.8	11390.8	3107.02	13198.3	13649	7856.86	15946.9	10209.9	14109.3	20949.5	9146.44	20164	11475.3	4425.14	13140.6	12913.5	7773.43	1	1	1
AALEEVYPDLTPEETRR	17	Unmodified	_AALEEVYPDLTPEETRR_	1	Q9H0D6-2;Q9H0D6	Q9H0D6-2	XRN2	5-3 exoribonuclease 2	MULTI-MSMS	04307_BC6_P048409_S00_I00_U07_R1_TMT10	7	RPMI8226	3	740.057	2217.15	115100	61.175	8.6825e-28	2	27908;27882	27908	162.29	144.63	84417000	31545.3	55350.8	56370.1	36275.8	71647.5	67057.6	91261.3	92138	80320	62205.9	76816.7	29574.9	51576.8	55929.2	38810.2	72606.9	66687	91271.9	91818.3	82064.7	61888.3	74328.3	2	2	2
AALEEVYPDLTPEETRR	17	Unmodified	_AALEEVYPDLTPEETRR_	1	Q9H0D6-2;Q9H0D6	Q9H0D6-2	XRN2	5-3 exoribonuclease 2	MULTI-MSMS	04307_BC9_P048411_S00_I00_U07_R1_TMT10	7	L363	3	740.057	2217.15	115100	61.462	4.452e-06	1	27742	27742	106.52	93.964	10060000	6262.28	14784.6	7760.62	8016.04	9026.96	13300.6	10212.9	11507.6	12386.7	20220.8	14182.5	5845.55	13770.3	7833.66	8733.85	9155.4	13125.8	10374.8	12109.1	12578	19415.6	13647.1	1	1	1
AALEEVYPDLTPEETRR	17	Unmodified	_AALEEVYPDLTPEETRR_	1	Q9H0D6-2;Q9H0D6	Q9H0D6-2	XRN2	5-3 exoribonuclease 2	MULTI-MSMS	04307_BG7_P048410_S00_I00_U07_R1_TMT10	7	ARH77	3	740.056	2217.15	115100	61.616	0.0001957	2	27130;27186	27130	66.246	56.189	38024000	27075.7	10117.5	22589.6	34656.2	17436	30559.7	2236.1	10723.9	4650.16	15860	20203.9	25192.2	9532.41	23348.9	33558.4	17704.8	30806.3	3141.51	12192.2	5233.98	15298.4	19004	2	2	2
AALETDENLLLCAPTGAGK	19	Unmodified	_AALETDENLLLCAPTGAGK_	0	O75643;O75643-2	O75643	SNRNP200	U5 small nuclear ribonucleoprotein 200 kDa helicase	MULTI-MSMS	04307_BC5_P048408_S00_I00_U11_R1_TMT11	11	AMO-1	2	1201.65	2401.29	235640	72.795	5.7763e-09	1	32168	32168	133.14	119.23	11382000	22650.8	26424.2	23453.2	12992.3	12256.4	11401.4	15174.3	12577	12836.5	17295.4	13203.4	21109	24606.4	23745.9	14178.4	13246.1	11690	15177.5	12918.7	13177.2	16719.4	12748.8	1	1	1
AALETDENLLLCAPTGAGK	19	Unmodified	_AALETDENLLLCAPTGAGK_	0	O75643;O75643-2	O75643	SNRNP200	U5 small nuclear ribonucleoprotein 200 kDa helicase	MULTI-MSMS	04307_BC8_P048410_S00_I00_U11_R1_TMT10	11	ARH77	2	1201.66	2401.3	235650	73.383	0.009946	1	32762	32762	59.607	46.627	9801400	16572.7	11449.9	22814.3	18087.1	13501.1	14029.4	15441.9	13367.7	13754.2	10819.5	13033.8	15486.8	10708.8	22707.3	17921.4	14376.3	14466.7	15521	13609.8	14039.9	10685.7	12621.5	1	1	1
AALETDENLLLCAPTGAGK	19	Unmodified	_AALETDENLLLCAPTGAGK_	0	O75643;O75643-2	O75643	SNRNP200	U5 small nuclear ribonucleoprotein 200 kDa helicase	MULTI-MSMS	04307_BG6_P048409_S00_I00_U11_R1_TMT10	11	RPMI8226	2	1201.65	2401.29	235650	73.194	2.631e-19	1	33458	33458	160.31	144.42	28588000	31258.7	45380.7	36415.2	24253.9	54758.7	45272	54791.1	65814.6	54659.2	43625.9	47792.3	29161.2	42266	37073.6	26546.3	54712	45088.3	55616	65417.1	55350.3	43468.8	46422.6	1	1	1
AALETDENLLLCAPTGAGK	19	Unmodified	_AALETDENLLLCAPTGAGK_	0	O75643;O75643-2	O75643	SNRNP200	U5 small nuclear ribonucleoprotein 200 kDa helicase	MULTI-MSMS	04307_BG9_P048411_S00_I00_U11_R1_TMT10	11	L363	2	1201.65	2401.29	235640	73.176	0.00070843	1	32188	32188	82.908	50.41	5104900	11495.5	9182.58	10510.1	12729	9112.43	13301	9913.5	9704.05	14439.3	10859.5	11304.8	10702.6	8581.58	10793.9	12742.8	9394.24	13376.2	10165.7	10140.7	14370.6	10572.2	11031.7	1	1	1
AALGHLAGEAAAAPGPGTPCASR	23	Acetyl (Protein N-term),Phospho (STY)	_(ac)AALGHLAGEAAAAPGPGpTPCASR_	0	Q9H7E9;Q9H7E9-2	NaN	C8orf33	UPF0488 protein C8orf33	MULTI-MSMS	04307_BD6_P048409_S00_I00_U08_R1_TMT10	8	RPMI8226	2	1113.01	2224.01	NaN	59.074	8.4904e-33	1	27248	27248	NaN	NaN	14971000	0	0	0	0	0	0	0	0	0	0	0	0	0	0	0	0	0	0	0	0	0	0	0	0	0
AALGHLAGEAAAAPGPGTPCASR	23	Acetyl (Protein N-term),Phospho (STY)	_(ac)AALGHLAGEAAAAPGPGpTPCASR_	0	Q9H7E9;Q9H7E9-2	NaN	C8orf33	UPF0488 protein C8orf33	MULTI-MSMS	04307_BD9_P048411_S00_I00_U08_R1_TMT10	8	L363	2	1113.01	2224.01	NaN	58.829	8.4904e-33	1	26605	26605	NaN	NaN	7657500	0	0	0	0	0	0	0	0	0	1848.55	1751.57	0	0	0	0	0	0	0	0	0	1729.17	1631.5	0	0	0
AALGHLAGEAAAAPGPGTPCASR	23	Acetyl (Protein N-term),Phospho (STY)	_(ac)AALGHLAGEAAAAPGPGpTPCASR_	0	Q9H7E9;Q9H7E9-2	Q9H7E9	C8orf33	UPF0488 protein C8orf33	MULTI-MSMS	04307_BG7_P048410_S00_I00_U07_R1_TMT10	7	ARH77	2	1113.01	2224.01	-0.60497	58.822	8.4904e-33	1	25782	25782	43.349	25.947	16154000	0	0	903.26	885.63	0	0	0	0	0	868.91	0	0	0	840.435	826.577	0	0	0	0	0	812.933	0	0	0	1
AALGHLAGEAAAAPGPGTPCASR	23	Acetyl (Protein N-term),Phospho (STY)	_(ac)AALGHLAGEAAAAPGPGpTPCASR_	0	Q9H7E9;Q9H7E9-2	NaN	C8orf33	UPF0488 protein C8orf33	MULTI-MSMS	04307_BH4_P048408_S00_I00_U08_R1_TMT11	8	AMO-1	2	1113.01	2224.01	NaN	58.798	8.4904e-33	1	25821	25821	NaN	NaN	17389000	755.89	0	929.46	1083.47	0	0	0	0	1064.4	0	0	705.537	0	922.677	1011.21	0	0	0	0	991.819	0	0	1	0	1
AALHTTPDSPAAQLER	16	Acetyl (Protein N-term),Phospho (STY)	_(ac)AALHTTPDpSPAAQLER_	0	A6NFI3	A6NFI3	ZNF316	Zinc finger protein 316	MULTI-MSMS	04307_BB6_P048409_S00_I00_U06_R1_TMT10	6	RPMI8226	2	900.42	1798.83	0.16796	49.35	9.0983e-18	1	21700	21700	68.919	41.59	30314000	0	0	3194.42	0	0	0	11.67	2693.01	0	0	0	0	0	2972.23	0	0	0	0	2514.43	0	0	0	0	0	1
AALHTTPDSPAAQLER	16	Acetyl (Protein N-term),Phospho (STY)	_(ac)AALHTTPDpSPAAQLER_	0	A6NFI3	A6NFI3	ZNF316	Zinc finger protein 316	MULTI-MSMS	04307_BB9_P048411_S00_I00_U06_R1_TMT10	6	L363	2	900.419	1798.82	-1.0734	49.165	3.6169e-05	1	21356	21356	51.888	30.658	22878000	0	0	0	0	0	0	0	0	0	0	0	0	0	0	0	0	0	0	0	0	0	0	0	0	0
AALHTTPDSPAAQLER	16	Acetyl (Protein N-term),Phospho (STY)	_(ac)AALHTTPDpSPAAQLER_	0	A6NFI3	NaN	ZNF316	Zinc finger protein 316	MSMS	04307_BC7_P048410_S00_I00_U03_R1_TMT10	3	ARH77	2	900.419	1798.82	NaN	49.427	0.00017156	1	22998	22998	NaN	NaN	0	0	33206.1	129482	0	142037	189329	2775.83	62352.1	37233.6	53196.8	136402	0	30856.7	122583	4173.16	140535	177456	11194.7	70362.6	40253.9	52400.2	128497	0	1	1
AALHTTPDSPAAQLER	16	Acetyl (Protein N-term),Phospho (STY)	_(ac)AALHTTPDpSPAAQLER_	0	A6NFI3	A6NFI3	ZNF316	Zinc finger protein 316	MULTI-MSMS	04307_BD5_P048408_S00_I00_U12_R1_TMT11	12	AMO-1	2	900.419	1798.82	-0.52765	49.361	0.00017156	1	21157	21157	45.14	18.542	15071000	0	0	0	0	0	0	2608.55	0	0	0	0	0	0	0	0	0	0	2421.26	0	0	0	0	0	0	0
AALHTTPDSPAAQLER	16	Acetyl (Protein N-term),Phospho (STY)	_(ac)AALHTTPDpSPAAQLER_	0	A6NFI3	NaN	ZNF316	Zinc finger protein 316	MSMS	04307_BD8_P048410_S00_I00_U12_R1_TMT10	12	ARH77	2	900.419	1798.82	NaN	49.891	0.00017156	1	21245	21245	NaN	NaN	0	0	0	0	0	0	2689.9	0	2134.98	0	0	0	0	0	0	0	0	2547.56	0	2143.87	0	0	0	0	0	0
AALHTTPDSPAAQLER	16	Acetyl (Protein N-term),Phospho (STY)	_(ac)AALHTTPDpSPAAQLER_	0	A6NFI3	NaN	ZNF316	Zinc finger protein 316	MULTI-MSMS	04307_BF4_P048408_S00_I00_U06_R1_TMT11	6	AMO-1	2	900.419	1798.82	NaN	49.209	0.00017156	1	20809	20809	NaN	NaN	18016000	0	0	0	0	0	0	0	0	0	0	0	0	0	0	0	0	0	0	0	0	0	0	0	0	0
AALHTTPDSPAAQLER	16	Acetyl (Protein N-term),Phospho (STY)	_(ac)AALHTTPDpSPAAQLER_	0	A6NFI3	A6NFI3	ZNF316	Zinc finger protein 316	MULTI-MSMS	04307_BH6_P048409_S00_I00_U12_R1_TMT10	12	RPMI8226	2	900.419	1798.82	-0.48866	50.009	5.7895e-24	1	21764	21764	77.562	56.004	12407000	0	0	0	2394.51	0	0	0	0	4158.88	0	3165.93	0	0	0	2234.82	0	0	0	0	4004.4	0	3093.31	0	0	0
AALHTTPDSPAAQLER	16	Acetyl (Protein N-term),Phospho (STY)	_(ac)AALHTTPDpSPAAQLER_	0	A6NFI3	A6NFI3	ZNF316	Zinc finger protein 316	MULTI-MSMS	04307_BH9_P048411_S00_I00_U12_R1_TMT10	12	L363	2	900.419	1798.82	-0.9031	49.65	7.6559e-26	1	20988	20988	79.022	57.029	11853000	0	0	0	2270.33	0	0	0	0	0	0	0	0	0	0	2118.91	0	0	0	0	0	0	0	0	0	0
AALLEAGMPECTEDK	15	Unmodified	_AALLEAGMPECTEDK_	0	Q9C0C9	NaN	UBE2O	E2/E3 hybrid ubiquitin-protein ligase UBE2O	MSMS	04307_BD4_P048408_S00_I00_U04_R1_TMT11	4	AMO-1	2	1047.03	NaN	NaN	63.726	3.8805e-76	1	27735	27735	186.72	162.38	0	39409.3	60743.7	48561.7	35243.4	26872.2	26918.6	63150.6	44291.7	49832.7	36435.8	28838	36784.7	56585	48620.9	37628.8	29620.1	28209.9	61788	44037.7	50464.1	35955.5	28578.5	1	1	1
AALLEAGMPECTEDK	15	Unmodified	_AALLEAGMPECTEDK_	0	Q9C0C9	Q9C0C9	UBE2O	E2/E3 hybrid ubiquitin-protein ligase UBE2O	MULTI-MSMS	04307_BD7_P048410_S00_I00_U04_R1_TMT10	4	ARH77	2	1047.04	2092.06	280190	63.801	1.008e-24	1	28938	28938	179.6	150.52	33980000	96279.6	51290.8	122214	80836.8	75911.3	83814.3	84670.9	69106.7	72914	76667.7	66004.3	89894.2	47970.2	122259	80418.6	80411	84505.9	85123.2	71602.3	74430.7	74552	64026.1	1	1	1
AALLEAGMPECTEDK	15	Unmodified	_AALLEAGMPECTEDK_	0	Q9C0C9	Q9C0C9	UBE2O	E2/E3 hybrid ubiquitin-protein ligase UBE2O	MULTI-MSMS	04307_BG8_P048411_S00_I00_U03_R1_TMT10	3	L363	2	1047.04	2092.06	280190	63.818	7.9998e-19	1	29377	29377	159.94	123.98	16594000	79024.7	56437.8	69388.4	57969.4	56205.4	52001.8	66503.6	39918.7	101232	63667.4	79934.8	73553.1	52668.2	71443.8	58937.3	58354.6	52846.8	68077.1	42133.3	100646	61284.1	77974.2	1	1	1
AALLEAGMPECTEDK	15	Unmodified	_AALLEAGMPECTEDK_	0	Q9C0C9	Q9C0C9	UBE2O	E2/E3 hybrid ubiquitin-protein ligase UBE2O	MULTI-MSMS	04307_BH5_P048409_S00_I00_U04_R1_TMT10	4	RPMI8226	2	1047.04	2092.06	280190	64.019	1.0362e-30	1	28875	28875	195.68	159.72	25707000	69218.4	65226.1	77750.4	56031.1	94268.1	103542	76781.2	98773.1	94942.9	65987.8	68406.2	64552.3	60828.5	79026.8	58513.6	94658.9	101994	79436.9	100139	94767.2	65882.4	67008	1	1	1
AALLEAGMPECTEDK	15	Unmodified	_AALLEAGMPECTEDK_	0	Q9C0C9	Q9C0C9	UBE2O	E2/E3 hybrid ubiquitin-protein ligase UBE2O	MULTI-MSMS	04307_BH8_P048411_S00_I00_U04_R1_TMT10	4	L363	2	1047.04	2092.06	280190	63.918	5.2644e-10	1	28463	28463	125.22	96.13	13293000	0	0	0	0	0	0	0	0	0	0	0	0	0	0	0	0	0	0	0	0	0	0	0	0	0
AALLKASPK	9	Phospho (STY)	_AALLKApSPK_	1	P50914	P50914	RPL14	60S ribosomal protein L14	MULTI-MSMS	04307_BA6_P048409_S00_I00_U05_R1_TMT10	5	RPMI8226	3	556.014	1665.02	701120	53.312	0.020032	1	23935	23935	55.401	30.184	10632000	7968.47	29834.4	21208.2	33066.3	105345	99257.9	136667	112090	123749	66529.6	101782	7522.7	27850.7	21844.7	34487.7	103082	96891.7	136691	112388	125617	66938.6	99064.8	1	1	1
AALLKASPK	9	Phospho (STY)	_AALLKApSPK_	1	P50914	P50914	RPL14	60S ribosomal protein L14	MULTI-MSMS	04307_BA9_P048411_S00_I00_U05_R1_TMT10	5	L363	3	556.015	1665.02	701130	54.03	0.027763	1	23529	23529	49.5	24.284	5025800	5497.11	57683.2	10583.6	1585.76	55201.2	39447.4	17482.2	43980.7	18306.5	89095.2	131974	5159.42	53614.9	11053.3	6143.41	52622.3	37781.5	19745.9	46010.4	23035.5	85202.8	123730	1	1	1
AALLKASPK	9	Phospho (STY)	_AALLKApSPK_	1	P50914	P50914	RPL14	60S ribosomal protein L14	MULTI-MSMS	04307_BC4_P048408_S00_I00_U03_R1_TMT11	3	AMO-1	3	556.015	1665.02	701130	52.776	0.0078798	1	22216	22216	69.979	50.708	49893000	3174.55	12335.9	8488	35506.6	219546	283571	14492.7	0	52271.4	469018	542501	2997.25	11597.3	11226	38275.6	205870	265872	26635.2	25189.2	70710	438779	507654	1	1	1
AALLKASPK	9	Phospho (STY)	_AALLKApSPK_	1	P50914	P50914	RPL14	60S ribosomal protein L14	MULTI-MSMS	04307_BD4_P048408_S00_I00_U04_R1_TMT11	4	AMO-1	3	556.016	1665.03	701130	53.013	0.015206	1	22680	22680	60.434	35.217	47988000	13243.3	25647	12731.4	56686.4	534982	482488	0	0	190238	932249	1.64063e+06	12334.6	24047.4	20361.6	61970.6	500274	451845	33524.5	34419.1	241951	871751	1.53642e+06	1	1	1
AALLKASPK	9	Phospho (STY)	_AALLKApSPK_	1	P50914	P50914	RPL14	60S ribosomal protein L14	MULTI-MSMS	04307_BD7_P048410_S00_I00_U04_R1_TMT10	4	ARH77	3	556.014	1665.02	701120	53.994	0.016891	1	23934	23934	58.676	39.931	390650000	375108	87990	281575	307349	77133.4	249179	12580.2	56492.9	8396.34	92570.6	114524	348780	82924.1	291926	297165	89393.4	252022	16013.5	69337.6	12876.6	89041.6	107118	1	1	1
AALLKASPK	9	Phospho (STY)	_AALLKApSPK_	1	P50914	P50914	RPL14	60S ribosomal protein L14	MULTI-MSMS	04307_BE4_P048408_S00_I00_U05_R1_TMT11	5	AMO-1	3	556.016	1665.03	701130	52.959	0.019367	1	22592	22592	56.094	30.877	5067500	2637.92	3327.92	2837.26	11838.1	71145.6	82891.6	1855.68	0	20723.2	145073	214023	2459.15	3137.12	3840.58	12532.4	66647.7	77758.4	6106.53	5531.55	27822.2	135672	200267	1	1	1
AALLKASPK	9	Phospho (STY)	_AALLKApSPK_	1	P50914	P50914	RPL14	60S ribosomal protein L14	MULTI-MSMS	04307_BE7_P048410_S00_I00_U05_R1_TMT10	5	ARH77	3	556.014	1665.02	701120	54.191	0.035087	1	23767	23767	44.188	18.971	14894000	202483	35127.8	151369	154963	29410.2	122752	9222.42	23874.5	6942.04	47499.4	76672.6	188267	33225.9	156828	149133	36862	124283	10345.5	30510.6	9890.16	45478	71758.6	1	1	1
AALLKASPK	9	Phospho (STY)	_AALLKApSPK_	1	P50914	P50914	RPL14	60S ribosomal protein L14	MULTI-MSMS	04307_BG5_P048409_S00_I00_U03_R2_TMT10	3	RPMI8226	3	556.014	1665.02	701120	54.316	0.0095278	1	24384	24384	67.08	42.225	11980000	4630.03	49321.5	17950	66296.3	99583.4	183790	119119	208125	83948.3	95297.9	51491.3	4412.97	46085.7	18474.4	68178.3	97063.7	179734	118786	207808	85685.3	97843.4	50796.4	1	1	1
[truncated: 138,618 more rows]
[truncated: 12 more columns]

## Sheet: processed_data
Modified sequence	AMO-1_1	AMO-1_10	AMO-1_11	AMO-1_2	AMO-1_3	AMO-1_4	AMO-1_5	AMO-1_6	AMO-1_7	AMO-1_8	AMO-1_9	ARH77_1	ARH77_10	ARH77_11	ARH77_2	ARH77_3	ARH77_4	ARH77_5	ARH77_6	ARH77_7	ARH77_8	ARH77_9	L363_1	L363_10	L363_11	L363_2	L363_3	L363_4	L363_5	L363_6	L363_7	L363_8	L363_9	RPMI8226_1	RPMI8226_10	RPMI8226_11	RPMI8226_2	RPMI8226_3	RPMI8226_4	RPMI8226_5	RPMI8226_6	RPMI8226_7	RPMI8226_8	RPMI8226_9	Gene	UniprotID
[truncated: 14,832 more rows]

[truncated: 3 more sheets: processed_data_imputation, processed_data_imputation_site, msms_PP_with_USI]
