# Supplementary material for: Proteome Profiling Reveals NQO2 Activity Contributing to Proteasome Inhibitor Resistance in Multiple Myeloma Cell Lines
Source: Mol Cell Proteomics. 2026 Jun 26;25(8):101615. doi: 10.1016/j.mcpro.2026.101615 (PMC13396865; doi:10.1016/j.mcpro.2026.101615)
Supplement: Supplemental Table S4 [file mmc4.xlsx]

## Sheet: Info
Supplementary Table S4. Differential protein expression analysis
Tab	Description
Results	Results of two-sample Welch’s t-tests comparing global proteomes of PI-resistant lines (BTZ or CFZ) to matched WT controls. The table includes log10 fold-changes, raw p-values, and adjusted p-values (q-values). The analysis was performed using the imputed data matrix.

## Sheet: Results
ProteinID	Gene	log10FC	p-value	q-value	CellLine	Comparison
A0A024QZP7	CDC2	0.162957	0.0169632	0.0701846	AMO-1	BTZ vs WT
A0A024QZX5	SERPINB6	0.283231	0.0787706	0.163858	AMO-1	BTZ vs WT
A0A024R442	DNPEP	0.288322	0.00920636	0.0532673	AMO-1	BTZ vs WT
A0A024R4E5	HDLBP	0.0151903	0.633458	0.702933	AMO-1	BTZ vs WT
A0A087WZA9	TMEM120A	0.0483809	0.464835	0.552888	AMO-1	BTZ vs WT
A0A024R4M0	RPS9	-0.173962	0.0467355	0.120348	AMO-1	BTZ vs WT
A0A024R571	EHD1	-0.18797	0.00217992	0.0290643	AMO-1	BTZ vs WT
A0A024R644	CLN5	0.0920042	0.104198	0.195179	AMO-1	BTZ vs WT
K7EN05	ELOF1	0.0453298	0.0401753	0.11056	AMO-1	BTZ vs WT
A0A024R7P0	RFXANK	0.11528	0.096148	0.185308	AMO-1	BTZ vs WT
A0A024RA52	PSMA2	0.387386	0.00253971	0.0313544	AMO-1	BTZ vs WT
A0A024RAC6	TCEB3	-0.0918812	0.110932	0.203153	AMO-1	BTZ vs WT
E9PRM7	SLC22A18	0.407789	0.0336885	0.100908	AMO-1	BTZ vs WT
A0A024RCR6	BAT3	0.0532627	0.108891	0.20094	AMO-1	BTZ vs WT
A0A044PY82	LOC113230	-0.820264	0.0417092	0.112538	AMO-1	BTZ vs WT
A0A067XG54	ATP11C	0.199799	0.00278395	0.0326075	AMO-1	BTZ vs WT
A0A075B6E4	VGLL4	-0.655134	0.0815718	0.167826	AMO-1	BTZ vs WT
A0A075B6E9	LRRC7	-0.0654702	0.32719	0.423335	AMO-1	BTZ vs WT
A0A075B6H3	TMCO4	-0.139609	0.00711401	0.0489566	AMO-1	BTZ vs WT
A0A075B6Q3	BCORL1	-0.0106222	0.586435	0.662293	AMO-1	BTZ vs WT
A0A087WYX6	DISC1	0.198639	0.148405	0.245551	AMO-1	BTZ vs WT
A0A075B6T4	KBTBD4	0.0893826	0.015268	0.0670144	AMO-1	BTZ vs WT
A0A075B7A1	SPHK2	0.0552342	0.374571	0.468701	AMO-1	BTZ vs WT
A8MVE2	LILRB1	-0.774869	0.0125784	0.0614549	AMO-1	BTZ vs WT
A0A087WSV8	NUCB2	-0.334826	0.165475	0.263115	AMO-1	BTZ vs WT
A0A087WSW9	TXNRD1	0.218115	0.0249813	0.0859847	AMO-1	BTZ vs WT
K7ERP4	GPX4	0.299353	0.00363632	0.0363912	AMO-1	BTZ vs WT
A0A087WT20	DCAF13	0.0439123	0.110774	0.202967	AMO-1	BTZ vs WT
A0A087WV67	UBXN8	0.173937	0.287184	0.384371	AMO-1	BTZ vs WT
A0A087X0U3	SLC1A3	0.351788	0.0936954	0.181908	AMO-1	BTZ vs WT
A0A087WT92	LAMTOR4	-0.0521191	0.237536	0.336249	AMO-1	BTZ vs WT
A0A087WTM1	ROBO1	0.490004	0.00270831	0.0321437	AMO-1	BTZ vs WT
A0A087WV20	ALMS1	0.334256	0.0198606	0.0763379	AMO-1	BTZ vs WT
A0A087WVR3	UHRF1	0.138975	0.109707	0.201789	AMO-1	BTZ vs WT
A0A087WU02	ERGIC2	0.0129031	0.766789	0.817198	AMO-1	BTZ vs WT
A0A087WU05	CMIP	0.304262	0.0137642	0.0634445	AMO-1	BTZ vs WT
A0A087WU31	CLCN3	0.15717	0.0444926	0.117066	AMO-1	BTZ vs WT
A0A087WU53	MAGT1	0.109855	0.173487	0.271914	AMO-1	BTZ vs WT
A0A087WUB9	CTNNBL1	0.0442279	0.0336049	0.100872	AMO-1	BTZ vs WT
A0A087WUC6	SPCS2	-0.34356	0.000743095	0.0196062	AMO-1	BTZ vs WT
A0A087WUI6	PIBF1	0.109221	0.0393864	0.109147	AMO-1	BTZ vs WT
A0A087WUK2	HNRNPDL	-0.0643493	0.262704	0.360776	AMO-1	BTZ vs WT
A0A087WUL4	PEG10	-0.163948	0.0613894	0.140846	AMO-1	BTZ vs WT
A0A087WUM0	SYNJ2BP-COX16	0.26858	0.0100415	0.055341	AMO-1	BTZ vs WT
A0A087WUN7	SLIRP	-0.235446	0.218776	0.317152	AMO-1	BTZ vs WT
A0A0A0MT50	VCX3B	-0.196862	0.374606	0.468701	AMO-1	BTZ vs WT
A0A087WUQ6	GPX1	-0.222142	0.100019	0.189966	AMO-1	BTZ vs WT
E7ETK0	RPS24	-0.0985285	0.150264	0.247252	AMO-1	BTZ vs WT
H0YBT0	MYC	0.492689	0.0228561	0.0821655	AMO-1	BTZ vs WT
A0A087WUT6	EIF5B	-0.116462	0.025169	0.0864373	AMO-1	BTZ vs WT
A0A087WUT8	CSPG5	0.141074	0.216297	0.314353	AMO-1	BTZ vs WT
A0A087WUW9	ARL15	0.19607	0.000336162	0.0168751	AMO-1	BTZ vs WT
A0A087WV05	MYCBP	-0.843615	0.138003	0.233652	AMO-1	BTZ vs WT
A0A087WV25	FGFR1OP	0.121175	0.021381	0.0795156	AMO-1	BTZ vs WT
A0A087WVA1	SELT	-0.155132	0.137156	0.23255	AMO-1	BTZ vs WT
A0A087WVD1	LENG9	0.0404849	0.445924	0.534997	AMO-1	BTZ vs WT
A0A087WVP4	SMTN	0.390404	0.208655	0.306999	AMO-1	BTZ vs WT
A0A087WVQ6	CLTC	-0.00189825	0.968387	0.975774	AMO-1	BTZ vs WT
A0A087WVS8	MOB2	0.150061	0.132082	0.226869	AMO-1	BTZ vs WT
A0A087WVT1	ZNF48	0.236699	0.311989	0.409542	AMO-1	BTZ vs WT
Q5TI65	BRP44L	-0.160555	0.0641788	0.144412	AMO-1	BTZ vs WT
A0A087WW39	MLLT6	-0.402638	0.0159569	0.0684382	AMO-1	BTZ vs WT
A0A087WW40	SH3GLB1	-0.219637	0.00162058	0.0261725	AMO-1	BTZ vs WT
C9JAG1	EPT1	-0.125359	0.0372169	0.10599	AMO-1	BTZ vs WT
A0A087WW77	LLGL1	-0.0310645	0.506983	0.590225	AMO-1	BTZ vs WT
A0A087WWF6	POLD2	0.0461615	0.0561769	0.133659	AMO-1	BTZ vs WT
A0A087WWH3	GLTSCR1	-0.065583	0.056892	0.134464	AMO-1	BTZ vs WT
A0A2R8Y7T6	IQSEC1	0.126722	0.140487	0.236927	AMO-1	BTZ vs WT
H0YMB3	GMPR2	0.539577	0.00985054	0.0545951	AMO-1	BTZ vs WT
A0A087WWP4	RBM15	0.0759537	0.191674	0.289663	AMO-1	BTZ vs WT
A0A087WWP8	RSBN1	-0.0413372	0.558386	0.637683	AMO-1	BTZ vs WT
A0A087WWS1	THOC1	0.0760817	0.140933	0.237486	AMO-1	BTZ vs WT
A0A087WWU1	TMEM237	0.389463	0.00293857	0.0334838	AMO-1	BTZ vs WT
A0A087WWW8	CABIN1	-0.021173	0.645161	0.713256	AMO-1	BTZ vs WT
A0A087WXC5	NDUFA10	0.211382	0.0128515	0.0618677	AMO-1	BTZ vs WT
A0A087WXD1	SLC9A7	0.401096	0.00777913	0.0502325	AMO-1	BTZ vs WT
A0A087WXF7	ING1	0.0619107	0.0878451	0.175666	AMO-1	BTZ vs WT
A0A087WXM6	RPL17	-0.198492	0.0208106	0.0784577	AMO-1	BTZ vs WT
A0A2R8YCX2	RNASEH2B	-0.0507729	0.411401	0.502229	AMO-1	BTZ vs WT
A0A087WXS7	ASNA1	0.0682664	0.0554811	0.132605	AMO-1	BTZ vs WT
A0A087WXU0	RMND1	-0.205878	0.00534284	0.043209	AMO-1	BTZ vs WT
A0A087WXX8	SDHB	-0.281353	0.233058	0.331684	AMO-1	BTZ vs WT
A0A087WY55	VTA1	-0.281645	0.113946	0.206694	AMO-1	BTZ vs WT
A0A087WY58	NEK3	0.0310016	0.384399	0.478436	AMO-1	BTZ vs WT
A0A087WY71	AP2M1	0.00413761	0.893859	0.922172	AMO-1	BTZ vs WT
A0A087WY85	UBE2D3	-0.105598	0.156323	0.253248	AMO-1	BTZ vs WT
A0A087WY96	SLC6A6	0.0464861	0.131833	0.226664	AMO-1	BTZ vs WT
F8VVN7	TMEM106C	0.0490287	0.366837	0.461409	AMO-1	BTZ vs WT
A0A087WYF7	APOOL	-0.194017	0.03595	0.10424	AMO-1	BTZ vs WT
G3V4A5	MED6	-0.0132134	0.785753	0.833053	AMO-1	BTZ vs WT
A0A087WYN9	DHX29	0.312841	0.000418892	0.0168751	AMO-1	BTZ vs WT
A0A087WYP2	C11orf31	-0.170574	0.023446	0.0830409	AMO-1	BTZ vs WT
A0A087WYS1	UGP2	0.0103114	0.863565	0.897016	AMO-1	BTZ vs WT
A0A087WYT3	PTGES3	0.0785956	0.257548	0.355543	AMO-1	BTZ vs WT
A0A087WYU2	C16orf13	0.0408045	0.359406	0.454064	AMO-1	BTZ vs WT
A0A087WZ13	RAVER1	-0.0723686	0.111414	0.203403	AMO-1	BTZ vs WT
A0A087WZ62	ALG9	-0.216873	0.0223711	0.0814981	AMO-1	BTZ vs WT
D6REQ6	RNASET2	-0.277212	0.103101	0.193837	AMO-1	BTZ vs WT
A0A087WZN1	IDH3B	0.132019	0.0047771	0.0410276	AMO-1	BTZ vs WT
A0A087WZP9	LIME1	0.0350336	0.558578	0.6378	AMO-1	BTZ vs WT
A0A087WZQ7	NAPB	0.202597	0.00549688	0.0436522	AMO-1	BTZ vs WT
A0A087WZT0	SAMD4B	0.0170145	0.711015	0.77088	AMO-1	BTZ vs WT
A0A087WZT3	BOLA2	-0.0430982	0.597868	0.671535	AMO-1	BTZ vs WT
J3KPF9	KIF3A	0.0509639	0.195311	0.29311	AMO-1	BTZ vs WT
A0A087X020	SBDS	0.0906206	0.0600282	0.138795	AMO-1	BTZ vs WT
G3V2W9	EAPP	0.195517	0.0571016	0.13478	AMO-1	BTZ vs WT
Q5JZB7	SPIN2B	0.419733	0.012497	0.0612655	AMO-1	BTZ vs WT
A0A087X0D5	CTSH	0.0606393	0.574198	0.651428	AMO-1	BTZ vs WT
A0A087X0M0	R3HCC1L	0.189266	0.0466388	0.120348	AMO-1	BTZ vs WT
A0A087X0M4	SLC4A1AP	0.189443	0.0213469	0.0794864	AMO-1	BTZ vs WT
A0A087X0P0	CENPE	0.0449374	0.401806	0.493692	AMO-1	BTZ vs WT
A0A087X0P9	SLC7A6OS	0.232785	0.0628971	0.142815	AMO-1	BTZ vs WT
A0A087X0Q1	YTHDF3	0.192948	0.0238538	0.0839414	AMO-1	BTZ vs WT
A0A087X0Q9	SELO	0.364765	0.00206373	0.0286951	AMO-1	BTZ vs WT
A0A087X0R0	KDM6A	-0.00118559	0.972678	0.979267	AMO-1	BTZ vs WT
A0A087X0R6	SNX12	-0.0264707	0.671233	0.735582	AMO-1	BTZ vs WT
A0A087X0V5	OAS2	-2.04802	0.00140122	0.024618	AMO-1	BTZ vs WT
A0A0G2JN29	NOMO1	-0.19411	0.0174624	0.0711572	AMO-1	BTZ vs WT
E7EWM3	ZMIZ2	-0.0304492	0.400289	0.492881	AMO-1	BTZ vs WT
A0A087X159	SSBP2	-0.0602962	0.805474	0.850421	AMO-1	BTZ vs WT
A0A087X169	PHF19	0.273188	0.00210239	0.0289166	AMO-1	BTZ vs WT
A0A087X188	BIN2	-0.384804	0.0119144	0.0598876	AMO-1	BTZ vs WT
D3VVH9	ATXN3	0.0241942	0.428253	0.517838	AMO-1	BTZ vs WT
A0A087X1B1	IKBKG	0.0052553	0.945381	0.960735	AMO-1	BTZ vs WT
A0A087X1E4	ARFIP2	-0.0554633	0.407044	0.498617	AMO-1	BTZ vs WT
A0A087X1G7	2015-09-01	-0.411608	0.0198204	0.0763379	AMO-1	BTZ vs WT
A0A087X1K6	KLF13	0.0122377	0.875854	0.907666	AMO-1	BTZ vs WT
A0A087X1S7	CD48	0.105147	0.0410545	0.11168	AMO-1	BTZ vs WT
A0A087X1W8	CADM1	0.31055	0.00228014	0.029724	AMO-1	BTZ vs WT
A0A0G2JQX1	TUBGCP5	0.0326247	0.511501	0.593924	AMO-1	BTZ vs WT
A0A087X1Z3	PSME2	-0.219352	0.379545	0.473605	AMO-1	BTZ vs WT
A0A087X211	KIAA1524	-0.0882875	0.219557	0.318054	AMO-1	BTZ vs WT
A0A087X256	KIAA1033	-0.199153	0.0115846	0.0590166	AMO-1	BTZ vs WT
E7ER32	MKL1	0.146486	0.0951423	0.183866	AMO-1	BTZ vs WT
A0A087X295	WDR6	-0.127942	0.03218	0.0980522	AMO-1	BTZ vs WT
E7EQ67	FAM184A	-0.186192	0.00185013	0.0277212	AMO-1	BTZ vs WT
A0A087X2D5	MRPL45	0.0896926	0.0135189	0.063302	AMO-1	BTZ vs WT
A0A087X2I1	PSMC6	0.45777	0.00272741	0.0323043	AMO-1	BTZ vs WT
A0A088AWN3	DOCK9	0.0752732	0.0959023	0.184984	AMO-1	BTZ vs WT
A0A096LPB2	LINC00493	0.157297	0.291321	0.388265	AMO-1	BTZ vs WT
A0A096LP07	GPS1	-0.188619	0.126415	0.220086	AMO-1	BTZ vs WT
A0A096LP25	AAK1	0.135732	0.151094	0.248168	AMO-1	BTZ vs WT
A0A096LP69	CD99	0.563435	0.0186572	0.0740989	AMO-1	BTZ vs WT
A0A0A0MR88	FAM21C	-0.0792823	0.239437	0.337625	AMO-1	BTZ vs WT
A0A096LPI6	C21orf33	-0.127222	0.104358	0.195429	AMO-1	BTZ vs WT
A0A0A0MQR2	RTFDC1	0.162896	0.00226918	0.0296992	AMO-1	BTZ vs WT
A0A0A0MQS0	PHF20L1	0.111163	0.0011262	0.0223143	AMO-1	BTZ vs WT
F5H0Q6	CLASRP	0.156514	0.0711765	0.154176	AMO-1	BTZ vs WT
U3KQC1	WDR18	0.0145445	0.593891	0.66828	AMO-1	BTZ vs WT
A0A0A0MQU4	SCLY	0.371567	5.22e-05	0.00939993	AMO-1	BTZ vs WT
A0A0A0MQV9	SETD1B	0.0520846	0.317262	0.414474	AMO-1	BTZ vs WT
C9JP00	MBNL1	-0.107994	0.241091	0.339168	AMO-1	BTZ vs WT
A0A0A0MR02	VDAC2	0.166957	0.109576	0.20164	AMO-1	BTZ vs WT
A0A0A0MR05	MLST8	0.0307685	0.402901	0.494816	AMO-1	BTZ vs WT
H0Y966	CEP192	0.0424401	0.34338	0.43887	AMO-1	BTZ vs WT
A0A0A0MR74	DGAT1	0.483761	0.00118602	0.0228793	AMO-1	BTZ vs WT
A0A0A0MRB5	MADD	-0.00800438	0.860607	0.894334	AMO-1	BTZ vs WT
A0A0A0MRE5	ASAP1	0.334884	0.0107373	0.0571562	AMO-1	BTZ vs WT
A0A0A0MRE6	WDR47	0.0689341	0.434093	0.523038	AMO-1	BTZ vs WT
A0A0A0MRI1	GPALPP1	0.230119	0.0476242	0.121648	AMO-1	BTZ vs WT
A0A0A0MRI7	ARV1	0.0994271	0.0781234	0.163035	AMO-1	BTZ vs WT
A0A0A0MRJ6	PCMT1	-0.142611	0.0740771	0.157823	AMO-1	BTZ vs WT
F8W8M4	ABLIM1	-0.295701	0.0245788	0.0853142	AMO-1	BTZ vs WT
A0A0A0MRM8	MYO6	-0.015511	0.656304	0.722999	AMO-1	BTZ vs WT
A0A0A0MRM9	NOLC1	0.150244	0.0170925	0.0704905	AMO-1	BTZ vs WT
A0A0A0MRR1	ZNF691	0.167378	0.0395599	0.109461	AMO-1	BTZ vs WT
A0A0A0MRR5	UPRT	-1.08352	0.00724882	0.0493374	AMO-1	BTZ vs WT
A0A0A0MRR7	SNRPC	-0.35273	0.186711	0.284939	AMO-1	BTZ vs WT
B6VEX4	ABI1	-0.341147	0.000171867	0.014306	AMO-1	BTZ vs WT
A0A0A0MRV3	WRAP73	-0.00558015	0.750213	0.804169	AMO-1	BTZ vs WT
A0A0A0MRW7	APTX	-0.0647665	0.0285289	0.091955	AMO-1	BTZ vs WT
A0A0A0MRY0	TBC1D22A	-0.0864015	0.0601968	0.139004	AMO-1	BTZ vs WT
A0A0A0MRZ4	TNIP1	-0.0518075	0.643606	0.711903	AMO-1	BTZ vs WT
A0A0A0MS41	SFXN3	0.0360444	0.53461	0.614466	AMO-1	BTZ vs WT
A0A0A0MS45	COG4	-0.00724488	0.197328	0.295243	AMO-1	BTZ vs WT
A0A0A0MS59	SRCAP	0.203699	0.055941	0.133231	AMO-1	BTZ vs WT
A0A0A0MSB8	EXOC7	0.105861	0.0542111	0.131036	AMO-1	BTZ vs WT
B3KPJ4	PHC2	-0.0303832	0.227861	0.326634	AMO-1	BTZ vs WT
A0A0A0MSI8	EXOC5	0.203167	0.00190914	0.0279941	AMO-1	BTZ vs WT
A0A0A0MSJ9	RASA2	0.0195859	0.695058	0.756704	AMO-1	BTZ vs WT
A0A0A0MSK2	PET100	0.00960282	0.901101	0.927229	AMO-1	BTZ vs WT
A0A0A0MSQ9	MON1A	-0.158758	0.00325717	0.0345847	AMO-1	BTZ vs WT
A0A0A0MSS3	SLAIN1	0.528535	6.89e-05	0.00939993	AMO-1	BTZ vs WT
A0A0A0MSS8	AKR1C3	-0.118771	0.544174	0.624251	AMO-1	BTZ vs WT
A0A0G2JKZ1	TAPBP	-0.191684	0.00552047	0.0436522	AMO-1	BTZ vs WT
H3BP77	TK2	0.0168054	0.831474	0.871807	AMO-1	BTZ vs WT
A0A0A0MSY9	EZH1	0.00839016	0.905978	0.931038	AMO-1	BTZ vs WT
A0A0G2JP84	LILRB4	-1.08652	0.000405231	0.0168751	AMO-1	BTZ vs WT
A0A0A0MT32	LIPA	0.0528911	0.597914	0.671535	AMO-1	BTZ vs WT
A0A0A0MT33	SCAF8	0.0121385	0.729036	0.785857	AMO-1	BTZ vs WT
A0A0A0MT58	TCEA2	-0.374333	0.00884855	0.0524476	AMO-1	BTZ vs WT
A0A0A0MT83	IVD	-0.191768	0.0211071	0.0789498	AMO-1	BTZ vs WT
A0A0A0MTB8	WDR36	0.0126858	0.50649	0.589762	AMO-1	BTZ vs WT
A0A0A0MTH3	ILK	0.11103	0.00232997	0.0301081	AMO-1	BTZ vs WT
A0A0A0MTH9	BTAF1	0.148514	0.0129657	0.062217	AMO-1	BTZ vs WT
B8ZWD1	DBI	-0.473848	0.0507037	0.125798	AMO-1	BTZ vs WT
A0A0A0MTI6	ELOVL5	-0.101669	0.0651572	0.145923	AMO-1	BTZ vs WT
A0A0R4J2G3	NCEH1	-0.0988744	0.0493316	0.123922	AMO-1	BTZ vs WT
A0A0A0MTL5	SKP2	0.290622	0.0178989	0.0722951	AMO-1	BTZ vs WT
A0A0A0MTN0	CUL2	0.0277573	0.320312	0.417258	AMO-1	BTZ vs WT
A0A0A0MTR2	OGFOD1	0.145085	0.0592039	0.137579	AMO-1	BTZ vs WT
A0A0A0MTR7	RNF213	-0.273827	0.00709754	0.0489566	AMO-1	BTZ vs WT
A0A0A0MTS2	GPI	0.151233	0.120603	0.213982	AMO-1	BTZ vs WT
A0A0A0MTS7	TTN	0.100187	0.248775	0.346923	AMO-1	BTZ vs WT
A0A0A0MTT5	CTAG1B	-0.122527	0.620267	0.692053	AMO-1	BTZ vs WT
A0A0A0MTU3	TMEM259	0.315868	0.0137201	0.0633844	AMO-1	BTZ vs WT
A0A0A6YY96	IREB2	0.323525	0.0853428	0.172812	AMO-1	BTZ vs WT
A0A0A6YYA0	TMED7-TICAM2	0.0843972	0.109001	0.201024	AMO-1	BTZ vs WT
A0A0A6YYG7	NCAPH2	0.102484	0.173687	0.272165	AMO-1	BTZ vs WT
A0A0A6YYI3	PPAN-P2RY11	0.0675434	0.0135468	0.0633026	AMO-1	BTZ vs WT
A0A0A6YYJ5	MACF1	0.0889484	0.0250047	0.0859974	AMO-1	BTZ vs WT
A0A0A6YYJ8	LUC7L2	-0.0153427	0.72409	0.781854	AMO-1	BTZ vs WT
A0A0A6YYL1	ST20-MTHFS	0.0153666	0.458151	0.546487	AMO-1	BTZ vs WT
A0A0A6YYL4	CORO7-PAM16	-0.0196778	0.689524	0.75216	AMO-1	BTZ vs WT
A0A0B4J1R7	C10orf32-ASMT	-0.306964	0.164762	0.262449	AMO-1	BTZ vs WT
A0A0B4J1R8	CCDC174	-0.135387	0.0154608	0.0675235	AMO-1	BTZ vs WT
A0A0B4J1W0	MED24	0.0353969	0.111208	0.203403	AMO-1	BTZ vs WT
A0A0B4J1W3	NAA15	0.135308	0.0412123	0.111902	AMO-1	BTZ vs WT
A0A0B4J220	C11orf98	-0.255497	0.230448	0.329283	AMO-1	BTZ vs WT
A0A0B4J231	IGLL5	0.802191	0.0583015	0.136304	AMO-1	BTZ vs WT
A0A0B4J269	TUBB3	0.721661	0.0358242	0.104172	AMO-1	BTZ vs WT
A0A0B4J294	TRAPPC2L	0.370376	0.0375925	0.106704	AMO-1	BTZ vs WT
A0A0B4J2A0	TRPV1	-0.445059	0.00300875	0.0337351	AMO-1	BTZ vs WT
A0A0B4J2B3	NBPF14	0.120514	0.255141	0.353315	AMO-1	BTZ vs WT
K7EM56	RPS15	-0.126877	0.0718242	0.155248	AMO-1	BTZ vs WT
Q5W0H4	TPT1	0.198679	0.00263562	0.0318642	AMO-1	BTZ vs WT
A0A0B4J2E5		-0.246715	0.0162378	0.0688256	AMO-1	BTZ vs WT
A0A0B4J2G4	LRRC41	-0.0449825	0.609078	0.681178	AMO-1	BTZ vs WT
A0A0C3SFZ9	FCHO1	0.164355	0.0719854	0.155362	AMO-1	BTZ vs WT
A0A0C4DFL7	CYP51A1	-0.0689068	0.0891528	0.177217	AMO-1	BTZ vs WT
A0A0C4DFL8	KDM4B	0.0552868	0.466488	0.554208	AMO-1	BTZ vs WT
G3V5T0	GSTZ1	-0.389362	0.00797037	0.0505357	AMO-1	BTZ vs WT
A0A0C4DFM1	TM9SF4	0.0482152	0.292624	0.38971	AMO-1	BTZ vs WT
A0A0C4DFM2	ZNF574	0.0606137	0.390666	0.484462	AMO-1	BTZ vs WT
A0A0C4DFM7	ZCCHC11	-0.0253458	0.557362	0.636921	AMO-1	BTZ vs WT
A0A0C4DFP4	NGLY1	-0.0211624	0.728921	0.785857	AMO-1	BTZ vs WT
A0A0C4DFT8	JADE2	0.045416	0.525915	0.606769	AMO-1	BTZ vs WT
A0A0C4DGG6	NPC1L1	0.104211	0.271249	0.368327	AMO-1	BTZ vs WT
H0Y3X6	NELFA	-0.00444754	0.77598	0.825144	AMO-1	BTZ vs WT
A0A0C4DFY0	SELPLG	0.13736	0.134463	0.229566	AMO-1	BTZ vs WT
A0A0C4DFZ2	ARSA	0.142673	0.0344947	0.102248	AMO-1	BTZ vs WT
C9J9K3	RPSA	-0.150432	0.117861	0.211657	AMO-1	BTZ vs WT
A0A0C4DG33	PEX1	-0.196476	0.00371353	0.0366636	AMO-1	BTZ vs WT
E7ENN3	SYNE1	-0.128078	0.0800926	0.165835	AMO-1	BTZ vs WT
A0A0C4DG88	POU2F1	0.062447	0.0795617	0.164975	AMO-1	BTZ vs WT
A0A0C4DG89	DDX46	-0.0321417	0.396991	0.48992	AMO-1	BTZ vs WT
A0A2R8Y547	NME6	-0.143824	0.0859916	0.173508	AMO-1	BTZ vs WT
A0A0C4DG99	KLHL13	0.113625	0.144752	0.241344	AMO-1	BTZ vs WT
A0A0C4DGA2	ECI2	0.0349907	0.243088	0.340724	AMO-1	BTZ vs WT
A0A0C4DGA6	HLTF	-0.0494384	0.0514145	0.126593	AMO-1	BTZ vs WT
A0A0C4DGB9	PPA2	0.149119	0.593096	0.667702	AMO-1	BTZ vs WT
A0A0C4DGE4	STX3	-0.364208	0.00890637	0.0525172	AMO-1	BTZ vs WT
A0A0C4DGF2	KLHL6	0.0345901	0.426582	0.516605	AMO-1	BTZ vs WT
A0A0C4DGG1	PACSIN3	-0.285544	0.000847405	0.020261	AMO-1	BTZ vs WT
A0A0C4DGH0	CD276	0.588917	0.0262552	0.0881924	AMO-1	BTZ vs WT
A0A0C4DGH3	NUMBL	0.0765523	0.0724091	0.155575	AMO-1	BTZ vs WT
A0A0C4DGJ7	CHURC1	0.211699	0.0703851	0.153159	AMO-1	BTZ vs WT
A0A0C4DGP2	KIF18B	0.272093	0.0166198	0.0695302	AMO-1	BTZ vs WT
A0A0C4DGQ0	APC2	0.0565537	0.0392639	0.109019	AMO-1	BTZ vs WT
A0A0C4DGQ5	CAPNS1	0.0704795	0.176278	0.274719	AMO-1	BTZ vs WT
A0A0C4DGQ8	DHRS7B	-0.0572224	0.191976	0.289935	AMO-1	BTZ vs WT
A0A0C4DGS0	NDUFA6	-0.0693906	0.624765	0.695662	AMO-1	BTZ vs WT
A0A0C4DGS1	DDOST	-0.171174	0.0518622	0.127151	AMO-1	BTZ vs WT
A0A0C4DGS9	CEPT1	-0.19053	0.0117061	0.0592282	AMO-1	BTZ vs WT
A0A0C4DGU2	MMACHC	0.10464	0.142721	0.23963	AMO-1	BTZ vs WT
A0A0C4DGV9	LIG4	0.145834	0.0119695	0.0599896	AMO-1	BTZ vs WT
A0A0C4DGX4	CUL1	-0.13234	0.00197806	0.0282369	AMO-1	BTZ vs WT
A0A0C4DGZ1	ZC3H8	-0.0169297	0.818178	0.860903	AMO-1	BTZ vs WT
A0A0C4DGZ4	INSIG2	0.162649	0.134054	0.229142	AMO-1	BTZ vs WT
A0A0C4DH22	EPB41L1	0.132027	0.20969	0.308078	AMO-1	BTZ vs WT
Q29967	HLA-DQB1	-0.699798	0.0406365	0.111098	AMO-1	BTZ vs WT
A0A0D9SEI0	C6orf203	-0.0214344	0.802096	0.84749	AMO-1	BTZ vs WT
A0A0D9SEJ5	FAM120B	-0.0107999	0.883649	0.91362	AMO-1	BTZ vs WT
A0A0D9SEM4	SRSF4	-0.121782	0.0595144	0.137919	AMO-1	BTZ vs WT
A0A0D9SEU5	RANBP10	0.210978	0.0407152	0.111145	AMO-1	BTZ vs WT
A0A0D9SEW3	ZCCHC17	0.00980521	0.824249	0.865759	AMO-1	BTZ vs WT
G5E948	MAP4K4	0.0648387	0.0336762	0.100908	AMO-1	BTZ vs WT
Q5T321	NBEA	-0.0549237	0.242211	0.34014	AMO-1	BTZ vs WT
A0A0D9SF44	R3HCC1	0.120522	0.0371867	0.105974	AMO-1	BTZ vs WT
A0A0D9SFB3	DDX3X	0.109143	0.0679881	0.149771	AMO-1	BTZ vs WT
A0A0D9SF60	PKP4	-0.00166249	0.992504	0.994316	AMO-1	BTZ vs WT
A0A0D9SFK2	MYO18A	-0.171025	0.0818029	0.168204	AMO-1	BTZ vs WT
A0A0D9SFP2	HADH	-0.109803	0.13191	0.226727	AMO-1	BTZ vs WT
A0A0X1KG75	COBLL1	-0.393308	0.000899142	0.02077	AMO-1	BTZ vs WT
A0A0D9SGE8	PHF6	0.241553	0.0018463	0.0277212	AMO-1	BTZ vs WT
A0A0D9SGJ6	SYNJ1	0.0957171	0.21102	0.309279	AMO-1	BTZ vs WT
A0A0G2JH68	DIAPH1	0.195381	0.000885265	0.0207296	AMO-1	BTZ vs WT
A0A0G2JIJ2	HLA-DMB	0.889452	0.0016328	0.0261725	AMO-1	BTZ vs WT
A0A0G2JII1	HLA-DPB1	0.540542	0.00029161	0.0163784	AMO-1	BTZ vs WT
A0A0G2JIS2	EHMT2	0.0127978	0.756964	0.809432	AMO-1	BTZ vs WT
A0A0G2JIW1	HSPA1B	0.878103	0.00655149	0.0474916	AMO-1	BTZ vs WT
A0A0G2JJD3	ABHD16A	-0.0881678	0.178429	0.276983	AMO-1	BTZ vs WT
A0A140T9L0		0.0512423	0.198963	0.297091	AMO-1	BTZ vs WT
H0Y6K2	BRD2	0.129601	0.0286417	0.0921107	AMO-1	BTZ vs WT
B7ZL25	VARS2	-0.127731	0.0235462	0.0832283	AMO-1	BTZ vs WT
A0A0G2JNZ5	GBA	0.126202	0.0761892	0.160739	AMO-1	BTZ vs WT
A0A0G2JMG8	NLRP2	-0.378176	0.00967852	0.0541042	AMO-1	BTZ vs WT
A0A0G2JMH6	HLA-DRA	0.709554	0.000201711	0.0146971	AMO-1	BTZ vs WT
A0A0G2JNZ2	SCRIB	0.238195	0.0212091	0.0791652	AMO-1	BTZ vs WT
Q8MH48	HLA-G	0.00351664	0.946329	0.961151	AMO-1	BTZ vs WT
A0A0G2JPT5	RAD17	0.11527	0.0950704	0.183777	AMO-1	BTZ vs WT
A0A0G2JQF4		0.167826	0.159827	0.257452	AMO-1	BTZ vs WT
E9PJ24	PHRF1	0.039859	0.673192	0.737276	AMO-1	BTZ vs WT
A0A0J9YWL0	AIM1	0.132405	0.677665	0.741719	AMO-1	BTZ vs WT
J3QT77	PON2	-0.733597	0.170412	0.268287	AMO-1	BTZ vs WT
E9PC62	CELF2	-0.284452	0.00763095	0.0499904	AMO-1	BTZ vs WT
A0A0J9YXM6	WDR81	0.0515394	0.291602	0.388566	AMO-1	BTZ vs WT
A0A0J9YXT0	ARL6	0.265995	0.00383565	0.0368655	AMO-1	BTZ vs WT
A0A0R4J2E5	UBE2A	0.197938	0.0197484	0.0763379	AMO-1	BTZ vs WT
D6RIU2	CLDND1	0.13078	0.0180922	0.0727053	AMO-1	BTZ vs WT
A0A0R4J2F3		-0.170951	0.0673444	0.148905	AMO-1	BTZ vs WT
A0A0R4J2F6	IFRD2	-0.0295593	0.702183	0.762703	AMO-1	BTZ vs WT
A0A0R4J2G5	MEF2C	-0.0485884	0.118474	0.212063	AMO-1	BTZ vs WT
A0A1B0GW73	CLN6	-0.0240038	0.258161	0.356182	AMO-1	BTZ vs WT
A0A0U1RQF0	FASN	0.0241612	0.296117	0.393261	AMO-1	BTZ vs WT
A0A0U1RQK7	EIF4G3	-0.149545	0.0120091	0.060052	AMO-1	BTZ vs WT
A0A0U1RQL9	hCG_2043597	-0.0952048	0.477099	0.563995	AMO-1	BTZ vs WT
A0A0U1RQQ9	SCYL2	0.0192367	0.376108	0.470333	AMO-1	BTZ vs WT
U3KQA5	hCG_2004507	0.0503954	0.305497	0.403241	AMO-1	BTZ vs WT
A0A0U1RQT8	CD99L2	0.200651	0.0420022	0.113057	AMO-1	BTZ vs WT
C9J471	WDR45	-0.130577	0.0396158	0.109527	AMO-1	BTZ vs WT
A0A0U1RR27	DENND4A	0.219493	0.0379314	0.107113	AMO-1	BTZ vs WT
G5E9L9	DCLK2	0.441759	0.0180128	0.0725497	AMO-1	BTZ vs WT
A0A0U1RR85	REEP3	0.00465334	0.938097	0.956058	AMO-1	BTZ vs WT
A0A0U1RRB3	CMTR2	0.165999	0.0215901	0.0799182	AMO-1	BTZ vs WT
A0A0U1RRB6	EXOC6B	0.495145	0.00390663	0.0370644	AMO-1	BTZ vs WT
A0A0U1RRH6	PHF14	0.0593259	0.254523	0.352801	AMO-1	BTZ vs WT
F6XEV2	MICU1	0.0144287	0.547216	0.627337	AMO-1	BTZ vs WT
A0A0U1RRL5	ELF1	-0.0731636	0.0262611	0.0881924	AMO-1	BTZ vs WT
A0A0U1RRM4	PTBP1	0.0724832	0.0275036	0.0904488	AMO-1	BTZ vs WT
A0A0U5Q247		0.80982	4.66e-05	0.00939993	AMO-1	BTZ vs WT
A0A0X1KG71	NELFB	-0.147637	0.191879	0.28985	AMO-1	BTZ vs WT
A0A140T9R6	HLA-DQB1	0.0542631	0.484719	0.570792	AMO-1	BTZ vs WT
J3KQ99	HLA-DPA1	0.562371	0.000686509	0.0189801	AMO-1	BTZ vs WT
A0A140T9I0	HLA-A	-0.387033	0.00810976	0.0509216	AMO-1	BTZ vs WT
F6S093	HLA-DMA	1.01775	0.00145295	0.0254018	AMO-1	BTZ vs WT
A0A140T9M0	HLA-C	-1.96608	0.00401597	0.0376055	AMO-1	BTZ vs WT
A0A140T9T7	TAP1	-0.101948	0.126109	0.219774	AMO-1	BTZ vs WT
A0A140TA09	RNF5	-0.154956	0.0169	0.0701559	AMO-1	BTZ vs WT
A0A140TA86	QIL1	0.027092	0.576558	0.653058	AMO-1	BTZ vs WT
A0A182DWF2	TXNRD2	0.298155	0.0167378	0.0698192	AMO-1	BTZ vs WT
A0A182DWH4		0.84379	0.000189229	0.0146971	AMO-1	BTZ vs WT
A0A1B0GTC3	FTO	0.173915	0.0128401	0.0618677	AMO-1	BTZ vs WT
Q8TEK8	FLJ00186	-0.112595	0.0769579	0.161739	AMO-1	BTZ vs WT
A0A1B0GWJ0	ADSL	0.126626	0.000552504	0.0178597	AMO-1	BTZ vs WT
A0A1B0GTP7	ASAH1	0.0833139	0.263324	0.361071	AMO-1	BTZ vs WT
A0A1B0GTU4	PXN	-0.289374	0.00139145	0.024545	AMO-1	BTZ vs WT
A0A1B0GU86	ABHD14A-ACY1	-0.0919585	0.139659	0.235895	AMO-1	BTZ vs WT
A0A1B0GUA3	KIAA1279	-0.125425	0.0724114	0.155575	AMO-1	BTZ vs WT
A0A1B0GUI1	RALGAPA1	0.381381	0.00692077	0.0484745	AMO-1	BTZ vs WT
A0A1B0GUS7	UNC13B	-0.176182	0.0092301	0.0532673	AMO-1	BTZ vs WT
A0A1B0GUT7	ATP6AP2	0.229367	0.0216993	0.0799903	AMO-1	BTZ vs WT
A0A1B0GUZ7	EFR3A	0.153714	0.138685	0.23464	AMO-1	BTZ vs WT
A0A1B0GV23	CTSD	0.336604	0.0856023	0.173024	AMO-1	BTZ vs WT
A0A1B0GV47	KIF21A	0.29364	0.0133278	0.0629921	AMO-1	BTZ vs WT
A0A1B0GV70	ENTHD2	0.00838568	0.762991	0.814408	AMO-1	BTZ vs WT
A0A1B0GVL4	FAM193A	0.0249993	0.384469	0.47844	AMO-1	BTZ vs WT
A0A1B0GVP4	LCORL	-0.0667487	0.231683	0.330255	AMO-1	BTZ vs WT
A0A1B0GWF2	STXBP1	0.173623	0.00232163	0.0300548	AMO-1	BTZ vs WT
A0A1B0GW05	DPY19L1	-0.323018	0.00139362	0.024545	AMO-1	BTZ vs WT
A0A1B0GW23		-0.0684817	0.388172	0.481871	AMO-1	BTZ vs WT
A0A1B0GWA0		0.106654	0.0439652	0.116433	AMO-1	BTZ vs WT
R4GND1	UBE2E3	0.105324	0.0111638	0.0581655	AMO-1	BTZ vs WT
A0A1C7CYX1	ELMSAN1	0.0377447	0.427916	0.517538	AMO-1	BTZ vs WT
A0A1C7CYX9	DPYSL2	-0.0415873	0.531352	0.611411	AMO-1	BTZ vs WT
A0A1C7CYZ1	MAPK15	0.0556645	0.0377982	0.106992	AMO-1	BTZ vs WT
K7EPJ2	PIGN	0.0369936	0.340211	0.435678	AMO-1	BTZ vs WT
A0A1W2PNP0	PIGT	0.121567	0.0661611	0.147247	AMO-1	BTZ vs WT
A0A1W2PNR9	IER3IP1	-0.156695	0.266247	0.364099	AMO-1	BTZ vs WT
A0A1W2PNV4		-0.0482916	0.0623314	0.142273	AMO-1	BTZ vs WT
A0A1W2PNW1	STAT6	-0.282003	0.0152033	0.0670022	AMO-1	BTZ vs WT
A0A1W2PNY5	ELP4	-0.226647	0.00692493	0.0484745	AMO-1	BTZ vs WT
A0A1W2PNZ9	JMJD1C	0.0875718	0.159449	0.256971	AMO-1	BTZ vs WT
A0A1W2PP04	RBMX2	-0.125788	0.0285869	0.0920588	AMO-1	BTZ vs WT
A0A1W2PP11	PARL	-0.367805	0.000191574	0.0146971	AMO-1	BTZ vs WT
A0A1W2PQE8	STRADA	0.00862176	0.836472	0.875677	AMO-1	BTZ vs WT
A0A1W2PPC6	DPAGT1	-0.145125	0.0743911	0.158303	AMO-1	BTZ vs WT
A0A1W2PR23	GOSR2	-0.115323	0.135878	0.231317	AMO-1	BTZ vs WT
A0A1W2PPH1	ME2	-0.130214	0.0483911	0.122794	AMO-1	BTZ vs WT
A0A1W2PPI5	DDX26B	-0.0723489	0.317542	0.414688	AMO-1	BTZ vs WT
A0A1W2PPZ5	TCEA1	-0.104385	0.181775	0.280104	AMO-1	BTZ vs WT
A0A1X7SBZ2	DDX17	0.18048	0.0120391	0.0600674	AMO-1	BTZ vs WT
A0A1W2PQP6	C1orf43	0.0354161	0.599315	0.67258	AMO-1	BTZ vs WT
A0A1W2PQS6	RPS10	-0.327605	0.131436	0.226294	AMO-1	BTZ vs WT
F5GYH1	NECAP1	-0.286643	0.0237763	0.0837263	AMO-1	BTZ vs WT
Q5W015	PFKFB3	0.0388615	0.14833	0.245524	AMO-1	BTZ vs WT
A0A1W2PRB8		0.00355996	0.906704	0.931651	AMO-1	BTZ vs WT
A0A1W2PS43	SCARB2	0.0383511	0.629253	0.699464	AMO-1	BTZ vs WT
A0A1W2PRV5	SMN1	0.307034	0.00107201	0.021777	AMO-1	BTZ vs WT
A0A1W2PS05	PIK3C3	-0.153998	0.00572205	0.0439821	AMO-1	BTZ vs WT
F8WEJ3	PIGX	0.0334281	0.46175	0.549768	AMO-1	BTZ vs WT
A0A1X7SBT5	GTF3A	0.301155	0.0411313	0.111777	AMO-1	BTZ vs WT
A0A286YFC6	MFSD8	0.115413	0.0910574	0.179028	AMO-1	BTZ vs WT
A0A286YEY1	IGHA1	-2.57822	0.00418581	0.0383771	AMO-1	BTZ vs WT
A0A286YF22	PHGDH	0.0489718	0.267117	0.364589	AMO-1	BTZ vs WT
A0A2C9F2P4	PPT1	-0.198601	0.0669976	0.148368	AMO-1	BTZ vs WT
A0A286YFF8	MON2	-0.0888499	0.0630009	0.142889	AMO-1	BTZ vs WT
A0A2C9F2R7		0.0996709	0.193426	0.291327	AMO-1	BTZ vs WT
A0A2Q2TH77	GOLGA2	-0.0858789	0.00906303	0.0529456	AMO-1	BTZ vs WT
A0A2R8Y6S4	SGCE	-0.223402	0.012402	0.0611357	AMO-1	BTZ vs WT
A0A2R8Y425	CHD4	-0.00647748	0.764531	0.815157	AMO-1	BTZ vs WT
A0A2R8Y589	CEP78	0.260431	0.0221944	0.0811027	AMO-1	BTZ vs WT
A0A2R8Y620	COMMD7	0.138138	0.0227046	0.0819631	AMO-1	BTZ vs WT
A6NNI4	CD9	-0.932176	0.0493996	0.123992	AMO-1	BTZ vs WT
A0A2R8Y4K8	SAMSN1	-0.795736	0.172167	0.270162	AMO-1	BTZ vs WT
A0A2R8Y7S2	SMARCA4	-0.10833	0.0921561	0.180145	AMO-1	BTZ vs WT
A0A2R8Y4Y7	SPG7	0.232621	0.0416684	0.112538	AMO-1	BTZ vs WT
A0A2R8Y4Z0	CDK13	0.0520091	0.320387	0.417258	AMO-1	BTZ vs WT
A0A2R8Y524	MANBA	-0.128851	0.233613	0.332275	AMO-1	BTZ vs WT
A0A2R8Y566	KIAA1468	0.0481291	0.317003	0.414288	AMO-1	BTZ vs WT
A0A2R8Y575	PLEKHM2	0.0792776	0.0764943	0.161097	AMO-1	BTZ vs WT
A0A2R8Y5A0	CSNK2A1	0.0377458	0.344916	0.440595	AMO-1	BTZ vs WT
B5MC15	CBLB	-0.000680687	0.99197	0.993921	AMO-1	BTZ vs WT
A0A2R8Y5F1	TSC2	0.131772	0.115472	0.208575	AMO-1	BTZ vs WT
A0A2R8Y5K2	C9orf72	0.0601328	0.284859	0.382296	AMO-1	BTZ vs WT
A0A2R8Y6V4	DEPDC5	0.116754	0.0546971	0.131854	AMO-1	BTZ vs WT
A0A2R8Y5M6		-0.083371	0.151099	0.248168	AMO-1	BTZ vs WT
A0A2R8YFV7	TSC1	0.1448	0.0488707	0.123593	AMO-1	BTZ vs WT
A0A2R8Y6I1	HARS2	0.213953	0.00960963	0.0539084	AMO-1	BTZ vs WT
A0A2R8Y5S7	RDX	-0.109298	0.0124539	0.0612222	AMO-1	BTZ vs WT
A0A2R8Y7Q9	COL4A3BP	0.0794807	0.143922	0.240545	AMO-1	BTZ vs WT
A0A2R8Y5V9		-0.131832	0.538278	0.618084	AMO-1	BTZ vs WT
A0A2R8Y635	ATP13A3	0.084649	0.122266	0.215675	AMO-1	BTZ vs WT
A0A2R8Y661	RAPGEF2	0.153575	0.0249372	0.085931	AMO-1	BTZ vs WT
A0A2R8YDF3	DYRK1A	0.00190255	0.943826	0.95973	AMO-1	BTZ vs WT
A0A2R8Y7W8	MEA1	0.148318	0.211839	0.309921	AMO-1	BTZ vs WT
A0A2R8Y6W8	ERCC3	-0.0611748	0.154173	0.250906	AMO-1	BTZ vs WT
A0A2R8YE98	CCDC82	0.14655	0.0899936	0.178114	AMO-1	BTZ vs WT
A0A2R8Y7P6	ATXN2	-0.0348871	0.494569	0.579556	AMO-1	BTZ vs WT
A0A2R8Y7Y4	ANKRD44	-0.115006	0.128796	0.223311	AMO-1	BTZ vs WT
A0A2R8Y811	RPS14	0.0211208	0.599592	0.672678	AMO-1	BTZ vs WT
A0A2R8Y851	RPS29	-0.3559	0.181919	0.280265	AMO-1	BTZ vs WT
A0A2R8Y891	PFKM	-0.232756	0.0213175	0.0794864	AMO-1	BTZ vs WT
A0A2R8YD85	DOCK10	-0.0747185	0.00560295	0.043739	AMO-1	BTZ vs WT
A0A2R8YEZ2	C15orf41	-0.348285	0.00539011	0.0432283	AMO-1	BTZ vs WT
A0A2R8YD95	VPS45	0.0398444	0.400822	0.493159	AMO-1	BTZ vs WT
A0A2R8YDD6	ATXN7	0.0305477	0.157287	0.25429	AMO-1	BTZ vs WT
A0A2R8YDQ9	SUCLA2	0.238973	0.0269814	0.089518	AMO-1	BTZ vs WT
A0A2R8YEM2	CCNH	0.178964	0.00943494	0.0537434	AMO-1	BTZ vs WT
A0A2R8YFH5	SEC23B	-0.261088	0.00678346	0.0480024	AMO-1	BTZ vs WT
A0A2R8YFL0	CTCF	0.146345	0.0255708	0.0871876	AMO-1	BTZ vs WT
B1ALK7	ARHGEF7	-0.0164835	0.597703	0.67151	AMO-1	BTZ vs WT
A0A2R8YGH5	AP1S1	-0.24121	0.0783988	0.163323	AMO-1	BTZ vs WT
A0A2R8YH03	FAM208B	-0.0436064	0.181653	0.280037	AMO-1	BTZ vs WT
A0A2U3TZH3	EEF1A2	1.56232	0.0184066	0.0735882	AMO-1	BTZ vs WT
E9PNW4	CD59	0.147748	0.00842106	0.0516051	AMO-1	BTZ vs WT
A0A2U3TZN6	CASK	0.390727	0.00309049	0.0339668	AMO-1	BTZ vs WT
A0A2U3TZR0	SPAST	-0.118003	0.000761974	0.0196926	AMO-1	BTZ vs WT
A0A2U3TZV8	PLCH1	-0.00809618	0.914974	0.938431	AMO-1	BTZ vs WT
J3KSG1	KCTD1	0.0180284	0.787019	0.833898	AMO-1	BTZ vs WT
A0AV96-2	RBM47	-1.0965	0.00802275	0.0507268	AMO-1	BTZ vs WT
B7Z2T3	TTC26	-0.242186	0.00301493	0.0337351	AMO-1	BTZ vs WT
A0AVI2	FER1L5	0.0431482	0.564083	0.642543	AMO-1	BTZ vs WT
A0AVL1	ADAM9	0.0519166	0.461257	0.549273	AMO-1	BTZ vs WT
A0AVT1	UBA6	0.149019	0.0388646	0.108417	AMO-1	BTZ vs WT
A0FGR8-2	ESYT2	-0.0486152	0.239609	0.337706	AMO-1	BTZ vs WT
A0JNW5	UHRF1BP1L	0.153162	0.0274763	0.0904423	AMO-1	BTZ vs WT
A0PJW6	TMEM223	0.0682559	0.0167695	0.0698697	AMO-1	BTZ vs WT
A1A4S6	ARHGAP10	0.0483521	0.12242	0.215876	AMO-1	BTZ vs WT
A1L0T0	ILVBL	-0.202347	0.0113597	0.0584365	AMO-1	BTZ vs WT
A2A274	ACO2	0.185022	0.0704689	0.153246	AMO-1	BTZ vs WT
A2A2G4	ALG6	-0.00535083	0.933196	0.952151	AMO-1	BTZ vs WT
A2A2L4	AP5S1	-0.0309354	0.369512	0.464037	AMO-1	BTZ vs WT
A2A2Q6	UBOX5	0.139254	0.010883	0.0575027	AMO-1	BTZ vs WT
A2A2V1	PRNP	0.290943	0.0210293	0.0787826	AMO-1	BTZ vs WT
A2AAZ0	HLA-DQB1	0.8768	0.000234337	0.0155678	AMO-1	BTZ vs WT
A2IDC6	MRPL28	0.00641303	0.958296	0.968624	AMO-1	BTZ vs WT
A2RRP1	NBAS	-0.0501455	0.331861	0.428136	AMO-1	BTZ vs WT
B7ZLP8	TARSL2	-0.0552016	0.389991	0.483793	AMO-1	BTZ vs WT
A2RUC4	TYW5	0.160027	0.0204888	0.0777376	AMO-1	BTZ vs WT
A3KFL2	EXOSC2	0.149241	0.0108493	0.0573669	AMO-1	BTZ vs WT
A3KMH1-3	VWA8	0.480279	0.00733929	0.0495749	AMO-1	BTZ vs WT
A3KN83-2	SBNO1	0.0869014	0.0213695	0.0795143	AMO-1	BTZ vs WT
A4D1E9	GTPBP10	-0.0868338	0.239457	0.337625	AMO-1	BTZ vs WT
C9J1X0	WDR91	-0.00428903	0.923582	0.945237	AMO-1	BTZ vs WT
A4D1U4	LCHN	-0.303581	0.0131218	0.0624494	AMO-1	BTZ vs WT
A5PLN9-2	TRAPPC13	0.126106	0.101119	0.191322	AMO-1	BTZ vs WT
A5YKK6	CNOT1	-0.117345	0.0033722	0.0350054	AMO-1	BTZ vs WT
H3BTL1	MAP1LC3B	-0.196994	0.00939064	0.0536536	AMO-1	BTZ vs WT
A6ND36	FAM83G	0.0754993	0.27041	0.367694	AMO-1	BTZ vs WT
A6NDA1	HAUS7	-0.0718617	0.494117	0.579217	AMO-1	BTZ vs WT
A6NDG6	PGP	0.21623	0.000969891	0.0212869	AMO-1	BTZ vs WT
A6NDU8	C5orf51	0.100166	0.349792	0.444789	AMO-1	BTZ vs WT
A6NED2	RCCD1	0.312345	0.00711733	0.0489566	AMO-1	BTZ vs WT
A6NL93	HMGN1	-0.665105	0.119351	0.212822	AMO-1	BTZ vs WT
A6NEM2	HCFC1	0.0264891	0.452557	0.541171	AMO-1	BTZ vs WT
A6NFI3	ZNF316	0.126204	0.10767	0.199707	AMO-1	BTZ vs WT
A6NMH6	2008-09-01	0.49015	0.00201567	0.0284892	AMO-1	BTZ vs WT
A6NFS0	ZNF275	-0.0681229	0.290265	0.387652	AMO-1	BTZ vs WT
A6NFX8	NUDT5	0.122391	0.0294436	0.0934575	AMO-1	BTZ vs WT
A6NG10	WBP2	-0.306272	0.049133	0.123809	AMO-1	BTZ vs WT
H0YA61	RBM24	0.338428	0.0161366	0.0687589	AMO-1	BTZ vs WT
A6NGG8	C2orf71	-0.297842	0.00346352	0.0354452	AMO-1	BTZ vs WT
A6NGJ0	DYNLT3	0.618089	0.000445638	0.0168751	AMO-1	BTZ vs WT
A6NGP5	HN1L	-0.610289	0.179905	0.278547	AMO-1	BTZ vs WT
A6NGW1	YIF1A	0.0248516	0.404438	0.496276	AMO-1	BTZ vs WT
A6NHB5	ZMYM3	0.192992	0.0195344	0.0759616	AMO-1	BTZ vs WT
A6NND8	CRYZL1	0.099624	0.0980369	0.18791	AMO-1	BTZ vs WT
A6NHL2-2	TUBAL3	0.210408	0.0564775	0.133928	AMO-1	BTZ vs WT
A6NHQ2	FBLL1	0.0269144	0.566583	0.644876	AMO-1	BTZ vs WT
A6NHR9	SMCHD1	0.0526776	0.26356	0.361325	AMO-1	BTZ vs WT
A6NHV6	PKMYT1	0.173458	0.0100609	0.055341	AMO-1	BTZ vs WT
A6NHX0	GATSL2	-0.0397447	0.0984337	0.188339	AMO-1	BTZ vs WT
A6NHZ5	LRRC14B	0.1011	0.143169	0.239834	AMO-1	BTZ vs WT
A6NIH7	UNC119B	0.0308804	0.342385	0.437911	AMO-1	BTZ vs WT
A6NIW2	DOCK11	-0.351762	0.00316017	0.0342455	AMO-1	BTZ vs WT
A6NJ78	METTL15	-0.0432388	0.500277	0.584852	AMO-1	BTZ vs WT
F8WC89	SAC3D1	0.078076	0.152497	0.249429	AMO-1	BTZ vs WT
A6NLH6	CNIH4	0.103997	0.0265739	0.0886997	AMO-1	BTZ vs WT
E9PJK1	CD81	0.0446785	0.0403244	0.110799	AMO-1	BTZ vs WT
A6NMN0	PHKA1	0.175601	0.121711	0.215171	AMO-1	BTZ vs WT
A6NMQ1	POLA1	0.161492	0.0253588	0.0868222	AMO-1	BTZ vs WT
A6NMQ3	ENSA	-0.688996	0.148527	0.24564	AMO-1	BTZ vs WT
A6PW57	PIP5K1A	0.254795	0.00722574	0.0493052	AMO-1	BTZ vs WT
S4R393	ZSWIM8	-0.0970591	0.153456	0.250281	AMO-1	BTZ vs WT
A7MCY6	TBKBP1	0.0373317	0.210142	0.308424	AMO-1	BTZ vs WT
A8CG34	POM121C	0.104146	0.0580915	0.135947	AMO-1	BTZ vs WT
A8K727	PLEKHA2	0.000477543	0.995152	0.995938	AMO-1	BTZ vs WT
A8K878	MANF	-0.561544	0.108486	0.200582	AMO-1	BTZ vs WT
A8MPS7	YDJC	0.033839	0.285411	0.382892	AMO-1	BTZ vs WT
A8MT72	RTN1	-0.152623	0.293368	0.390315	AMO-1	BTZ vs WT
A8MTY9	DSCR3	-0.230565	0.00836429	0.0514569	AMO-1	BTZ vs WT
A8MU21	TMEM147	-0.239746	0.0501129	0.125116	AMO-1	BTZ vs WT
A8MUA9	SUMO3	-0.041009	0.532099	0.611875	AMO-1	BTZ vs WT
A8MUM1	TSSC1	-0.204203	0.0348521	0.102645	AMO-1	BTZ vs WT
A8MUP8	RARA	-0.0216692	0.508237	0.591122	AMO-1	BTZ vs WT
A8MVZ6	BICD1	0.0906481	0.274281	0.371383	AMO-1	BTZ vs WT
P62308	SNRPG	0.165248	0.176338	0.274753	AMO-1	BTZ vs WT
A8MXP9	MATR3	0.124464	0.069502	0.151933	AMO-1	BTZ vs WT
A8MXV4	NUDT19	0.0212369	0.239586	0.337706	AMO-1	BTZ vs WT
A8MZH8	PTTG1IP	0.0607423	0.370955	0.465193	AMO-1	BTZ vs WT
A9IYQ1	PDS5B	0.191207	0.103863	0.194808	AMO-1	BTZ vs WT
J3QRZ6	MIF4GD	-0.161886	0.143069	0.239726	AMO-1	BTZ vs WT
A9X3U0	RNF185	0.132851	0.0161646	0.068796	AMO-1	BTZ vs WT
A9Z1X7	SRRM1	-0.0145484	0.753453	0.806601	AMO-1	BTZ vs WT
B0I1T2	MYO1G	-1.82689	0.000578949	0.0178597	AMO-1	BTZ vs WT
B0QXZ6	CBX6	0.202373	0.0310144	0.0956444	AMO-1	BTZ vs WT
B0QY89	EIF3L	-0.0573449	0.138532	0.234437	AMO-1	BTZ vs WT
B0QY95	MIEF1	0.112378	0.00792282	0.0504585	AMO-1	BTZ vs WT
B0QYD3	APOBEC3B	-0.58481	0.000433455	0.0168751	AMO-1	BTZ vs WT
B0QYK0	EWSR1	-0.0980355	0.322463	0.419188	AMO-1	BTZ vs WT
H3BPC4	UBE2I	-0.215088	0.209849	0.308185	AMO-1	BTZ vs WT
B0QYS6	TFEB	-0.102655	0.0341791	0.101781	AMO-1	BTZ vs WT
F2Z2V0	CPNE1	0.220443	0.0219314	0.0804716	AMO-1	BTZ vs WT
B0YIW2	APOC3	0.142066	0.00105593	0.0217245	AMO-1	BTZ vs WT
B1AH87	TSPO	0.192809	0.0585605	0.136693	AMO-1	BTZ vs WT
B1AHD1	NHP2L1	-0.234258	0.152383	0.2493	AMO-1	BTZ vs WT
B1AHQ6	CENPM	0.0184882	0.792226	0.837922	AMO-1	BTZ vs WT
B1AJY7	PSMD10	0.0625103	0.0104866	0.0566815	AMO-1	BTZ vs WT
B1AK44	MAD2L2	-0.155157	0.140502	0.236927	AMO-1	BTZ vs WT
B1AKJ5	NRD1	0.0849331	0.180424	0.279085	AMO-1	BTZ vs WT
B1AKN7	NFIA	-0.230438	0.0371026	0.105974	AMO-1	BTZ vs WT
B1AKV6	UQCC1	0.0718419	0.211942	0.309921	AMO-1	BTZ vs WT
B1AL05	MRPL43	-0.173748	0.367181	0.46176	AMO-1	BTZ vs WT
B1AL69	CDC37L1	0.0546658	0.50358	0.587606	AMO-1	BTZ vs WT
B1ALA9	PRPS1	0.229312	0.0112843	0.0582001	AMO-1	BTZ vs WT
B1ALH6	PHYH	0.151964	0.00376292	0.0366636	AMO-1	BTZ vs WT
B1ALM5	TMEM9	0.357043	0.0219181	0.080471	AMO-1	BTZ vs WT
B1AMF0	UBE2J2	-0.215908	0.121888	0.215353	AMO-1	BTZ vs WT
B1AMS2	2006-09-01	0.0674615	0.205519	0.303953	AMO-1	BTZ vs WT
R4GNH9	EXOSC1	0.0746663	0.309412	0.407326	AMO-1	BTZ vs WT
B1AMW1	CD58	0.261045	0.0382509	0.107419	AMO-1	BTZ vs WT
B1ANH0	GUK1	-0.144734	0.00282154	0.0328857	AMO-1	BTZ vs WT
H3BLV0	CD55	0.489265	0.0209644	0.0787047	AMO-1	BTZ vs WT
B1AQP1	USF1	0.209947	0.0786066	0.163613	AMO-1	BTZ vs WT
B1AVT0	CLK2	0.0787464	0.0348063	0.102645	AMO-1	BTZ vs WT
B2R5W2	HNRNPC	0.0758386	0.155884	0.252734	AMO-1	BTZ vs WT
F5H5N2	ISCU	-0.202063	0.0110182	0.0578612	AMO-1	BTZ vs WT
B3KS98	EIF3H	-0.0571556	0.104986	0.196398	AMO-1	BTZ vs WT
H0YNF6	TM2D3	-0.0539976	0.509362	0.591932	AMO-1	BTZ vs WT
B3KTM8	MORF4L1	-0.00723624	0.926407	0.947393	AMO-1	BTZ vs WT
E7ETE0	METTL8	-0.00285023	0.952264	0.964569	AMO-1	BTZ vs WT
B3KY94	CDIPT	-0.0818191	0.18581	0.283947	AMO-1	BTZ vs WT
B4DDF4	CNN2	0.130183	0.00339435	0.035039	AMO-1	BTZ vs WT
B4DDH2	STK33	0.18915	0.00330736	0.034787	AMO-1	BTZ vs WT
B4DE15	SLC35A2	0.0988352	0.196865	0.294804	AMO-1	BTZ vs WT
B4DF87	NCOA4	0.0443682	0.0566718	0.13421	AMO-1	BTZ vs WT
B4DGL8	ABCB7	0.201697	0.0156907	0.0679963	AMO-1	BTZ vs WT
B4DHE8	MSI2	-0.21991	0.00302325	0.0337351	AMO-1	BTZ vs WT
B4DI03	SEC11L3	-0.343887	0.000473983	0.0170754	AMO-1	BTZ vs WT
G8JLH2	CDC25B	-0.139751	0.121388	0.214883	AMO-1	BTZ vs WT
B4DJL6	VWA9	0.00161149	0.963034	0.972165	AMO-1	BTZ vs WT
B4DJV2	CS	-0.217476	0.0107184	0.0571562	AMO-1	BTZ vs WT
B4DL54	CHURC1-FNTB	0.297134	0.0187187	0.0741779	AMO-1	BTZ vs WT
B4DLN1		-0.145509	0.167561	0.26519	AMO-1	BTZ vs WT
B4DLR8	NQO1	0.893853	0.000472941	0.0170754	AMO-1	BTZ vs WT
B4DMT0	TMEM143	0.067339	0.0360663	0.104493	AMO-1	BTZ vs WT
B4DQT1	MAEA	0.131501	0.0948144	0.183501	AMO-1	BTZ vs WT
B4DR61	SEC61A1	-0.194603	0.0409066	0.111434	AMO-1	BTZ vs WT
B4DR80	STK24	0.140575	0.00633067	0.0466013	AMO-1	BTZ vs WT
B4DRN8	ZDHHC20	0.190087	0.00416234	0.0382603	AMO-1	BTZ vs WT
B4DTY2	SIVA1	0.0281417	0.692356	0.754327	AMO-1	BTZ vs WT
B4DUA7	IXL	-0.261772	0.179622	0.278289	AMO-1	BTZ vs WT
B4DUC8	MTAP	0.128953	0.0311424	0.0959564	AMO-1	BTZ vs WT
B4DWJ3	EAF2	0.0143959	0.73686	0.792166	AMO-1	BTZ vs WT
J3QKY3	NFE2L1	0.429281	0.0778751	0.162612	AMO-1	BTZ vs WT
B4DZS0	DFFB	-0.288431	0.00412159	0.038082	AMO-1	BTZ vs WT
B4E0T2	PEX5	-0.0446863	0.594563	0.668494	AMO-1	BTZ vs WT
Q8NBY1	STK26	0.249751	0.0325111	0.0986994	AMO-1	BTZ vs WT
B4E1G1	DERL1	0.0554753	0.358357	0.453121	AMO-1	BTZ vs WT
B4E1Q4	RIOK3	-0.050996	0.474539	0.561901	AMO-1	BTZ vs WT
B5MBW9	CHCHD10	-0.0161398	0.934644	0.95309	AMO-1	BTZ vs WT
B5MBX0	CDCA5	-0.0910926	0.462294	0.550141	AMO-1	BTZ vs WT
B5MC51	LIMK2	-0.277073	0.212294	0.310306	AMO-1	BTZ vs WT
G5E9F5	MPV17	-0.324478	0.00198132	0.0282369	AMO-1	BTZ vs WT
B5MC59	RPA3	-0.18768	0.100624	0.190861	AMO-1	BTZ vs WT
B5MCN7	NCOA1	0.0026869	0.972236	0.978961	AMO-1	BTZ vs WT
B5MCR8	SLC30A6	0.0690051	0.122232	0.215675	AMO-1	BTZ vs WT
B5MCX3	2002-09-01	-0.0220219	0.818177	0.860903	AMO-1	BTZ vs WT
B5MD17	CBX1	0.290114	0.000821154	0.0201506	AMO-1	BTZ vs WT
B5MDE0	RFT1	-0.0894553	0.0407933	0.111273	AMO-1	BTZ vs WT
B5MDF5	RAN	-0.0455513	0.320508	0.417263	AMO-1	BTZ vs WT
B5MDU6	LDAH	-0.0802924	0.0279367	0.091117	AMO-1	BTZ vs WT
E9PP42	SMIM7	-0.276104	0.0625735	0.142523	AMO-1	BTZ vs WT
B7WPE2	EML3	-0.0637164	0.268314	0.365733	AMO-1	BTZ vs WT
F8W9A8	PPIP5K1	0.392375	0.0116622	0.0591654	AMO-1	BTZ vs WT
H7BYE5	WRB	-0.0456953	0.28673	0.38394	AMO-1	BTZ vs WT
B7Z2L0	BCAP29	-0.212002	0.0956419	0.184582	AMO-1	BTZ vs WT
B7Z2R7	ACBD5	0.00657904	0.913699	0.937487	AMO-1	BTZ vs WT
B7Z3R2	TPCN1	-0.179583	0.000698029	0.0190999	AMO-1	BTZ vs WT
B7Z493	FGD4	-0.248746	0.0060678	0.0455682	AMO-1	BTZ vs WT
G3XAH9	ST7	-0.276039	0.00376585	0.0366636	AMO-1	BTZ vs WT
B7Z4W5	CCBL1	-0.00949504	0.870468	0.902872	AMO-1	BTZ vs WT
E9PKU9	BTBD10	0.0719527	0.382653	0.476845	AMO-1	BTZ vs WT
B7Z6D5	DDX27	0.0998646	0.0848993	0.172219	AMO-1	BTZ vs WT
B7Z6Q0	NPRL3	0.144482	0.047241	0.121256	AMO-1	BTZ vs WT
B7ZAQ6-2	GPR89A	-0.131856	0.0454133	0.11836	AMO-1	BTZ vs WT
B7ZAX5	GALK2	-0.0704364	0.23797	0.336431	AMO-1	BTZ vs WT
B7ZBM3	FOXP4	-0.149597	0.272363	0.369404	AMO-1	BTZ vs WT
B7ZC38	SH3GLB2	-0.230399	0.112079	0.204191	AMO-1	BTZ vs WT
B7ZKQ9	SCARB1	-0.129399	0.0605696	0.139639	AMO-1	BTZ vs WT
B7ZL14	FNBP1	0.0450907	0.275202	0.372418	AMO-1	BTZ vs WT
B7ZL88	COX18	0.0354701	0.350667	0.445627	AMO-1	BTZ vs WT
B7ZLF3	LOC402624	-0.227088	0.170654	0.268596	AMO-1	BTZ vs WT
B7ZLQ8	CPEB4	0.377482	0.000122956	0.0125599	AMO-1	BTZ vs WT
B7ZM87	SRGAP2	0.00724952	0.89466	0.922865	AMO-1	BTZ vs WT
B7ZM99	MTHFD1L	0.0358899	0.202492	0.300377	AMO-1	BTZ vs WT
C9JEL3	EIF4E2	-0.0562583	0.43688	0.525775	AMO-1	BTZ vs WT
H7C173	MZT2B	-0.44639	0.106041	0.197862	AMO-1	BTZ vs WT
B8ZZE3	METTL5	0.129276	0.0541274	0.130922	AMO-1	BTZ vs WT
B8ZZD4	TAX1BP1	0.15949	0.0198627	0.0763379	AMO-1	BTZ vs WT
B8ZZN6	SUMO1	0.178328	0.00351067	0.0357737	AMO-1	BTZ vs WT
B8ZZQ6	PTMA	0.281945	0.114458	0.207321	AMO-1	BTZ vs WT
B8ZZU8	TCEB2	0.132924	0.0128051	0.0618677	AMO-1	BTZ vs WT
B8ZZW5	AVL9	0.00995746	0.750393	0.804169	AMO-1	BTZ vs WT
F8WBN3	SERF2	-0.399122	0.209228	0.30759	AMO-1	BTZ vs WT
B9A018	USP39	0.0284218	0.405408	0.497125	AMO-1	BTZ vs WT
B9A054	RHBDD1	-0.0769134	0.148596	0.24564	AMO-1	BTZ vs WT
B9A057	COA5	-0.534208	0.192054	0.289992	AMO-1	BTZ vs WT
J3KMX2	SMARCD2	-0.205257	0.0375686	0.106704	AMO-1	BTZ vs WT
E6ZCI6	SGMS1	0.0371107	0.577722	0.654006	AMO-1	BTZ vs WT
C4AMC7	WASH3P	-0.230381	0.0226202	0.0818205	AMO-1	BTZ vs WT
C9IYN3	HNRNPLL	-0.135218	0.0180299	0.0725776	AMO-1	BTZ vs WT
E9PN67	NIN	0.371477	0.00905594	0.0529456	AMO-1	BTZ vs WT
C9J0I9	ZC3HC1	-0.0344358	0.548144	0.627997	AMO-1	BTZ vs WT
C9J0K6	SRI	-0.323128	0.151295	0.248317	AMO-1	BTZ vs WT
C9J0Q5	NCOR2	0.128418	0.0599547	0.138761	AMO-1	BTZ vs WT
F8W782	ADIPOR1	0.418874	0.000152995	0.013608	AMO-1	BTZ vs WT
C9J2C0	TUBA8	-0.0123705	0.849537	0.886397	AMO-1	BTZ vs WT
C9J2P0	UBE2E1	0.0615368	0.307739	0.405524	AMO-1	BTZ vs WT
C9J2V2	IKBKG	0.0280283	0.870242	0.902769	AMO-1	BTZ vs WT
C9J2Y9	POLR2B	-0.0142354	0.728989	0.785857	AMO-1	BTZ vs WT
C9J381	IMPDH1	0.0288184	0.514067	0.595944	AMO-1	BTZ vs WT
C9J384	CMSS1	0.00753764	0.790242	0.836304	AMO-1	BTZ vs WT
C9J3D7	CROT	-0.0946738	0.232124	0.330685	AMO-1	BTZ vs WT
C9J3G2	CBWD2	-0.145202	0.0175189	0.0713254	AMO-1	BTZ vs WT
C9J453	MID1	0.104319	0.0223651	0.0814981	AMO-1	BTZ vs WT
C9J470	NCAPH	0.0710322	0.0296217	0.093616	AMO-1	BTZ vs WT
C9J494	MKRN2	0.101212	0.168399	0.265986	AMO-1	BTZ vs WT
C9J4K5	DONSON	0.226287	0.00327061	0.0346132	AMO-1	BTZ vs WT
C9J5C3	PDCD10	-0.145876	0.326516	0.422722	AMO-1	BTZ vs WT
C9J5X1	IGF1R	0.163194	0.0725866	0.155827	AMO-1	BTZ vs WT
C9JDT9	TANGO2	0.0905851	0.217238	0.315593	AMO-1	BTZ vs WT
C9J6P4	ZC3HAV1	-0.0240418	0.572509	0.649754	AMO-1	BTZ vs WT
C9J719	EBP	-0.0405173	0.313354	0.410726	AMO-1	BTZ vs WT
C9J7B8	GRAMD1C	0.0589194	0.460266	0.548643	AMO-1	BTZ vs WT
C9J7I0	UMAD1	-0.0964684	0.334327	0.430498	AMO-1	BTZ vs WT
H7C5I5	PLSCR1	0.0712851	0.0908333	0.178883	AMO-1	BTZ vs WT
C9J7Z4	TSEN2	-0.0720144	0.0144832	0.0650967	AMO-1	BTZ vs WT
C9J9P8	UBE2F	-0.228235	0.156809	0.253856	AMO-1	BTZ vs WT
C9JA08	NMD3	0.0837391	0.0451937	0.118094	AMO-1	BTZ vs WT
C9JA28	SSR3	-0.12377	0.0129456	0.0621825	AMO-1	BTZ vs WT
C9JA69	BBX	-0.144429	0.00863632	0.0520734	AMO-1	BTZ vs WT
C9JAW5	HIGD1A	0.276393	0.000716864	0.0192958	AMO-1	BTZ vs WT
H7C585	FXN	-0.209447	0.0643246	0.144528	AMO-1	BTZ vs WT
C9JBE1	DNPEP	0.263613	0.0316782	0.0968957	AMO-1	BTZ vs WT
C9JBI3	PSPH	-0.0719908	0.260113	0.358129	AMO-1	BTZ vs WT
C9JBL1	SPCS1	-0.188343	0.00118115	0.0228793	AMO-1	BTZ vs WT
C9JBY7	MRPS33	-0.269667	0.286729	0.38394	AMO-1	BTZ vs WT
C9JWL4	AP4M1	0.356816	0.00873229	0.0522388	AMO-1	BTZ vs WT
C9JCC6	DRAP1	-0.105206	0.18946	0.287904	AMO-1	BTZ vs WT
C9JE12	TMUB1	-0.0608368	0.522597	0.604457	AMO-1	BTZ vs WT
C9JDR5	WDR53	0.318789	0.0127277	0.0617179	AMO-1	BTZ vs WT
C9JG97	AAMP	0.407548	0.00550867	0.0436522	AMO-1	BTZ vs WT
C9JEJ2	PCYT1A	0.172714	0.128313	0.222766	AMO-1	BTZ vs WT
C9JFE4	GPS1	-0.123156	0.263713	0.361435	AMO-1	BTZ vs WT
C9JFR7	CYCS	0.223779	0.00315456	0.0342455	AMO-1	BTZ vs WT
C9JG41	ITM2C	0.958215	0.00327042	0.0346132	AMO-1	BTZ vs WT
C9JI87	VDAC1	0.242596	0.0226191	0.0818205	AMO-1	BTZ vs WT
C9JIF9	APEH	0.0205187	0.631035	0.700572	AMO-1	BTZ vs WT
C9JIZ6	PSAP	-0.0903307	0.406786	0.498401	AMO-1	BTZ vs WT
C9JJ19	MRPS34	-0.0382886	0.714044	0.773114	AMO-1	BTZ vs WT
C9JJN9	VPS8	-0.164299	0.00826852	0.0512517	AMO-1	BTZ vs WT
C9JJV1	TSSC4	0.225904	0.0233664	0.0830409	AMO-1	BTZ vs WT
C9JPX5	STARD3NL	0.0392984	0.333578	0.429925	AMO-1	BTZ vs WT
C9JL75	KIAA0195	0.128502	0.0655907	0.146435	AMO-1	BTZ vs WT
C9JLB7	OXNAD1	0.0717303	0.0928244	0.180956	AMO-1	BTZ vs WT
C9JLU1	POLR2H	-0.00419616	0.924638	0.94594	AMO-1	BTZ vs WT
I3L2L5	FAM195B	-0.526859	0.110511	0.202641	AMO-1	BTZ vs WT
C9JNE2	OARD1	-0.321931	0.00108076	0.021777	AMO-1	BTZ vs WT
C9JNU9	USP4	-0.132068	0.709985	0.770122	AMO-1	BTZ vs WT
C9JXB8	RPL24	-0.162794	0.0919874	0.179953	AMO-1	BTZ vs WT
C9JRY4	SEC22A	-0.028493	0.583095	0.659147	AMO-1	BTZ vs WT
C9JP16	CRTAP	0.119973	0.0368306	0.105769	AMO-1	BTZ vs WT
C9JQV0	C7orf50	-0.169665	0.504498	0.588389	AMO-1	BTZ vs WT
C9JRZ6	CHCHD3	-0.0127807	0.473098	0.560476	AMO-1	BTZ vs WT
C9JVH1	VOPP1	0.59892	0.0710638	0.153982	AMO-1	BTZ vs WT
E5RIL0	LEPROTL1	0.0388293	0.251039	0.34933	AMO-1	BTZ vs WT
C9JVP0	FOXJ3	-0.192323	0.0036946	0.0366306	AMO-1	BTZ vs WT
C9JW01	PUM2	-0.022231	0.823432	0.865156	AMO-1	BTZ vs WT
H7C4K8	HACD2	-0.0476379	0.629758	0.69959	AMO-1	BTZ vs WT
C9JYA1	NUPL2	-0.00417888	0.900051	0.926416	AMO-1	BTZ vs WT
C9JYM0	POP7	0.0635457	0.0188145	0.0744337	AMO-1	BTZ vs WT
C9JYN0	SYPL1	-0.239198	0.0209363	0.0786406	AMO-1	BTZ vs WT
C9JYQ9	RPL22L1	0.212239	0.090253	0.17838	AMO-1	BTZ vs WT
C9JYY6	NRCAM	-0.080698	0.703127	0.763602	AMO-1	BTZ vs WT
C9K0J5	RAPH1	0.837737	0.000198434	0.0146971	AMO-1	BTZ vs WT
D3DQV9	EIF4G2	-0.0533281	0.193168	0.2912	AMO-1	BTZ vs WT
D3DTX6	PPP1R9B	-0.36009	0.0192455	0.075262	AMO-1	BTZ vs WT
Q5HY75	FAM3A	0.122732	0.0181191	0.0727724	AMO-1	BTZ vs WT
F6U1T9	PPP3R1	0.00172462	0.963545	0.972544	AMO-1	BTZ vs WT
D3YTB1	RPL32	-0.344644	0.128913	0.223397	AMO-1	BTZ vs WT
D4PHA4	GPBP1	0.115764	0.0475836	0.12161	AMO-1	BTZ vs WT
D4Q8H0	pk	0.172994	0.0393685	0.109139	AMO-1	BTZ vs WT
D6R938	CAMK2D	-0.0107107	0.853889	0.889297	AMO-1	BTZ vs WT
D6R954	TRMT10A	0.014569	0.785216	0.832787	AMO-1	BTZ vs WT
D6R9P3	HNRNPAB	0.164139	0.000614014	0.0178766	AMO-1	BTZ vs WT
D6R9U7	POLR3G	0.36287	0.00915216	0.0532049	AMO-1	BTZ vs WT
D6R9Z7	COX7C	-0.101509	0.37389	0.468216	AMO-1	BTZ vs WT
H0YAI5	RNF4	0.230814	0.0508201	0.125805	AMO-1	BTZ vs WT
D6RAD4	CDK7	0.129454	0.00333561	0.0348289	AMO-1	BTZ vs WT
D6RAF2	PAPD4	-0.104048	0.0705883	0.153274	AMO-1	BTZ vs WT
D6RAN8	MRPL27	-0.089193	0.422007	0.512458	AMO-1	BTZ vs WT
D6RCD0	HSD17B11	-0.0571046	0.14957	0.246564	AMO-1	BTZ vs WT
D6REL5	FAM175A	-0.0375437	0.59362	0.66808	AMO-1	BTZ vs WT
D6RGI3	2011-09-01	0.0601681	0.18999	0.288157	AMO-1	BTZ vs WT
D6REX3	SEC31A	-0.0257933	0.492392	0.577764	AMO-1	BTZ vs WT
D6RF23	GNB2L1	-0.0758504	0.44483	0.534186	AMO-1	BTZ vs WT
D6RF48	STX18	0.201272	0.0317472	0.0970234	AMO-1	BTZ vs WT
D6RFG8	DCK	-0.0519465	0.0857399	0.173162	AMO-1	BTZ vs WT
D6RIE3	COX7A2	-0.537721	0.109009	0.201024	AMO-1	BTZ vs WT
D6RHC4	ANKHD1	0.403873	0.00999527	0.0551402	AMO-1	BTZ vs WT
D6RI10	SPINK2	0.308644	0.0664445	0.147556	AMO-1	BTZ vs WT
D6RIF6	SLAIN2	-0.0551971	0.283284	0.380882	AMO-1	BTZ vs WT
D6RJ07	ZNF346	-0.157914	0.360732	0.455255	AMO-1	BTZ vs WT
D6RJ90	COMMD10	-0.0091205	0.924722	0.94594	AMO-1	BTZ vs WT
D6RJG9	SNX14	-0.0145167	0.623858	0.694983	AMO-1	BTZ vs WT
D6W601	ADAT3	0.046225	0.0386737	0.108138	AMO-1	BTZ vs WT
E1P5H9	SLCO4A1	0.344504	0.000550608	0.0178597	AMO-1	BTZ vs WT
E2QRD4	MMS22L	-0.0160244	0.521767	0.603595	AMO-1	BTZ vs WT
E2QRF9	GMNN	0.168986	0.137109	0.232524	AMO-1	BTZ vs WT
E3W980	HELQ	-0.109602	0.262808	0.360848	AMO-1	BTZ vs WT
E3W994	CLASP2	0.0911304	0.152609	0.249497	AMO-1	BTZ vs WT
G5E954	CCNC	-0.0635164	0.19544	0.293191	AMO-1	BTZ vs WT
E5RGS9	CHRAC1	0.290189	0.00930571	0.0534864	AMO-1	BTZ vs WT
E5RGX5	STMN2	-0.430708	0.117521	0.211277	AMO-1	BTZ vs WT
E5RHG8	TCEB1	0.151336	0.00939808	0.0536536	AMO-1	BTZ vs WT
E5RHI7	RRNAD1	0.12652	0.231145	0.329751	AMO-1	BTZ vs WT
E5RHW4	ERLIN2	-0.116091	0.0248903	0.0858905	AMO-1	BTZ vs WT
E5RIH5	TTI2	-0.0214118	0.41185	0.502469	AMO-1	BTZ vs WT
E5RIL2	CNOT8	0.201677	0.000873557	0.0205947	AMO-1	BTZ vs WT
E5RIM7	ATOX1	0.200864	0.0893027	0.177334	AMO-1	BTZ vs WT
E5RIW3	TBCA	-0.0513849	0.815854	0.858965	AMO-1	BTZ vs WT
E5RK82	CETN3	0.260155	0.0375888	0.106704	AMO-1	BTZ vs WT
E5RJR5	SKP1	0.182566	0.0269887	0.089518	AMO-1	BTZ vs WT
E5RK69	ANXA6	-0.0389235	0.399318	0.492026	AMO-1	BTZ vs WT
E7EM64	COPS6	-0.0258086	0.0114813	0.058828	AMO-1	BTZ vs WT
E7EMB8	PTPN18	0.544612	0.0524659	0.128081	AMO-1	BTZ vs WT
E7EMD6	AKAP10	-0.154501	0.0059446	0.0452539	AMO-1	BTZ vs WT
J3KMY5	NPC2	-0.144302	0.0216495	0.0799903	AMO-1	BTZ vs WT
E7EMW7	UBR5	0.0709672	0.416568	0.506909	AMO-1	BTZ vs WT
E7EMZ9	TACC2	0.151195	0.0621526	0.142094	AMO-1	BTZ vs WT
E7EN73	KIAA0319L	0.116328	0.250224	0.348331	AMO-1	BTZ vs WT
E7EN86	ZNF143	0.052607	0.0583481	0.136316	AMO-1	BTZ vs WT
Q5T8T7	MED22	-0.496969	0.167801	0.265334	AMO-1	BTZ vs WT
E7EV99	ADD1	-0.179381	0.107106	0.199058	AMO-1	BTZ vs WT
E7EP87	NARF	-0.36903	0.00151942	0.0258147	AMO-1	BTZ vs WT
E7EPN9	PRRC2C	0.165125	0.0513306	0.126491	AMO-1	BTZ vs WT
E7EPT4	NDUFV2	-0.0858802	0.574258	0.651428	AMO-1	BTZ vs WT
E7EQ45	AP5M1	0.205397	0.0198888	0.0763379	AMO-1	BTZ vs WT
E7EQ69	NAA50	0.0650557	0.120656	0.213982	AMO-1	BTZ vs WT
E7EQM8	DCC	1.16459	0.000735918	0.019587	AMO-1	BTZ vs WT
E7EQN5	ARHGAP4	-0.0293332	0.483776	0.570367	AMO-1	BTZ vs WT
E7EQR8	YIPF3	-0.168451	0.0734903	0.157183	AMO-1	BTZ vs WT
E7EQT4	ACIN1	0.0727014	0.233956	0.332658	AMO-1	BTZ vs WT
E7ER26	PRDM15	-0.00146916	0.962221	0.97162	AMO-1	BTZ vs WT
E7ERI8	CLASP2	0.124735	0.0358159	0.104172	AMO-1	BTZ vs WT
E7ERK9	EIF2B4	-0.0835939	0.0108096	0.0572845	AMO-1	BTZ vs WT
E7ERR0	KLHDC3	0.0203317	0.685695	0.748981	AMO-1	BTZ vs WT
E7ERS3	ZC3H18	0.147654	0.128216	0.222684	AMO-1	BTZ vs WT
E7ESL0	MRPL22	0.0237025	0.729724	0.786272	AMO-1	BTZ vs WT
E7ET07	ING3	-0.0571882	0.229416	0.328324	AMO-1	BTZ vs WT
E7ET49	DAGLB	-0.0110745	0.712027	0.771282	AMO-1	BTZ vs WT
E7ETM6	SYS1	-0.0691751	0.0377923	0.106992	AMO-1	BTZ vs WT
H0Y9G6	MRPL3	0.267246	0.0142654	0.064443	AMO-1	BTZ vs WT
E7ETZ8	MAP9	-0.427932	0.140139	0.23665	AMO-1	BTZ vs WT
E7EUU4	EIF4G1	0.0993553	0.140348	0.236891	AMO-1	BTZ vs WT
E7EV10	MTA3	0.351875	0.000464889	0.0170754	AMO-1	BTZ vs WT
E7EVA0	MAP4	-0.0193755	0.473025	0.560476	AMO-1	BTZ vs WT
E7EVH9	HDHD1	0.164204	0.00764795	0.0499904	AMO-1	BTZ vs WT
E7EVJ5	CYFIP2	-0.492963	4.42e-05	0.00939993	AMO-1	BTZ vs WT
E7EVK2	MTG1	0.290612	0.0564199	0.13388	AMO-1	BTZ vs WT
E7EVX8	PRPF31	0.00206964	0.947577	0.961734	AMO-1	BTZ vs WT
E7EVY3	CAST	0.267425	0.0118989	0.0598876	AMO-1	BTZ vs WT
E7EW05	SDAD1	0.0358904	0.389922	0.483791	AMO-1	BTZ vs WT
E7EW84	EXOC6	0.174972	0.00286042	0.0331224	AMO-1	BTZ vs WT
E7EWD3	ADAM23	0.645653	0.147909	0.245072	AMO-1	BTZ vs WT
E7EWP0	NDUFB5	-0.192957	0.363524	0.458211	AMO-1	BTZ vs WT
E7EX17	EIF4B	-0.252849	0.0211563	0.0790489	AMO-1	BTZ vs WT
E9PDR0	PCCB	-0.111484	0.252404	0.350734	AMO-1	BTZ vs WT
E7EX90	DCTN1	0.105253	0.0733	0.156964	AMO-1	BTZ vs WT
E7EXA6	CHTF18	0.253923	0.00028937	0.0163784	AMO-1	BTZ vs WT
F8VZJ2	NACA	0.17018	0.020979	0.0787182	AMO-1	BTZ vs WT
E9PB61	ALYREF	-0.26692	0.0700881	0.152653	AMO-1	BTZ vs WT
E9PC47	LIMK1	0.45767	0.00201697	0.0284892	AMO-1	BTZ vs WT
E9PC69	MARK2	-0.0078099	0.783602	0.831389	AMO-1	BTZ vs WT
E9PCH4	RAPGEF6	0.14773	0.0834139	0.170428	AMO-1	BTZ vs WT
E9PCW1	GOSR1	-0.320761	0.0570376	0.134709	AMO-1	BTZ vs WT
E9PCX5	TMEM161B	0.247404	0.00190064	0.0279941	AMO-1	BTZ vs WT
E9PD50	SMG7	0.19168	0.00687542	0.0482701	AMO-1	BTZ vs WT
E9PDP5	ANKHD1	0.302219	0.001937	0.0279941	AMO-1	BTZ vs WT
H0Y547	ATP11A	-0.0818753	0.0697851	0.152272	AMO-1	BTZ vs WT
E9PEK0	HMGXB3	0.126112	0.0912306	0.17922	AMO-1	BTZ vs WT
E9PEN0	ING5	0.104143	0.0981368	0.187922	AMO-1	BTZ vs WT
E9PER6	PDPK1	0.0794374	0.044017	0.116433	AMO-1	BTZ vs WT
E9PF19	TBL2	0.0228322	0.575088	0.652059	AMO-1	BTZ vs WT
H0YAY3	DENND3	-0.804769	0.00925962	0.0533513	AMO-1	BTZ vs WT
E9PFE2	GTF2IRD1	0.150121	0.071016	0.153982	AMO-1	BTZ vs WT
E9PFK9	RABGEF1	-0.0977013	0.00124234	0.02332	AMO-1	BTZ vs WT
E9PFU9	ZFAND2B	-0.312105	0.0739362	0.157711	AMO-1	BTZ vs WT
E9PG19	FCHSD2	-0.349044	0.0021183	0.0289166	AMO-1	BTZ vs WT
E9PG22	CEP97	0.0744671	0.0495055	0.124053	AMO-1	BTZ vs WT
E9PGC0	RASA1	0.00303185	0.950351	0.963316	AMO-1	BTZ vs WT
E9PGC8	MAP1A	0.82853	0.00487406	0.0416185	AMO-1	BTZ vs WT
E9PGM1	EIF4G1	-0.00138775	0.983744	0.987204	AMO-1	BTZ vs WT
E9PGQ0	SLC25A44	0.382084	0.0020723	0.0287524	AMO-1	BTZ vs WT
E9PGT1	TSN	-0.111457	0.124722	0.218263	AMO-1	BTZ vs WT
E9PGT3	RPS6KA1	0.026198	0.37343	0.467804	AMO-1	BTZ vs WT
E9PGT6	COPS8	-0.141633	0.222343	0.320974	AMO-1	BTZ vs WT
E9PH62	STAU2	0.144333	0.0225143	0.0817692	AMO-1	BTZ vs WT
E9PH99	ZNF451	-0.104945	0.121718	0.215171	AMO-1	BTZ vs WT
E9PHG5	CYP20A1	0.115526	0.060166	0.138978	AMO-1	BTZ vs WT
E9PHH8	PIAS3	-0.0408886	0.229563	0.328414	AMO-1	BTZ vs WT
E9PHM6	DST	0.0349297	0.495547	0.580297	AMO-1	BTZ vs WT
E9PHV5	SSFA2	0.0838796	0.12894	0.223397	AMO-1	BTZ vs WT
E9PHY8	MROH1	0.0799194	0.828366	0.869187	AMO-1	BTZ vs WT
E9PKA7	RCE1	-0.0988407	0.0154582	0.0675235	AMO-1	BTZ vs WT
E9PID4	MAP3K11	0.693195	0.119683	0.213053	AMO-1	BTZ vs WT
E9PIP3	GPSM3	-0.132768	0.299215	0.396268	AMO-1	BTZ vs WT
E9PIR1	ARHGAP27	-0.202881	0.147317	0.244148	AMO-1	BTZ vs WT
E9PJ04	SF3B2	0.10341	0.124897	0.218463	AMO-1	BTZ vs WT
E9PJ55	TCP11L1	-0.0902817	0.0889022	0.177035	AMO-1	BTZ vs WT
E9PJ81	UBXN1	-0.187876	0.0924835	0.180538	AMO-1	BTZ vs WT
E9PJD7	CYHR1	0.026578	0.448298	0.53725	AMO-1	BTZ vs WT
E9PJF5	BRMS1	-0.171107	0.0140228	0.0639543	AMO-1	BTZ vs WT
E9PJM3	FBXO3	-0.0209501	0.691046	0.753302	AMO-1	BTZ vs WT
E9PJN1	RPS6KA4	-0.453253	0.000618272	0.0179274	AMO-1	BTZ vs WT
E9PJN9	RPS3	-0.089574	0.136971	0.232346	AMO-1	BTZ vs WT
E9PK67	PARP10	0.526373	0.00606338	0.0455682	AMO-1	BTZ vs WT
E9PK78	USP35	0.89381	0.162845	0.260092	AMO-1	BTZ vs WT
E9PKC0	PLEKHA7	-0.0785332	0.0552078	0.13225	AMO-1	BTZ vs WT
H7BXH2	PPP6R3	-0.0558265	0.230782	0.329447	AMO-1	BTZ vs WT
E9PKH8	MS4A1	-1.42847	0.00217922	0.0290643	AMO-1	BTZ vs WT
E9PKP7	UBTF	0.025069	0.646592	0.714379	AMO-1	BTZ vs WT
E9PKT9	MOCS2	0.438231	0.00420648	0.0384487	AMO-1	BTZ vs WT
E9PKV8	TTC9C	-0.304325	0.265551	0.363357	AMO-1	BTZ vs WT
E9PL10	BTF3L4	-0.130395	0.0183997	0.0735882	AMO-1	BTZ vs WT
E9PL17	CLP1	-0.0359717	0.368672	0.463063	AMO-1	BTZ vs WT
E9PL57	NEDD8-MDP1	0.126374	0.166669	0.264424	AMO-1	BTZ vs WT
E9PLI6	EIF1AD	0.192816	0.0332727	0.100141	AMO-1	BTZ vs WT
E9PLK3	NPEPPS	0.208851	0.0643182	0.144528	AMO-1	BTZ vs WT
E9PLL6	RPL27A	-0.0451976	0.0906376	0.178695	AMO-1	BTZ vs WT
I3L3B4	VKORC1	0.0531425	0.432713	0.521904	AMO-1	BTZ vs WT
E9PLV1	PRDM10	-0.0492995	0.491376	0.576952	AMO-1	BTZ vs WT
E9PLY5	MACF1	0.196546	0.0486918	0.123206	AMO-1	BTZ vs WT
E9PM75	SIRT3	-0.106623	0.154753	0.251406	AMO-1	BTZ vs WT
E9PM92	C11orf58	0.382689	0.067464	0.149077	AMO-1	BTZ vs WT
E9PMH5	BIRC2	0.0594161	0.208576	0.306948	AMO-1	BTZ vs WT
E9PMJ2	FAM118B	-0.364765	4.77e-06	0.00368794	AMO-1	BTZ vs WT
K4DIA7	CD151	0.488575	0.0227171	0.0819631	AMO-1	BTZ vs WT
E9PMV2	HLA-DQA1	0.879185	0.000256834	0.0159304	AMO-1	BTZ vs WT
E9PND3	EBAG9	-0.12132	0.153343	0.250239	AMO-1	BTZ vs WT
E9PN17	ATP5L	-0.32491	0.0878927	0.175711	AMO-1	BTZ vs WT
E9PNV3	RDX	-0.170773	0.00777908	0.0502325	AMO-1	BTZ vs WT
E9PP13	POLR2M	-0.338135	0.0446824	0.117418	AMO-1	BTZ vs WT
E9PPW7	NDUFS8	-0.00678102	0.922786	0.944773	AMO-1	BTZ vs WT
E9PQ56	PUF60	0.22176	0.0045972	0.0402354	AMO-1	BTZ vs WT
E9PQJ6	BET1L	-0.286656	0.00109216	0.0218831	AMO-1	BTZ vs WT
E9PQW1	CARD16	-0.611655	0.00105635	0.0217245	AMO-1	BTZ vs WT
E9PQY3	ACP2	-0.0929085	0.0654105	0.146172	AMO-1	BTZ vs WT
E9PR30	FAU	-0.555667	0.15462	0.251288	AMO-1	BTZ vs WT
E9PRC5	PEX26	-0.548488	0.00752375	0.0499904	AMO-1	BTZ vs WT
H0YDU2	MUS81	0.0642455	0.449099	0.538029	AMO-1	BTZ vs WT
E9PRY8	EEF1D	0.182361	0.0141444	0.0641806	AMO-1	BTZ vs WT
E9PS17	SCYL1	-0.181267	0.0284136	0.0919407	AMO-1	BTZ vs WT
E9PSA5	ALKBH3	-0.0540182	0.152028	0.248978	AMO-1	BTZ vs WT
E9PSH4	MAF1	0.00187236	0.975102	0.980601	AMO-1	BTZ vs WT
E9PSI1	CHMP4A	-0.056432	0.771293	0.821261	AMO-1	BTZ vs WT
F2Z2W7	TRMT2A	0.108055	0.00788534	0.0504585	AMO-1	BTZ vs WT
F2Z2X4	XPO4	0.0585765	0.0751341	0.159172	AMO-1	BTZ vs WT
F2Z3H6	BCL7B	0.0501891	0.297692	0.394911	AMO-1	BTZ vs WT
F5GWD3	GTF2H3	0.00980774	0.813468	0.857208	AMO-1	BTZ vs WT
F5GWE5	PITPNA	-0.104362	0.0864863	0.174153	AMO-1	BTZ vs WT
F5GWH5	TMEM258	-0.306625	0.000410117	0.0168751	AMO-1	BTZ vs WT
F5GWN5	PIK3C2B	0.167299	0.00268577	0.0319827	AMO-1	BTZ vs WT
F5GWT4	WNK1	0.041549	0.426481	0.516601	AMO-1	BTZ vs WT
F5GX09	FAM76B	-0.0758747	0.15684	0.253856	AMO-1	BTZ vs WT
F5GXE4	ATE1	-0.0964209	0.0426726	0.114212	AMO-1	BTZ vs WT
F5H5N1	NDUFS7	0.151332	0.0027461	0.0324303	AMO-1	BTZ vs WT
F5GXW6	BRI3	-0.225621	0.142849	0.23963	AMO-1	BTZ vs WT
F5GXX5	DAD1	-0.233492	0.0220203	0.0806319	AMO-1	BTZ vs WT
F5GYJ5	SDHAF2	-0.469777	0.18312	0.281689	AMO-1	BTZ vs WT
F5GYQ1	ATP6V0D1	-0.0262797	0.480638	0.567614	AMO-1	BTZ vs WT
F5GYW0	CEP57	-0.149551	0.207333	0.305875	AMO-1	BTZ vs WT
F5GZ90	DTL	0.573036	0.00119535	0.0228793	AMO-1	BTZ vs WT
F5GZ97	CCDC53	-0.0759421	0.216228	0.314317	AMO-1	BTZ vs WT
F8WCM7	TPK1	-0.498476	0.0158911	0.0682839	AMO-1	BTZ vs WT
F5GZS6	SLC3A2	0.055412	0.178161	0.276808	AMO-1	BTZ vs WT
F5H039	GPHN	0.302829	0.151626	0.248517	AMO-1	BTZ vs WT
F5H070	KDM3A	0.00540006	0.923637	0.945237	AMO-1	BTZ vs WT
F5H0F9	ANAPC5	-0.282477	0.00284665	0.0330165	AMO-1	BTZ vs WT
F5H0R1	TUT1	0.0427587	0.0985363	0.188434	AMO-1	BTZ vs WT
F5H136	TCP1	0.0251969	0.756742	0.809393	AMO-1	BTZ vs WT
F5H1N7	KIAA1211	0.275815	7.64e-05	0.00983214	AMO-1	BTZ vs WT
F5H1S1	PIGB	0.070571	0.167648	0.265269	AMO-1	BTZ vs WT
F5H2T3	ANAPC15	-0.294422	0.0149269	0.0664155	AMO-1	BTZ vs WT
F5H2X7	CIZ1	0.195142	0.00666263	0.0476245	AMO-1	BTZ vs WT
F5H365	SEC23A	0.215307	0.0529707	0.129	AMO-1	BTZ vs WT
K7EQS6	SLC39A3	-0.0558648	0.55089	0.630637	AMO-1	BTZ vs WT
F5H442	TSG101	-0.180278	0.183698	0.28235	AMO-1	BTZ vs WT
F8VY35	NAP1L1	0.285072	0.00121919	0.0230675	AMO-1	BTZ vs WT
F5H4U6	ACSBG1	0.0508727	0.0720394	0.155378	AMO-1	BTZ vs WT
F5H4V9	PDCD2	0.0564338	0.36438	0.459005	AMO-1	BTZ vs WT
F5H527	SSH2	0.0787975	0.150072	0.247049	AMO-1	BTZ vs WT
J3KNB8	MAP3K4	0.112704	0.035143	0.103109	AMO-1	BTZ vs WT
F5H5D3	TUBA1C	0.495536	0.00791315	0.0504585	AMO-1	BTZ vs WT
F5H5P2	BCKDHA	-0.0286238	0.673148	0.737276	AMO-1	BTZ vs WT
F5H5R8	NAT1	0.207464	0.00421564	0.0384487	AMO-1	BTZ vs WT
F5H5T5	UBE3B	-0.341756	0.0188854	0.0746377	AMO-1	BTZ vs WT
F5H619	HEATR5A	0.67491	0.161652	0.259035	AMO-1	BTZ vs WT
H0YLF3	B2M	-0.131289	0.149343	0.24636	AMO-1	BTZ vs WT
F5H6P7	MAGOHB	-0.148969	0.00495668	0.0418562	AMO-1	BTZ vs WT
F5H6U7	GOLT1B	-0.222458	0.0290466	0.0926608	AMO-1	BTZ vs WT
F5H702	MRPL48	0.198145	0.00422057	0.0384487	AMO-1	BTZ vs WT
F5H7I4	GABPB1	-0.0610862	0.293406	0.390315	AMO-1	BTZ vs WT
F5H7W8	C12orf43	0.0563235	0.335686	0.431821	AMO-1	BTZ vs WT
F5H872	MED21	-0.317355	0.247277	0.345307	AMO-1	BTZ vs WT
F5H8D7	XRCC1	0.0695672	0.334606	0.430685	AMO-1	BTZ vs WT
F5H8H2	MVK	-0.104318	0.0464117	0.120209	AMO-1	BTZ vs WT
F6QDS0	DDX19A	0.0725145	0.224254	0.322631	AMO-1	BTZ vs WT
F6S7C4	SUPT20H	0.0817322	0.333609	0.429925	AMO-1	BTZ vs WT
H7C3P4	GNS	-0.295561	0.00345534	0.035437	AMO-1	BTZ vs WT
F6SFZ6	P2RX4	-0.087292	0.206948	0.30556	AMO-1	BTZ vs WT
F6SL11	SLC25A14	0.0594703	0.0891517	0.177217	AMO-1	BTZ vs WT
F6T1Q0	PDE12	0.128286	0.091198	0.179205	AMO-1	BTZ vs WT
Q5SZR4	TDRKH	0.308168	0.0339299	0.10142	AMO-1	BTZ vs WT
F6UZG9	FBXO18	-0.12198	0.0296114	0.093616	AMO-1	BTZ vs WT
F6WH68	RTEL1-TNFRSF6B	-0.0295941	0.503099	0.587237	AMO-1	BTZ vs WT
F6XHT0	SELK	-0.0768553	0.434013	0.52303	AMO-1	BTZ vs WT
F6Y5H0	RBMS1	-0.171338	0.0533486	0.129566	AMO-1	BTZ vs WT
F8U8C0	TNFRSF10A	0.152917	0.143694	0.240386	AMO-1	BTZ vs WT
F8VNT9	CD63	-0.330898	0.00335611	0.0348967	AMO-1	BTZ vs WT
F8W1G3	TMBIM6	-0.462908	0.0203218	0.0772684	AMO-1	BTZ vs WT
F8VQZ7	METAP2	0.0537664	0.290071	0.38754	AMO-1	BTZ vs WT
F8VRE8	TMEM19	-0.141806	0.0534148	0.129639	AMO-1	BTZ vs WT
F8VW54	TSPAN31	-0.437557	0.0415268	0.112371	AMO-1	BTZ vs WT
F8VSL3	NFYB	-0.00139744	0.978673	0.983084	AMO-1	BTZ vs WT
F8VU11	PRPF40B	0.0642693	0.326409	0.422722	AMO-1	BTZ vs WT
J3KPG5	BAZ2A	0.0657517	0.238651	0.336988	AMO-1	BTZ vs WT
F8VU90	FKBP11	-0.89124	0.0051807	0.042654	AMO-1	BTZ vs WT
F8VUB4	CNOT2	-0.234765	0.0104172	0.0564116	AMO-1	BTZ vs WT
F8VUJ0	ELK3	-0.201142	0.00747818	0.0499904	AMO-1	BTZ vs WT
F8VV04	SART3	-0.133235	0.201311	0.299281	AMO-1	BTZ vs WT
F8VV59	NAP1L1	0.277972	0.00834079	0.0514217	AMO-1	BTZ vs WT
F8VVA7	COPZ1	-0.219783	2.14e-05	0.00725234	AMO-1	BTZ vs WT
F8VWH9	ARFGAP1	0.0542154	0.295361	0.392476	AMO-1	BTZ vs WT
F8VWW7	SPRYD3	-0.188197	0.0174645	0.0711572	AMO-1	BTZ vs WT
F8VX04	SLC38A1	-0.256988	0.000905032	0.0208245	AMO-1	BTZ vs WT
F8VX10	KANSL2	-0.0379201	0.376481	0.470673	AMO-1	BTZ vs WT
F8VXC8	SMARCC2	-0.228922	0.0112584	0.0582001	AMO-1	BTZ vs WT
F8VXG7	SCAF11	-0.0883204	0.141733	0.238496	AMO-1	BTZ vs WT
F8VXU5	VPS29	0.0773364	0.10227	0.192616	AMO-1	BTZ vs WT
F8VYN8	CEP83	-0.0532061	0.625966	0.69657	AMO-1	BTZ vs WT
F8VYN9	ARL1	-0.0997038	0.0120542	0.0600855	AMO-1	BTZ vs WT
F8VZA2	LETMD1	-0.34811	0.014768	0.0659612	AMO-1	BTZ vs WT
F8VZX2	PCBP2	-0.0688871	0.430521	0.519631	AMO-1	BTZ vs WT
F8W031	CNPY2	-0.39287	0.0288001	0.0923225	AMO-1	BTZ vs WT
F8W0P7	ATP5B	0.189006	0.357835	0.45264	AMO-1	BTZ vs WT
F8W0Q9	PPHLN1	-0.110915	0.0920076	0.179953	AMO-1	BTZ vs WT
F8W1A4	AK2	-0.229089	0.155337	0.252093	AMO-1	BTZ vs WT
F8W689	RFX5	-0.150411	0.331066	0.42742	AMO-1	BTZ vs WT
F8W6A0	PPHLN1	-0.200822	0.0189603	0.0747584	AMO-1	BTZ vs WT
F8W7C6	RPL10	-0.300634	0.0962603	0.185474	AMO-1	BTZ vs WT
F8W7Q4	FAM162A	-0.323866	0.23514	0.333715	AMO-1	BTZ vs WT
F8W7U8	MRE11A	0.0846169	0.209538	0.307918	AMO-1	BTZ vs WT
F8W8D3	SLBP	0.354797	0.0101836	0.0556869	AMO-1	BTZ vs WT
F8W8F9	CASC1	0.159688	0.178881	0.27743	AMO-1	BTZ vs WT
F8W8I6	TIA1	0.100949	0.00878793	0.0523241	AMO-1	BTZ vs WT
F8W930	IGF2BP2	0.33819	0.170896	0.268739	AMO-1	BTZ vs WT
F8W9F9	WNK2	0.0164105	0.733228	0.789355	AMO-1	BTZ vs WT
Q5SR50	PIK3CD	-0.221142	0.00154171	0.0258147	AMO-1	BTZ vs WT
F8W9X7	CCDC93	-0.0410329	0.00862046	0.0520218	AMO-1	BTZ vs WT
F8WA39	MTMR1	-0.0340117	0.461084	0.54923	AMO-1	BTZ vs WT
F8WBH9	CFLAR	0.0767916	0.407457	0.498951	AMO-1	BTZ vs WT
J3QRU4	VAMP2	0.0792572	0.0788482	0.163972	AMO-1	BTZ vs WT
F8WCF6	ARPC4-TTLL3	-0.265965	0.0276278	0.0905649	AMO-1	BTZ vs WT
F8WD26	LMO7	0.109196	0.0737857	0.157448	AMO-1	BTZ vs WT
F8WEC0	MMADHC	0.363308	0.074056	0.157823	AMO-1	BTZ vs WT
F8WF48	SEC62	-0.00676668	0.89575	0.923199	AMO-1	BTZ vs WT
F8WFE0	C7orf43	-0.0524983	0.612968	0.684992	AMO-1	BTZ vs WT
G0XQ39	STIM1	0.362761	0.00974456	0.0542482	AMO-1	BTZ vs WT
G1UD79	SPACIA2	-0.18266	0.0768818	0.161674	AMO-1	BTZ vs WT
G3V0G1	GORASP1	0.0734756	0.192835	0.290863	AMO-1	BTZ vs WT
G3V0I5	NDUFV1	0.200691	0.0200245	0.076546	AMO-1	BTZ vs WT
G3V150	B3GAT3	-0.0299397	0.227114	0.325891	AMO-1	BTZ vs WT
G3V167	PARP2	0.335573	0.000514288	0.0178582	AMO-1	BTZ vs WT
G3V1A6	GSDMD	0.286803	0.0203844	0.077424	AMO-1	BTZ vs WT
G3V1D4	LIN7C	-0.0730019	0.269827	0.367156	AMO-1	BTZ vs WT
G3V1P3	LOH12CR1	-0.150984	0.205177	0.303666	AMO-1	BTZ vs WT
G3V5S9	FCF1	-0.0830476	0.084274	0.171456	AMO-1	BTZ vs WT
G3V1V4	GTSF1	-0.682475	0.0676555	0.149269	AMO-1	BTZ vs WT
G3V2D5	ZFP36L1	0.43078	0.00301141	0.0337351	AMO-1	BTZ vs WT
G3V325	ATP5J2-PTCD1	-0.0789465	0.0476324	0.121648	AMO-1	BTZ vs WT
G3V394	MYO5A	0.150098	0.0371753	0.105974	AMO-1	BTZ vs WT
G3V3G9	DCAF8	0.0726945	0.0510368	0.126041	AMO-1	BTZ vs WT
G3V3H3	KLC1	-0.0543473	0.28767	0.384764	AMO-1	BTZ vs WT
G3V4K3	VIPAS39	0.0572996	0.168327	0.265931	AMO-1	BTZ vs WT
G3V529	DDX24	0.339198	0.00834817	0.0514227	AMO-1	BTZ vs WT
G3V583	FAM177A1	0.22304	0.0508833	0.12585	AMO-1	BTZ vs WT
G3V5N8	ZFYVE1	-0.0669213	0.323766	0.420201	AMO-1	BTZ vs WT
G3V5R9	KLC1	0.00865656	0.465568	0.553483	AMO-1	BTZ vs WT
G3V5T9	CDK2	-0.0568678	0.294531	0.391665	AMO-1	BTZ vs WT
G3XAC1	SLC26A6	0.0714793	0.209005	0.307388	AMO-1	BTZ vs WT
G3XAG1	ZNF512	-0.0733514	0.18085	0.279282	AMO-1	BTZ vs WT
G3XAI9	FAM133B	0.0526157	0.243889	0.341579	AMO-1	BTZ vs WT
G3XAN4	TRAM1	0.0504741	0.131727	0.226575	AMO-1	BTZ vs WT
G5E994	GPR107	0.238304	0.0276965	0.0906651	AMO-1	BTZ vs WT
G5E9A6	USP11	-0.00767903	0.836458	0.875677	AMO-1	BTZ vs WT
I3L4X3	NFKBIB	-0.0552592	0.443694	0.532985	AMO-1	BTZ vs WT
G5E9C8	SOS1	0.0469075	0.357501	0.452297	AMO-1	BTZ vs WT
G5E9H3	TTC31	-0.0334297	0.482098	0.568774	AMO-1	BTZ vs WT
G5E9L0	ARFGAP2	-0.0627308	0.264557	0.362344	AMO-1	BTZ vs WT
G5E9P3	NKIRAS1	0.431657	0.000279182	0.0163784	AMO-1	BTZ vs WT
G5E9V4	HPS3	0.000919776	0.972035	0.978896	AMO-1	BTZ vs WT
G5E9W7	MRPS22	0.14102	0.00494967	0.0418562	AMO-1	BTZ vs WT
G5E9W2	CHPF2	0.0799742	0.300022	0.397263	AMO-1	BTZ vs WT
G5E9Z2	CLPTM1L	0.182728	0.0626415	0.142572	AMO-1	BTZ vs WT
G5EA06	MRPS27	0.0941401	0.147979	0.245132	AMO-1	BTZ vs WT
G5EA30	CELF1	0.197796	0.0080526	0.0507535	AMO-1	BTZ vs WT
G8JL98	TDG	-0.192659	0.186214	0.284424	AMO-1	BTZ vs WT
G8JLB3	PUS1	-0.345678	0.0119073	0.0598876	AMO-1	BTZ vs WT
G8JLB6	HNRNPH1	0.134387	0.107184	0.199098	AMO-1	BTZ vs WT
G8JLK1	USE1	-0.00551059	0.637782	0.706884	AMO-1	BTZ vs WT
G8JLQ3	BLOC1S1	-0.48793	0.130277	0.224946	AMO-1	BTZ vs WT
X6RLT1	NELFCD	0.0935033	0.0193551	0.0754427	AMO-1	BTZ vs WT
H0Y2P0	CD44	-0.800006	7.72e-05	0.00983214	AMO-1	BTZ vs WT
H0Y322	LIN9	0.0919744	0.0437731	0.116075	AMO-1	BTZ vs WT
Q5QPK2	DPM1	-0.130842	0.00922174	0.0532673	AMO-1	BTZ vs WT
H0Y4B0	ERI3	-0.0866402	0.0265314	0.0886793	AMO-1	BTZ vs WT
H0Y4R5	TMEM201	0.0528064	0.32038	0.417258	AMO-1	BTZ vs WT
H0Y4V9	LARP4B	0.165418	0.0194461	0.0757059	AMO-1	BTZ vs WT
H0Y4Y2	NAPEPLD	0.00791637	0.98547	0.988199	AMO-1	BTZ vs WT
H0Y5B4	RPL36A	-0.147987	0.131624	0.226453	AMO-1	BTZ vs WT
H0Y5K5	ERGIC3	0.0318794	0.551622	0.63107	AMO-1	BTZ vs WT
H0Y614	UFM1	0.0513341	0.107097	0.199058	AMO-1	BTZ vs WT
H0Y659	HUWE1	0.264448	0.0838348	0.170904	AMO-1	BTZ vs WT
H0Y6A0	ARFGAP3	-0.100575	0.00492652	0.0418344	AMO-1	BTZ vs WT
H0Y6D8	TBP	-0.139327	0.279451	0.377095	AMO-1	BTZ vs WT
H0Y6E6	KIAA0226	0.205529	6.93e-05	0.00939993	AMO-1	BTZ vs WT
H0Y6H0	KDM1B	-0.130023	0.0866557	0.174363	AMO-1	BTZ vs WT
H0Y6I0	GOLGA4	-0.0624475	0.123821	0.217457	AMO-1	BTZ vs WT
H0Y6K5	SP3	0.151555	0.0574717	0.135253	AMO-1	BTZ vs WT
H0Y714	IMP4	-0.0117622	0.589714	0.665258	AMO-1	BTZ vs WT
P0DP25	CALM2	0.182118	0.0594414	0.13784	AMO-1	BTZ vs WT
H0Y870	TMEM222	-0.0810364	0.0833017	0.170365	AMO-1	BTZ vs WT
H0Y8G5	HNRNPD	0.0048264	0.927179	0.94791	AMO-1	BTZ vs WT
H0Y8W3	RGS14	-0.0991873	0.0201715	0.0769355	AMO-1	BTZ vs WT
H0Y8X4	DNPH1	0.411944	0.00429618	0.0386927	AMO-1	BTZ vs WT
H0Y990	ABCE1	0.00534204	0.947073	0.961633	AMO-1	BTZ vs WT
H0Y997	TXNDC15	0.109034	0.19504	0.292812	AMO-1	BTZ vs WT
H0Y9S9	PPIP5K2	0.0272192	0.608789	0.681163	AMO-1	BTZ vs WT
H0Y9X1	TMA16	0.109656	0.196768	0.294739	AMO-1	BTZ vs WT
H0Y9Z4	EME1	0.0144815	0.758536	0.810704	AMO-1	BTZ vs WT
H0Y9Z5	CNOT6L	-0.246817	0.00222972	0.0294904	AMO-1	BTZ vs WT
H0YA52	PCBD2	0.00126881	0.984542	0.987477	AMO-1	BTZ vs WT
H0YAV5	CHTF8	0.0840117	0.0514778	0.126705	AMO-1	BTZ vs WT
H0YB09	C14orf159	0.194321	0.00254405	0.0313544	AMO-1	BTZ vs WT
H0YC42		-0.0553754	0.568783	0.646554	AMO-1	BTZ vs WT
H0YCH4	ZNF692	-0.359716	0.125841	0.219362	AMO-1	BTZ vs WT
H0YCX2	FAM193B	0.053399	0.330888	0.427267	AMO-1	BTZ vs WT
H0YCZ0	ZBTB44	-0.197642	0.525643	0.606759	AMO-1	BTZ vs WT
H0YDD3	ALG8	-0.0316513	0.524391	0.605942	AMO-1	BTZ vs WT
X6R3R3	SOGA1	0.00440234	0.931443	0.950907	AMO-1	BTZ vs WT
H0YDS2	TRMT44	-0.0391672	0.533251	0.613002	AMO-1	BTZ vs WT
H0YDU8	PPP5C	0.0960358	0.0718454	0.155248	AMO-1	BTZ vs WT
H0YEF3	RNASEH2C	-0.0153043	0.753453	0.806601	AMO-1	BTZ vs WT
H0YF29	C8orf82	0.075211	0.385222	0.479155	AMO-1	BTZ vs WT
H0YFD6	HADHA	-0.00213528	0.973568	0.979611	AMO-1	BTZ vs WT
H0YFW7	TM7SF3	-0.417348	0.000515742	0.0178582	AMO-1	BTZ vs WT
H0YGR4	REXO2	-0.00202518	0.961039	0.970564	AMO-1	BTZ vs WT
H0YHG0		-0.260797	0.0395766	0.109461	AMO-1	BTZ vs WT
H0YI09	METTL7A	-1.01642	0.000194888	0.0146971	AMO-1	BTZ vs WT
H0YI78	KIF21A	0.34705	0.0159318	0.0683765	AMO-1	BTZ vs WT
H0YIV9	GATC	0.0120509	0.887771	0.916952	AMO-1	BTZ vs WT
H0YKT2	POU2F2	-0.0474204	0.284794	0.382293	AMO-1	BTZ vs WT
H0YKT5	TLE3	-0.0119619	0.760681	0.812266	AMO-1	BTZ vs WT
H0YL38	ZNF280D	0.040279	0.336781	0.432683	AMO-1	BTZ vs WT
H0YLI7	AP3S2	-0.179307	0.00442999	0.039493	AMO-1	BTZ vs WT
H0YLN8	TRPM7	-0.186936	0.00467065	0.040432	AMO-1	BTZ vs WT
H0YM23	ANKRD17	0.142274	0.0496205	0.124227	AMO-1	BTZ vs WT
H0YMV8	RPS27L	-0.339326	0.000147599	0.013608	AMO-1	BTZ vs WT
H0YN33	CINP	-0.268982	0.0898105	0.177801	AMO-1	BTZ vs WT
H0YNG3	SEC11A	-0.299506	0.00475443	0.0409746	AMO-1	BTZ vs WT
H0YNH8	UACA	0.131022	0.0842673	0.171456	AMO-1	BTZ vs WT
H0YNK8	EMC4	-0.0700332	0.390924	0.484529	AMO-1	BTZ vs WT
H0YNP9	HDDC3	-0.37225	0.0623403	0.142273	AMO-1	BTZ vs WT
H3BLX4	ZNF462	0.89289	0.000930528	0.0209724	AMO-1	BTZ vs WT
H3BM14	NUB1	-0.546607	7.33e-06	0.00435989	AMO-1	BTZ vs WT
H3BM54	METTL9	0.0486762	0.241121	0.339168	AMO-1	BTZ vs WT
H3BM67	NOL3	0.781242	0.00617867	0.0460237	AMO-1	BTZ vs WT
H3BM79	AKTIP	0.0712645	0.120706	0.214018	AMO-1	BTZ vs WT
H3BMF4	SPNS1	0.114494	0.130455	0.225094	AMO-1	BTZ vs WT
H3BMM9	RNPS1	0.0961345	0.103409	0.194191	AMO-1	BTZ vs WT
H3BMW4	TMEM208	0.158532	0.0666474	0.147822	AMO-1	BTZ vs WT
H3BN98	RPS15A	-0.124718	0.0467093	0.120348	AMO-1	BTZ vs WT
H3BNC9	RPS17	-0.0749498	0.179152	0.277741	AMO-1	BTZ vs WT
H3BNK2	LYRM1	0.043925	0.855986	0.89109	AMO-1	BTZ vs WT
H3BNM4	INO80E	0.0516107	0.449997	0.538924	AMO-1	BTZ vs WT
H3BRN4	ABAT	-0.120891	0.0579726	0.135802	AMO-1	BTZ vs WT
H3BSB3	MPHOSPH6	-0.186039	0.222988	0.321512	AMO-1	BTZ vs WT
H3BNU1	TBC1D24	0.196874	0.0307242	0.0953622	AMO-1	BTZ vs WT
H3BP20	HEXA	0.00810672	0.878919	0.910374	AMO-1	BTZ vs WT
H3BP28	COQ7	-0.00253715	0.98457	0.987477	AMO-1	BTZ vs WT
H3BPE1	MACF1	-0.105535	0.0951892	0.183907	AMO-1	BTZ vs WT
H3BPE7	FUS	0.00425177	0.858298	0.892324	AMO-1	BTZ vs WT
H3BQ58	RNF166	-0.134795	0.10409	0.195029	AMO-1	BTZ vs WT
H3BQM0	PAPD5	0.101582	0.0248947	0.0858905	AMO-1	BTZ vs WT
H3BQW1	FAM173A	0.272091	0.120359	0.213686	AMO-1	BTZ vs WT
H3BR94	DCTN5	0.225992	0.051873	0.127151	AMO-1	BTZ vs WT
H3BRF9	ZFYVE19	0.0464122	0.0984049	0.188334	AMO-1	BTZ vs WT
H3BRL3	UBFD1	0.168282	0.0128111	0.0618677	AMO-1	BTZ vs WT
H3BTL2	BCKDK	0.049606	0.0722716	0.155505	AMO-1	BTZ vs WT
H3BSC1	RAB11A	0.145911	0.0033943	0.035039	AMO-1	BTZ vs WT
H3BSM7	C16orf58	-0.0598261	0.412493	0.503083	AMO-1	BTZ vs WT
H3BSW6	CTU2	0.175227	0.01248	0.0612655	AMO-1	BTZ vs WT
H3BSY1	CDT1	-0.0465057	0.882899	0.912977	AMO-1	BTZ vs WT
H3BTR4	CENPT	0.208265	0.0174583	0.0711572	AMO-1	BTZ vs WT
H3BUF6	ATXN2L	-0.0986243	0.121439	0.214883	AMO-1	BTZ vs WT
H3BUJ7	E4F1	0.213126	0.0116081	0.0590166	AMO-1	BTZ vs WT
H3BUX2	CYB5B	0.0631101	0.173839	0.272165	AMO-1	BTZ vs WT
H7BXC7	PLEKHG2	0.366623	0.00160576	0.0261725	AMO-1	BTZ vs WT
H7BXD5	GCA	-0.239412	0.00588595	0.0450477	AMO-1	BTZ vs WT
H7BXF4	SMPD4	-0.0123638	0.285587	0.383056	AMO-1	BTZ vs WT
H7BXH9	METTL21A	0.305563	0.000852139	0.020261	AMO-1	BTZ vs WT
H7BXI1	ESYT2	-0.0517512	0.314506	0.411739	AMO-1	BTZ vs WT
H7BXP1	NKIRAS2	0.209085	0.000978745	0.0212869	AMO-1	BTZ vs WT
H7BY16	NCL	0.32115	0.00202534	0.0285509	AMO-1	BTZ vs WT
H7BY36	EWSR1	-0.0551326	0.210045	0.308345	AMO-1	BTZ vs WT
H7BYE6	ARHGAP6	-0.0994609	0.62654	0.696991	AMO-1	BTZ vs WT
Q5JRG1	NUPL1	0.116663	0.00958982	0.053904	AMO-1	BTZ vs WT
H7BYY1	TPM1	0.00198838	0.991218	0.993315	AMO-1	BTZ vs WT
H7BZJ3	PDIA3	0.258153	0.0304866	0.0950025	AMO-1	BTZ vs WT
H7C0G7	NHEJ1	0.0833059	0.342269	0.437841	AMO-1	BTZ vs WT
H7C0J3	CHD3	0.395444	0.405914	0.497489	AMO-1	BTZ vs WT
J3KSJ3	COX10	-0.194445	0.00104599	0.0217245	AMO-1	BTZ vs WT
H7C1F9	RALGAPA2	-0.0602827	0.320753	0.417505	AMO-1	BTZ vs WT
H7C1N3	BET1	-0.313927	0.00518278	0.042654	AMO-1	BTZ vs WT
H7C1U8	APOO	0.118311	0.295652	0.392717	AMO-1	BTZ vs WT
H7C270	CTDSP1	-0.0319506	0.317394	0.41457	AMO-1	BTZ vs WT
H7C2Q8	EBNA1BP2	0.200183	0.0310027	0.0956444	AMO-1	BTZ vs WT
H7C3G9	NAGK	-0.145561	0.0802301	0.166054	AMO-1	BTZ vs WT
H7C3K9	MLPH	0.324288	0.126542	0.220206	AMO-1	BTZ vs WT
H7C3T2	ATG2A	-0.189686	0.000958976	0.0212434	AMO-1	BTZ vs WT
H7C4C9	FAM161A	-0.119863	0.127078	0.22103	AMO-1	BTZ vs WT
H7C4S2	HBP1	-0.428678	0.144257	0.240889	AMO-1	BTZ vs WT
H7C560	BRAF	-0.063716	0.125647	0.219237	AMO-1	BTZ vs WT
H7C561	SF1	-0.161193	0.168505	0.266088	AMO-1	BTZ vs WT
J3QRX6	COPRS	0.170813	0.077229	0.161991	AMO-1	BTZ vs WT
H9KVB4	TNRC18	0.192609	0.0313031	0.0962447	AMO-1	BTZ vs WT
H9ZYI9	GABPB1	0.084494	0.0868535	0.174419	AMO-1	BTZ vs WT
I3L0A0	TMEM189-UBE2V1	-0.0492836	0.37685	0.471012	AMO-1	BTZ vs WT
I3L0B8	SLC25A52	-0.0871221	0.0465881	0.120348	AMO-1	BTZ vs WT
I3L0E3	hCG_1984214	-0.00302539	0.941198	0.958396	AMO-1	BTZ vs WT
I3L0L6	RNF167	-0.277475	0.0806045	0.16646	AMO-1	BTZ vs WT
I3L0N3	NSF	-0.0409878	0.497361	0.582063	AMO-1	BTZ vs WT
I3L0U5	CCDC137	-0.480765	0.122703	0.216216	AMO-1	BTZ vs WT
I3L4W0	CTDNEP1	-0.20967	0.0163499	0.0690491	AMO-1	BTZ vs WT
I3L112	DGKE	-0.120135	0.0848855	0.172219	AMO-1	BTZ vs WT
I3L1H5	DPH1	-0.326428	0.00108015	0.021777	AMO-1	BTZ vs WT
I3L1P8	SLC25A11	-0.167041	0.0183106	0.0734174	AMO-1	BTZ vs WT
I3L1Q2	BCL7C	0.0342237	0.293951	0.390966	AMO-1	BTZ vs WT
I3L1Q3	ELP5	-0.337971	0.0285004	0.0919462	AMO-1	BTZ vs WT
I3NI21	TMEM159	0.146914	0.00817754	0.0510774	AMO-1	BTZ vs WT
J3QS48	MPDU1	-0.279853	0.0103567	0.0562667	AMO-1	BTZ vs WT
I3L2B0	CLUH	-0.0382705	0.173962	0.27224	AMO-1	BTZ vs WT
I3L2B2	EPN2	-0.191723	0.516081	0.598181	AMO-1	BTZ vs WT
I3L2C7	GEMIN4	0.115296	0.00192005	0.0279941	AMO-1	BTZ vs WT
I3L2J0	CIC	0.0242595	0.621274	0.692646	AMO-1	BTZ vs WT
I3L2N2	DVL2	0.0186104	0.480838	0.567663	AMO-1	BTZ vs WT
I3L2W2	NEURL4	0.136915	0.0844558	0.171631	AMO-1	BTZ vs WT
I3L397	EIF5A	-0.187774	0.000429142	0.0168751	AMO-1	BTZ vs WT
I3L3P7	RPS15A	-0.112317	0.0440374	0.116433	AMO-1	BTZ vs WT
I3L4X7	GPS2	-0.296931	0.0997964	0.189775	AMO-1	BTZ vs WT
I3L448	ATPAF1	-0.168266	0.000913087	0.0208274	AMO-1	BTZ vs WT
I3L4A1	CHMP6	-0.546748	0.109779	0.201817	AMO-1	BTZ vs WT
I3L4V0	NAA38	0.371914	0.00369489	0.0366306	AMO-1	BTZ vs WT
I3VM54	KDM2A	0.0584929	0.273575	0.370645	AMO-1	BTZ vs WT
I6L894	ANK2	0.099119	0.128086	0.222514	AMO-1	BTZ vs WT
I6L8A6	RBBP8	0.0800438	0.136923	0.232319	AMO-1	BTZ vs WT
J3KMZ7	INTS2	-0.0685563	0.129676	0.224237	AMO-1	BTZ vs WT
J3KMZ9	LDLR	-0.0199954	0.747443	0.80149	AMO-1	BTZ vs WT
J3KN01	MLLT4	0.0706121	0.201696	0.299714	AMO-1	BTZ vs WT
J3KN16	KIAA0368	0.215096	0.0271756	0.089739	AMO-1	BTZ vs WT
J3KN29	PSMD9	-0.00296172	0.94258	0.95948	AMO-1	BTZ vs WT
J3KN59	BNIP2	-0.0339082	0.481136	0.567921	AMO-1	BTZ vs WT
J3KN67	TPM3	0.0534065	0.768675	0.818841	AMO-1	BTZ vs WT
S4R3Q9	OXA1L	0.150477	0.0136603	0.0633115	AMO-1	BTZ vs WT
J3KND1	SAAL1	0.221137	0.0148376	0.0661164	AMO-1	BTZ vs WT
J3KNE0	RGPD3	0.02824	0.652419	0.71983	AMO-1	BTZ vs WT
J3KNF4	CCS	0.231434	0.0347805	0.102645	AMO-1	BTZ vs WT
J3KNF5	CEP290	0.130677	0.220051	0.31848	AMO-1	BTZ vs WT
J3KNF8	CYB5B	0.24438	0.186328	0.284482	AMO-1	BTZ vs WT
J3KNL6	SEC16A	0.0483135	0.274098	0.371206	AMO-1	BTZ vs WT
J3KNN3	PHKG2	0.240135	0.011167	0.0581655	AMO-1	BTZ vs WT
J3KNN5	DDX41	0.125479	0.000775898	0.0198369	AMO-1	BTZ vs WT
J3KNN7	BRAP	-0.094383	0.126605	0.220262	AMO-1	BTZ vs WT
J3KNS1	AGTPBP1	0.339992	0.0147946	0.0660388	AMO-1	BTZ vs WT
J3KNV1	ZNF292	0.0291448	0.654734	0.721715	AMO-1	BTZ vs WT
J3KNX4	MUM1	0.350963	0.0071616	0.0490617	AMO-1	BTZ vs WT
J3KNZ9	FBRS	0.0725557	0.0568554	0.134422	AMO-1	BTZ vs WT
J3KP15	SRSF2	0.088915	0.298635	0.395651	AMO-1	BTZ vs WT
J3KPD3	RBM7	-0.26029	0.0748171	0.158736	AMO-1	BTZ vs WT
J3KPF0	HECTD4	-0.10708	0.210667	0.308941	AMO-1	BTZ vs WT
S4R360	MRPL42	-0.185438	0.353481	0.448115	AMO-1	BTZ vs WT
J3KPP4	LUC7L3	-0.000690603	0.97137	0.978365	AMO-1	BTZ vs WT
J3KPT4	TRABD	0.130605	0.0375143	0.106652	AMO-1	BTZ vs WT
J3KPV1	CHCHD7	0.0864738	0.333755	0.430035	AMO-1	BTZ vs WT
J3KSW2	POLI	-0.00798972	0.922021	0.944261	AMO-1	BTZ vs WT
J3KQ32	OLA1	0.0299229	0.106931	0.198837	AMO-1	BTZ vs WT
J3KQ34	COPS7B	-0.188939	0.215265	0.313429	AMO-1	BTZ vs WT
J3KQ48	PTRH2	-0.162245	0.012219	0.0606951	AMO-1	BTZ vs WT
J3KQ70	INO80B-WBP1	0.167267	0.16522	0.262943	AMO-1	BTZ vs WT
J3KQ72	FBXO6	0.0775124	0.273388	0.370525	AMO-1	BTZ vs WT
J3KQH6	PHC1	-0.192396	0.00596517	0.045362	AMO-1	BTZ vs WT
J3KQJ1	SUMF2	-0.270174	0.013226	0.0627952	AMO-1	BTZ vs WT
J3KQL8	APOL2	0.712549	0.00450847	0.0397024	AMO-1	BTZ vs WT
J3KR35	CCDC12	-0.0645567	0.423149	0.513495	AMO-1	BTZ vs WT
J3KR44	OTUB1	0.0164539	0.403808	0.495759	AMO-1	BTZ vs WT
J3KR55	PTPN7	-0.519357	0.00267592	0.0319827	AMO-1	BTZ vs WT
J3KR68	ZNF639	0.138927	0.0518344	0.127144	AMO-1	BTZ vs WT
J3KR69	TTC12	0.101855	0.132035	0.226869	AMO-1	BTZ vs WT
J3KR72	TAF6	-0.0379461	0.302623	0.400325	AMO-1	BTZ vs WT
J3KR97	TBCD	0.143978	0.0267485	0.0890741	AMO-1	BTZ vs WT
J3KTM2	PER1	0.144164	0.0183874	0.0735882	AMO-1	BTZ vs WT
J3KRP6	SS18	-0.420991	0.251374	0.349591	AMO-1	BTZ vs WT
J3KS15	ICT1	-0.0438887	0.551605	0.63107	AMO-1	BTZ vs WT
J3KT51	HN1	-0.486998	0.218303	0.316687	AMO-1	BTZ vs WT
J3KT68	TMEM97	-0.092871	0.602058	0.674914	AMO-1	BTZ vs WT
J3QRC3	NAT9	-0.0743257	0.238352	0.336799	AMO-1	BTZ vs WT
J3QR09	RPL19	-0.138201	0.149175	0.246197	AMO-1	BTZ vs WT
J3KTF8	ARHGDIA	-0.0252703	0.700969	0.761965	AMO-1	BTZ vs WT
J3KTL2	SRSF1	0.0574216	0.346449	0.441842	AMO-1	BTZ vs WT
J3QK89	CHERP	0.0108031	0.752576	0.806146	AMO-1	BTZ vs WT
J3QL56	SCO1	-0.203013	0.00258359	0.0314885	AMO-1	BTZ vs WT
J3QL71	SCRN2	0.207444	0.04502	0.117759	AMO-1	BTZ vs WT
J3QLB2	SLC39A11	0.166364	0.280141	0.37774	AMO-1	BTZ vs WT
J3QLN7	CDC6	0.0755506	0.242107	0.340107	AMO-1	BTZ vs WT
J3QLS3	MRPS7	-0.330413	0.273049	0.370136	AMO-1	BTZ vs WT
J3QLW7	NIP7	-0.100162	0.0868791	0.174419	AMO-1	BTZ vs WT
J3QQ67	RPL18	-0.135091	0.0349152	0.102786	AMO-1	BTZ vs WT
J3QQJ0	SAP30BP	0.0770955	0.153472	0.250281	AMO-1	BTZ vs WT
J3QQJ5	TRAPPC8	0.061641	0.150363	0.247356	AMO-1	BTZ vs WT
J3QQM5	LIMD2	-1.09049	0.00475635	0.0409746	AMO-1	BTZ vs WT
J3QQZ9	PNPO	-0.170691	0.1992	0.297234	AMO-1	BTZ vs WT
J3QR07	YTHDC1	0.0635228	0.238722	0.336988	AMO-1	BTZ vs WT
J3QRD1	ALDH3A2	-0.185014	0.00520611	0.0427095	AMO-1	BTZ vs WT
J3QRS3	MYL12A	-0.0129813	0.835209	0.874823	AMO-1	BTZ vs WT
J3QRS9	ZNF207	0.0385717	0.368664	0.463063	AMO-1	BTZ vs WT
J3QRT5	ICAM2	-0.177165	0.240328	0.338519	AMO-1	BTZ vs WT
J3QRU1	YES1	0.0521355	0.433479	0.522563	AMO-1	BTZ vs WT
J3QS41	HELZ	-0.0279245	0.687005	0.749756	AMO-1	BTZ vs WT
J3QSH4	VEZF1	-0.385936	0.000217878	0.0150886	AMO-1	BTZ vs WT
J3QT10	SETD6	0.0420865	0.556348	0.635966	AMO-1	BTZ vs WT
J3QT28	BUB3	0.026082	0.393694	0.487115	AMO-1	BTZ vs WT
J3QTA2	BAG1	-0.108302	0.00556996	0.0436599	AMO-1	BTZ vs WT
J3QTA6	CHCHD6	0.108746	0.39091	0.484529	AMO-1	BTZ vs WT
J9JIC5	C17orf75	-0.0989616	0.0547709	0.131856	AMO-1	BTZ vs WT
J9JIE6	TMCO1	0.124036	0.254349	0.352697	AMO-1	BTZ vs WT
K4DI92	RWDD4	0.00166081	0.982003	0.985734	AMO-1	BTZ vs WT
K4DI93	CUL4B	0.164068	0.00577505	0.0443417	AMO-1	BTZ vs WT
K7EIG9	R3HDM4	-0.318549	0.151251	0.248302	AMO-1	BTZ vs WT
K7EM02	KATNAL2	0.222353	0.0464931	0.120288	AMO-1	BTZ vs WT
K7EIN2	NUDT16L1	-0.18797	0.0838097	0.170904	AMO-1	BTZ vs WT
K7EIU8	SMAD4	-0.0457254	0.160395	0.257912	AMO-1	BTZ vs WT
M0QZC4	ATP5SL	-0.0678015	0.374589	0.468701	AMO-1	BTZ vs WT
K7EIY4	STX10	0.00809119	0.882175	0.912493	AMO-1	BTZ vs WT
K7EIY6	RNF126	-0.0557053	0.532024	0.611875	AMO-1	BTZ vs WT
K7EPN1	ROGDI	0.287082	0.0258433	0.0877818	AMO-1	BTZ vs WT
K7EJB5	SNRPD2	-0.247262	0.146296	0.242963	AMO-1	BTZ vs WT
K7EJE8	LONP1	0.012208	0.823267	0.865156	AMO-1	BTZ vs WT
K7EJH0	SPC24	-0.0553686	0.726538	0.784047	AMO-1	BTZ vs WT
K7EJH8	ACTN4	-0.197257	0.027192	0.089739	AMO-1	BTZ vs WT
K7EK00	FAM210A	-0.0965169	0.14204	0.238899	AMO-1	BTZ vs WT
K7EQ55	DAZAP1	0.0733042	0.00552798	0.0436522	AMO-1	BTZ vs WT
K7EK35	STAT5A	-1.05053	0.260124	0.358129	AMO-1	BTZ vs WT
K7EKI8	PPL	0.0816562	0.0283002	0.091816	AMO-1	BTZ vs WT
K7ELE3	AES	-0.547583	0.0406825	0.111098	AMO-1	BTZ vs WT
K7ELG9	LSM12	0.0905521	0.258044	0.356138	AMO-1	BTZ vs WT
K7ELL7	PRKCSH	-0.0165431	0.711249	0.770907	AMO-1	BTZ vs WT
K7ELQ9	TMEM205	0.524998	0.000357193	0.0168751	AMO-1	BTZ vs WT
K7EM18	EIF1	-0.0721473	0.527028	0.607808	AMO-1	BTZ vs WT
K7EMR7	RTN2	-0.369377	0.0201803	0.0769355	AMO-1	BTZ vs WT
K7ENF0	NARS	-0.000169238	0.993086	0.99476	AMO-1	BTZ vs WT
K7ENP1	TRMT11	0.0979967	0.011374	0.0584514	AMO-1	BTZ vs WT
K7ENR6	PSMG2	-0.0160395	0.415166	0.505613	AMO-1	BTZ vs WT
K7EP59	STK11	0.100721	0.0752767	0.159427	AMO-1	BTZ vs WT
K7EP90	RBM42	-0.259483	0.118628	0.212127	AMO-1	BTZ vs WT
K7EPJ5	MGRN1	0.130567	0.0505703	0.125759	AMO-1	BTZ vs WT
K7ER88	ACAA2	0.0643498	0.365032	0.459406	AMO-1	BTZ vs WT
K7ERC8	KDSR	-0.137806	0.101207	0.191387	AMO-1	BTZ vs WT
K7ERF1	EIF3K	0.0441192	0.269779	0.367156	AMO-1	BTZ vs WT
K7ES28	SBNO2	0.201309	0.00171109	0.0268246	AMO-1	BTZ vs WT
K7ES61	MRPL4	-0.0116974	0.880162	0.910939	AMO-1	BTZ vs WT
K7ESP4	DCAKD	-0.219436	0.0200743	0.0766952	AMO-1	BTZ vs WT
L0R6Q1	SLC35A4	0.149669	0.387233	0.48104	AMO-1	BTZ vs WT
L0R819	ASNSD1	-0.580321	0.152047	0.248978	AMO-1	BTZ vs WT
L0R8F8	SMCR7L	-0.434245	0.282234	0.379988	AMO-1	BTZ vs WT
M0QWZ7	SARS2	0.0427769	0.348454	0.443839	AMO-1	BTZ vs WT
M0QXN9	KXD1	-0.0521733	0.278597	0.376227	AMO-1	BTZ vs WT
M0QXA7	WIZ	0.0981824	0.0184483	0.0736798	AMO-1	BTZ vs WT
M0QXB4	COPE	-0.136197	0.022156	0.0810457	AMO-1	BTZ vs WT
M0QXF7	MYDGF	-0.190479	0.0391314	0.108754	AMO-1	BTZ vs WT
M0QXZ5	ZNF428	0.0687893	0.372305	0.466559	AMO-1	BTZ vs WT
M0QY01	EPS15L1	-0.122383	0.0105127	0.0567468	AMO-1	BTZ vs WT
M0QY76	ZFP36	-0.182955	0.00535892	0.043209	AMO-1	BTZ vs WT
M0QYT0		-0.11662	0.242242	0.34014	AMO-1	BTZ vs WT
M0R0N4	AP2S1	-0.00448909	0.909143	0.933485	AMO-1	BTZ vs WT
M0QZ12	GRAMD1A	0.116159	0.0741097	0.157845	AMO-1	BTZ vs WT
M0R122	EMP3	0.181816	0.0196325	0.0762321	AMO-1	BTZ vs WT
M0QZM1	HNRNPM	0.0977397	0.0522025	0.127696	AMO-1	BTZ vs WT
M0QZQ8	TRAPPC5	-0.262196	0.0737836	0.157448	AMO-1	BTZ vs WT
M0QZR4	ARHGEF1	-0.0335713	0.137353	0.232827	AMO-1	BTZ vs WT
M0R019	HNRNPM	0.00891675	0.755516	0.808566	AMO-1	BTZ vs WT
M0R0F0	RPS5	-0.108588	0.0562263	0.133687	AMO-1	BTZ vs WT
M0R0P8	MYO9B	-0.170084	0.0131323	0.0624494	AMO-1	BTZ vs WT
M0R226	MRPL34	-0.524685	0.256871	0.35502	AMO-1	BTZ vs WT
M0R296	NXNL1	-0.308253	0.0301013	0.0944746	AMO-1	BTZ vs WT
M0R2A0	EMC10	0.0917199	0.0715922	0.154842	AMO-1	BTZ vs WT
M0R2B7	POLD1	-0.0126422	0.408728	0.500136	AMO-1	BTZ vs WT
M0R2B8	SNRPA	-1.60586	0.02192	0.080471	AMO-1	BTZ vs WT
M0R2P6	SHKBP1	-0.0812124	0.124692	0.218263	AMO-1	BTZ vs WT
M0R2Z9	SUGP2	0.075197	0.168067	0.265637	AMO-1	BTZ vs WT
M0R346	PRKD2	-0.362079	0.00404111	0.0376308	AMO-1	BTZ vs WT
M0R3D4	RABAC1	-0.0238603	0.685851	0.748981	AMO-1	BTZ vs WT
O00115-2	DNASE2	-0.377181	0.00886262	0.0524476	AMO-1	BTZ vs WT
O00116	AGPS	-0.114396	0.113967	0.206694	AMO-1	BTZ vs WT
O00139-1	KIF2A	0.118006	0.048066	0.122282	AMO-1	BTZ vs WT
O00139-2	KIF2A	0.204618	0.0142184	0.0643528	AMO-1	BTZ vs WT
O00148	DDX39A	0.0451965	0.191215	0.289399	AMO-1	BTZ vs WT
O00151	PDLIM1	-0.21483	0.029736	0.0938941	AMO-1	BTZ vs WT
O00154-4	ACOT7	0.0832065	0.0101946	0.0556869	AMO-1	BTZ vs WT
O00159-3	MYO1C	-0.070456	0.185533	0.283627	AMO-1	BTZ vs WT
O00160	MYO1F	-0.292859	0.0414512	0.112227	AMO-1	BTZ vs WT
O00161	SNAP23	0.125658	0.00755787	0.0499904	AMO-1	BTZ vs WT
O00165	HAX1	0.284744	0.000361121	0.0168751	AMO-1	BTZ vs WT
O00170	AIP	-0.134546	0.181294	0.279725	AMO-1	BTZ vs WT
O00178	GTPBP1	-0.011211	0.743238	0.79782	AMO-1	BTZ vs WT
O00186	STXBP3	0.0801503	0.042509	0.113948	AMO-1	BTZ vs WT
O00203-3	AP3B1	-0.0496294	0.191496	0.289578	AMO-1	BTZ vs WT
O00221	NFKBIE	-0.181423	0.00126258	0.0235758	AMO-1	BTZ vs WT
O00231	PSMD11	-0.000941355	0.981267	0.985273	AMO-1	BTZ vs WT
O00232	PSMD12	0.0596154	0.0348498	0.102645	AMO-1	BTZ vs WT
O00255-2	MEN1	-0.030103	0.362529	0.457199	AMO-1	BTZ vs WT
O00257	CBX4	0.0941286	0.297195	0.394398	AMO-1	BTZ vs WT
O00264	PGRMC1	0.177726	0.0197467	0.0763379	AMO-1	BTZ vs WT
O00267	SUPT5H	-0.0423353	0.262859	0.36085	AMO-1	BTZ vs WT
O00268	TAF4	-0.0578788	0.268695	0.366043	AMO-1	BTZ vs WT
O00273	DFFA	0.0787101	0.189721	0.287989	AMO-1	BTZ vs WT
O00273-2	DFFA	-0.119233	0.0216679	0.0799903	AMO-1	BTZ vs WT
O00287	RFXAP	0.0216331	0.260333	0.358347	AMO-1	BTZ vs WT
O00291	HIP1	0.146586	0.0241196	0.084377	AMO-1	BTZ vs WT
O00292	LEFTY2	-0.0221198	0.948313	0.96207	AMO-1	BTZ vs WT
O00299	CLIC1	0.00639358	0.483848	0.570367	AMO-1	BTZ vs WT
O00303	EIF3F	0.0023861	0.940626	0.957951	AMO-1	BTZ vs WT
O00308	WWP2	0.176472	0.0162354	0.0688256	AMO-1	BTZ vs WT
O00311	CDC7	0.00251447	0.942666	0.95948	AMO-1	BTZ vs WT
O00330-3	PDHX	0.226054	0.0284404	0.0919407	AMO-1	BTZ vs WT
O00399	DCTN6	0.219843	0.0414257	0.112225	AMO-1	BTZ vs WT
O00400	SLC33A1	-0.0605483	0.273803	0.370877	AMO-1	BTZ vs WT
O00401	WASL	-0.023141	0.695069	0.756704	AMO-1	BTZ vs WT
O00410	IPO5	-0.00144212	0.920342	0.942745	AMO-1	BTZ vs WT
O00411	POLRMT	0.0370118	0.251465	0.349649	AMO-1	BTZ vs WT
O00418	EEF2K	-0.138308	0.0103879	0.0563475	AMO-1	BTZ vs WT
O00425	IGF2BP3	-0.197787	0.0325392	0.0987247	AMO-1	BTZ vs WT
O00429	DNM1L	0.187085	0.0170905	0.0704905	AMO-1	BTZ vs WT
O00429-2	DNM1L	0.107213	0.159389	0.256931	AMO-1	BTZ vs WT
O00429-4	DNM1L	0.174201	0.0127237	0.0617179	AMO-1	BTZ vs WT
O00442	RTCA	-0.0603122	0.302671	0.400325	AMO-1	BTZ vs WT
O00443	PIK3C2A	-0.0725241	0.280446	0.378079	AMO-1	BTZ vs WT
O00458	IFRD1	-0.724781	0.00197542	0.0282369	AMO-1	BTZ vs WT
O00459	PIK3R2	-0.122231	0.0605028	0.13953	AMO-1	BTZ vs WT
O00461	GOLIM4	-0.0378326	0.3495	0.444699	AMO-1	BTZ vs WT
O00481-4	BTN3A1	0.0140952	0.879425	0.910441	AMO-1	BTZ vs WT
O00483	NDUFA4	-0.0606578	0.11311	0.205453	AMO-1	BTZ vs WT
O00487	PSMD14	0.131964	0.0491897	0.123895	AMO-1	BTZ vs WT
O00488	ZNF593	0.0505386	0.785425	0.832829	AMO-1	BTZ vs WT
O00505	KPNA3	0.218599	0.0123041	0.0609479	AMO-1	BTZ vs WT
O00522	KRIT1	-0.414273	0.00155552	0.0258637	AMO-1	BTZ vs WT
O00541-2	PES1	0.161028	0.0260814	0.0881377	AMO-1	BTZ vs WT
O00560	SDCBP	0.19432	0.041341	0.112192	AMO-1	BTZ vs WT
O00562-2	PITPNM1	-0.20767	0.0934178	0.181567	AMO-1	BTZ vs WT
O00566	MPHOSPH10	0.140212	0.0368122	0.105769	AMO-1	BTZ vs WT
O00567	NOP56	0.037216	0.416479	0.506909	AMO-1	BTZ vs WT
O00592-2	PODXL	0.128681	0.0762408	0.160752	AMO-1	BTZ vs WT
O00625	PIR	1.21029	0.000385181	0.0168751	AMO-1	BTZ vs WT
O00629	KPNA4	0.116996	0.0133389	0.0629921	AMO-1	BTZ vs WT
O00743	PPP6C	0.0277472	0.569166	0.646887	AMO-1	BTZ vs WT
O00754-2	MAN2B1	-0.00442067	0.943096	0.959602	AMO-1	BTZ vs WT
O00762	UBE2C	0.0977114	0.620145	0.692037	AMO-1	BTZ vs WT
O00764	PDXK	0.120336	0.0368897	0.105846	AMO-1	BTZ vs WT
O00767	SCD	0.0865951	0.212023	0.309974	AMO-1	BTZ vs WT
O14492	SH2B2	0.0465587	0.266378	0.364114	AMO-1	BTZ vs WT
O14497	ARID1A	-0.182287	0.000436486	0.0168751	AMO-1	BTZ vs WT
O14519-2	CDK2AP1	-0.478561	0.149666	0.246609	AMO-1	BTZ vs WT
O14523	C2CD2L	0.0316168	0.595529	0.669278	AMO-1	BTZ vs WT
O14524-2	TMEM194A	0.00952911	0.780124	0.828315	AMO-1	BTZ vs WT
O14530	TXNDC9	0.152246	0.119514	0.212858	AMO-1	BTZ vs WT
O14545	TRAFD1	-0.0369327	0.644735	0.712896	AMO-1	BTZ vs WT
O14548	COX7A2L	0.357852	0.00465656	0.040424	AMO-1	BTZ vs WT
O14561	NDUFAB1	0.0669186	0.456697	0.545391	AMO-1	BTZ vs WT
U3KQU4	CYB561D2	-0.0761351	0.19342	0.291327	AMO-1	BTZ vs WT
O14578-4	CIT	0.00592752	0.851696	0.88779	AMO-1	BTZ vs WT
O14617-5	AP3D1	-0.0557721	0.13426	0.229323	AMO-1	BTZ vs WT
O14646-2	CHD1	0.0414673	0.246376	0.344468	AMO-1	BTZ vs WT
O14647	CHD2	0.0748601	0.296733	0.393932	AMO-1	BTZ vs WT
O14656	TOR1A	0.0324604	0.132234	0.226955	AMO-1	BTZ vs WT
O14657	TOR1B	0.217152	0.00111205	0.0220967	AMO-1	BTZ vs WT
O14662-2	STX16	0.0149444	0.242852	0.340659	AMO-1	BTZ vs WT
O14672	ADAM10	-0.0761699	0.0674941	0.149078	AMO-1	BTZ vs WT
O14681	EI24	-0.596656	0.00141616	0.0248194	AMO-1	BTZ vs WT
O14686	KMT2D	-0.0814768	0.0835368	0.170533	AMO-1	BTZ vs WT
O14713	ITGB1BP1	-0.281025	0.0490562	0.12376	AMO-1	BTZ vs WT
O14727-4	APAF1	-0.0856726	0.270909	0.368109	AMO-1	BTZ vs WT
O14732-2	IMPA2	0.126864	0.0268221	0.0892359	AMO-1	BTZ vs WT
O14733	MAP2K7	-0.0510289	0.0480787	0.122282	AMO-1	BTZ vs WT
O14734	ACOT8	0.130491	0.169264	0.267055	AMO-1	BTZ vs WT
O14737	PDCD5	-0.137453	0.0823954	0.168984	AMO-1	BTZ vs WT
O14744	PRMT5	0.081479	0.0922941	0.180255	AMO-1	BTZ vs WT
O14745	SLC9A3R1	-0.159162	0.0492993	0.123922	AMO-1	BTZ vs WT
O14757	CHEK1	-0.242179	0.0205688	0.0779582	AMO-1	BTZ vs WT
O14772	FPGT	0.0411843	0.42023	0.510647	AMO-1	BTZ vs WT
O14773	TPP1	0.121557	0.035118	0.103109	AMO-1	BTZ vs WT
O14776-2	TCERG1	0.098068	0.00718942	0.0491208	AMO-1	BTZ vs WT
O14777	NDC80	0.272053	0.0380315	0.107173	AMO-1	BTZ vs WT
O14787-2	TNPO2	0.00574793	0.820466	0.862942	AMO-1	BTZ vs WT
O14802	POLR3A	-0.061606	0.183008	0.281638	AMO-1	BTZ vs WT
O14818	PSMA7	0.307388	0.00534291	0.043209	AMO-1	BTZ vs WT
O14828	SCAMP3	0.041127	0.372279	0.466559	AMO-1	BTZ vs WT
O14828-2	SCAMP3	0.0518729	0.525958	0.606769	AMO-1	BTZ vs WT
O14841	OPLAH	0.359535	0.00901423	0.052877	AMO-1	BTZ vs WT
O14879	IFIT3	0.0303406	0.662405	0.727697	AMO-1	BTZ vs WT
O14893-3	GEMIN2	0.148538	0.185116	0.283294	AMO-1	BTZ vs WT
O14907	TAX1BP3	-0.24892	0.014542	0.0651984	AMO-1	BTZ vs WT
O14908	GIPC1	0.0195893	0.595331	0.669161	AMO-1	BTZ vs WT
O14920	IKBKB	0.235733	0.0209258	0.0786406	AMO-1	BTZ vs WT
O14925	TIMM23	0.215531	0.0141699	0.0642147	AMO-1	BTZ vs WT
O14929	HAT1	-0.00481431	0.773559	0.82306	AMO-1	BTZ vs WT
O14933	UBE2L6	-0.195517	0.0737029	0.157448	AMO-1	BTZ vs WT
O14949	UQCRQ	-0.140199	0.629845	0.69959	AMO-1	BTZ vs WT
O14964	HGS	-0.080979	0.00337638	0.0350054	AMO-1	BTZ vs WT
O14965	AURKA	0.204801	0.0389952	0.108611	AMO-1	BTZ vs WT
O14966	RAB29	0.291456	0.00333982	0.0348289	AMO-1	BTZ vs WT
O14974	PPP1R12A	-0.0504453	0.401011	0.493159	AMO-1	BTZ vs WT
O14976	GAK	-0.066688	0.315277	0.412562	AMO-1	BTZ vs WT
O14979-3	HNRNPDL	-0.0350071	0.510669	0.593354	AMO-1	BTZ vs WT
O14980	XPO1	0.0814024	0.00705042	0.0489566	AMO-1	BTZ vs WT
O15014	ZNF609	0.0222514	0.528153	0.60881	AMO-1	BTZ vs WT
O15015	ZNF646	0.154289	0.0754152	0.159603	AMO-1	BTZ vs WT
O15020	SPTBN2	0.0420123	0.101119	0.191322	AMO-1	BTZ vs WT
O15031	PLXNB2	-0.104396	0.136775	0.232124	AMO-1	BTZ vs WT
O15037	KHNYN	0.0117237	0.824867	0.86628	AMO-1	BTZ vs WT
O15042-2	U2SURP	0.0239205	0.526049	0.606776	AMO-1	BTZ vs WT
O15047	SETD1A	0.10992	0.0507567	0.125798	AMO-1	BTZ vs WT
O15056	SYNJ2	0.243551	0.00656432	0.0475364	AMO-1	BTZ vs WT
O15061	SYNM	-0.0597608	0.378088	0.47223	AMO-1	BTZ vs WT
O15066	KIF3B	0.0707082	0.0819206	0.168349	AMO-1	BTZ vs WT
O15067	PFAS	-0.204172	0.0344718	0.102248	AMO-1	BTZ vs WT
O15084	ANKRD28	-0.0262906	0.497459	0.582083	AMO-1	BTZ vs WT
O15085-2	ARHGEF11	0.255488	0.0144014	0.0649338	AMO-1	BTZ vs WT
O15091	KIAA0391	0.389038	0.000284449	0.0163784	AMO-1	BTZ vs WT
O15111	CHUK	0.148205	0.00660653	0.0475872	AMO-1	BTZ vs WT
O15116	LSM1	-0.149093	0.117561	0.211277	AMO-1	BTZ vs WT
O15118	NPC1	0.146605	0.109597	0.20164	AMO-1	BTZ vs WT
O15120	AGPAT2	0.0302561	0.397812	0.490679	AMO-1	BTZ vs WT
O15121	DEGS1	0.247078	0.0167286	0.0698192	AMO-1	BTZ vs WT
O15126	SCAMP1	0.106633	0.152916	0.249755	AMO-1	BTZ vs WT
O15127	SCAMP2	0.0468646	0.464789	0.552888	AMO-1	BTZ vs WT
O15143	ARPC1B	-0.157079	0.0228044	0.0821536	AMO-1	BTZ vs WT
O15144	ARPC2	-0.112384	0.0107639	0.0572552	AMO-1	BTZ vs WT
O15145	ARPC3	-0.39327	0.142007	0.238899	AMO-1	BTZ vs WT
O15156	ZBTB7B	0.262306	0.0288836	0.092368	AMO-1	BTZ vs WT
O15160	POLR1C	-0.0203799	0.591861	0.667153	AMO-1	BTZ vs WT
O15164-2	TRIM24	0.0465695	0.0242504	0.0846301	AMO-1	BTZ vs WT
O15173	PGRMC2	-0.0373638	0.271159	0.368274	AMO-1	BTZ vs WT
O15212	PFDN6	-0.512621	0.297558	0.394807	AMO-1	BTZ vs WT
O15213	WDR46	0.0483177	0.312088	0.409542	AMO-1	BTZ vs WT
O15226	NKRF	0.100022	0.0106701	0.0571562	AMO-1	BTZ vs WT
O15228	GNPAT	0.172193	0.0306322	0.0951783	AMO-1	BTZ vs WT
O15234	CASC3	0.0036441	0.9501	0.963306	AMO-1	BTZ vs WT
O15235	MRPS12	0.114144	0.0727781	0.156175	AMO-1	BTZ vs WT
O15247	CLIC2	0.479396	0.0101959	0.0556869	AMO-1	BTZ vs WT
O15254	ACOX3	-0.300028	0.19297	0.291005	AMO-1	BTZ vs WT
O15258	RER1	-0.111111	0.00494284	0.0418562	AMO-1	BTZ vs WT
Q5T8U5	SURF4	-0.00529654	0.857809	0.892207	AMO-1	BTZ vs WT
O15269	SPTLC1	-0.0728242	0.326796	0.422979	AMO-1	BTZ vs WT
O15270	SPTLC2	-0.173363	0.050967	0.125992	AMO-1	BTZ vs WT
O15294	OGT	0.0441009	0.199256	0.297234	AMO-1	BTZ vs WT
O15297-2	PPM1D	0.0604785	0.325863	0.422461	AMO-1	BTZ vs WT
O15305	PMM2	-0.0343094	0.266774	0.364436	AMO-1	BTZ vs WT
O15320-8	CTAGE5	0.0104949	0.90184	0.927722	AMO-1	BTZ vs WT
O15347	HMGB3	0.0663413	0.134221	0.229318	AMO-1	BTZ vs WT
O15355	PPM1G	0.0422944	0.270056	0.367337	AMO-1	BTZ vs WT
O15357	INPPL1	-0.119882	0.0926317	0.180778	AMO-1	BTZ vs WT
O15360-3	FANCA	0.134577	0.0629285	0.142815	AMO-1	BTZ vs WT
O15371-2	EIF3D	0.030095	0.410864	0.502003	AMO-1	BTZ vs WT
O15379	HDAC3	-0.0286509	0.472321	0.560111	AMO-1	BTZ vs WT
O15381	NVL	0.157174	0.0307992	0.0954762	AMO-1	BTZ vs WT
O15382	BCAT2	-0.137862	0.0587356	0.137005	AMO-1	BTZ vs WT
O15391	YY2	0.0966689	0.156409	0.25333	AMO-1	BTZ vs WT
O15392	BIRC5	-0.499098	0.183967	0.282505	AMO-1	BTZ vs WT
O15397	IPO8	0.164486	0.0806864	0.166581	AMO-1	BTZ vs WT
O15400-2	STX7	-0.0965281	0.041614	0.112479	AMO-1	BTZ vs WT
O15427	SLC16A3	-0.22649	0.0263485	0.0884027	AMO-1	BTZ vs WT
O15431	SLC31A1	0.1339	0.00221959	0.0294281	AMO-1	BTZ vs WT
O15439	ABCC4	0.153604	0.0310919	0.0958421	AMO-1	BTZ vs WT
O15446	CD3EAP	-0.316923	0.169998	0.267917	AMO-1	BTZ vs WT
O15460-2	P4HA2	0.494205	0.00762542	0.0499904	AMO-1	BTZ vs WT
O15479	MAGEB2	-1.52563	0.000201923	0.0146971	AMO-1	BTZ vs WT
O15498	YKT6	-0.0100893	0.898481	0.925334	AMO-1	BTZ vs WT
O15511	ARPC5	-0.227637	0.0675062	0.149078	AMO-1	BTZ vs WT
O15514	POLR2D	-0.582478	0.1292	0.223686	AMO-1	BTZ vs WT
O15523	DDX3Y	-0.271411	0.293112	0.390214	AMO-1	BTZ vs WT
O15525	MAFG	-0.182881	0.137814	0.233443	AMO-1	BTZ vs WT
O15527-8	OGG1	0.205254	0.0295705	0.0935786	AMO-1	BTZ vs WT
O15541	RNF113A	0.114004	0.14305	0.239726	AMO-1	BTZ vs WT
O43143	DHX15	0.029623	0.326195	0.422666	AMO-1	BTZ vs WT
O43148	RNMT	-0.114691	0.0264649	0.0886199	AMO-1	BTZ vs WT
O43149	ZZEF1	-0.41096	0.00663191	0.0475872	AMO-1	BTZ vs WT
O43156	TTI1	0.105121	0.0524679	0.128081	AMO-1	BTZ vs WT
O43159	RRP8	0.183234	0.00546348	0.0435918	AMO-1	BTZ vs WT
O43164-2	PJA2	0.183585	0.026002	0.0881103	AMO-1	BTZ vs WT
O43166-3	SIPA1L1	-0.0308383	0.420349	0.510705	AMO-1	BTZ vs WT
O43172-2	PRPF4	0.0437633	0.125842	0.219362	AMO-1	BTZ vs WT
O43181	NDUFS4	0.16044	0.0213509	0.0794864	AMO-1	BTZ vs WT
O43237	DYNC1LI2	0.138384	0.0131223	0.0624494	AMO-1	BTZ vs WT
O43242	PSMD3	0.0518926	0.161658	0.259035	AMO-1	BTZ vs WT
O43252	PAPSS1	-0.25682	0.00427765	0.0386233	AMO-1	BTZ vs WT
O43257	ZNHIT1	-0.156865	0.201558	0.299585	AMO-1	BTZ vs WT
O43264	ZW10	-0.0677345	0.0617916	0.141496	AMO-1	BTZ vs WT
O43290	SART1	-0.0590494	0.375106	0.469163	AMO-1	BTZ vs WT
O43292	GPAA1	0.220161	0.00911083	0.053051	AMO-1	BTZ vs WT
O43293	DAPK3	0.0562746	0.0261225	0.0881377	AMO-1	BTZ vs WT
O43298	ZBTB43	0.174082	0.0607757	0.139862	AMO-1	BTZ vs WT
O43299	AP5Z1	0.0524941	0.39453	0.487727	AMO-1	BTZ vs WT
O43303-2	CCP110	0.40776	0.000899753	0.02077	AMO-1	BTZ vs WT
O43310	CTIF	0.215943	0.0169217	0.0701559	AMO-1	BTZ vs WT
O43314	PPIP5K2	0.100015	0.117892	0.211657	AMO-1	BTZ vs WT
O43318-2	MAP3K7	0.10855	0.138844	0.234741	AMO-1	BTZ vs WT
O43324	EEF1E1	-0.14083	0.392639	0.485894	AMO-1	BTZ vs WT
O43353	RIPK2	-0.0556868	0.201728	0.299714	AMO-1	BTZ vs WT
O43379-4	WDR62	0.216972	0.000542822	0.0178597	AMO-1	BTZ vs WT
O43390	HNRNPR	-0.0657723	0.0948947	0.183587	AMO-1	BTZ vs WT
O43395	PRPF3	0.0632094	0.0377444	0.106965	AMO-1	BTZ vs WT
O43396	TXNL1	0.468384	0.00638122	0.0467565	AMO-1	BTZ vs WT
O43399	TPD52L2	-0.368125	0.131246	0.226131	AMO-1	BTZ vs WT
O43402	EMC8	0.0911374	0.00548563	0.0436522	AMO-1	BTZ vs WT
O43422	PRKRIR	-0.00267203	0.895152	0.922971	AMO-1	BTZ vs WT
O43423	ANP32C	0.413863	0.00556286	0.0436522	AMO-1	BTZ vs WT
O43427-2	FIBP	-0.0856788	0.0475744	0.12161	AMO-1	BTZ vs WT
O43439-2	CBFA2T2	0.167899	0.0928807	0.180966	AMO-1	BTZ vs WT
O43447	PPIH	-0.124077	0.00155192	0.0258637	AMO-1	BTZ vs WT
O43462	MBTPS2	0.334308	0.00603448	0.0455682	AMO-1	BTZ vs WT
O43463	SUV39H1	0.351556	0.00075859	0.0196926	AMO-1	BTZ vs WT
O43464	HTRA2	-0.0538128	0.266216	0.364099	AMO-1	BTZ vs WT
O43482	OIP5	0.221669	0.00477975	0.0410276	AMO-1	BTZ vs WT
O43488	AKR7A2	-0.154553	0.0152206	0.0670022	AMO-1	BTZ vs WT
O43491	EPB41L2	0.273415	0.0036008	0.0362537	AMO-1	BTZ vs WT
O43493-2	TGOLN2	-0.0557028	0.558725	0.637865	AMO-1	BTZ vs WT
O43504	LAMTOR5	0.0386914	0.52351	0.605181	AMO-1	BTZ vs WT
O43505	B4GAT1	-0.0705178	0.140239	0.236764	AMO-1	BTZ vs WT
O43513	MED7	-0.0143903	0.879755	0.910651	AMO-1	BTZ vs WT
O43516	WIPF1	-1.21255	0.0350864	0.103098	AMO-1	BTZ vs WT
O43521-12	BCL2L11	-0.328003	0.0238747	0.0839736	AMO-1	BTZ vs WT
O43524	FOXO3	-0.0980762	0.217458	0.315784	AMO-1	BTZ vs WT
O43566	RGS14	-0.13017	0.00854661	0.0519276	AMO-1	BTZ vs WT
O43567	RNF13	0.185119	0.0781485	0.16304	AMO-1	BTZ vs WT
O43583	DENR	0.0429373	0.401003	0.493159	AMO-1	BTZ vs WT
O43592	XPOT	-0.230508	0.0165155	0.0693789	AMO-1	BTZ vs WT
O43615	TIMM44	-0.0268947	0.510815	0.593427	AMO-1	BTZ vs WT
O43617	TRAPPC3	-0.143023	0.0126766	0.0616913	AMO-1	BTZ vs WT
O43633	CHMP2A	-0.0328658	0.696975	0.758201	AMO-1	BTZ vs WT
O43639	NCK2	0.144105	0.0639262	0.144071	AMO-1	BTZ vs WT
O43660	PLRG1	-0.0745303	0.0790678	0.164381	AMO-1	BTZ vs WT
O43663	PRC1	0.0880629	0.404007	0.495919	AMO-1	BTZ vs WT
O43665-2	RGS10	-0.413396	0.212872	0.310896	AMO-1	BTZ vs WT
O43676	NDUFB3	-0.0122839	0.867445	0.90026	AMO-1	BTZ vs WT
O43678	NDUFA2	-0.177963	0.4217	0.512173	AMO-1	BTZ vs WT
O43683-2	BUB1	0.278779	0.00762897	0.0499904	AMO-1	BTZ vs WT
O43707	ACTN4	0.0205176	0.506344	0.589762	AMO-1	BTZ vs WT
O43709	WBSCR22	0.100981	0.00673903	0.0478288	AMO-1	BTZ vs WT
O43715	TRIAP1	-0.390905	0.221348	0.319869	AMO-1	BTZ vs WT
O43719	HTATSF1	0.207033	0.0447086	0.117418	AMO-1	BTZ vs WT
O43739-2	CYTH3	0.221145	0.000783231	0.0199528	AMO-1	BTZ vs WT
O43741	PRKAB2	0.47242	0.00308222	0.0339374	AMO-1	BTZ vs WT
O43747	AP1G1	0.152489	0.0703517	0.153133	AMO-1	BTZ vs WT
O43752	STX6	0.0574766	0.258588	0.356633	AMO-1	BTZ vs WT
O43760	SYNGR2	-0.183642	0.0696789	0.152133	AMO-1	BTZ vs WT
O43761	SYNGR3	0.0970947	0.230977	0.329578	AMO-1	BTZ vs WT
O43765	SGTA	-0.0131624	0.629762	0.69959	AMO-1	BTZ vs WT
O43766	LIAS	-0.00823322	0.666613	0.731756	AMO-1	BTZ vs WT
O43772	SLC25A20	-0.11958	0.167191	0.264899	AMO-1	BTZ vs WT
O43776	NARS	-0.000311677	0.993907	0.995341	AMO-1	BTZ vs WT
O43791	SPOP	-0.0942354	0.0926971	0.180856	AMO-1	BTZ vs WT
O43805	SSNA1	-0.139358	0.669266	0.734103	AMO-1	BTZ vs WT
O43808	SLC25A17	-0.267482	0.108907	0.20094	AMO-1	BTZ vs WT
O43809	NUDT21	-0.174297	0.178591	0.277114	AMO-1	BTZ vs WT
O43813	LANCL1	0.2201	0.00474672	0.0409746	AMO-1	BTZ vs WT
O43815	STRN	0.296453	0.0156855	0.0679963	AMO-1	BTZ vs WT
O43818	RRP9	-0.0341339	0.378988	0.473105	AMO-1	BTZ vs WT
O43819	SCO2	0.28676	0.000439853	0.0168751	AMO-1	BTZ vs WT
O43823	AKAP8	-0.0444199	0.297858	0.394985	AMO-1	BTZ vs WT
O43824	GTPBP6	0.431546	0.00774107	0.0502325	AMO-1	BTZ vs WT
U3KPU7	SLC37A4	-0.128595	0.0393255	0.109085	AMO-1	BTZ vs WT
O43829	ZBTB14	-0.0452254	0.26762	0.365206	AMO-1	BTZ vs WT
O43852	CALU	-0.239774	0.0211669	0.0790489	AMO-1	BTZ vs WT
O43852-2	CALU	-0.353268	0.00344976	0.035437	AMO-1	BTZ vs WT
O43861-2	ATP9B	0.120273	0.110205	0.202317	AMO-1	BTZ vs WT
O43865	AHCYL1	-0.0146758	0.764461	0.815157	AMO-1	BTZ vs WT
O43903	GAS2	0.149856	0.549891	0.629595	AMO-1	BTZ vs WT
O43913	ORC5	0.00518034	0.766074	0.81668	AMO-1	BTZ vs WT
O43920	NDUFS5	-0.0726784	0.546409	0.626614	AMO-1	BTZ vs WT
O43924	PDE6D	0.141653	0.0111678	0.0581655	AMO-1	BTZ vs WT
O60216	RAD21	0.0811261	0.0976711	0.187433	AMO-1	BTZ vs WT
O60220	TIMM8A	-0.273321	0.392257	0.485623	AMO-1	BTZ vs WT
O60231	DHX16	-0.0212105	0.53646	0.616393	AMO-1	BTZ vs WT
O60232	SSSCA1	-0.0521276	0.656898	0.723429	AMO-1	BTZ vs WT
O60234	GMFG	-0.0712434	0.124854	0.218441	AMO-1	BTZ vs WT
O60237	PPP1R12B	0.271697	0.00149073	0.0258091	AMO-1	BTZ vs WT
O60244	MED14	0.0327665	0.170151	0.26804	AMO-1	BTZ vs WT
O60256	PRPSAP2	-0.104054	0.0985934	0.188442	AMO-1	BTZ vs WT
O60262	GNG7	-0.396957	0.0918038	0.1799	AMO-1	BTZ vs WT
O60264	SMARCA5	-0.0177078	0.490829	0.576939	AMO-1	BTZ vs WT
O60271	SPAG9	-0.169599	0.0485787	0.123037	AMO-1	BTZ vs WT
O60287	URB1	0.0495254	0.181109	0.279561	AMO-1	BTZ vs WT
O60293	ZFC3H1	0.0650459	0.351519	0.446551	AMO-1	BTZ vs WT
O60294	LCMT2	0.162867	0.0105316	0.0567813	AMO-1	BTZ vs WT
O60306	AQR	-0.0398404	0.214954	0.313231	AMO-1	BTZ vs WT
O60307	MAST3	-0.109198	0.0538207	0.130225	AMO-1	BTZ vs WT
O60313-2	OPA1	-0.0394302	0.248651	0.346818	AMO-1	BTZ vs WT
O60318	MCM3AP	0.0318723	0.563938	0.642481	AMO-1	BTZ vs WT
O60331-4	PIP5K1C	-0.0620417	0.370328	0.464734	AMO-1	BTZ vs WT
O60333-2	KIF1B	0.269613	0.00889549	0.0525172	AMO-1	BTZ vs WT
O60337	2006-03-01	0.273938	0.0774371	0.162172	AMO-1	BTZ vs WT
O60341	KDM1A	0.215061	0.0144424	0.065038	AMO-1	BTZ vs WT
O60343-2	TBC1D4	0.00784709	0.741715	0.796905	AMO-1	BTZ vs WT
O60361	NME2P1	-0.337699	0.0387275	0.108162	AMO-1	BTZ vs WT
O60443	DFNA5	0.304449	0.291096	0.388197	AMO-1	BTZ vs WT
O60449	LY75	-1.2868	0.00106292	0.0217245	AMO-1	BTZ vs WT
O60476	MAN1A2	0.129884	0.0482548	0.122579	AMO-1	BTZ vs WT
O60486	PLXNC1	-0.60819	0.000390995	0.0168751	AMO-1	BTZ vs WT
O60488-2	ACSL4	0.266562	0.0057163	0.0439821	AMO-1	BTZ vs WT
O60493	SNX3	-0.200175	0.055615	0.132632	AMO-1	BTZ vs WT
O60502	MGEA5	0.252994	0.00674552	0.0478288	AMO-1	BTZ vs WT
O60506	SYNCRIP	-0.122181	0.000387371	0.0168751	AMO-1	BTZ vs WT
O60507	TPST1	-0.0621018	0.317818	0.414972	AMO-1	BTZ vs WT
O60508	CDC40	-0.0990689	0.110342	0.202435	AMO-1	BTZ vs WT
O60512	B4GALT3	-0.12001	0.00494143	0.0418562	AMO-1	BTZ vs WT
O60518	RANBP6	0.165564	0.0204692	0.0777044	AMO-1	BTZ vs WT
O60524-4	NEMF	0.214934	0.00557613	0.0436603	AMO-1	BTZ vs WT
O60547-2	GMDS	-0.0960022	0.0976569	0.187433	AMO-1	BTZ vs WT
O60563	CCNT1	-0.172394	0.0600183	0.138795	AMO-1	BTZ vs WT
O60566	BUB1B	0.367179	0.00899199	0.0528335	AMO-1	BTZ vs WT
O60568	PLOD3	0.115535	0.0683577	0.150214	AMO-1	BTZ vs WT
O60645-2	EXOC3	0.120247	0.00828804	0.0512517	AMO-1	BTZ vs WT
O60664-4	PLIN3	-0.0688763	0.0607686	0.139862	AMO-1	BTZ vs WT
O60669	SLC16A7	-0.189966	0.177926	0.276563	AMO-1	BTZ vs WT
O60671	RAD1	0.0387045	0.576525	0.653058	AMO-1	BTZ vs WT
O60675	MAFK	-0.0597719	0.6031	0.67587	AMO-1	BTZ vs WT
O60678	PRMT3	0.255662	0.00041183	0.0168751	AMO-1	BTZ vs WT
O60684	KPNA6	-0.00203	0.966864	0.975019	AMO-1	BTZ vs WT
O60701	UGDH	-0.283488	0.0141394	0.0641806	AMO-1	BTZ vs WT
O60704	TPST2	-0.0209407	0.783484	0.831388	AMO-1	BTZ vs WT
O60711	LPXN	-1.93941	0.00977271	0.0542903	AMO-1	BTZ vs WT
O60725	ICMT	-0.0759748	0.0082318	0.0512054	AMO-1	BTZ vs WT
O60732	MAGEC1	-1.45907	0.000109759	0.0116852	AMO-1	BTZ vs WT
O60739	EIF1B	-0.106214	0.486406	0.572342	AMO-1	BTZ vs WT
O60749	SNX2	0.114137	0.0290707	0.0926871	AMO-1	BTZ vs WT
O60759	CYTIP	-0.101448	0.099386	0.189298	AMO-1	BTZ vs WT
O60763	USO1	-0.13255	0.114605	0.207533	AMO-1	BTZ vs WT
O60783	MRPS14	-0.296429	0.307229	0.405076	AMO-1	BTZ vs WT
O60784	TOM1	0.117052	0.0265125	0.0886609	AMO-1	BTZ vs WT
P62807	HIST1H2BC	-0.19158	0.257138	0.355046	AMO-1	BTZ vs WT
O60826	CCDC22	-0.0514602	0.227924	0.326659	AMO-1	BTZ vs WT
O60828-2	PQBP1	0.174517	0.0433952	0.115284	AMO-1	BTZ vs WT
O60830	TIMM17B	0.165451	0.0213478	0.0794864	AMO-1	BTZ vs WT
O60832	DKC1	0.0209116	0.736211	0.791707	AMO-1	BTZ vs WT
O60869	EDF1	-0.0360334	0.768523	0.818801	AMO-1	BTZ vs WT
O60870	KIN	-0.0842434	0.0236534	0.0834926	AMO-1	BTZ vs WT
O60884	DNAJA2	0.0656242	0.021665	0.0799903	AMO-1	BTZ vs WT
O60885	BRD4	0.0759396	0.114415	0.207296	AMO-1	BTZ vs WT
O60888-3	CUTA	0.0263338	0.757355	0.809563	AMO-1	BTZ vs WT
O60906	SMPD2	0.0931154	0.0435439	0.115593	AMO-1	BTZ vs WT
O60921-2	HUS1	0.0279945	0.474221	0.561617	AMO-1	BTZ vs WT
O60925	PFDN1	-0.104761	0.538222	0.618084	AMO-1	BTZ vs WT
O60927	PPP1R11	0.0194449	0.759573	0.811569	AMO-1	BTZ vs WT
O60934	NBN	0.0824769	0.177914	0.276563	AMO-1	BTZ vs WT
O60942	RNGTT	-0.193979	0.000558253	0.0178597	AMO-1	BTZ vs WT
O75037-3	KIF21B	0.181813	0.0163037	0.0689766	AMO-1	BTZ vs WT
O75063	FAM20B	0.186889	0.0307444	0.0953622	AMO-1	BTZ vs WT
O75064	DENND4B	-0.102977	0.0874678	0.175164	AMO-1	BTZ vs WT
O75071	EFCAB14	-0.311348	0.0527751	0.128611	AMO-1	BTZ vs WT
O75083	WDR1	0.138653	0.12392	0.217501	AMO-1	BTZ vs WT
O75113	N4BP1	0.161524	0.0505996	0.125759	AMO-1	BTZ vs WT
O75116	ROCK2	-0.0698173	0.104421	0.195495	AMO-1	BTZ vs WT
O75131	CPNE3	0.103725	0.0948248	0.183501	AMO-1	BTZ vs WT
O75132	ZBED4	0.0776445	0.0443415	0.116798	AMO-1	BTZ vs WT
O75143-2	ATG13	-0.0725795	0.236022	0.334501	AMO-1	BTZ vs WT
O75145-2	PPFIA3	0.344111	0.000284839	0.0163784	AMO-1	BTZ vs WT
O75146	HIP1R	-0.154685	9.92e-05	0.011234	AMO-1	BTZ vs WT
O75150	RNF40	0.0245543	0.135728	0.231116	AMO-1	BTZ vs WT
O75151	PHF2	0.0999157	0.100029	0.189966	AMO-1	BTZ vs WT
O75152	ZC3H11A	0.313016	0.0130352	0.0623152	AMO-1	BTZ vs WT
O75153	CLUH	-0.0487058	0.106631	0.198486	AMO-1	BTZ vs WT
O75157-2	TSC22D2	0.152194	0.170421	0.268287	AMO-1	BTZ vs WT
O75164	KDM4A	-0.21089	0.0257927	0.0876928	AMO-1	BTZ vs WT
O75165	DNAJC13	0.0245252	0.593355	0.667887	AMO-1	BTZ vs WT
O75170-3	PPP6R2	0.237875	0.0227738	0.0820847	AMO-1	BTZ vs WT
O75175	CNOT3	-0.0967395	0.11113	0.203403	AMO-1	BTZ vs WT
O75182-2	SIN3B	0.0349291	0.446412	0.535349	AMO-1	BTZ vs WT
O75190	DNAJB6	-0.110823	0.0234231	0.0830409	AMO-1	BTZ vs WT
O75191	XYLB	0.197774	0.0281386	0.0914408	AMO-1	BTZ vs WT
O75208	COQ9	-0.127254	0.230611	0.329431	AMO-1	BTZ vs WT
O75223	GGCT	-0.0699265	0.301096	0.398538	AMO-1	BTZ vs WT
O75306-2	NDUFS2	0.228369	0.00275968	0.0325369	AMO-1	BTZ vs WT
O75312	ZPR1	-0.155319	0.000156436	0.013608	AMO-1	BTZ vs WT
O75319	DUSP11	-0.391451	0.0413608	0.112192	AMO-1	BTZ vs WT
O75323	GBAS	0.101054	0.115288	0.208348	AMO-1	BTZ vs WT
O75326	SEMA7A	0.167714	0.624857	0.695662	AMO-1	BTZ vs WT
O75330-2	HMMR	0.237354	0.179836	0.278499	AMO-1	BTZ vs WT
O75340	PDCD6	0.00151005	0.964906	0.973642	AMO-1	BTZ vs WT
O75348	ATP6V1G1	-0.385757	0.208239	0.306577	AMO-1	BTZ vs WT
O75351	VPS4B	-0.00132006	0.945675	0.960897	AMO-1	BTZ vs WT
O75362	ZNF217	0.101919	0.0137405	0.0634062	AMO-1	BTZ vs WT
O75367-3	H2AFY	0.171225	0.000760601	0.0196926	AMO-1	BTZ vs WT
O75368	SH3BGRL	-0.0452786	0.193259	0.291256	AMO-1	BTZ vs WT
O75369-8	FLNB	0.3365	0.0255158	0.0870835	AMO-1	BTZ vs WT
O75376	NCOR1	-0.109439	0.0516427	0.126892	AMO-1	BTZ vs WT
O75379-2	VAMP4	0.0736954	0.319214	0.41611	AMO-1	BTZ vs WT
O75380	NDUFS6	0.120919	0.00010382	0.0115711	AMO-1	BTZ vs WT
O75381-2	PEX14	-0.0953697	0.0543948	0.131391	AMO-1	BTZ vs WT
O75391	SPAG7	-0.307894	0.0490668	0.12376	AMO-1	BTZ vs WT
O75394	MRPL33	-0.102258	0.568057	0.645843	AMO-1	BTZ vs WT
O75396	SEC22B	-0.112715	0.145261	0.241751	AMO-1	BTZ vs WT
O75400	PRPF40A	0.0309412	0.4738	0.561211	AMO-1	BTZ vs WT
O75400-3	PRPF40A	0.300798	0.000725629	0.0194474	AMO-1	BTZ vs WT
O75410	TACC1	0.141797	0.154375	0.251061	AMO-1	BTZ vs WT
O75419-2	CDC45	-0.0222524	0.56693	0.645065	AMO-1	BTZ vs WT
O75420	GIGYF1	-0.10408	0.0577465	0.135451	AMO-1	BTZ vs WT
O75427	LRCH4	-0.401064	0.00565121	0.0437822	AMO-1	BTZ vs WT
O75431-2	MTX2	-0.0752853	0.417165	0.507528	AMO-1	BTZ vs WT
O75436	VPS26A	0.0257341	0.460828	0.549037	AMO-1	BTZ vs WT
O75438	NDUFB1	-0.161289	0.323157	0.419792	AMO-1	BTZ vs WT
O75439	PMPCB	0.149133	0.0510175	0.126041	AMO-1	BTZ vs WT
O75446	SAP30	-0.128304	0.0769975	0.161774	AMO-1	BTZ vs WT
O75449	KATNA1	-0.117656	0.061171	0.140526	AMO-1	BTZ vs WT
O75459	PAGE1	-0.960752	0.0294536	0.0934575	AMO-1	BTZ vs WT
O75460	ERN1	-0.353742	0.0152453	0.0670022	AMO-1	BTZ vs WT
O75461	E2F6	0.0959392	0.117558	0.211277	AMO-1	BTZ vs WT
O75475	PSIP1	0.221973	0.0111168	0.0580498	AMO-1	BTZ vs WT
O75477	ERLIN1	-0.0174488	0.254893	0.353039	AMO-1	BTZ vs WT
O75489	NDUFS3	0.104681	0.0519422	0.127277	AMO-1	BTZ vs WT
O75494-5	SRSF10	0.0407538	0.251893	0.350107	AMO-1	BTZ vs WT
O75506	HSBP1	-0.368716	0.263077	0.361006	AMO-1	BTZ vs WT
O75525-2	KHDRBS3	0.300254	0.038228	0.107397	AMO-1	BTZ vs WT
O75528	TADA3	-0.0482237	0.193429	0.291327	AMO-1	BTZ vs WT
O75529	TAF5L	0.156795	0.052094	0.127485	AMO-1	BTZ vs WT
O75530-3	EED	-0.042423	0.206415	0.305089	AMO-1	BTZ vs WT
O75531	BANF1	-0.413107	0.242895	0.340659	AMO-1	BTZ vs WT
O75533	SF3B1	0.0746681	0.0847517	0.172085	AMO-1	BTZ vs WT
O75534	CSDE1	0.0206355	0.505298	0.589129	AMO-1	BTZ vs WT
O75554-2	WBP4	0.218557	0.0428021	0.114433	AMO-1	BTZ vs WT
O75558	STX11	0.126	0.0795412	0.164975	AMO-1	BTZ vs WT
O75564	JRK	0.279276	0.00373488	0.0366636	AMO-1	BTZ vs WT
O75569	PRKRA	-0.0730894	0.114844	0.207862	AMO-1	BTZ vs WT
O75582	RPS6KA5	-0.0100967	0.833401	0.873186	AMO-1	BTZ vs WT
O75592	MYCBP2	-0.0108915	0.79555	0.84094	AMO-1	BTZ vs WT
O75600	GCAT	0.164665	0.0222233	0.0811667	AMO-1	BTZ vs WT
O75607	NPM3	0.392096	0.0326947	0.098944	AMO-1	BTZ vs WT
O75608	LYPLA1	-0.095598	0.269831	0.367156	AMO-1	BTZ vs WT
O75616	ERAL1	0.119175	0.00828862	0.0512517	AMO-1	BTZ vs WT
O75626-2	PRDM1	0.132702	0.00806876	0.0507535	AMO-1	BTZ vs WT
O75629	CREG1	0.336341	0.0263107	0.0883174	AMO-1	BTZ vs WT
O75643	SNRNP200	-0.106342	0.0500172	0.124964	AMO-1	BTZ vs WT
O75648	TRMU	0.16055	0.0439786	0.116433	AMO-1	BTZ vs WT
O75663	TIPRL	0.244385	0.00801591	0.0507268	AMO-1	BTZ vs WT
O75683	SURF6	0.000277471	0.995239	0.995938	AMO-1	BTZ vs WT
O75688	PPM1B	0.0829609	0.179551	0.27824	AMO-1	BTZ vs WT
O75691	UTP20	-0.153875	0.00133542	0.0241001	AMO-1	BTZ vs WT
O75694	NUP155	0.167879	0.00846724	0.0516214	AMO-1	BTZ vs WT
O75695	RP2	0.203356	0.0326712	0.098915	AMO-1	BTZ vs WT
O75717	WDHD1	0.312273	7.94e-05	0.00983214	AMO-1	BTZ vs WT
O75746	SLC25A12	0.063748	0.24288	0.340659	AMO-1	BTZ vs WT
O75751	SLC22A3	0.12685	0.00876875	0.0523098	AMO-1	BTZ vs WT
O75771-7	RAD51D	-0.164141	0.0158609	0.0682304	AMO-1	BTZ vs WT
O75792	RNASEH2A	0.0367328	0.161675	0.259035	AMO-1	BTZ vs WT
O75794	CDC123	0.197744	0.172075	0.270118	AMO-1	BTZ vs WT
O75808	CAPN15	0.0152351	0.725182	0.782797	AMO-1	BTZ vs WT
O75818	RPP40	0.109127	0.0623308	0.142273	AMO-1	BTZ vs WT
O75821	EIF3G	0.066627	0.177974	0.276577	AMO-1	BTZ vs WT
O75822	EIF3J	-0.0167593	0.867131	0.900178	AMO-1	BTZ vs WT
O75828	CBR3	0.0299105	0.283365	0.380882	AMO-1	BTZ vs WT
O75843	AP1G2	0.0936287	0.188245	0.286596	AMO-1	BTZ vs WT
O75844	ZMPSTE24	0.0283836	0.554714	0.6342	AMO-1	BTZ vs WT
O75865	TRAPPC6A	-0.556919	0.00853382	0.051907	AMO-1	BTZ vs WT
O75874	IDH1	0.212961	0.0301504	0.0945331	AMO-1	BTZ vs WT
O75879	GATB	0.100096	0.000916838	0.0208274	AMO-1	BTZ vs WT
O75882-2	ATRN	-0.244517	0.0901165	0.17816	AMO-1	BTZ vs WT
O75884	RBBP9	0.0915829	0.031317	0.0962447	AMO-1	BTZ vs WT
O75886	STAM2	-0.13472	0.0857684	0.173163	AMO-1	BTZ vs WT
O75891	ALDH1L1	0.5046	0.00956684	0.0538257	AMO-1	BTZ vs WT
O75896	TUSC2	-0.123293	0.40587	0.497489	AMO-1	BTZ vs WT
O75909	CCNK	-0.079657	0.293319	0.390315	AMO-1	BTZ vs WT
O75915	ARL6IP5	-0.150693	0.0387097	0.108162	AMO-1	BTZ vs WT
O75925	PIAS1	0.08039	0.0536677	0.13008	AMO-1	BTZ vs WT
O75928	PIAS2	0.148101	0.00536691	0.043209	AMO-1	BTZ vs WT
O75934	BCAS2	-0.303237	0.116847	0.210473	AMO-1	BTZ vs WT
X6RCK5	DCTN3	-0.223093	0.160622	0.258069	AMO-1	BTZ vs WT
O75937	DNAJC8	-0.287243	0.183099	0.281689	AMO-1	BTZ vs WT
O75940	SMNDC1	0.0147699	0.145844	0.242395	AMO-1	BTZ vs WT
O75947	ATP5H	-0.293888	0.181484	0.279958	AMO-1	BTZ vs WT
O75955	FLOT1	-0.0131061	0.710313	0.770361	AMO-1	BTZ vs WT
O75962	TRIO	0.0999907	0.0872843	0.174986	AMO-1	BTZ vs WT
O75976	CPD	-0.266266	0.0174099	0.0711572	AMO-1	BTZ vs WT
O75995	SASH3	-0.0942306	0.504035	0.587944	AMO-1	BTZ vs WT
O76003	GLRX3	0.0833615	0.0404114	0.11091	AMO-1	BTZ vs WT
O76021	RSL1D1	0.057272	0.153961	0.250732	AMO-1	BTZ vs WT
O76024	WFS1	0.0519358	0.34623	0.441762	AMO-1	BTZ vs WT
O76031	CLPX	0.0240636	0.31819	0.415185	AMO-1	BTZ vs WT
O76071	CIAO1	-0.020756	0.392503	0.48581	AMO-1	BTZ vs WT
O76080	ZFAND5	0.23325	0.282952	0.380595	AMO-1	BTZ vs WT
P0CL80-2	GAGE12F	-2.26058	0.091372	0.1793	AMO-1	BTZ vs WT
O76094	SRP72	-0.127845	0.0104234	0.0564116	AMO-1	BTZ vs WT
O77932	DXO	-0.200686	0.039082	0.108725	AMO-1	BTZ vs WT
O94761	RECQL4	0.452024	9.66e-07	0.00235982	AMO-1	BTZ vs WT
O94762	RECQL5	-0.140944	0.0284887	0.0919462	AMO-1	BTZ vs WT
O94763	URI1	0.0023622	0.954662	0.966587	AMO-1	BTZ vs WT
O94768	STK17B	0.341637	0.000465743	0.0170754	AMO-1	BTZ vs WT
O94776	MTA2	-0.122793	0.00115912	0.0225903	AMO-1	BTZ vs WT
O94782	USP1	-0.101233	0.712231	0.771385	AMO-1	BTZ vs WT
O94804	STK10	-0.0454969	0.327311	0.423415	AMO-1	BTZ vs WT
O94806	PRKD3	-0.141943	0.0446321	0.117346	AMO-1	BTZ vs WT
O94817	ATG12	-0.0281927	0.340935	0.436527	AMO-1	BTZ vs WT
O94822	LTN1	-0.124877	0.00464517	0.040424	AMO-1	BTZ vs WT
O94826	TOMM70A	0.114836	0.00815372	0.0510628	AMO-1	BTZ vs WT
O94829	IPO13	0.0461279	0.364475	0.459005	AMO-1	BTZ vs WT
O94830	DDHD2	0.0757872	0.200217	0.298214	AMO-1	BTZ vs WT
O94832	MYO1D	-0.453926	0.00626806	0.0462837	AMO-1	BTZ vs WT
O94842-3	TOX4	0.123728	0.140428	0.236927	AMO-1	BTZ vs WT
O94855	SEC24D	-0.323142	0.00525065	0.0427642	AMO-1	BTZ vs WT
O94864-2	SUPT7L	0.0499447	0.29552	0.392613	AMO-1	BTZ vs WT
O94874	UFL1	-0.0906607	0.0576176	0.135253	AMO-1	BTZ vs WT
O94886	TMEM63A	-0.326131	0.0268871	0.0893272	AMO-1	BTZ vs WT
O94887	FARP2	0.315557	0.00207591	0.0287524	AMO-1	BTZ vs WT
O94888	UBXN7	-0.00147833	0.977209	0.982027	AMO-1	BTZ vs WT
O94901-9	SUN1	0.223182	0.0299743	0.0943406	AMO-1	BTZ vs WT
O94903	PROSC	-0.0886673	0.00726788	0.0493374	AMO-1	BTZ vs WT
O94906	PRPF6	-0.0462531	0.0348284	0.102645	AMO-1	BTZ vs WT
O94913	PCF11	0.0522853	0.298068	0.39519	AMO-1	BTZ vs WT
O94915	FRYL	0.0740783	0.0840524	0.171103	AMO-1	BTZ vs WT
O94916-2	NFAT5	0.0275919	0.563358	0.642017	AMO-1	BTZ vs WT
O94919	ENDOD1	-0.214204	0.0283055	0.091816	AMO-1	BTZ vs WT
O94925	GLS	0.163611	0.00513493	0.04259	AMO-1	BTZ vs WT
O94925-3	GLS	-0.0145743	0.760156	0.811948	AMO-1	BTZ vs WT
O94927	HAUS5	-0.110241	0.283995	0.381566	AMO-1	BTZ vs WT
Q4G104	FBXO21	-0.00510281	0.894872	0.922938	AMO-1	BTZ vs WT
O94966-7	USP19	0.0915317	0.124439	0.218073	AMO-1	BTZ vs WT
O94973	AP2A2	0.0493271	0.326199	0.422666	AMO-1	BTZ vs WT
O94986-3	CEP152	0.183401	0.023168	0.0826288	AMO-1	BTZ vs WT
O94992	HEXIM1	-0.213948	0.018887	0.0746377	AMO-1	BTZ vs WT
O95059	RPP14	-0.066258	0.410975	0.502039	AMO-1	BTZ vs WT
O95067	CCNB2	-0.120519	0.390334	0.484134	AMO-1	BTZ vs WT
O95071-2	UBR5	0.0209876	0.585314	0.661135	AMO-1	BTZ vs WT
O95081	AGFG2	-0.118936	0.00308035	0.0339374	AMO-1	BTZ vs WT
O95104-3	SCAF4	0.0441547	0.513388	0.59535	AMO-1	BTZ vs WT
O95139	NDUFB6	-0.419147	0.237154	0.335905	AMO-1	BTZ vs WT
O95140	MFN2	0.0656377	0.322756	0.419348	AMO-1	BTZ vs WT
O95149	SNUPN	0.0181094	0.576511	0.653058	AMO-1	BTZ vs WT
O95155-2	UBE4B	0.0922038	0.0988584	0.188645	AMO-1	BTZ vs WT
O95159	ZFPL1	0.00688218	0.827443	0.868346	AMO-1	BTZ vs WT
O95163	IKBKAP	0.0668609	0.132089	0.226869	AMO-1	BTZ vs WT
Q6FGG4	NDUFA3	-0.0796034	0.411879	0.502469	AMO-1	BTZ vs WT
O95168-2	NDUFB4	-0.319291	0.246598	0.344561	AMO-1	BTZ vs WT
O95169-3	NDUFB8	-0.251017	0.327422	0.423482	AMO-1	BTZ vs WT
O95182	NDUFA7	-0.220867	0.282881	0.380595	AMO-1	BTZ vs WT
O95197-7	RTN3	-0.141021	0.203054	0.30112	AMO-1	BTZ vs WT
O95202	LETM1	-0.10951	0.148354	0.245524	AMO-1	BTZ vs WT
O95218-2	ZRANB2	0.130728	0.094423	0.182972	AMO-1	BTZ vs WT
O95219	SNX4	-0.0772924	0.0549441	0.131929	AMO-1	BTZ vs WT
O95229-2	ZWINT	-0.180512	0.476591	0.563581	AMO-1	BTZ vs WT
O95235-2	KIF20A	0.172398	0.00846705	0.0516214	AMO-1	BTZ vs WT
O95239	KIF4A	0.225643	0.00617969	0.0460237	AMO-1	BTZ vs WT
O95243-5	MBD4	0.157709	0.0829094	0.169794	AMO-1	BTZ vs WT
O95248	SBF1	-0.0232291	0.66994	0.734372	AMO-1	BTZ vs WT
O95251-2	KAT7	-0.0621351	0.136568	0.231971	AMO-1	BTZ vs WT
O95273-2	CCNDBP1	0.104641	0.233432	0.33215	AMO-1	BTZ vs WT
O95292	VAPB	0.0740332	0.0555318	0.132611	AMO-1	BTZ vs WT
O95294-2	RASAL1	0.162254	0.178387	0.276978	AMO-1	BTZ vs WT
O95295	SNAPIN	-0.49908	0.178741	0.277286	AMO-1	BTZ vs WT
O95297-2	MPZL1	0.211384	0.00442189	0.039493	AMO-1	BTZ vs WT
O95298	NDUFC2	-0.228485	0.270659	0.367875	AMO-1	BTZ vs WT
O95336	PGLS	-0.281483	0.0575227	0.135253	AMO-1	BTZ vs WT
O95347	SMC2	0.0913154	0.0160515	0.06856	AMO-1	BTZ vs WT
O95352	ATG7	0.16938	0.0341886	0.101781	AMO-1	BTZ vs WT
O95363	FARS2	-0.0140387	0.55159	0.63107	AMO-1	BTZ vs WT
O95365	ZBTB7A	-0.00874307	0.815284	0.858619	AMO-1	BTZ vs WT
O95372	LYPLA2	-0.141991	0.0730801	0.156729	AMO-1	BTZ vs WT
O95373	IPO7	0.104637	0.0112305	0.0582001	AMO-1	BTZ vs WT
O95376	ARIH2	0.0420152	0.290359	0.387652	AMO-1	BTZ vs WT
O95379	TNFAIP8	0.262778	0.0909836	0.178981	AMO-1	BTZ vs WT
O95391	SLU7	0.151505	0.0627027	0.142666	AMO-1	BTZ vs WT
O95394	PGM3	-0.156603	0.0721595	0.155475	AMO-1	BTZ vs WT
O95396	MOCS3	0.469097	0.00369747	0.0366306	AMO-1	BTZ vs WT
Q5H8X8	UTS2	0.185914	0.108746	0.200799	AMO-1	BTZ vs WT
O95400	CD2BP2	0.131318	0.0782492	0.163172	AMO-1	BTZ vs WT
O95402	MED26	-0.0252704	0.222507	0.321024	AMO-1	BTZ vs WT
O95429-2	BAG4	-0.472673	0.156723	0.253782	AMO-1	BTZ vs WT
O95433	AHSA1	0.0921252	0.142575	0.239516	AMO-1	BTZ vs WT
O95453-2	PARN	0.096687	0.0500156	0.124964	AMO-1	BTZ vs WT
O95456	PSMG1	-0.00732478	0.85813	0.892324	AMO-1	BTZ vs WT
O95466-2	FMNL1	0.0661169	0.086832	0.174419	AMO-1	BTZ vs WT
O95470	SGPL1	-0.0365456	0.382175	0.476417	AMO-1	BTZ vs WT
O95478	NSA2	0.0705015	0.407724	0.499192	AMO-1	BTZ vs WT
R4GMU1	H6PD	0.100826	0.287214	0.384371	AMO-1	BTZ vs WT
O95486	SEC24A	-0.0741296	0.207577	0.306153	AMO-1	BTZ vs WT
O95487-2	SEC24B	0.058182	0.15188	0.248877	AMO-1	BTZ vs WT
O95544	NADK	-0.431717	0.0155845	0.0677832	AMO-1	BTZ vs WT
O95551	TDP2	-0.160292	0.0199095	0.0763379	AMO-1	BTZ vs WT
Q5TIH2	SFT2D2	0.100069	0.0475305	0.12161	AMO-1	BTZ vs WT
Q5R3B4	MPC2	-0.0878281	0.229008	0.327884	AMO-1	BTZ vs WT
O95568	METTL18	0.0666953	0.171768	0.269694	AMO-1	BTZ vs WT
O95571	ETHE1	-0.226873	0.0815306	0.167789	AMO-1	BTZ vs WT
O95573	ACSL3	0.400422	6.98e-05	0.00939993	AMO-1	BTZ vs WT
O95602	POLR1A	0.0441459	0.254415	0.352719	AMO-1	BTZ vs WT
O95613	PCNT	0.120307	0.133841	0.228833	AMO-1	BTZ vs WT
O95619	YEATS4	-0.0597205	0.0131133	0.0624494	AMO-1	BTZ vs WT
O95625	ZBTB11	0.0987664	0.189759	0.287989	AMO-1	BTZ vs WT
O95628-8	CNOT4	-0.0164972	0.475037	0.562397	AMO-1	BTZ vs WT
O95630	STAMBP	0.0685116	0.254868	0.353039	AMO-1	BTZ vs WT
O95639	CPSF4	-0.121914	0.0117933	0.0595339	AMO-1	BTZ vs WT
O95671-2	ASMTL	0.428354	0.00380903	0.0368655	AMO-1	BTZ vs WT
O95674	CDS2	-0.0514753	0.382911	0.477028	AMO-1	BTZ vs WT
O95696	BRD1	-0.0241964	0.524646	0.606042	AMO-1	BTZ vs WT
O95707	POP4	0.107066	0.00962685	0.0539421	AMO-1	BTZ vs WT
O95714	HERC2	0.17153	0.0247813	0.0858498	AMO-1	BTZ vs WT
O95716	RAB3D	-0.0230694	0.189932	0.28813	AMO-1	BTZ vs WT
O95721	SNAP29	-0.0640993	0.538975	0.618785	AMO-1	BTZ vs WT
O95747	OXSR1	0.0139022	0.787831	0.834388	AMO-1	BTZ vs WT
O95749	GGPS1	-0.197115	0.0981042	0.18791	AMO-1	BTZ vs WT
O95757	HSPA4L	0.00631765	0.720991	0.778914	AMO-1	BTZ vs WT
O95758	PTBP3	-0.0394593	0.0361142	0.104546	AMO-1	BTZ vs WT
O95777	LSM8	-0.0557818	0.396338	0.489283	AMO-1	BTZ vs WT
O95782-2	AP2A1	0.0394425	0.0652686	0.146015	AMO-1	BTZ vs WT
O95793-3	STAU1	0.153853	0.0673245	0.148905	AMO-1	BTZ vs WT
O95801	TTC4	-0.0158712	0.806443	0.851192	AMO-1	BTZ vs WT
O95816	BAG2	0.221418	0.00872919	0.0522388	AMO-1	BTZ vs WT
O95817	BAG3	-0.264119	0.160658	0.258069	AMO-1	BTZ vs WT
O95831-3	AIFM1	0.0298557	0.65447	0.721536	AMO-1	BTZ vs WT
O95834-2	EML2	0.169822	0.0914498	0.179404	AMO-1	BTZ vs WT
O95861	BPNT1	0.076285	0.152224	0.249098	AMO-1	BTZ vs WT
O95864	FADS2	0.265478	0.452192	0.540916	AMO-1	BTZ vs WT
O95865	DDAH2	-0.436024	0.0652029	0.14598	AMO-1	BTZ vs WT
O95881	TXNDC12	-0.378477	0.0454891	0.118421	AMO-1	BTZ vs WT
O95900	TRUB2	0.183564	0.0208556	0.0785031	AMO-1	BTZ vs WT
O95905-2	ECD	0.0692175	0.491187	0.576939	AMO-1	BTZ vs WT
O95926	SYF2	-0.299906	0.0893257	0.177334	AMO-1	BTZ vs WT
O95983-2	MBD3	-0.172659	0.0554674	0.132605	AMO-1	BTZ vs WT
O95985	TOP3B	0.126933	0.0990963	0.188998	AMO-1	BTZ vs WT
O95989	NUDT3	0.11136	0.394602	0.487731	AMO-1	BTZ vs WT
O95997	PTTG1	-0.117675	0.592883	0.667672	AMO-1	BTZ vs WT
[truncated: 55,065 more rows]
