# Supplementary material for: Proteome Profiling Reveals NQO2 Activity Contributing to Proteasome Inhibitor Resistance in Multiple Myeloma Cell Lines
Source: Mol Cell Proteomics. 2026 Jun 26;25(8):101615. doi: 10.1016/j.mcpro.2026.101615 (PMC13396865; doi:10.1016/j.mcpro.2026.101615)
Supplement: Supplemental Table S5 [file mmc5.xlsx]

## Sheet: Info
Supplementary Table S5. Differential phosphosite abundance analysis
Tab	Description
Results	Results of two-sample Welch’s t-tests comparing phosphoproteomes of PI-resistant lines (BTZ or CFZ) to matched WT controls. The table includes log10 fold-changes, raw p-values, and adjusted p-values (q-values). The analysis was performed using the imputed data matrix.

## Sheet: Results
Site positions	log10FC	p_value	adj_p_value	Cell_Line	Comparison
HCLS1_S275	-1.15191	2.25812e-09	0.000109566	RPMI8226	BTZ vs WT
VCX2_S27	1.86194	1.88204e-09	0.000109566	ARH77	CFZ vs WT
MDH1_S152	-0.554996	5.54795e-09	0.000179461	RPMI8226	BTZ vs WT
TRAM1_S365	1.01853	9.77605e-09	0.000237172	ARH77	CFZ vs WT
LSP1_S190	-1.55435	1.45257e-08	0.000281921	RPMI8226	BTZ vs WT
PKP2_S151	1.36544	2.19115e-08	0.000354389	ARH77	CFZ vs WT
STK26_S4	-0.659523	4.28408e-08	0.000593908	ARH77	CFZ vs WT
CD44_S457	-1.86143	1.01719e-07	0.00123388	AMO-1	BTZ vs WT
TNIK_S735	1.45833	1.29137e-07	0.00139241	RPMI8226	BTZ vs WT
RAP1GAP2_S45	-1.37855	2.04904e-07	0.00152956	AMO-1	CFZ vs WT
MS4A1_S7	-1.37391	1.9199e-07	0.00152956	ARH77	CFZ vs WT
PARD3_S836	0.649283	2.0132e-07	0.00152956	ARH77	CFZ vs WT
BCOR_S422	-0.849672	2.03406e-07	0.00152956	L363	CFZ vs WT
MDH1_S152	-0.368861	2.56301e-07	0.00177657	RPMI8226	CFZ vs WT
SRSF1_S199	1.3438	4.98304e-07	0.00278247	RPMI8226	BTZ vs WT
MAP1B_S1298	0.847353	5.16111e-07	0.00278247	RPMI8226	BTZ vs WT
UHRF1_S300	-1.10355	4.82876e-07	0.00278247	ARH77	CFZ vs WT
PKP2_S151	0.463682	4.75925e-07	0.00278247	RPMI8226	CFZ vs WT
ATXN1_S775	-0.451592	6.31138e-07	0.00322352	AMO-1	BTZ vs WT
TNIK_S735	1.23849	6.64419e-07	0.00322383	RPMI8226	CFZ vs WT
CETN2_S20	-0.592095	7.23566e-07	0.00334363	RPMI8226	CFZ vs WT
AHNAK_S5110	1.64317	8.31993e-07	0.00336409	ARH77	CFZ vs WT
MAP1B_S1915	-1.47466	8.21892e-07	0.00336409	ARH77	CFZ vs WT
GIT1_S419	-0.938815	7.66077e-07	0.00336409	ARH77	CFZ vs WT
MCM6_S762	-0.892019	9.31558e-07	0.00361601	RPMI8226	BTZ vs WT
SRSF1_S199	1.37428	9.79483e-07	0.00365581	RPMI8226	CFZ vs WT
MAST3_S774	-0.735139	1.19765e-06	0.00415081	ARH77	CFZ vs WT
PARD3_S939	1.05029	1.15974e-06	0.00415081	RPMI8226	CFZ vs WT
RCSD1_S267	-0.726087	2.0483e-06	0.00516464	AMO-1	BTZ vs WT
SNTB1_S219	0.795172	1.80121e-06	0.00516464	RPMI8226	BTZ vs WT
CETN2_S20	-0.564326	2.04116e-06	0.00516464	RPMI8226	BTZ vs WT
CCDC88B_S1408	-1.64887	2.01775e-06	0.00516464	RPMI8226	BTZ vs WT
MAP1A_S612	1.32428	1.97594e-06	0.00516464	AMO-1	CFZ vs WT
FAM65B_S341	-1.27988	1.66694e-06	0.00516464	AMO-1	CFZ vs WT
PPFIBP2_S242	-1.49448	1.73923e-06	0.00516464	ARH77	CFZ vs WT
UBXN7_S280	-1.07575	1.93655e-06	0.00516464	ARH77	CFZ vs WT
SNX2_S119	1.07678	2.09081e-06	0.00516464	ARH77	CFZ vs WT
RPS20_S93	1.57478	1.65751e-06	0.00516464	RPMI8226	CFZ vs WT
CCDC88B_S1408	-1.72114	1.5796e-06	0.00516464	RPMI8226	CFZ vs WT
APBB1IP_S526	-2.4427	2.12883e-06	0.00516464	RPMI8226	CFZ vs WT
RABEP1_S374	-0.54853	2.45818e-06	0.00539503	AMO-1	BTZ vs WT
DOK3_S330	-2.13436	2.53547e-06	0.00539503	AMO-1	CFZ vs WT
NFIC_S324	0.613663	2.3571e-06	0.00539503	ARH77	CFZ vs WT
MAPT_S156	0.941455	2.37937e-06	0.00539503	RPMI8226	CFZ vs WT
PDLIM1_S90	-0.592526	2.61296e-06	0.00539503	RPMI8226	CFZ vs WT
MYO18A_S1710	-0.694677	2.53714e-06	0.00539503	RPMI8226	CFZ vs WT
PARD3_S836	0.490494	2.59547e-06	0.00539503	RPMI8226	CFZ vs WT
RBM3_S147	0.785191	2.80885e-06	0.00567868	RPMI8226	CFZ vs WT
PDLIM1_S90	-1.01865	3.25608e-06	0.00644849	L363	BTZ vs WT
MAP1B_S1298	0.629401	3.47025e-06	0.0067352	RPMI8226	CFZ vs WT
KIF21A_S1199	0.53704	3.68578e-06	0.00701325	L363	BTZ vs WT
CD74_S25	0.849143	4.32103e-06	0.00735651	L363	BTZ vs WT
TPD52_S136	0.934184	4.13564e-06	0.00735651	RPMI8226	BTZ vs WT
CTTNBP2NL_S568	1.34738	4.14239e-06	0.00735651	RPMI8226	BTZ vs WT
RASAL3_S831	-0.991557	4.25292e-06	0.00735651	AMO-1	CFZ vs WT
SNTB1_S219	0.813164	4.30948e-06	0.00735651	RPMI8226	CFZ vs WT
HCLS1_S275	-0.476658	4.09285e-06	0.00735651	RPMI8226	CFZ vs WT
TMCC3_S438	1.11466	4.53999e-06	0.00759603	RPMI8226	BTZ vs WT
ARHGAP39_S366	0.710324	4.86221e-06	0.00799726	RPMI8226	CFZ vs WT
PTPN7_S83	-0.878485	5.09374e-06	0.00810338	AMO-1	BTZ vs WT
ENAH_S508	-1.15548	5.0254e-06	0.00810338	ARH77	CFZ vs WT
DACH1_S441	0.969961	5.23709e-06	0.00819706	ARH77	CFZ vs WT
PDHA1_S239	1.17037	5.54866e-06	0.00854687	ARH77	CFZ vs WT
MAP1A_T504	1.73852	6.08671e-06	0.00922917	AMO-1	CFZ vs WT
LSP1_S190	-1.14727	6.3001e-06	0.00932937	L363	BTZ vs WT
FKBP15_S1152	0.434486	6.44121e-06	0.00932937	RPMI8226	BTZ vs WT
MCM6_S762	-0.682568	6.36126e-06	0.00932937	RPMI8226	CFZ vs WT
SLCO4C1_S15	-1.79286	6.72061e-06	0.0095909	RPMI8226	CFZ vs WT
EPB41L1_T413	1.22179	7.29554e-06	0.0102605	ARH77	CFZ vs WT
NIPBL_S2672	0.476584	7.48035e-06	0.0103283	AMO-1	BTZ vs WT
RNF219_S719	-0.939808	7.6582e-06	0.0103283	ARH77	CFZ vs WT
DST_S1556	0.930078	7.78794e-06	0.0103283	ARH77	CFZ vs WT
HCLS1_S275	-0.622668	7.71363e-06	0.0103283	ARH77	CFZ vs WT
DEPTOR_S265	0.861563	7.87595e-06	0.0103283	RPMI8226	CFZ vs WT
INF2_S1183	1.1705	7.98809e-06	0.0103357	RPMI8226	CFZ vs WT
CTTN_S368	0.745092	9.60805e-06	0.012108	RPMI8226	BTZ vs WT
GLYR1_S130	-0.770659	9.73209e-06	0.012108	RPMI8226	BTZ vs WT
CTTNBP2NL_S568	1.13938	9.68502e-06	0.012108	RPMI8226	CFZ vs WT
RABEP1_S374	-0.41942	1.01499e-05	0.012468	AMO-1	CFZ vs WT
FAM65B_S341	-1.26541	1.02949e-05	0.012488	AMO-1	BTZ vs WT
DPYSL3_S102	-1.07122	1.05883e-05	0.0126854	RPMI8226	BTZ vs WT
KLF13_S162	-0.634951	1.09658e-05	0.0127262	RPMI8226	BTZ vs WT
RPRD2_T321	-0.514601	1.08907e-05	0.0127262	RPMI8226	BTZ vs WT
RIC8A_S435	0.469607	1.10159e-05	0.0127262	ARH77	CFZ vs WT
CTTN_S368	0.728105	1.19815e-05	0.013679	RPMI8226	CFZ vs WT
TMEM55B_S169	0.646048	1.22647e-05	0.0138394	AMO-1	BTZ vs WT
CROCC_S26	-0.606988	1.33359e-05	0.0147062	RPMI8226	BTZ vs WT
ARHGEF18_S71	-0.568856	1.31893e-05	0.0147062	RPMI8226	CFZ vs WT
TOP2A_T1270	0.8802	1.37588e-05	0.015002	RPMI8226	BTZ vs WT
ZNF428_S99	0.367524	1.41291e-05	0.0152346	L363	BTZ vs WT
STIM1_S667	0.846716	1.48316e-05	0.0155067	AMO-1	BTZ vs WT
DCLK2_S392	0.896349	1.48759e-05	0.0155067	RPMI8226	BTZ vs WT
MAP1B_S1915	1.05715	1.45522e-05	0.0155067	RPMI8226	BTZ vs WT
SELPLG_S405	-1.06991	1.50206e-05	0.0155067	RPMI8226	CFZ vs WT
RASSF8_T131	-0.58606	1.54571e-05	0.0157893	L363	BTZ vs WT
FKBP15_S1152	0.391254	1.56836e-05	0.0158539	RPMI8226	CFZ vs WT
LAT_S195	-2.25643	1.60899e-05	0.0160969	AMO-1	CFZ vs WT
AHNAK_S176	1.75367	1.67678e-05	0.0166039	ARH77	CFZ vs WT
SYNE1_S385	-0.737027	1.77693e-05	0.0170891	AMO-1	BTZ vs WT
AEBP2_S206	0.409978	1.77666e-05	0.0170891	ARH77	BTZ vs WT
LSP1_S190	-0.743006	1.77861e-05	0.0170891	RPMI8226	CFZ vs WT
EEF2_T435	-0.344527	1.801e-05	0.0171346	RPMI8226	BTZ vs WT
PCDH1_S962	-1.33671	1.82654e-05	0.0172089	RPMI8226	CFZ vs WT
RASAL3_S841	-0.999117	1.84454e-05	0.0172113	RPMI8226	CFZ vs WT
RBM3_S147	0.786123	1.90561e-05	0.0172826	RPMI8226	BTZ vs WT
PNPO_S241	0.637665	1.89524e-05	0.0172826	AMO-1	CFZ vs WT
TMCC3_S438	1.1167	1.88173e-05	0.0172826	RPMI8226	CFZ vs WT
RPL4_T266	0.766622	1.94508e-05	0.0173169	RPMI8226	CFZ vs WT
PRDX2_S112	0.414125	1.92744e-05	0.0173169	RPMI8226	CFZ vs WT
CETN2_S20	-0.510945	2.14676e-05	0.0179823	AMO-1	BTZ vs WT
ARHGAP15_S212	-2.41435	2.07507e-05	0.0179823	AMO-1	BTZ vs WT
C19orf57_T75	0.937932	2.16366e-05	0.0179823	L363	BTZ vs WT
CFL1_S3	-0.401426	2.11384e-05	0.0179823	RPMI8226	BTZ vs WT
CD44_S457	-0.984692	2.20805e-05	0.0179823	RPMI8226	BTZ vs WT
RCSD1_S267	-0.899763	2.22366e-05	0.0179823	AMO-1	CFZ vs WT
BIN2_S466	-0.929875	2.1729e-05	0.0179823	AMO-1	CFZ vs WT
MAP1B_T1898	-1.50628	2.21907e-05	0.0179823	ARH77	CFZ vs WT
MKNK2_S452	-0.369338	2.10704e-05	0.0179823	RPMI8226	CFZ vs WT
DPYSL3_S102	-1.0537	2.07651e-05	0.0179823	RPMI8226	CFZ vs WT
ZAK_S637	0.575885	2.04219e-05	0.0179823	RPMI8226	CFZ vs WT
ARFGAP1_S351	0.377373	2.31463e-05	0.0182839	AMO-1	CFZ vs WT
PARD3_S174	1.20237	2.28862e-05	0.0182839	ARH77	CFZ vs WT
CFL1_S3	-0.436297	2.31747e-05	0.0182839	RPMI8226	CFZ vs WT
PCNP_S119	-0.364535	2.37401e-05	0.0184372	AMO-1	BTZ vs WT
PCDH1_S962	-1.59728	2.37489e-05	0.0184372	RPMI8226	BTZ vs WT
TLN1_S425	-0.462314	2.41667e-05	0.0186126	ARH77	CFZ vs WT
CD44_S457	-0.693929	2.44587e-05	0.0186892	AMO-1	CFZ vs WT
PGRMC2_T235	-0.565733	2.46597e-05	0.0186955	AMO-1	BTZ vs WT
TBK1_S347	-1.04848	2.52858e-05	0.0188753	RPMI8226	BTZ vs WT
AGAP1_S422	1.49307	2.51716e-05	0.0188753	ARH77	CFZ vs WT
RASAL3_S994	-1.01185	2.5559e-05	0.0189336	RPMI8226	CFZ vs WT
SGK223_S696	0.802079	2.58044e-05	0.0189705	RPMI8226	CFZ vs WT
SOWAHC_S212	1.75795	2.69824e-05	0.0195405	ARH77	CFZ vs WT
ZNF462_S1078	-1.37799	2.69271e-05	0.0195405	ARH77	CFZ vs WT
ACTL8_S52	-1.18647	2.73069e-05	0.019629	RPMI8226	BTZ vs WT
IRF2BP2_T388	-0.385986	2.81641e-05	0.0199496	AMO-1	CFZ vs WT
ATRX_S615	0.854306	2.81135e-05	0.0199496	RPMI8226	CFZ vs WT
PDLIM1_S90	-0.546648	2.84756e-05	0.0200079	RPMI8226	BTZ vs WT
HSP90AA1_T231	1.4463	2.86587e-05	0.0200079	RPMI8226	CFZ vs WT
RAB11FIP1_S286	-0.672285	2.91086e-05	0.0201768	ARH77	CFZ vs WT
BNIP2_S176	-0.471879	2.94934e-05	0.0202329	RPMI8226	CFZ vs WT
TPD52_S136	0.673038	2.96065e-05	0.0202329	RPMI8226	CFZ vs WT
KIF21A_S1199	0.498091	3.067e-05	0.020526	RPMI8226	BTZ vs WT
TP53BP1_S371	0.430847	3.06412e-05	0.020526	ARH77	CFZ vs WT
VCX2_S27	-0.718306	3.06654e-05	0.020526	L363	CFZ vs WT
MAPT_S140	1.70489	3.14838e-05	0.0206436	RPMI8226	BTZ vs WT
RASAL3_T991	-0.944484	3.14453e-05	0.0206436	RPMI8226	BTZ vs WT
EIF4A3_T163	-1.09132	3.12987e-05	0.0206436	ARH77	CFZ vs WT
EPB41L2_S87	-0.74654	3.37762e-05	0.0218514	AMO-1	CFZ vs WT
TOP2A_S1239	0.505116	3.37221e-05	0.0218514	RPMI8226	CFZ vs WT
RALGPS2_S308	0.739634	3.43142e-05	0.0220525	L363	CFZ vs WT
LIME1_S70	-0.846402	3.49811e-05	0.0223332	AMO-1	CFZ vs WT
MAP4_S358	0.87894	3.56031e-05	0.022435	AMO-1	BTZ vs WT
PCDH1_S984	-1.56933	3.54759e-05	0.022435	RPMI8226	CFZ vs WT
RAPGEF2_S960	0.678852	3.59674e-05	0.0225184	AMO-1	CFZ vs WT
CD44_S457	-0.950271	3.67429e-05	0.0228565	RPMI8226	CFZ vs WT
HMGN1_S99	0.928678	3.79807e-05	0.023476	AMO-1	BTZ vs WT
EAF2_S154	0.264189	3.88663e-05	0.0237392	ARH77	CFZ vs WT
KRI1_S628	0.664034	3.88958e-05	0.0237392	RPMI8226	CFZ vs WT
PHF2_S905	0.428655	3.92288e-05	0.0237928	RPMI8226	BTZ vs WT
M6PR_S267	-0.959581	4.17747e-05	0.0245691	AMO-1	BTZ vs WT
ZFAND5_S48	0.60093	4.16556e-05	0.0245691	L363	BTZ vs WT
KCTD12_S198	0.933172	4.17359e-05	0.0245691	RPMI8226	BTZ vs WT
BIN2_T478	-0.879833	4.09826e-05	0.0245691	AMO-1	CFZ vs WT
USP10_S595	-0.905807	4.16305e-05	0.0245691	ARH77	CFZ vs WT
RASSF8_S129	1.27559	4.22793e-05	0.0246421	AMO-1	CFZ vs WT
DCLK2_S379	0.992076	4.24067e-05	0.0246421	RPMI8226	CFZ vs WT
PKP4_S281	0.632504	4.32904e-05	0.0249735	RPMI8226	BTZ vs WT
SRRM2_S1732	-0.849129	4.43098e-05	0.0249735	RPMI8226	BTZ vs WT
ATXN1_S775	-0.317249	4.42743e-05	0.0249735	AMO-1	CFZ vs WT
PTPN13_S936	1.27219	4.4521e-05	0.0249735	ARH77	CFZ vs WT
DCLK2_S392	1.09295	4.41592e-05	0.0249735	RPMI8226	CFZ vs WT
PSMA5_S56	0.454019	4.35848e-05	0.0249735	RPMI8226	CFZ vs WT
SAMD4A_S318	1.47529	4.56037e-05	0.0251448	AMO-1	BTZ vs WT
AHNAK_S5110	-0.778828	4.55159e-05	0.0251448	L363	BTZ vs WT
SYNM_S429	0.765008	4.51032e-05	0.0251448	RPMI8226	CFZ vs WT
SH2D5_S231	1.00643	4.66501e-05	0.0252427	RPMI8226	BTZ vs WT
LILRB4_S318	-1.48813	4.68218e-05	0.0252427	RPMI8226	BTZ vs WT
VAMP8_S55	-1.11148	4.6624e-05	0.0252427	ARH77	CFZ vs WT
SELPLG_T422	-1.18543	4.67281e-05	0.0252427	RPMI8226	CFZ vs WT
PGRMC2_T235	0.511852	4.727e-05	0.0253435	ARH77	CFZ vs WT
LRRFIP2_S96	0.823331	4.82879e-05	0.0256063	ARH77	CFZ vs WT
CD44_S457	-1.53337	4.81828e-05	0.0256063	ARH77	CFZ vs WT
CLMN_S419	-0.486619	4.87204e-05	0.0256952	AMO-1	CFZ vs WT
CEP170B_S829	0.615058	4.93318e-05	0.0258027	RPMI8226	BTZ vs WT
EPB41L2_S598	0.635357	4.9456e-05	0.0258027	RPMI8226	CFZ vs WT
TUBA1B_T334	0.821462	5.10501e-05	0.026492	RPMI8226	CFZ vs WT
LRIG1_S1069	0.655267	5.19941e-05	0.0266964	AMO-1	CFZ vs WT
RPRD2_S693	0.207104	5.17342e-05	0.0266964	ARH77	CFZ vs WT
HS1BP3_S249	0.928756	5.29067e-05	0.0268805	ARH77	CFZ vs WT
DNAJC2_S47	0.747808	5.28424e-05	0.0268805	ARH77	CFZ vs WT
PTPN7_S83	-1.54503	5.36146e-05	0.0270059	AMO-1	CFZ vs WT
MAPT_S140	1.68829	5.371e-05	0.0270059	RPMI8226	CFZ vs WT
MS4A1_S254	-1.31188	5.46038e-05	0.0271736	RPMI8226	BTZ vs WT
EEF2_T435	-0.632057	5.44076e-05	0.0271736	ARH77	CFZ vs WT
HIVEP3_S1964	-1.90597	5.58788e-05	0.0275505	ARH77	CFZ vs WT
RIPK3_S316	-0.838716	5.59288e-05	0.0275505	RPMI8226	CFZ vs WT
CLIP2_S292	0.502545	5.6387e-05	0.0275701	L363	CFZ vs WT
ATF7IP_S445	-0.466276	5.65369e-05	0.0275701	RPMI8226	CFZ vs WT
SOGA1_S1255	-0.382779	5.68931e-05	0.0276051	RPMI8226	CFZ vs WT
HUWE1_S3800	-0.336292	5.81714e-05	0.0280849	ARH77	CFZ vs WT
ZNF511_S183	0.507033	5.90621e-05	0.0282931	RPMI8226	BTZ vs WT
CTTN_S381	1.05476	5.91857e-05	0.0282931	RPMI8226	CFZ vs WT
STX10_S108	0.515459	6.04172e-05	0.0287402	RPMI8226	CFZ vs WT
CTTN_S381	1.03118	6.08382e-05	0.0287993	RPMI8226	BTZ vs WT
EFHD2_S74	-0.638262	6.16775e-05	0.0290447	ARH77	CFZ vs WT
ZCCHC8_S420	0.447634	6.19552e-05	0.0290447	RPMI8226	CFZ vs WT
ZBTB40_T569	-0.622658	6.27733e-05	0.0291603	RPMI8226	BTZ vs WT
SLA_S206	0.910221	6.28027e-05	0.0291603	AMO-1	CFZ vs WT
DCLK2_S379	0.868305	6.51608e-05	0.0294108	RPMI8226	BTZ vs WT
TLE3_S263	-0.504783	6.49344e-05	0.0294108	RPMI8226	BTZ vs WT
LCP1_S257	-1.75579	6.44359e-05	0.0294108	ARH77	CFZ vs WT
PRDM1_S272	1.82523	6.39578e-05	0.0294108	ARH77	CFZ vs WT
MYO18A_S1676	-0.611356	6.49813e-05	0.0294108	RPMI8226	CFZ vs WT
ACACA_S19	0.415918	6.4448e-05	0.0294108	RPMI8226	CFZ vs WT
EPB41L2_S87	0.929654	6.87096e-05	0.0303295	RPMI8226	BTZ vs WT
NOTCH2_T2114	0.573121	6.87589e-05	0.0303295	RPMI8226	BTZ vs WT
SLC9A3R1_S288	-0.721863	6.81586e-05	0.0303295	RPMI8226	BTZ vs WT
PRDM1_S511	-0.181873	6.85443e-05	0.0303295	RPMI8226	CFZ vs WT
MAP7D3_S426	0.432097	6.83295e-05	0.0303295	RPMI8226	CFZ vs WT
GPHN_S336	1.81498	6.94211e-05	0.0304831	ARH77	CFZ vs WT
AHNAK_S5841	-0.773716	7.0033e-05	0.030541	RPMI8226	BTZ vs WT
PKP2_S251	2.13562	7.01824e-05	0.030541	ARH77	CFZ vs WT
HJURP_S394	-0.476366	7.12849e-05	0.0308823	AMO-1	CFZ vs WT
BCL7C_S126	3.11568	7.26201e-05	0.0313209	L363	BTZ vs WT
ARHGAP5_S765	0.698425	7.31101e-05	0.0313927	RPMI8226	CFZ vs WT
MDC1_S376	-1.27868	7.55671e-05	0.0316085	AMO-1	BTZ vs WT
AHNAK_S176	-0.610416	7.52666e-05	0.0316085	RPMI8226	BTZ vs WT
SVIL_S245	1.10477	7.49006e-05	0.0316085	RPMI8226	BTZ vs WT
BNIP2_S176	-0.407923	7.53715e-05	0.0316085	RPMI8226	BTZ vs WT
SLC9A9_S612	0.921623	7.55268e-05	0.0316085	AMO-1	CFZ vs WT
PLCB3_S470	-0.529053	7.45714e-05	0.0316085	RPMI8226	CFZ vs WT
RASAL3_S841	-1.06743	7.6359e-05	0.0318027	AMO-1	CFZ vs WT
CASK_S571	0.939711	7.6748e-05	0.0318281	RPMI8226	CFZ vs WT
MAP1B_S995	0.827105	7.7761e-05	0.0318568	RPMI8226	BTZ vs WT
GPSM3_S39	-1.18943	7.7834e-05	0.0318568	RPMI8226	BTZ vs WT
MAPK1IP1L_S15	0.24843	7.75056e-05	0.0318568	AMO-1	CFZ vs WT
BLK_S24	-1.54812	7.81302e-05	0.0318568	ARH77	CFZ vs WT
PTPN13_S908	2.2265	7.91555e-05	0.0320059	ARH77	CFZ vs WT
VAMP8_S55	-0.730512	7.89113e-05	0.0320059	RPMI8226	CFZ vs WT
ESYT1_S1044	0.622804	7.98181e-05	0.0321399	ARH77	CFZ vs WT
DDX24_S82	1.36057	8.06455e-05	0.0323388	RPMI8226	BTZ vs WT
MTMR4_T627	0.399319	8.09827e-05	0.0323404	L363	BTZ vs WT
TRAF1_S64	0.687788	8.22554e-05	0.0327141	AMO-1	BTZ vs WT
SATB1_S38	1.33031	8.29956e-05	0.0327157	RPMI8226	BTZ vs WT
MAT2B_S282	-0.581453	8.3608e-05	0.0327157	RPMI8226	BTZ vs WT
CIZ1_S584	-0.641768	8.33512e-05	0.0327157	RPMI8226	CFZ vs WT
SLC43A2_S274	-0.752917	8.32909e-05	0.0327157	RPMI8226	CFZ vs WT
USP10_S595	-0.30491	8.47166e-05	0.0327416	ARH77	BTZ vs WT
RALGPS2_S308	0.656007	8.50239e-05	0.0327416	L363	BTZ vs WT
ANKS3_S320	-0.46052	8.42466e-05	0.0327416	RPMI8226	CFZ vs WT
PCBP2_S139	0.798615	8.47016e-05	0.0327416	RPMI8226	CFZ vs WT
SPN_S355	-0.974192	8.54332e-05	0.0327692	L363	BTZ vs WT
MAP1B_S614	1.56133	8.72705e-05	0.0329529	RPMI8226	BTZ vs WT
AHNAK_S93	0.677394	8.64863e-05	0.0329529	ARH77	CFZ vs WT
STBD1_S210	1.78388	8.69513e-05	0.0329529	ARH77	CFZ vs WT
AHNAK_S216	-0.63644	8.66233e-05	0.0329529	RPMI8226	CFZ vs WT
CLIP2_S292	0.552518	9.13817e-05	0.0330087	L363	BTZ vs WT
NEDD4L_S467	0.939376	8.9604e-05	0.0330087	RPMI8226	BTZ vs WT
DHX36_S167	0.951801	9.1306e-05	0.0330087	RPMI8226	BTZ vs WT
MTDH_S426	-0.499637	8.88474e-05	0.0330087	RPMI8226	BTZ vs WT
CEP170B_S1513	0.547915	8.85346e-05	0.0330087	RPMI8226	BTZ vs WT
RCSD1_S120	-1.19515	9.04141e-05	0.0330087	AMO-1	CFZ vs WT
IQSEC1_S390	-0.417486	8.88845e-05	0.0330087	AMO-1	CFZ vs WT
SF3B1_S194	-0.317594	9.07348e-05	0.0330087	AMO-1	CFZ vs WT
SKA3_S248	1.3401	9.11833e-05	0.0330087	ARH77	CFZ vs WT
PPIP5K2_S1006	0.774435	8.7911e-05	0.0330087	ARH77	CFZ vs WT
LILRB4_S318	-1.27511	9.15001e-05	0.0330087	RPMI8226	CFZ vs WT
SGK223_S745	0.916123	8.96759e-05	0.0330087	RPMI8226	CFZ vs WT
HUWE1_S3903	0.781558	9.25886e-05	0.0332777	RPMI8226	BTZ vs WT
DOCK8_S902	-1.29712	9.72771e-05	0.0333568	AMO-1	BTZ vs WT
PPP1R12A_S299	0.462705	9.45884e-05	0.0333568	ARH77	BTZ vs WT
MAPK8IP3_S365	-0.68582	9.59358e-05	0.0333568	ARH77	BTZ vs WT
TNIK_S678	1.71469	9.36633e-05	0.0333568	RPMI8226	BTZ vs WT
HECW1_S68	1.39105	9.61024e-05	0.0333568	RPMI8226	BTZ vs WT
SRRM2_S2394	1.04251	9.70926e-05	0.0333568	RPMI8226	BTZ vs WT
GGA3_S425	-0.655979	9.47758e-05	0.0333568	AMO-1	CFZ vs WT
MAP1A_T1674	1.40605	9.5452e-05	0.0333568	ARH77	CFZ vs WT
MAP1B_S1501	-1.10797	9.71568e-05	0.0333568	ARH77	CFZ vs WT
FGD3_S547	-0.848555	9.61065e-05	0.0333568	ARH77	CFZ vs WT
BACH2_S337	1.29119	9.72751e-05	0.0333568	ARH77	CFZ vs WT
BAG6_S967	-0.305141	9.52798e-05	0.0333568	RPMI8226	CFZ vs WT
LMNA_S22	-0.345343	9.48676e-05	0.0333568	RPMI8226	CFZ vs WT
TCF12_S98	0.578692	9.88867e-05	0.033553	RPMI8226	BTZ vs WT
CAD_S1823	-0.46293	9.85594e-05	0.033553	ARH77	CFZ vs WT
DBN1_S143	-0.515319	9.82206e-05	0.033553	RPMI8226	CFZ vs WT
TOP2A_T1270	0.787925	0.000100026	0.0338214	RPMI8226	CFZ vs WT
ATAD2_S1151	0.494356	0.000101298	0.0340145	L363	BTZ vs WT
ZNF462_S1075	0.717821	0.00010123	0.0340145	RPMI8226	BTZ vs WT
STK26_T95	-0.568481	0.000101827	0.0340194	L363	CFZ vs WT
HTATSF1_S676	-0.414754	0.000102669	0.0340194	RPMI8226	CFZ vs WT
TCF12_S98	0.601563	0.000102715	0.0340194	RPMI8226	CFZ vs WT
KCNN3_T171	-1.72249	0.000102287	0.0340194	RPMI8226	CFZ vs WT
KIDINS220_S1456	0.883345	0.000103698	0.0342281	AMO-1	CFZ vs WT
PRPSAP2_S187	-0.566482	0.000105154	0.0344123	AMO-1	BTZ vs WT
KMT2A_T3028	0.265215	0.000106183	0.0344123	L363	BTZ vs WT
SF3B1_T267	-0.488827	0.000105083	0.0344123	RPMI8226	BTZ vs WT
OFD1_S735	-0.854875	0.000106738	0.0344123	RPMI8226	BTZ vs WT
CLASP1_S594	1.2517	0.000106573	0.0344123	ARH77	CFZ vs WT
PTPN7_S83	-0.52736	0.000106611	0.0344123	RPMI8226	CFZ vs WT
KIAA1551_T1240	1.05035	0.000105816	0.0344123	RPMI8226	CFZ vs WT
CRTC2_S116	0.485195	0.000107217	0.0344522	RPMI8226	CFZ vs WT
HCLS1_S275	-1.07279	0.000109762	0.0351261	AMO-1	CFZ vs WT
ERF_S20	0.627822	0.000110038	0.0351261	ARH77	CFZ vs WT
TNS3_S420	1.4939	0.000111204	0.0353818	ARH77	CFZ vs WT
PPFIBP2_S244	-0.508889	0.000113399	0.0357287	AMO-1	CFZ vs WT
POU2F2_S55	-0.883128	0.000113308	0.0357287	AMO-1	CFZ vs WT
ZBTB40_T569	-0.530553	0.000112954	0.0357287	RPMI8226	CFZ vs WT
EVI2B_S309	-1.11111	0.000114545	0.035973	AMO-1	BTZ vs WT
GIGYF1_S24	0.334877	0.000115574	0.0361078	RPMI8226	BTZ vs WT
BICD1_S569	0.74725	0.000116323	0.0361078	RPMI8226	BTZ vs WT
PI4K2A_S462	0.374374	0.000116462	0.0361078	AMO-1	CFZ vs WT
NES_S746	1.44507	0.0001161	0.0361078	ARH77	CFZ vs WT
EIF3C_S166	-0.419972	0.000116934	0.0361386	RPMI8226	CFZ vs WT
TMCC3_S4	1.01383	0.000117445	0.0361812	RPMI8226	BTZ vs WT
PFKFB3_S475	0.52787	0.000117821	0.0361823	RPMI8226	CFZ vs WT
TOP2A_S1239	0.442993	0.000118439	0.0362574	RPMI8226	BTZ vs WT
MAP1B_S1501	1.02906	0.00011987	0.0363548	RPMI8226	BTZ vs WT
SCRIB_S421	0.34534	0.000120256	0.0363548	RPMI8226	BTZ vs WT
WIPF3_S202	1.37952	0.000119361	0.0363548	RPMI8226	BTZ vs WT
PLCL2_S1113	-0.679552	0.00012003	0.0363548	RPMI8226	BTZ vs WT
MAP1B_S1785	0.92547	0.000121332	0.0365661	RPMI8226	CFZ vs WT
VAC14_S743	0.798449	0.000122002	0.0366543	RPMI8226	CFZ vs WT
PSMD2_S16	0.22811	0.000124396	0.0372582	RPMI8226	BTZ vs WT
MEF2D_S98	0.701062	0.000125714	0.0372964	AMO-1	BTZ vs WT
EEF2_T435	-0.553855	0.000125423	0.0372964	ARH77	BTZ vs WT
FLNA_S1459	0.228233	0.000125774	0.0372964	L363	BTZ vs WT
DNMT3A_S105	0.381183	0.000126061	0.0372964	RPMI8226	BTZ vs WT
SPECC1_S54	-1.46651	0.000126524	0.0373196	L363	BTZ vs WT
ARHGAP27_S632	-0.565989	0.000127852	0.0374833	RPMI8226	BTZ vs WT
SHROOM3_S764	1.76936	0.000127639	0.0374833	AMO-1	CFZ vs WT
LIMA1_S370	0.189283	0.000128622	0.0375957	L363	BTZ vs WT
MAP4K1_S430	-0.491513	0.000129025	0.0376001	RPMI8226	CFZ vs WT
SPECC1L_S832	-0.571541	0.000129669	0.0376746	RPMI8226	BTZ vs WT
RASAL3_S841	-0.88708	0.000134002	0.0376924	RPMI8226	BTZ vs WT
MAPT_S144	1.15517	0.000130478	0.0376924	RPMI8226	BTZ vs WT
PARD3_S836	0.297682	0.000133754	0.0376924	RPMI8226	BTZ vs WT
RGS3_S525	-0.772124	0.000133486	0.0376924	AMO-1	CFZ vs WT
HSPH1_S765	0.732559	0.000131869	0.0376924	AMO-1	CFZ vs WT
MAP1A_S2022	1.57568	0.000133672	0.0376924	ARH77	CFZ vs WT
SLC43A2_S297	-1.02731	0.000132052	0.0376924	ARH77	CFZ vs WT
PPFIBP2_S219	-0.398333	0.000131953	0.0376924	RPMI8226	CFZ vs WT
PABPC1_S315	0.669042	0.000133037	0.0376924	RPMI8226	CFZ vs WT
PEAK1_T571	0.295421	0.000133392	0.0376924	RPMI8226	CFZ vs WT
MAP1B_S1915	0.90706	0.000131529	0.0376924	RPMI8226	CFZ vs WT
HIST2H2BE_S39	0.570047	0.000135623	0.038038	RPMI8226	CFZ vs WT
ARHGAP27_S632	-0.506796	0.000136216	0.0380943	RPMI8226	CFZ vs WT
ACTL6A_S233	-0.209045	0.000137891	0.0382368	L363	BTZ vs WT
FUNDC2_S151	0.561287	0.000137241	0.0382368	ARH77	CFZ vs WT
EIF4ENIF1_S182	-0.265196	0.000137908	0.0382368	RPMI8226	CFZ vs WT
M6PR_S267	-0.405296	0.00013867	0.0382891	AMO-1	CFZ vs WT
ARHGAP15_S43	-2.83521	0.000138886	0.0382891	AMO-1	CFZ vs WT
SASH3_S25	-2.08069	0.000139484	0.038345	ARH77	CFZ vs WT
MKNK2_S452	-0.444796	0.000140991	0.038541	RPMI8226	BTZ vs WT
SYMPK_T1231	1.26761	0.000140951	0.038541	RPMI8226	CFZ vs WT
OXSR1_S425	0.254672	0.000142777	0.0387802	AMO-1	BTZ vs WT
WIZ_S198	0.789773	0.000143465	0.0387802	RPMI8226	BTZ vs WT
BET1L_S37	-0.442854	0.000143195	0.0387802	AMO-1	CFZ vs WT
DYNC1H1_S4368	0.556915	0.000142769	0.0387802	AMO-1	CFZ vs WT
RAPGEF1_S275	0.213033	0.00014405	0.0388302	RPMI8226	BTZ vs WT
PARP10_S431	0.847433	0.000145128	0.0390125	AMO-1	BTZ vs WT
LIMA1_S225	-0.819767	0.000145566	0.0390222	ARH77	CFZ vs WT
SCRIB_S421	0.639345	0.000146664	0.0391185	AMO-1	BTZ vs WT
SAMSN1_S415	-1.66996	0.000146732	0.0391185	ARH77	CFZ vs WT
TEX264_S248	0.811489	0.000147949	0.039335	ARH77	CFZ vs WT
SYNE1_S385	-0.378455	0.000149168	0.0395508	AMO-1	CFZ vs WT
FAM83H_S647	0.625064	0.000150484	0.0397029	AMO-1	BTZ vs WT
FXR2_S601	0.288422	0.00015056	0.0397029	RPMI8226	BTZ vs WT
DHX36_S167	0.826681	0.000151637	0.0398784	RPMI8226	CFZ vs WT
HSPH1_S765	0.949215	0.000162445	0.0401311	AMO-1	BTZ vs WT
EVI2B_S310	-0.490542	0.000162873	0.0401311	AMO-1	BTZ vs WT
SCRIB_S423	0.535599	0.000159579	0.0401311	AMO-1	BTZ vs WT
LRMP_S307	-1.13807	0.000159278	0.0401311	L363	BTZ vs WT
LDLRAP1_S14	1.15842	0.00015662	0.0401311	RPMI8226	BTZ vs WT
BAZ2A_S1515	-0.768891	0.000154023	0.0401311	RPMI8226	BTZ vs WT
PLEC_S4510	-0.438271	0.000162941	0.0401311	RPMI8226	BTZ vs WT
AMOTL1_S778	0.954547	0.000162952	0.0401311	RPMI8226	BTZ vs WT
TOP2A_S1495	0.592595	0.00015915	0.0401311	RPMI8226	BTZ vs WT
ATAD2_S342	0.734249	0.000155384	0.0401311	RPMI8226	BTZ vs WT
CRTC2_S116	0.706655	0.000165831	0.0401311	RPMI8226	BTZ vs WT
BICD1_S546	0.813796	0.00015335	0.0401311	RPMI8226	BTZ vs WT
SMARCA2_S1377	-0.282328	0.000164205	0.0401311	AMO-1	CFZ vs WT
HIC1_S366	-1.11062	0.000156192	0.0401311	ARH77	CFZ vs WT
DCLK1_S722	0.749297	0.000164962	0.0401311	ARH77	CFZ vs WT
MAP1B_S1779	-1.93118	0.000153649	0.0401311	ARH77	CFZ vs WT
ACACA_S19	0.30125	0.000157352	0.0401311	ARH77	CFZ vs WT
ZNF883_T202	-0.139847	0.000159822	0.0401311	ARH77	CFZ vs WT
ZFAND5_S48	0.478753	0.000159904	0.0401311	L363	CFZ vs WT
MAP1B_S995	0.596391	0.000164172	0.0401311	RPMI8226	CFZ vs WT
WHSC1_S421	0.878465	0.000156391	0.0401311	RPMI8226	CFZ vs WT
SLC4A4_S201	1.05986	0.00016581	0.0401311	RPMI8226	CFZ vs WT
WIZ_S198	0.801885	0.000163894	0.0401311	RPMI8226	CFZ vs WT
EPB41L2_S87	1.00368	0.00016523	0.0401311	RPMI8226	CFZ vs WT
RCSD1_S284	0.345524	0.000165669	0.0401311	RPMI8226	CFZ vs WT
KCTD12_S198	0.669584	0.000162841	0.0401311	RPMI8226	CFZ vs WT
BCLAF1_S220	-0.417941	0.000157786	0.0401311	RPMI8226	CFZ vs WT
HECW1_S68	1.19711	0.000154328	0.0401311	RPMI8226	CFZ vs WT
SRRM2_S2394	1.06552	0.000165598	0.0401311	RPMI8226	CFZ vs WT
BICD1_S546	0.668382	0.000164104	0.0401311	RPMI8226	CFZ vs WT
PRRT3_S815	-0.743921	0.000160669	0.0401311	RPMI8226	CFZ vs WT
SACS_T3544	-0.724456	0.000158845	0.0401311	RPMI8226	CFZ vs WT
RUNX1T1_NA	2.31347	0.000166667	0.040233	ARH77	CFZ vs WT
STK26_T95	-0.619957	0.00016718	0.0402568	L363	BTZ vs WT
HSP90B1_S64	-0.970012	0.000167634	0.0402663	L363	BTZ vs WT
SLC9A3R1_S288	-0.687993	0.000169177	0.0405366	RPMI8226	CFZ vs WT
LMNA_S392	0.779295	0.000170029	0.0406403	AMO-1	BTZ vs WT
SPECC1_T728	-0.408215	0.000170499	0.0406525	AMO-1	CFZ vs WT
RALY_S106	-0.236253	0.000172494	0.0408209	AMO-1	CFZ vs WT
PPP1R13L_S526	-0.533668	0.000172317	0.0408209	AMO-1	CFZ vs WT
AMER2_S229	1.41808	0.000173677	0.0408209	ARH77	CFZ vs WT
FMNL1_S184	0.217745	0.000173729	0.0408209	ARH77	CFZ vs WT
RANBP2_S955	-0.284765	0.00017326	0.0408209	RPMI8226	CFZ vs WT
SCRIB_S1485	-0.521527	0.000173364	0.0408209	RPMI8226	CFZ vs WT
CEP170B_S829	0.480091	0.000176326	0.0413311	RPMI8226	CFZ vs WT
MLLT6_S258	-0.679325	0.000179185	0.0417563	AMO-1	BTZ vs WT
EPB41L1_S682	-1.86171	0.000180846	0.0417563	RPMI8226	BTZ vs WT
RASAL3_S231	-1.27893	0.000180947	0.0417563	AMO-1	CFZ vs WT
TP53_S315	-2.00508	0.000179863	0.0417563	ARH77	CFZ vs WT
NUP214_S667	-0.419638	0.000178671	0.0417563	ARH77	CFZ vs WT
MVD_S96	-1.16223	0.000181153	0.0417563	ARH77	CFZ vs WT
RPS2_T259	0.649559	0.000179623	0.0417563	RPMI8226	CFZ vs WT
SLC4A7_S238	-0.525518	0.000182496	0.0417682	ARH77	BTZ vs WT
MTCL1_T1444	-0.798962	0.000181983	0.0417682	RPMI8226	BTZ vs WT
MAPK6_S665	0.978726	0.000182171	0.0417682	RPMI8226	CFZ vs WT
PHF23_S63	-0.631129	0.000187216	0.0421012	AMO-1	BTZ vs WT
C15orf39_S208	-0.312359	0.000185159	0.0421012	RPMI8226	BTZ vs WT
CYLD_S418	-1.04923	0.000187496	0.0421012	RPMI8226	BTZ vs WT
MAP1B_S1785	1.11801	0.000189114	0.0421012	RPMI8226	BTZ vs WT
PTPN13_S240	1.68498	0.000189805	0.0421012	ARH77	CFZ vs WT
SND1_T240	0.561599	0.000189185	0.0421012	RPMI8226	CFZ vs WT
CD3EAP_S27	0.338495	0.000187764	0.0421012	RPMI8226	CFZ vs WT
TOP2A_S1413	0.48235	0.000187805	0.0421012	RPMI8226	CFZ vs WT
SH2D5_S231	0.706433	0.000188307	0.0421012	RPMI8226	CFZ vs WT
DENND1C_S582	-1.23463	0.000189468	0.0421012	RPMI8226	CFZ vs WT
SRRM2_S1732	-0.640599	0.000190024	0.0421012	RPMI8226	CFZ vs WT
OSBPL3_S251	0.319624	0.000186231	0.0421012	RPMI8226	CFZ vs WT
SYNRG_S734	-0.881813	0.000187585	0.0421012	RPMI8226	CFZ vs WT
RBM15B_S265	0.488309	0.000185704	0.0421012	RPMI8226	CFZ vs WT
RASAL2_S899	1.00283	0.000193381	0.0427474	ARH77	CFZ vs WT
PLIN3_S130	-0.445876	0.000194033	0.042794	RPMI8226	CFZ vs WT
SLA_S206	0.931556	0.00019638	0.043183	AMO-1	BTZ vs WT
FAM117A_S178	-0.811619	0.000196687	0.043183	ARH77	CFZ vs WT
TP53I11_S14	-0.79513	0.000198122	0.0432773	AMO-1	BTZ vs WT
BLVRB_S82	0.56741	0.000197874	0.0432773	RPMI8226	CFZ vs WT
WIPF3_S202	1.29483	0.000198454	0.0432773	RPMI8226	CFZ vs WT
LEO1_S229	0.627014	0.000205707	0.0432842	AMO-1	BTZ vs WT
WIPF1_S340	-0.99842	0.000202274	0.0432842	AMO-1	BTZ vs WT
TBC1D4_S666	0.799759	0.000204701	0.0432842	RPMI8226	BTZ vs WT
USP39_S82	0.870513	0.00020084	0.0432842	RPMI8226	BTZ vs WT
ARHGAP5_S1218	0.624017	0.000199393	0.0432842	RPMI8226	BTZ vs WT
PLEC_S21	-0.559113	0.000202427	0.0432842	RPMI8226	BTZ vs WT
ZBTB21_S343	-0.273822	0.000203173	0.0432842	RPMI8226	BTZ vs WT
TMCC3_S4	0.95609	0.000204494	0.0432842	AMO-1	CFZ vs WT
RASAL3_S10	-0.846452	0.000205389	0.0432842	AMO-1	CFZ vs WT
ARFGEF3_S1991	1.76151	0.000206514	0.0432842	ARH77	CFZ vs WT
KIAA0754_S181	1.66685	0.000200923	0.0432842	ARH77	CFZ vs WT
PARD3_S939	1.16185	0.000203406	0.0432842	ARH77	CFZ vs WT
GPR132_S368	-1.20544	0.000205783	0.0432842	ARH77	CFZ vs WT
APBB1IP_S525	-1.65107	0.000200176	0.0432842	ARH77	CFZ vs WT
LDLRAP1_S14	1.14638	0.000204979	0.0432842	RPMI8226	CFZ vs WT
BCLAF1_S196	-0.38545	0.000206261	0.0432842	RPMI8226	CFZ vs WT
NOLC1_S83	-0.801988	0.000206086	0.0432842	RPMI8226	CFZ vs WT
RASAL3_S72	-0.748542	0.000204196	0.0432842	RPMI8226	CFZ vs WT
ELF4_S188	-0.666792	0.000208386	0.0435823	AMO-1	CFZ vs WT
BET1L_S37	-0.596591	0.000209569	0.0436411	AMO-1	BTZ vs WT
PML_S470	-0.326139	0.000209151	0.0436411	ARH77	CFZ vs WT
EVI2B_S309	-1.58815	0.000210016	0.0436411	ARH77	CFZ vs WT
AHNAK_S5110	0.538955	0.000213304	0.0441627	L363	CFZ vs WT
RASAL3_S18	-0.959772	0.000213436	0.0441627	RPMI8226	CFZ vs WT
PPFIBP2_S219	-0.534712	0.000213967	0.0441784	RPMI8226	BTZ vs WT
ZFC3H1_S1046	-0.308556	0.000215932	0.0443742	ARH77	BTZ vs WT
PLIN3_S130	-0.31159	0.000217427	0.0443742	RPMI8226	BTZ vs WT
GRK6_S572	-0.405332	0.000216494	0.0443742	AMO-1	CFZ vs WT
MAP1A_S1172	1.28597	0.00021648	0.0443742	AMO-1	CFZ vs WT
CT45A3_S24	1.69745	0.000217693	0.0443742	ARH77	CFZ vs WT
RASA3_S809	1.83269	0.000219031	0.0443742	ARH77	CFZ vs WT
AHNAK_S4908	-0.863241	0.000218805	0.0443742	RPMI8226	CFZ vs WT
EPB41L1_S682	-1.62225	0.000217266	0.0443742	RPMI8226	CFZ vs WT
TJP3_S873	-0.73964	0.000219016	0.0443742	RPMI8226	CFZ vs WT
ACLY_S481	-0.433302	0.00022105	0.0444122	AMO-1	BTZ vs WT
NF1_S2522	-0.473263	0.000220639	0.0444122	AMO-1	CFZ vs WT
EPS15_S324	-0.639588	0.000220419	0.0444122	ARH77	CFZ vs WT
HSP90AB1_S452	0.764434	0.000220553	0.0444122	RPMI8226	CFZ vs WT
PSD4_S143	-0.731172	0.000221761	0.0444274	AMO-1	BTZ vs WT
PGRMC1_S181	0.614763	0.000222147	0.0444274	RPMI8226	BTZ vs WT
SGK223_S745	0.806652	0.000222956	0.0444274	RPMI8226	BTZ vs WT
RCSD1_S177	-1.01645	0.000222922	0.0444274	AMO-1	CFZ vs WT
TP53BP1_S403	0.184969	0.000223754	0.0444949	ARH77	BTZ vs WT
SUGP2_T275	0.542365	0.000224977	0.0446467	RPMI8226	BTZ vs WT
OCIAD1_S108	0.67971	0.000228046	0.0451634	L363	BTZ vs WT
RREB1_S161	-0.377077	0.000228704	0.0452015	RPMI8226	CFZ vs WT
AHNAK_S176	-1.10179	0.000229201	0.0452076	L363	BTZ vs WT
SVIL_S245	1.25731	0.000231685	0.0455217	RPMI8226	CFZ vs WT
IRS2_S391	-1.25557	0.000231732	0.0455217	RPMI8226	CFZ vs WT
TBC1D22A_S132	-0.596258	0.00023322	0.0456294	AMO-1	BTZ vs WT
KDM2B_S915	0.465246	0.000233121	0.0456294	RPMI8226	BTZ vs WT
EIF4B_S459	-0.410373	0.00023408	0.0457054	RPMI8226	CFZ vs WT
CBX3_S176	-0.347814	0.000236972	0.0461772	RPMI8226	CFZ vs WT
TP53BP1_S1033	0.263574	0.000237837	0.0462529	RPMI8226	BTZ vs WT
SLC4A7_S238	-0.691523	0.000239151	0.0464154	ARH77	CFZ vs WT
SATB2_S593	1.04445	0.000239991	0.0464682	RPMI8226	BTZ vs WT
CORO1C_T482	-0.916766	0.000240381	0.0464682	RPMI8226	CFZ vs WT
HCLS1_S299	-1.34498	0.000241518	0.0465029	AMO-1	CFZ vs WT
WIPF1_S340	-0.886102	0.0002412	0.0465029	AMO-1	CFZ vs WT
MAP1A_S612	0.696093	0.00024208	0.0465187	AMO-1	BTZ vs WT
DUT_S101	-0.538892	0.000242564	0.0465196	RPMI8226	CFZ vs WT
EIF4ENIF1_S402	-0.367242	0.000243933	0.0466898	ARH77	BTZ vs WT
TCOF1_S1151	0.285191	0.000244831	0.0467026	RPMI8226	BTZ vs WT
MTDH_S426	-0.438419	0.000244962	0.0467026	RPMI8226	CFZ vs WT
EPB41L2_S499	-0.572826	0.000247279	0.0470518	ARH77	CFZ vs WT
TNFRSF18_S217	-0.367049	0.000249944	0.0472809	RPMI8226	BTZ vs WT
SMARCC2_S367	-0.638926	0.000249614	0.0472809	RPMI8226	BTZ vs WT
PRR5L_S28	-0.876202	0.000249437	0.0472809	RPMI8226	CFZ vs WT
PSMA5_S56	0.385496	0.000251813	0.0474493	RPMI8226	BTZ vs WT
SVIL_S313	1.91241	0.000251648	0.0474493	RPMI8226	CFZ vs WT
VAMP8_S55	-0.572728	0.000254086	0.0477848	RPMI8226	BTZ vs WT
PRKCA_S226	-1.26175	0.00025556	0.0479692	ARH77	CFZ vs WT
NAP1L4_T51	0.348207	0.000256555	0.048063	RPMI8226	CFZ vs WT
DYNC1H1_S4368	0.476278	0.000258216	0.0482391	AMO-1	BTZ vs WT
ZNF609_T840	0.690593	0.000258489	0.0482391	RPMI8226	CFZ vs WT
HDAC2_S394	0.278614	0.000259338	0.0483047	RPMI8226	CFZ vs WT
TCOF1_S1151	0.203498	0.000260363	0.0484025	RPMI8226	CFZ vs WT
PAK1_S144	-0.803604	0.00026089	0.0484078	ARH77	CFZ vs WT
MIER1_S422	0.337474	0.000261849	0.048493	RPMI8226	CFZ vs WT
PRKDC_S687	0.830382	0.000262446	0.048511	RPMI8226	CFZ vs WT
CORO1C_T482	-0.782278	0.000263249	0.048521	RPMI8226	BTZ vs WT
LIMA1_S363	-1.76622	0.000263869	0.048521	ARH77	CFZ vs WT
JPH1_S216	1.38287	0.000264	0.048521	RPMI8226	CFZ vs WT
ARHGAP39_S366	1.11546	0.000264757	0.0485681	RPMI8226	BTZ vs WT
PHF2_S905	-0.181245	0.000265418	0.0485739	L363	BTZ vs WT
UBR5_S1549	-0.704532	0.00026779	0.0485739	RPMI8226	BTZ vs WT
PCDH1_S984	-1.70575	0.000267162	0.0485739	RPMI8226	BTZ vs WT
DOCK8_S902	-0.9518	0.000266003	0.0485739	AMO-1	CFZ vs WT
LSM7_T22	-0.478995	0.000267407	0.0485739	L363	CFZ vs WT
CYLD_S418	-0.977893	0.000267792	0.0485739	RPMI8226	CFZ vs WT
HSH2D_S241	-0.948733	0.000268907	0.0485945	RPMI8226	BTZ vs WT
PPP4R4_S775	-1.74787	0.000268877	0.0485945	ARH77	CFZ vs WT
SCAF4_S656	-0.401885	0.000269658	0.0486397	AMO-1	CFZ vs WT
ACSS2_S30	-0.651484	0.000270297	0.0486645	RPMI8226	BTZ vs WT
HCLS1_T308	-0.904055	0.000272066	0.0488923	RPMI8226	CFZ vs WT
MAPT_S144	1.08738	0.000273217	0.0490084	RPMI8226	CFZ vs WT
C2CD5_S852	0.599444	0.000273756	0.0490144	RPMI8226	BTZ vs WT
RABGAP1L_S118	-0.75629	0.000274739	0.0490909	RPMI8226	BTZ vs WT
CHORDC1_T199	-0.548666	0.000275195	0.0490909	ARH77	CFZ vs WT
IFNAR1_S495	-0.997165	0.000276147	0.0491704	RPMI8226	CFZ vs WT
NASP_S482	0.49709	0.000277413	0.0493054	RPMI8226	BTZ vs WT
TRAM1_S365	-0.408999	0.000278146	0.0493452	RPMI8226	BTZ vs WT
JPH1_S216	1.36557	0.000279065	0.0494179	RPMI8226	BTZ vs WT
SRRM1_S767	-0.320462	0.000279641	0.0494297	RPMI8226	CFZ vs WT
SIPA1_S884	-0.770271	0.000288927	0.0499236	AMO-1	BTZ vs WT
TJP3_S873	-0.37107	0.000282999	0.0499236	L363	BTZ vs WT
PRDM1_S511	-0.290645	0.000288926	0.0499236	RPMI8226	BTZ vs WT
CD3EAP_S27	0.348187	0.000288893	0.0499236	RPMI8226	BTZ vs WT
MLLT4_T1313	0.823286	0.000288875	0.0499236	RPMI8226	BTZ vs WT
STK39_S385	0.437907	0.000288698	0.0499236	RPMI8226	BTZ vs WT
MAP7D3_S426	0.424367	0.000288951	0.0499236	RPMI8226	BTZ vs WT
RASAL3_S865	-1.3237	0.000286506	0.0499236	AMO-1	CFZ vs WT
EOMES_S320	-1.10715	0.000289383	0.0499236	ARH77	CFZ vs WT
HIVEP3_S1964	-1.83721	0.00028356	0.0499236	RPMI8226	CFZ vs WT
MAPK6_S189	0.649191	0.000285727	0.0499236	RPMI8226	CFZ vs WT
OPTN_S177	-0.722579	0.000289637	0.0499236	RPMI8226	CFZ vs WT
HSP90AA1_S185	1.45658	0.000287223	0.0499236	RPMI8226	CFZ vs WT
TNFRSF18_S217	-0.470121	0.000284277	0.0499236	RPMI8226	CFZ vs WT
PDHA1_S300	-0.363929	0.000290328	0.049954	AMO-1	CFZ vs WT
SCML2_S499	0.21572	0.000291036	0.0499871	RPMI8226	CFZ vs WT
ZFC3H1_S1046	-0.441305	0.000291589	0.0499936	ARH77	CFZ vs WT
RCSD1_S351	-0.419738	0.000297178	0.0504174	L363	BTZ vs WT
ZFAND5_S48	0.819089	0.000295195	0.0504174	RPMI8226	BTZ vs WT
EVI2B_S310	-0.417254	0.000294666	0.0504174	AMO-1	CFZ vs WT
MARCKS_S167	-1.44814	0.000296886	0.0504174	ARH77	CFZ vs WT
TSC2_S1375	0.33405	0.000295718	0.0504174	ARH77	CFZ vs WT
LRMP_S388	-0.169487	0.000296904	0.0504174	L363	CFZ vs WT
SP140_S183	-1.32415	0.000299314	0.0506911	ARH77	CFZ vs WT
CAMK2D_T350	1.15293	0.000300194	0.0507517	RPMI8226	BTZ vs WT
NFIB_S379	0.757927	0.000301178	0.0508294	AMO-1	CFZ vs WT
KIF21A_S1226	0.428366	0.000301928	0.0508676	L363	BTZ vs WT
MAP4K4_S824	-0.726147	0.000303589	0.0508897	ARH77	CFZ vs WT
C2CD5_S852	0.639105	0.000303633	0.0508897	RPMI8226	CFZ vs WT
MAP3K4_S431	0.624727	0.000302685	0.0508897	RPMI8226	CFZ vs WT
PGRMC2_T235	-0.29106	0.000304159	0.0508901	RPMI8226	CFZ vs WT
TCF12_S67	0.33639	0.000305242	0.0509833	RPMI8226	CFZ vs WT
AKAP13_T2404	-0.473428	0.000306214	0.0510578	ARH77	CFZ vs WT
MAP1B_S1501	0.915356	0.000307422	0.0511713	RPMI8226	CFZ vs WT
KDM2B_S497	0.631709	0.000309998	0.0515116	RPMI8226	BTZ vs WT
DBNL_S270	-0.295756	0.000311348	0.0515595	AMO-1	BTZ vs WT
PPIP5K2_T491	0.990805	0.000311289	0.0515595	RPMI8226	BTZ vs WT
DDX21_S71	0.316437	0.000316031	0.0522458	RPMI8226	BTZ vs WT
ATRX_S473	0.517029	0.000317128	0.052319	RPMI8226	BTZ vs WT
GRAMD1B_S281	0.924746	0.000318091	0.052319	AMO-1	CFZ vs WT
TLE1_S285	0.697168	0.000317874	0.052319	RPMI8226	CFZ vs WT
TNFRSF8_T428	-1.31508	0.000319788	0.052509	ARH77	CFZ vs WT
ZNF652_T203	0.552214	0.000320553	0.0525457	ARH77	CFZ vs WT
NAV2_S409	1.30919	0.000322809	0.0528263	ARH77	CFZ vs WT
EEPD1_S173	-0.957182	0.000324144	0.0529555	RPMI8226	CFZ vs WT
THOC1_S560	0.748022	0.000327563	0.0530097	AMO-1	BTZ vs WT
RCC1_S11	-0.362187	0.000329101	0.0530097	AMO-1	BTZ vs WT
SLA_S207	-0.913178	0.000330489	0.0530097	L363	BTZ vs WT
IMPDH2_S416	-0.263373	0.00033287	0.0530097	RPMI8226	BTZ vs WT
U2SURP_S484	-0.53059	0.000330234	0.0530097	RPMI8226	BTZ vs WT
KMT2E_S1359	0.417606	0.00032576	0.0530097	RPMI8226	BTZ vs WT
SUMO1_S31	1.02154	0.000326256	0.0530097	RPMI8226	BTZ vs WT
FGD3_S547	-1.56436	0.000333216	0.0530097	AMO-1	CFZ vs WT
CAMSAP2_S835	1.01641	0.000328462	0.0530097	AMO-1	CFZ vs WT
STAT3_S726	-0.493255	0.000332768	0.0530097	ARH77	CFZ vs WT
PRKD2_S197	0.435745	0.000332488	0.0530097	ARH77	CFZ vs WT
MAP1B_S1785	-1.61886	0.000330165	0.0530097	ARH77	CFZ vs WT
RUNX1_S227	0.732013	0.000332221	0.0530097	ARH77	CFZ vs WT
FLI1_NA	-0.680313	0.000327928	0.0530097	RPMI8226	CFZ vs WT
TMCC3_S36	0.874988	0.000333152	0.0530097	RPMI8226	CFZ vs WT
MTCL1_S416	-0.621613	0.000333151	0.0530097	RPMI8226	CFZ vs WT
MLLT4_S1066	-1.11036	0.000334767	0.0531526	ARH77	CFZ vs WT
SELPLG_T409	-0.862738	0.000335209	0.0531526	RPMI8226	CFZ vs WT
PHF2_S539	0.301958	0.000336341	0.0531583	RPMI8226	BTZ vs WT
TNIK_S678	1.4714	0.000335795	0.0531583	RPMI8226	CFZ vs WT
NCF1C_S346	-1.39728	0.000337348	0.0532308	ARH77	CFZ vs WT
TJP2_S244	0.39494	0.000338375	0.0532611	L363	BTZ vs WT
SLC26A6_S751	-0.449423	0.000338638	0.0532611	RPMI8226	CFZ vs WT
SYNRG_S734	-0.772626	0.000340729	0.0534874	RPMI8226	BTZ vs WT
WDR12_S306	-0.299068	0.000341179	0.0534874	RPMI8226	CFZ vs WT
MICAL3_S1143	0.401989	0.000343918	0.0538299	RPMI8226	BTZ vs WT
AHNAK_S177	-1.00804	0.000346503	0.054101	L363	BTZ vs WT
NEDD4L_T453	0.654822	0.000347397	0.054101	RPMI8226	CFZ vs WT
PGRMC1_S181	0.59489	0.000347273	0.054101	RPMI8226	CFZ vs WT
MYO18A_S1689	-0.586662	0.000347881	0.054101	RPMI8226	CFZ vs WT
MYO18A_S1676	-0.685284	0.000349623	0.054285	ARH77	CFZ vs WT
CCAR2_S124	-0.166787	0.000350944	0.0543813	ARH77	BTZ vs WT
PRDM2_S796	-0.245908	0.000351364	0.0543813	RPMI8226	CFZ vs WT
AHNAK_S177	-0.849871	0.000353465	0.0546193	RPMI8226	BTZ vs WT
GRWD1_S344	-0.653888	0.000355513	0.0546746	ARH77	CFZ vs WT
MICALL1_S273	0.294386	0.000354687	0.0546746	RPMI8226	CFZ vs WT
PSMA5_S16	0.615634	0.000355257	0.0546746	RPMI8226	CFZ vs WT
AHNAK_S572	1.13128	0.000356698	0.0547363	ARH77	CFZ vs WT
LPIN2_S243	-0.503368	0.000357042	0.0547363	RPMI8226	CFZ vs WT
PTPDC1_S444	0.479519	0.000359315	0.0549207	RPMI8226	CFZ vs WT
TMCC3_S4	0.914527	0.000359377	0.0549207	RPMI8226	CFZ vs WT
TP53BP1_S384	0.265177	0.000361883	0.0552168	RPMI8226	CFZ vs WT
SUGP2_T275	0.523738	0.000363407	0.0553622	RPMI8226	CFZ vs WT
EMD_S87	-0.234825	0.000365062	0.0554764	RPMI8226	BTZ vs WT
SON_S2013	-0.825215	0.0003653	0.0554764	RPMI8226	BTZ vs WT
DIP2B_T279	-1.02859	0.000370193	0.0560469	AMO-1	BTZ vs WT
MYNN_S289	-0.324648	0.000370212	0.0560469	ARH77	CFZ vs WT
MLLT4_T1313	0.705483	0.00037093	0.0560681	RPMI8226	CFZ vs WT
MAP4K1_S326	-0.528118	0.00037253	0.0562224	RPMI8226	CFZ vs WT
LMO7_S1423	0.751292	0.000378115	0.0569768	RPMI8226	CFZ vs WT
ARHGAP15_S43	-2.41484	0.000379422	0.0569882	AMO-1	BTZ vs WT
PSMA5_S56	0.36378	0.000380492	0.0569882	L363	BTZ vs WT
MAGEC1_S58	1.72698	0.00038054	0.0569882	ARH77	CFZ vs WT
MAP3K8_S141	-1.04866	0.000380002	0.0569882	RPMI8226	CFZ vs WT
PDCD4_S65	-0.75418	0.000383028	0.0572153	RPMI8226	BTZ vs WT
MCC_S484	-1.21533	0.000383236	0.0572153	RPMI8226	CFZ vs WT
SH2B3_S150	-0.786081	0.000384367	0.0572961	ARH77	CFZ vs WT
STMN1_S16	-0.706614	0.00039361	0.0573	AMO-1	BTZ vs WT
FAM13B_S760	1.13618	0.000389443	0.0573	ARH77	BTZ vs WT
CLASP1_S1126	0.589723	0.000395022	0.0573	RPMI8226	BTZ vs WT
SLC4A4_S201	1.13662	0.000393358	0.0573	RPMI8226	BTZ vs WT
MAPT_T123	2.1334	0.000394092	0.0573	RPMI8226	BTZ vs WT
SH3BP1_T484	0.459957	0.000387396	0.0573	RPMI8226	BTZ vs WT
RASGRP2_S638	-1.9136	0.000391106	0.0573	AMO-1	CFZ vs WT
MEF2D_S98	0.594409	0.000393232	0.0573	AMO-1	CFZ vs WT
EVL_S371	-0.791434	0.000394301	0.0573	AMO-1	CFZ vs WT
CEP170B_S239	0.687706	0.00038967	0.0573	ARH77	CFZ vs WT
SPTBN1_S2128	0.516977	0.000387772	0.0573	ARH77	CFZ vs WT
EMD_S87	0.541991	0.000391121	0.0573	ARH77	CFZ vs WT
PTPN22_S692	-0.860321	0.000392206	0.0573	ARH77	CFZ vs WT
GCSAM_S104	-1.0488	0.000385604	0.0573	ARH77	CFZ vs WT
BIN2_T478	-1.71754	0.000386377	0.0573	RPMI8226	CFZ vs WT
HNRNPDL_S122	-0.330709	0.000390344	0.0573	RPMI8226	CFZ vs WT
EEF2K_T364	-0.915449	0.000388621	0.0573	RPMI8226	CFZ vs WT
LSP1_T113	-1.24936	0.000394826	0.0573	RPMI8226	CFZ vs WT
SLC29A2_S252	-0.894716	0.000396094	0.0573698	ARH77	CFZ vs WT
DEPTOR_S265	0.618529	0.000398404	0.057376	RPMI8226	BTZ vs WT
KIAA1217_S767	1.2467	0.000397233	0.057376	ARH77	CFZ vs WT
ZBTB38_S130	1.51475	0.000399093	0.057376	ARH77	CFZ vs WT
ILKAP_S13	-0.103519	0.000397698	0.057376	RPMI8226	CFZ vs WT
PDCD4_S83	-0.528776	0.000398818	0.057376	RPMI8226	CFZ vs WT
FLNA_S2319	0.385001	0.000403458	0.0574925	L363	BTZ vs WT
AKAP2_S951	-0.492648	0.000402687	0.0574925	L363	BTZ vs WT
RASAL3_S994	-1.12728	0.000400974	0.0574925	RPMI8226	BTZ vs WT
SPERT_S216	-1.70752	0.000402848	0.0574925	AMO-1	CFZ vs WT
ARHGAP15_S210	-1.99535	0.000401134	0.0574925	ARH77	CFZ vs WT
DDX24_S82	1.1381	0.000403171	0.0574925	RPMI8226	CFZ vs WT
AKAP2_S979	0.524985	0.00040524	0.0574931	AMO-1	BTZ vs WT
ACIN1_T254	0.394459	0.000404765	0.0574931	RPMI8226	BTZ vs WT
NEXN_S365	-1.39796	0.000404566	0.0574931	ARH77	CFZ vs WT
LSP1_S127	-1.01771	0.000406488	0.0575859	RPMI8226	BTZ vs WT
SMARCC2_S347	-0.351299	0.000408548	0.0577094	AMO-1	BTZ vs WT
DDX10_S829	0.56379	0.000408376	0.0577094	RPMI8226	BTZ vs WT
HDGFRP2_S625	-0.331209	0.000411958	0.0577706	RPMI8226	BTZ vs WT
MAPT_S156	0.505247	0.000409578	0.0577706	RPMI8226	BTZ vs WT
FARP1_S427	-1.37707	0.000411005	0.0577706	ARH77	CFZ vs WT
AMER2_S76	1.27807	0.000410317	0.0577706	ARH77	CFZ vs WT
SCAF4_S656	-0.629765	0.000411711	0.0577706	RPMI8226	CFZ vs WT
SP110_S192	0.362968	0.000418459	0.0577942	ARH77	BTZ vs WT
AJUBA_S136	0.709026	0.000414863	0.0577942	L363	BTZ vs WT
PSMD1_T311	0.233325	0.000416882	0.0577942	L363	BTZ vs WT
RCSD1_S333	-0.551732	0.000413816	0.0577942	L363	BTZ vs WT
DPM1_S9	0.446783	0.000418328	0.0577942	RPMI8226	BTZ vs WT
EIF4G2_S395	-0.391647	0.000419242	0.0577942	RPMI8226	BTZ vs WT
SH2D3C_S189	-0.392852	0.000416127	0.0577942	RPMI8226	BTZ vs WT
ELFN2_S619	-1.33287	0.000414069	0.0577942	RPMI8226	BTZ vs WT
ACSS2_S263	-0.632685	0.000419273	0.0577942	RPMI8226	CFZ vs WT
USP39_S82	0.734832	0.000418813	0.0577942	RPMI8226	CFZ vs WT
BIN2_S466	-1.43307	0.000417894	0.0577942	RPMI8226	CFZ vs WT
SRRM2_T1531	1.00755	0.000418502	0.0577942	RPMI8226	CFZ vs WT
METTL13_S267	0.3571	0.000422834	0.0578413	AMO-1	BTZ vs WT
EVI2B_S309	-1.72174	0.000423192	0.0578413	RPMI8226	BTZ vs WT
PTPN12_S305	0.530484	0.000422824	0.0578413	ARH77	CFZ vs WT
TBK1_S347	-1.07975	0.000421617	0.0578413	RPMI8226	CFZ vs WT
CTTN_S380	1.38091	0.000422309	0.0578413	RPMI8226	CFZ vs WT
ZMYM4_S122	-0.264899	0.000420244	0.0578413	RPMI8226	CFZ vs WT
PUM1_S683	-0.552667	0.000423812	0.0578446	RPMI8226	BTZ vs WT
ARHGEF2_S695	0.397161	0.000426438	0.0581213	AMO-1	CFZ vs WT
MAP1A_S1762	0.934389	0.000427743	0.0582174	AMO-1	BTZ vs WT
BIN1_S315	1.51093	0.000428842	0.0582853	RPMI8226	CFZ vs WT
SVIL_S313	1.92784	0.00043027	0.0583976	RPMI8226	BTZ vs WT
SLC4A7_S1106	0.528457	0.000431052	0.0584219	RPMI8226	BTZ vs WT
CLTC_T394	0.635441	0.000435017	0.0588524	RPMI8226	CFZ vs WT
PLA2G4A_S454	0.784397	0.00043544	0.0588524	RPMI8226	CFZ vs WT
FLNA_S2406	0.750248	0.000436582	0.0589022	RPMI8226	BTZ vs WT
ARPC5L_S64	0.666317	0.000437023	0.0589022	RPMI8226	CFZ vs WT
TLE1_S285	0.814569	0.000438929	0.0589628	RPMI8226	BTZ vs WT
SH2D4A_S315	0.255424	0.000439775	0.0589628	RPMI8226	BTZ vs WT
MYO18A_S1689	-0.775422	0.000439793	0.0589628	AMO-1	CFZ vs WT
PTPN12_S305	0.540387	0.000439903	0.0589628	RPMI8226	CFZ vs WT
CAV1_S6	1.35159	0.000441235	0.0590561	RPMI8226	BTZ vs WT
PDCD4_S83	-0.603509	0.000441816	0.0590561	RPMI8226	BTZ vs WT
LILRB1_S373	-1.34966	0.000443522	0.0592026	ARH77	CFZ vs WT
RASSF8_S129	1.15417	0.00044626	0.0594862	AMO-1	BTZ vs WT
INPPL1_S132	-0.499919	0.000447022	0.059506	AMO-1	BTZ vs WT
PML_S470	-0.363061	0.000453367	0.0597749	RPMI8226	BTZ vs WT
C1QBP_S213	-0.411641	0.000453953	0.0597749	RPMI8226	BTZ vs WT
SRRM2_T1531	0.910072	0.000451398	0.0597749	RPMI8226	BTZ vs WT
NUDC_S136	0.213025	0.000451186	0.0597749	AMO-1	CFZ vs WT
FLNA_S968	0.95015	0.000453525	0.0597749	AMO-1	CFZ vs WT
MARCKS_T150	-0.576485	0.00045269	0.0597749	RPMI8226	CFZ vs WT
PRKCD_S676	-0.727168	0.00045397	0.0597749	RPMI8226	CFZ vs WT
TP53BP1_S270	0.260957	0.000451044	0.0597749	RPMI8226	CFZ vs WT
SMN1_S28	0.479432	0.000456676	0.0600498	RPMI8226	BTZ vs WT
FAM21C_S470	0.716025	0.000460445	0.0600577	AMO-1	BTZ vs WT
DTX3L_S539	-1.1666	0.00045906	0.0600577	RPMI8226	BTZ vs WT
SPECC1_S55	-1.06769	0.00046045	0.0600577	AMO-1	CFZ vs WT
STK39_S385	0.838024	0.000459279	0.0600577	ARH77	CFZ vs WT
CDK13_T1186	0.335654	0.000459333	0.0600577	RPMI8226	CFZ vs WT
ZC3HAV1_S280	0.527825	0.000460331	0.0600577	RPMI8226	CFZ vs WT
AKAP9_S1339	0.531747	0.000461219	0.0600774	ARH77	CFZ vs WT
FLNA_S2120	0.675635	0.000462951	0.0601785	L363	BTZ vs WT
DIDO1_S1456	0.291156	0.000463236	0.0601785	AMO-1	CFZ vs WT
SORBS2_S457	-1.66457	0.000463904	0.0601848	ARH77	CFZ vs WT
BCLAF1_S529	0.733764	0.000469665	0.0604473	RPMI8226	BTZ vs WT
PKP2_S151	0.227865	0.000467059	0.0604473	RPMI8226	BTZ vs WT
MDM1_T548	-0.308888	0.000469379	0.0604473	AMO-1	CFZ vs WT
ARHGEF6_S530	-1.94756	0.000469377	0.0604473	AMO-1	CFZ vs WT
MAPK8IP3_S365	-1.08667	0.000467872	0.0604473	AMO-1	CFZ vs WT
HSP90AA1_S172	1.04903	0.000468867	0.0604473	RPMI8226	CFZ vs WT
SPECC1_S133	-0.302957	0.000470593	0.0604864	RPMI8226	CFZ vs WT
NES_S814	0.412007	0.000476967	0.0605581	L363	BTZ vs WT
KIAA1468_S180	1.01914	0.000476369	0.0605581	RPMI8226	BTZ vs WT
MYO9B_T1346	0.632388	0.000474573	0.0605581	RPMI8226	BTZ vs WT
DENND1B_S652	-0.6254	0.000476781	0.0605581	RPMI8226	BTZ vs WT
MEF2C_S386	-0.51509	0.000475747	0.0605581	RPMI8226	BTZ vs WT
FLNA_S2120	1.14631	0.000473022	0.0605581	AMO-1	CFZ vs WT
H1FX_S31	1.46424	0.000474382	0.0605581	ARH77	CFZ vs WT
EPB41_T565	-1.02844	0.000478277	0.0605581	ARH77	CFZ vs WT
KLF13_S162	-0.458627	0.000477491	0.0605581	RPMI8226	CFZ vs WT
NPM1_S231	1.16024	0.000477917	0.0605581	RPMI8226	CFZ vs WT
IFT81_T482	-0.780612	0.000478639	0.0605581	RPMI8226	CFZ vs WT
ACACA_S22	0.432163	0.000474592	0.0605581	RPMI8226	CFZ vs WT
NOLC1_S83	0.977429	0.000481151	0.0607967	ARH77	CFZ vs WT
LMNB1_T20	0.353016	0.000483203	0.0609766	AMO-1	BTZ vs WT
LARP1_T572	-0.390941	0.00049473	0.0612242	AMO-1	BTZ vs WT
SHROOM3_S764	1.39607	0.000490745	0.0612242	AMO-1	BTZ vs WT
DOCK2_S1705	-1.41386	0.00049526	0.0612242	RPMI8226	BTZ vs WT
ESYT1_S1044	-0.305465	0.000495228	0.0612242	RPMI8226	BTZ vs WT
IL16_S863	-1.00321	0.000492225	0.0612242	AMO-1	CFZ vs WT
FRMD6_S514	0.761705	0.000494843	0.0612242	AMO-1	CFZ vs WT
FLI1_S241	-0.889793	0.000487857	0.0612242	AMO-1	CFZ vs WT
ZNF106_S100	-0.27448	0.000490541	0.0612242	ARH77	CFZ vs WT
ACIN1_S136	-0.806552	0.000488465	0.0612242	ARH77	CFZ vs WT
APBB1IP_S531	-1.13458	0.000494171	0.0612242	ARH77	CFZ vs WT
DST_S4984	0.928418	0.000486908	0.0612242	ARH77	CFZ vs WT
MAP1B_S614	1.24531	0.000492696	0.0612242	RPMI8226	CFZ vs WT
SSRP1_S672	-1.02193	0.000495149	0.0612242	RPMI8226	CFZ vs WT
GPS1_S470	-0.470823	0.000490156	0.0612242	RPMI8226	CFZ vs WT
CDK13_S383	0.350334	0.000490441	0.0612242	RPMI8226	CFZ vs WT
ROBO1_T1244	0.446234	0.000486933	0.0612242	RPMI8226	CFZ vs WT
SEPT7_T425	1.31988	0.000497742	0.061297	RPMI8226	BTZ vs WT
PGM2L1_Y239	-0.918367	0.000497415	0.061297	RPMI8226	CFZ vs WT
ARHGAP15_S210	-1.57095	0.000497744	0.061297	RPMI8226	CFZ vs WT
RBM14_S623	-0.488277	0.000501161	0.0616138	RPMI8226	BTZ vs WT
HSPH1_S765	0.264062	0.000501586	0.0616138	RPMI8226	CFZ vs WT
RASAL3_S988	-0.415563	0.000504968	0.0618029	RPMI8226	BTZ vs WT
FLYWCH1_S502	1.0896	0.000505575	0.0618029	ARH77	CFZ vs WT
SEPT7_T425	0.922101	0.000503965	0.0618029	RPMI8226	CFZ vs WT
CENPJ_S857	0.295231	0.000505673	0.0618029	RPMI8226	CFZ vs WT
BAP18_S62	-0.510765	0.00050652	0.0618238	AMO-1	BTZ vs WT
VIM_S55	1.31038	0.000507626	0.0618238	ARH77	CFZ vs WT
USP9X_S2563	0.391955	0.000508098	0.0618238	RPMI8226	CFZ vs WT
NEDD4L_S467	0.715602	0.000508392	0.0618238	RPMI8226	CFZ vs WT
FAM65B_S21	-1.39632	0.000512462	0.061837	AMO-1	BTZ vs WT
PLEKHN1_S611	-0.232784	0.000511901	0.061837	RPMI8226	BTZ vs WT
SRSF4_S458	-0.812891	0.000509912	0.061837	RPMI8226	BTZ vs WT
MTA1_S622	-1.14414	0.000513598	0.061837	ARH77	CFZ vs WT
CHCHD3_S50	-1.29419	0.000512283	0.061837	ARH77	CFZ vs WT
PDCD4_S65	-1.03993	0.000511444	0.061837	RPMI8226	CFZ vs WT
DIP2B_T279	-0.583953	0.000509834	0.061837	RPMI8226	CFZ vs WT
AP1B1_Y70	-0.55399	0.000513189	0.061837	RPMI8226	CFZ vs WT
RB1CC1_S1222	0.857596	0.00051432	0.0618471	RPMI8226	CFZ vs WT
PTPN7_S83	-0.499949	0.000516766	0.0620408	RPMI8226	BTZ vs WT
PCNT_S44	-0.418026	0.000517209	0.0620408	RPMI8226	CFZ vs WT
TRPS1_S140	0.347233	0.000518016	0.0620609	RPMI8226	CFZ vs WT
TMC8_S658	-0.710566	0.000521715	0.0621205	AMO-1	BTZ vs WT
NFIA_S287	-0.521491	0.000519413	0.0621205	AMO-1	BTZ vs WT
SHMT2_S256	-0.463874	0.000521524	0.0621205	RPMI8226	BTZ vs WT
SAMD4A_S318	1.03242	0.000520456	0.0621205	AMO-1	CFZ vs WT
ARHGAP31_S863	-0.477547	0.000521615	0.0621205	AMO-1	CFZ vs WT
PML_S470	-0.349355	0.000523488	0.0622553	RPMI8226	CFZ vs WT
U2AF2_S79	1.06951	0.000525197	0.0623821	RPMI8226	CFZ vs WT
PNN_S66	-0.785432	0.000527454	0.0625356	ARH77	CFZ vs WT
PRRC2B_S226	0.252806	0.000527778	0.0625356	RPMI8226	CFZ vs WT
CDK13_T588	0.333605	0.000529116	0.0626154	RPMI8226	BTZ vs WT
ITSN2_Y941	-0.874447	0.000529742	0.0626154	ARH77	CFZ vs WT
BIN2_T461	-0.69018	0.000533994	0.0628946	AMO-1	BTZ vs WT
PRPF38B_S288	0.681403	0.000533468	0.0628946	RPMI8226	CFZ vs WT
EPB41L2_S499	0.91747	0.000534598	0.0628946	RPMI8226	CFZ vs WT
NUAK1_S411	1.05344	0.000534696	0.0628946	RPMI8226	CFZ vs WT
FAM208A_S971	-0.373143	0.000537213	0.0630314	ARH77	BTZ vs WT
RRN3_S44	0.37154	0.000537809	0.0630314	L363	BTZ vs WT
TNIK_S659	0.997713	0.000537475	0.0630314	RPMI8226	BTZ vs WT
ORC2_S122	-0.300542	0.000541098	0.0633405	AMO-1	CFZ vs WT
DENND4A_S728	-0.670163	0.000542473	0.0633426	ARH77	CFZ vs WT
MTM1_S13	-0.445629	0.000543074	0.0633426	L363	CFZ vs WT
GOLGA4_S266	-0.537827	0.000542616	0.0633426	RPMI8226	CFZ vs WT
LRCH4_S380	-0.666933	0.000544218	0.0633998	RPMI8226	CFZ vs WT
TACC3_S71	0.434364	0.0005463	0.0635002	RPMI8226	CFZ vs WT
KMT2D_S2643	-0.25231	0.000546389	0.0635002	RPMI8226	CFZ vs WT
MAP4K2_S328	-0.536684	0.000547937	0.0636039	RPMI8226	CFZ vs WT
CCDC88C_S1599	-0.186794	0.000554009	0.064232	RPMI8226	CFZ vs WT
ARHGEF2_S710	0.194476	0.000555013	0.0642716	AMO-1	BTZ vs WT
SLC25A20_S9	-0.45885	0.000558126	0.0644782	RPMI8226	BTZ vs WT
CTTN_S380	1.3298	0.000557794	0.0644782	RPMI8226	BTZ vs WT
GCSAM_S101	-0.986982	0.000560525	0.0646783	AMO-1	BTZ vs WT
LMO7_S246	-0.340585	0.000565315	0.0650763	L363	BTZ vs WT
SPTBN1_T6	0.226109	0.000564946	0.0650763	RPMI8226	CFZ vs WT
HTATSF1_S676	-0.449704	0.000566648	0.0651525	RPMI8226	BTZ vs WT
LSP1_S79	-1.41063	0.000568147	0.0652475	RPMI8226	BTZ vs WT
DNTTIP1_S161	0.79515	0.000569698	0.0653298	AMO-1	BTZ vs WT
ARHGAP23_S423	1.11609	0.00057021	0.0653298	ARH77	CFZ vs WT
MAP1B_T1788	-1.40162	0.000571473	0.0653973	ARH77	CFZ vs WT
CHCHD3_S113	0.890158	0.000574926	0.0655109	AMO-1	BTZ vs WT
SF3B6_T59	-0.152293	0.000579674	0.0655109	L363	BTZ vs WT
PPP4R4_S773	0.532484	0.000579892	0.0655109	AMO-1	CFZ vs WT
HECW1_S68	1.18082	0.000578962	0.0655109	ARH77	CFZ vs WT
CADPS2_S58	0.976169	0.000578888	0.0655109	ARH77	CFZ vs WT
MS4A1_S225	-1.56558	0.000575358	0.0655109	ARH77	CFZ vs WT
FLNA_S2319	0.354619	0.000576278	0.0655109	L363	CFZ vs WT
TJP2_S244	0.508755	0.000577165	0.0655109	L363	CFZ vs WT
PCF11_S777	0.134562	0.00057559	0.0655109	RPMI8226	CFZ vs WT
TCOF1_S156	0.658964	0.000575012	0.0655109	RPMI8226	CFZ vs WT
SMTN_S790	-1.04182	0.000578521	0.0655109	RPMI8226	CFZ vs WT
MAP1A_S667	0.548664	0.000581433	0.0655324	L363	BTZ vs WT
DUSP1_T7	-0.408717	0.00058132	0.0655324	RPMI8226	CFZ vs WT
FKBP15_S1154	0.271675	0.000584148	0.0657621	RPMI8226	BTZ vs WT
SRSF4_S458	-0.444455	0.000585472	0.0658347	AMO-1	BTZ vs WT
EIF4B_S207	-0.834758	0.000586663	0.0658923	AMO-1	BTZ vs WT
HIRIP3_S370	-0.814941	0.000589914	0.0661809	RPMI8226	BTZ vs WT
DOCK8_S451	-1.6956	0.000591557	0.0662885	AMO-1	BTZ vs WT
MAPK6_S189	0.41217	0.000596081	0.0665091	L363	BTZ vs WT
TOE1_T355	-0.320163	0.000594215	0.0665091	RPMI8226	BTZ vs WT
KIAA1551_T1240	0.89055	0.000596266	0.0665091	RPMI8226	BTZ vs WT
ILKAP_S13	-0.485012	0.000595104	0.0665091	ARH77	CFZ vs WT
NFIB_S379	0.61362	0.000598848	0.0667204	AMO-1	BTZ vs WT
TCOF1_S1301	0.647998	0.000601564	0.0667486	RPMI8226	BTZ vs WT
ZNF687_S374	-0.543048	0.000601486	0.0667486	RPMI8226	CFZ vs WT
PML_S40	-0.859746	0.000600908	0.0667486	RPMI8226	CFZ vs WT
SHROOM3_S1221	0.594299	0.000601853	0.0667486	RPMI8226	CFZ vs WT
DDX19A_S85	0.275154	0.000613249	0.0667648	AMO-1	BTZ vs WT
SPTBN1_S2128	0.528786	0.000606755	0.0667648	AMO-1	BTZ vs WT
SYNRG_S734	-0.566036	0.00060657	0.0667648	AMO-1	BTZ vs WT
EPHB1_S617	0.0929668	0.000618036	0.0667648	ARH77	BTZ vs WT
SGK223_S745	0.669689	0.000619763	0.0667648	ARH77	BTZ vs WT
RASAL3_S988	0.147546	0.000623619	0.0667648	L363	BTZ vs WT
PRRC2B_S1185	-0.291435	0.000617586	0.0667648	L363	BTZ vs WT
HMHA1_S619	-0.584439	0.000610822	0.0667648	L363	BTZ vs WT
NOLC1_S466	0.437552	0.000613135	0.0667648	RPMI8226	BTZ vs WT
BST2_S3	-0.520424	0.000623058	0.0667648	RPMI8226	BTZ vs WT
PRR5L_S28	-1.49574	0.000605301	0.0667648	RPMI8226	BTZ vs WT
PPP1R10_S382	-0.560362	0.000603988	0.0667648	RPMI8226	BTZ vs WT
RCSD1_S284	0.484291	0.000623935	0.0667648	RPMI8226	BTZ vs WT
ZAK_S637	0.591505	0.000622826	0.0667648	RPMI8226	BTZ vs WT
TJP3_S365	-1.54497	0.000606831	0.0667648	RPMI8226	BTZ vs WT
FAM83G_S127	0.363924	0.000610842	0.0667648	RPMI8226	BTZ vs WT
SMG6_T479	-0.743679	0.000623096	0.0667648	AMO-1	CFZ vs WT
AHNAK_S5752	1.44454	0.000611339	0.0667648	ARH77	CFZ vs WT
BRF1_T365	-0.731257	0.000603589	0.0667648	ARH77	CFZ vs WT
STBD1_S175	1.44437	0.000614078	0.0667648	ARH77	CFZ vs WT
BUD13_S325	-0.883641	0.000612786	0.0667648	ARH77	CFZ vs WT
NUMA1_S2033	-0.597568	0.00062045	0.0667648	ARH77	CFZ vs WT
ERC1_S21	0.993588	0.000612081	0.0667648	ARH77	CFZ vs WT
TJP2_S266	0.633025	0.000624015	0.0667648	L363	CFZ vs WT
TNRC6C_S714	-0.35768	0.00061755	0.0667648	RPMI8226	CFZ vs WT
KIAA1598_S493	0.283164	0.000618992	0.0667648	RPMI8226	CFZ vs WT
HTATSF1_S713	-0.451116	0.000618866	0.0667648	RPMI8226	CFZ vs WT
STARD3NL_S193	-1.18801	0.000618889	0.0667648	RPMI8226	CFZ vs WT
PML_S36	-0.767012	0.00061788	0.0667648	RPMI8226	CFZ vs WT
PLCL1_S569	0.558519	0.000617101	0.0667648	RPMI8226	CFZ vs WT
XRCC6_S477	0.578806	0.000611055	0.0667648	RPMI8226	CFZ vs WT
PIEZO1_S1646	-0.44192	0.000607896	0.0667648	RPMI8226	CFZ vs WT
ATP8B2_S1201	0.309077	0.000624774	0.0667724	L363	CFZ vs WT
GLCCI1_S145	0.410101	0.000627063	0.0669433	ARH77	CFZ vs WT
TLE4_S208	0.672352	0.000628066	0.0669767	ARH77	CFZ vs WT
RPS6KA3_S369	-0.340559	0.000628988	0.0670014	RPMI8226	BTZ vs WT
NES_S548	1.5958	0.000630494	0.0670882	ARH77	CFZ vs WT
FMNL2_S171	0.384536	0.000632579	0.0672363	L363	BTZ vs WT
RALGPS2_S329	0.743106	0.000633751	0.0672872	L363	CFZ vs WT
PRPF4B_S366	0.344609	0.000636216	0.067475	ARH77	CFZ vs WT
DTL_S655	1.35909	0.000641831	0.0676271	AMO-1	BTZ vs WT
AHNAK_S5448	-1.39114	0.00063935	0.0676271	RPMI8226	BTZ vs WT
WDR44_T163	0.248511	0.000641709	0.0676271	RPMI8226	BTZ vs WT
PPFIA1_S668	-0.111315	0.0006386	0.0676271	AMO-1	CFZ vs WT
TNKS1BP1_S1666	1.00515	0.000640258	0.0676271	ARH77	CFZ vs WT
GAS2L1_S297	1.39137	0.000641577	0.0676271	ARH77	CFZ vs WT
MAP7D3_S167	0.494495	0.000643789	0.0677599	RPMI8226	BTZ vs WT
GTF3C1_S739	-0.539639	0.000644996	0.0678133	RPMI8226	CFZ vs WT
KAT6A_S706	-0.652242	0.000645732	0.0678172	ARH77	CFZ vs WT
LCP1_S5	0.710514	0.000647737	0.0679542	AMO-1	BTZ vs WT
BCAS1_S296	-1.67644	0.000649916	0.0681092	ARH77	CFZ vs WT
NOLC1_S83	-0.853019	0.000651732	0.0681945	RPMI8226	BTZ vs WT
PLEC_S21	-1.24088	0.000652135	0.0681945	ARH77	CFZ vs WT
EPB41L1_S13	-1.84288	0.000653363	0.0682053	RPMI8226	CFZ vs WT
CHAMP1_S452	0.632419	0.000653644	0.0682053	RPMI8226	CFZ vs WT
CLASP1_S1063	0.457187	0.000655037	0.0682144	RPMI8226	BTZ vs WT
KMT2A_S2998	-0.536377	0.000655137	0.0682144	ARH77	CFZ vs WT
CD74_S25	-0.792584	0.000655881	0.0682186	ARH77	CFZ vs WT
LMNA_S598	-0.532271	0.00065799	0.0683648	RPMI8226	BTZ vs WT
RPL12_S126	-0.268559	0.000667277	0.0685659	L363	BTZ vs WT
SRRM2_S424	-0.440492	0.000667698	0.0685659	RPMI8226	BTZ vs WT
SACS_T3544	-0.659068	0.000661181	0.0685659	RPMI8226	BTZ vs WT
EMD_S87	0.573066	0.000667553	0.0685659	AMO-1	CFZ vs WT
MAP1B_S1387	-1.09188	0.000663558	0.0685659	ARH77	CFZ vs WT
SLMAP_S414	0.851858	0.00066644	0.0685659	ARH77	CFZ vs WT
NFATC3_T343	-0.460163	0.000667129	0.0685659	ARH77	CFZ vs WT
TRAF1_S64	0.985452	0.000663628	0.0685659	RPMI8226	CFZ vs WT
MREG_S213	0.436497	0.00066238	0.0685659	RPMI8226	CFZ vs WT
STBD1_S210	0.655084	0.000663751	0.0685659	RPMI8226	CFZ vs WT
DDB2_S26	-0.595309	0.000665986	0.0685659	RPMI8226	CFZ vs WT
EPB41L1_S13	-1.9665	0.000669206	0.0686481	RPMI8226	BTZ vs WT
PML_S457	0.2413	0.000671353	0.0687956	L363	CFZ vs WT
AHNAK_T5839	-0.550592	0.000673784	0.0688835	RPMI8226	BTZ vs WT
SUPT6H_T351	0.135198	0.00067385	0.0688835	RPMI8226	BTZ vs WT
VIM_S339	1.63469	0.000674341	0.0688835	ARH77	CFZ vs WT
SPECC1_S55	-0.548396	0.000675501	0.0689208	RPMI8226	BTZ vs WT
CEP152_S1461	-0.214629	0.000676125	0.0689208	RPMI8226	BTZ vs WT
EIF5B_S435	-0.156355	0.000677333	0.0689714	L363	BTZ vs WT
OSBPL3_S251	0.331278	0.000681906	0.0692192	RPMI8226	BTZ vs WT
RFX7_S202	-0.260737	0.000681448	0.0692192	RPMI8226	CFZ vs WT
CCDC92_S209	1.16033	0.000680557	0.0692192	RPMI8226	CFZ vs WT
EIF4EBP2_S65	0.420483	0.000686745	0.0696375	AMO-1	CFZ vs WT
DDX21_S71	0.284719	0.000689033	0.0697966	RPMI8226	CFZ vs WT
TRAF1_S170	-0.705044	0.000690379	0.06986	ARH77	CFZ vs WT
FRMD6_S514	0.492765	0.000693193	0.0700718	AMO-1	BTZ vs WT
PAK2_T134	-0.585093	0.000702389	0.0704193	L363	BTZ vs WT
FLNA_S1630	0.611919	0.000700477	0.0704193	L363	BTZ vs WT
SGK223_S146	0.833888	0.000702948	0.0704193	RPMI8226	BTZ vs WT
CCAR2_S569	-0.670556	0.000703163	0.0704193	RPMI8226	BTZ vs WT
SUPT6H_T351	0.295473	0.000699667	0.0704193	AMO-1	CFZ vs WT
SLCO4A1_S40	-0.475879	0.00070133	0.0704193	RPMI8226	CFZ vs WT
PKN2_S566	0.351469	0.000699596	0.0704193	RPMI8226	CFZ vs WT
SLC4A2_S229	-0.456714	0.000700744	0.0704193	RPMI8226	CFZ vs WT
KDM2B_S915	0.444168	0.000703114	0.0704193	RPMI8226	CFZ vs WT
CDK12_S420	0.411621	0.000705627	0.070463	RPMI8226	BTZ vs WT
HTATSF1_S481	-0.706348	0.000705777	0.070463	RPMI8226	BTZ vs WT
TRAM1_S365	-0.339286	0.000704327	0.070463	RPMI8226	CFZ vs WT
PML_S479	-0.562336	0.000707034	0.0705159	ARH77	CFZ vs WT
RCSD1_S179	-1.52418	0.000710698	0.0708086	AMO-1	CFZ vs WT
FAM83H_S925	0.407487	0.00071583	0.0709043	AMO-1	BTZ vs WT
HNRNPA3_S336	0.331321	0.000716043	0.0709043	RPMI8226	BTZ vs WT
NFATC2_S110	-0.730089	0.000713443	0.0709043	ARH77	CFZ vs WT
TP53BP2_S704	-0.378551	0.000715808	0.0709043	RPMI8226	CFZ vs WT
ANXA2_T19	0.540923	0.00071455	0.0709043	RPMI8226	CFZ vs WT
HDLBP_T64	-0.699546	0.000714613	0.0709043	RPMI8226	CFZ vs WT
CAMSAP2_S835	0.992346	0.000719724	0.0709072	AMO-1	BTZ vs WT
KMT2D_T4685	-0.595221	0.000720456	0.0709072	RPMI8226	BTZ vs WT
GIGYF2_S614	0.331331	0.000718143	0.0709072	AMO-1	CFZ vs WT
SP110_S53	-0.81889	0.000720293	0.0709072	RPMI8226	CFZ vs WT
CD2AP_S582	-0.25951	0.000718369	0.0709072	RPMI8226	CFZ vs WT
FUBP1_T152	0.47335	0.000719066	0.0709072	RPMI8226	CFZ vs WT
PNPLA2_S80	0.630553	0.000721365	0.0709247	RPMI8226	CFZ vs WT
CHCHD3_S50	-0.681513	0.000725124	0.0711502	RPMI8226	BTZ vs WT
CLASP1_S1126	0.567442	0.000724577	0.0711502	RPMI8226	CFZ vs WT
ENAH_S508	0.750128	0.000726998	0.071262	RPMI8226	CFZ vs WT
ANLN_S518	1.11061	0.000730063	0.0714902	RPMI8226	CFZ vs WT
AKAP5_S178	-0.361652	0.000733698	0.0717737	L363	BTZ vs WT
CDKL5_S407	0.778683	0.000737277	0.071936	AMO-1	BTZ vs WT
ABLIM1_S595	0.545744	0.000737232	0.071936	L363	BTZ vs WT
PYCR2_S304	-0.480605	0.00073758	0.071936	AMO-1	CFZ vs WT
MLLT4_S1165	-0.846088	0.000738589	0.071962	ARH77	CFZ vs WT
IRF2BP1_S125	0.279471	0.000740935	0.0720836	RPMI8226	BTZ vs WT
GFPT1_S202	0.703131	0.000741323	0.0720836	RPMI8226	CFZ vs WT
FBRSL1_S1034	0.933559	0.000742583	0.0721339	RPMI8226	BTZ vs WT
MAPK6_S189	0.562527	0.000744664	0.0721705	RPMI8226	BTZ vs WT
ZNF250_S134	-0.514648	0.000745163	0.0721705	ARH77	CFZ vs WT
SORT1_S825	1.21788	0.000745191	0.0721705	ARH77	CFZ vs WT
NMT2_S38	0.281362	0.000746875	0.0722315	RPMI8226	BTZ vs WT
PDLIM1_S90	-0.718088	0.00074731	0.0722315	ARH77	CFZ vs WT
DUSP1_T7	-0.445604	0.000753436	0.0722671	RPMI8226	BTZ vs WT
FAM208B_T683	0.371213	0.000750921	0.0722671	RPMI8226	BTZ vs WT
PRPF4B_S366	-0.786239	0.000753554	0.0722671	RPMI8226	BTZ vs WT
GLCCI1_S223	0.557631	0.000752807	0.0722671	ARH77	CFZ vs WT
SRSF11_S433	-0.362295	0.000753636	0.0722671	RPMI8226	CFZ vs WT
GSS_S415	-0.413	0.000752226	0.0722671	RPMI8226	CFZ vs WT
CAD_T1884	0.56006	0.000751304	0.0722671	RPMI8226	CFZ vs WT
RCAN3_S112	-0.401276	0.000751752	0.0722671	RPMI8226	CFZ vs WT
SSFA2_S199	-0.431438	0.000755392	0.072364	AMO-1	CFZ vs WT
VIM_S325	1.03716	0.000758036	0.0724029	ARH77	CFZ vs WT
C1orf198_S175	-0.917279	0.000757617	0.0724029	ARH77	CFZ vs WT
CENPC_S709	0.172755	0.000757878	0.0724029	RPMI8226	CFZ vs WT
VIM_S73	1.09779	0.00076025	0.0725429	ARH77	CFZ vs WT
TP53BP1_T1061	0.289456	0.000761071	0.0725499	RPMI8226	CFZ vs WT
UBAP2L_S470	-0.305159	0.000765293	0.0728808	RPMI8226	CFZ vs WT
ERBB2IP_S1293	-0.990796	0.000767144	0.0729855	RPMI8226	CFZ vs WT
AKAP13_T953	0.37755	0.000769408	0.0730795	AMO-1	BTZ vs WT
FAM83H_S870	0.445779	0.000777106	0.0730795	AMO-1	BTZ vs WT
CAD_S1407	-0.55617	0.000775533	0.0730795	RPMI8226	BTZ vs WT
STIM1_S575	0.647238	0.000776266	0.0730795	ARH77	CFZ vs WT
SAMSN1_T144	-1.29184	0.000776821	0.0730795	RPMI8226	CFZ vs WT
CFL1_S41	0.425609	0.000776407	0.0730795	RPMI8226	CFZ vs WT
NMD3_S258	0.594984	0.000777169	0.0730795	RPMI8226	CFZ vs WT
SYNCRIP_S252	1.03326	0.000771646	0.0730795	RPMI8226	CFZ vs WT
NFATC2_S363	-0.769021	0.000770889	0.0730795	RPMI8226	CFZ vs WT
KCNQ5_S841	-0.342955	0.000771013	0.0730795	RPMI8226	CFZ vs WT
TRIM28_S407	0.680492	0.000774329	0.0730795	RPMI8226	CFZ vs WT
THRAP3_S264	-0.633004	0.000773792	0.0730795	RPMI8226	CFZ vs WT
COBLL1_T298	-0.722411	0.000781638	0.0734285	L363	BTZ vs WT
FLCN_S62	-0.510026	0.000782729	0.0734347	AMO-1	CFZ vs WT
PAK1_S144	-0.733478	0.000785008	0.0734347	AMO-1	CFZ vs WT
PTPN22_S449	-1.21901	0.000783803	0.0734347	AMO-1	CFZ vs WT
AUTS2_S319	-0.770828	0.000784867	0.0734347	ARH77	CFZ vs WT
CLIP2_S54	-1.20832	0.000785487	0.0734347	ARH77	CFZ vs WT
ULK3_S462	-0.417199	0.000786312	0.0734411	RPMI8226	BTZ vs WT
SPTBN1_S2128	-0.47213	0.000787163	0.0734499	ARH77	BTZ vs WT
RBMX_S202	0.742028	0.000789706	0.0734706	RPMI8226	BTZ vs WT
ABLIM1_S371	0.210029	0.000788372	0.0734706	AMO-1	CFZ vs WT
TMEM201_T440	0.532522	0.000789793	0.0734706	ARH77	CFZ vs WT
ATRX_S473	0.43669	0.000790443	0.0734706	RPMI8226	CFZ vs WT
KMT2A_S3487	-0.238199	0.000791171	0.0734706	RPMI8226	CFZ vs WT
STAU2_S384	-0.643681	0.000792012	0.0734784	AMO-1	CFZ vs WT
CLTA_S105	0.658285	0.000793354	0.0735326	RPMI8226	CFZ vs WT
DTL_T429	0.621984	0.000796485	0.0736821	AMO-1	BTZ vs WT
SORBS3_S188	-1.15409	0.000796123	0.0736821	AMO-1	CFZ vs WT
RPL24_T83	-0.51971	0.000801126	0.0737337	AMO-1	BTZ vs WT
PPP1R13L_S526	-0.41686	0.000799332	0.0737337	AMO-1	BTZ vs WT
SRRM2_S424	0.283263	0.000800378	0.0737337	ARH77	BTZ vs WT
ZNF217_S890	-0.301395	0.000801742	0.0737337	L363	BTZ vs WT
PEAK1_T571	0.485254	0.00079939	0.0737337	RPMI8226	BTZ vs WT
VIM_S51	0.828124	0.000802361	0.0737337	ARH77	CFZ vs WT
TBC1D5_S43	-0.371682	0.000802031	0.0737337	RPMI8226	CFZ vs WT
GAPVD1_S758	-0.387527	0.000803222	0.0737429	RPMI8226	BTZ vs WT
USP36_S713	-0.261022	0.000817556	0.0737795	AMO-1	BTZ vs WT
RCSD1_S177	-0.84567	0.000809799	0.0737795	AMO-1	BTZ vs WT
SH3BP2_S455	-1.48975	0.000814278	0.0737795	AMO-1	BTZ vs WT
RCSD1_S179	-0.759168	0.000806203	0.0737795	L363	BTZ vs WT
NUP153_S687	1.1492	0.000809434	0.0737795	RPMI8226	BTZ vs WT
SSRP1_S672	-0.971668	0.000810525	0.0737795	RPMI8226	BTZ vs WT
MLLT6_S258	-0.403201	0.000813851	0.0737795	RPMI8226	BTZ vs WT
FAM171A1_S849	0.411387	0.000813535	0.0737795	RPMI8226	BTZ vs WT
HARS2_S67	0.509584	0.000816262	0.0737795	ARH77	CFZ vs WT
MAPK6_S189	-1.48558	0.000815761	0.0737795	ARH77	CFZ vs WT
MLLT4_S1155	-0.977646	0.000817248	0.0737795	ARH77	CFZ vs WT
SPECC1_S54	-0.913353	0.000818066	0.0737795	L363	CFZ vs WT
CHAMP1_S459	-0.216435	0.000815237	0.0737795	L363	CFZ vs WT
IFI16_S106	-1.68579	0.000806147	0.0737795	RPMI8226	CFZ vs WT
WAS_S221	-1.59357	0.000813487	0.0737795	RPMI8226	CFZ vs WT
SFSWAP_S961	1.06973	0.000811884	0.0737795	RPMI8226	CFZ vs WT
WIPF3_S383	0.438087	0.000816041	0.0737795	RPMI8226	CFZ vs WT
C11orf96_S399	-1.15926	0.000807011	0.0737795	RPMI8226	CFZ vs WT
MYBBP1A_S1241	0.862362	0.000809571	0.0737795	RPMI8226	CFZ vs WT
RCSD1_S83	-0.784614	0.000822283	0.073843	L363	BTZ vs WT
MEF2C_S427	-0.456936	0.00082194	0.073843	RPMI8226	BTZ vs WT
HSPA4_T778	-0.500653	0.000820079	0.073843	ARH77	CFZ vs WT
OGFRL1_S381	-1.09187	0.000822574	0.073843	RPMI8226	CFZ vs WT
NCL_S563	0.822313	0.000822451	0.073843	RPMI8226	CFZ vs WT
SIT1_S80	-1.37952	0.000824508	0.0739482	ARH77	CFZ vs WT
AJUBA_S119	0.633632	0.000826224	0.0740025	L363	BTZ vs WT
HBP1_S380	-0.489372	0.000826712	0.0740025	RPMI8226	BTZ vs WT
SPECC1_T78	-0.400748	0.000827402	0.0740025	AMO-1	CFZ vs WT
TNS3_S420	0.433777	0.000830842	0.0741999	AMO-1	BTZ vs WT
RAB11FIP5_S307	-0.614476	0.000831138	0.0741999	RPMI8226	CFZ vs WT
KIAA0754_S181	0.680939	0.000832552	0.0742579	RPMI8226	CFZ vs WT
COBLL1_S294	-0.900672	0.000835806	0.0744796	L363	BTZ vs WT
APRT_S30	0.459537	0.000837956	0.0746027	RPMI8226	CFZ vs WT
BICD1_S569	0.512139	0.000843964	0.075	RPMI8226	CFZ vs WT
RLTPR_S1315	-0.555486	0.000843296	0.075	RPMI8226	CFZ vs WT
AAK1_T620	0.321605	0.000846076	0.0751188	RPMI8226	BTZ vs WT
RBMX_S58	0.381284	0.000849112	0.0752507	AMO-1	CFZ vs WT
CCDC88B_T1471	-1.48584	0.000848622	0.0752507	RPMI8226	CFZ vs WT
DDX19A_S85	0.630718	0.000850441	0.0752997	AMO-1	CFZ vs WT
NES_S814	0.354781	0.000852427	0.0754068	L363	CFZ vs WT
LRCH4_S380	-0.533284	0.000857477	0.0754458	RPMI8226	BTZ vs WT
PLEC_S610	-0.441356	0.000857369	0.0754458	RPMI8226	BTZ vs WT
PLEKHN1_S611	-0.218258	0.000857533	0.0754458	RPMI8226	CFZ vs WT
ZNF638_S1100	0.225432	0.000856793	0.0754458	RPMI8226	CFZ vs WT
DOCK2_S1705	-1.33285	0.000855541	0.0754458	RPMI8226	CFZ vs WT
CBFA2T2_S548	0.649373	0.000856084	0.0754458	RPMI8226	CFZ vs WT
DDX24_S94	1.34716	0.000859375	0.075471	AMO-1	BTZ vs WT
NOL8_S267	0.446881	0.000859271	0.075471	RPMI8226	CFZ vs WT
VIM_S39	0.538311	0.000865698	0.075957	AMO-1	CFZ vs WT
SATB1_S38	0.703272	0.000866475	0.075957	RPMI8226	CFZ vs WT
RAB3GAP1_T536	0.598193	0.00086838	0.0760554	ARH77	BTZ vs WT
RAP1GAP2_S9	-1.50595	0.000870231	0.0761487	AMO-1	CFZ vs WT
PTPN7_S182	0.326398	0.000878821	0.0765323	RPMI8226	BTZ vs WT
MPLKIP_S133	-0.279957	0.000878896	0.0765323	RPMI8226	BTZ vs WT
CCDC61_S473	-0.885986	0.000877684	0.0765323	ARH77	CFZ vs WT
PSD4_S134	-0.748778	0.000878274	0.0765323	RPMI8226	CFZ vs WT
SON_S1952	-0.748173	0.000879058	0.0765323	RPMI8226	CFZ vs WT
TLE3_S263	-0.512594	0.000879347	0.0765323	RPMI8226	CFZ vs WT
PTPN22_S692	-0.859466	0.000880894	0.0765983	RPMI8226	CFZ vs WT
MAP1B_S1793	1.96721	0.000883801	0.0767823	RPMI8226	BTZ vs WT
PHB2_S253	0.690268	0.000886456	0.0767854	L363	BTZ vs WT
SFSWAP_S961	1.02243	0.000884768	0.0767854	RPMI8226	BTZ vs WT
VIM_S73	-0.514889	0.000888101	0.0767854	RPMI8226	BTZ vs WT
AHNAK_S5763	-0.724988	0.000888584	0.0767854	RPMI8226	CFZ vs WT
OTUD4_S378	0.326213	0.000886483	0.0767854	RPMI8226	CFZ vs WT
N4BP1_S300	-0.373645	0.000887679	0.0767854	RPMI8226	CFZ vs WT
TBC1D4_S591	0.475499	0.000891552	0.0769733	RPMI8226	CFZ vs WT
COIL_S271	0.45098	0.000893788	0.0770977	RPMI8226	CFZ vs WT
ATXN2L_S594	-0.281157	0.000895158	0.0771473	ARH77	CFZ vs WT
SP140_S352	-0.78965	0.000899314	0.0772996	ARH77	CFZ vs WT
TFDP2_S24	-0.720324	0.000898934	0.0772996	RPMI8226	CFZ vs WT
INF2_S1229	0.902453	0.000898906	0.0772996	RPMI8226	CFZ vs WT
ISL2_S279	-0.71786	0.000900176	0.0773052	ARH77	BTZ vs WT
NUFIP2_S629	0.395333	0.000914226	0.0773136	AMO-1	BTZ vs WT
HIST1H2BL_S39	-0.417198	0.00092019	0.0773136	AMO-1	BTZ vs WT
COL19A1_S81	-1.11737	0.000917777	0.0773136	AMO-1	BTZ vs WT
SELPLG_T422	-1.22611	0.000921707	0.0773136	RPMI8226	BTZ vs WT
AHNAK_S216	-1.05512	0.000915572	0.0773136	RPMI8226	BTZ vs WT
RBM14_S618	-0.316724	0.000911991	0.0773136	RPMI8226	BTZ vs WT
ALS2_S483	0.725058	0.000921742	0.0773136	RPMI8226	BTZ vs WT
PRRC2C_S1006	-0.20173	0.000921785	0.0773136	RPMI8226	BTZ vs WT
LMO7_S1423	0.436008	0.000905402	0.0773136	RPMI8226	BTZ vs WT
BCLAF1_S220	-0.474059	0.000915087	0.0773136	RPMI8226	BTZ vs WT
CCDC92_S209	1.11926	0.000908973	0.0773136	RPMI8226	BTZ vs WT
TEP1_S397	-0.811543	0.000908881	0.0773136	RPMI8226	BTZ vs WT
WDR17_S333	0.748161	0.00091478	0.0773136	AMO-1	CFZ vs WT
LMNA_S392	0.448035	0.000920399	0.0773136	AMO-1	CFZ vs WT
PTK2B_S375	-0.682626	0.000918309	0.0773136	AMO-1	CFZ vs WT
METTL22_S132	-0.509166	0.000911144	0.0773136	ARH77	CFZ vs WT
ZCCHC8_S262	0.468729	0.000910865	0.0773136	ARH77	CFZ vs WT
MARK1_T626	-1.2298	0.000914314	0.0773136	ARH77	CFZ vs WT
JMJD1C_S422	0.347238	0.000904589	0.0773136	ARH77	CFZ vs WT
NAV1_S754	-0.423165	0.000908954	0.0773136	RPMI8226	CFZ vs WT
SRRM2_S1326	-0.488728	0.000910591	0.0773136	RPMI8226	CFZ vs WT
FTH1_S179	0.839019	0.000920524	0.0773136	RPMI8226	CFZ vs WT
MED1_T805	-0.171898	0.000904459	0.0773136	RPMI8226	CFZ vs WT
AEBP2_S24	0.390162	0.000904314	0.0773136	RPMI8226	CFZ vs WT
HELZ_S1763	0.312217	0.000917652	0.0773136	RPMI8226	CFZ vs WT
CEP170B_S1513	0.511825	0.000904978	0.0773136	RPMI8226	CFZ vs WT
RNF169_S403	-0.246672	0.000903345	0.0773136	RPMI8226	CFZ vs WT
AHNAK_S93	-0.615905	0.000925532	0.0774246	RPMI8226	BTZ vs WT
IMPDH2_S122	-0.294627	0.0009263	0.0774246	RPMI8226	BTZ vs WT
PPP1R2_S121	0.553042	0.000925681	0.0774246	RPMI8226	CFZ vs WT
SMN1_S28	0.433545	0.000924832	0.0774246	RPMI8226	CFZ vs WT
FRMD6_S536	0.593575	0.000931548	0.0776947	AMO-1	CFZ vs WT
RASAL3_T991	-1.25438	0.000931933	0.0776947	AMO-1	CFZ vs WT
SMARCC2_S367	-0.503942	0.000931404	0.0776947	RPMI8226	CFZ vs WT
PARD3_S383	0.426639	0.000936302	0.0779306	ARH77	CFZ vs WT
FAM53B_S266	0.223312	0.000936369	0.0779306	L363	CFZ vs WT
HNRNPA3_S336	0.235171	0.000937473	0.0779557	RPMI8226	CFZ vs WT
EIF4B_S459	-0.649995	0.000941553	0.0780942	AMO-1	BTZ vs WT
SPTBN1_T6	-0.317424	0.000940417	0.0780942	L363	BTZ vs WT
ARHGAP5_S1195	-0.265203	0.000941506	0.0780942	RPMI8226	CFZ vs WT
MPRIP_S365	0.824316	0.000944208	0.0782475	ARH77	CFZ vs WT
IMPDH2_S160	-0.686711	0.000946248	0.0783496	RPMI8226	BTZ vs WT
NOP56_S537	-0.384667	0.000954262	0.0789459	RPMI8226	BTZ vs WT
SIK3_S551	-0.491328	0.000962448	0.0795342	AMO-1	BTZ vs WT
KMT2D_S4328	-0.529642	0.000963037	0.0795342	AMO-1	BTZ vs WT
DIDO1_S1030	0.338315	0.000963832	0.0795342	RPMI8226	CFZ vs WT
RANBP2_S788	0.302719	0.000965189	0.0795785	L363	BTZ vs WT
SPECC1_S37	-1.1729	0.000968513	0.0796825	L363	BTZ vs WT
CAD_T1884	0.603779	0.000967414	0.0796825	RPMI8226	BTZ vs WT
GMIP_S437	-0.757939	0.000972198	0.0796825	RPMI8226	BTZ vs WT
PSMA5_S56	-0.355783	0.000970829	0.0796825	AMO-1	CFZ vs WT
PITPNM1_S621	-0.620846	0.000968937	0.0796825	ARH77	CFZ vs WT
ARHGAP12_S213	0.605393	0.000971774	0.0796825	RPMI8226	CFZ vs WT
USP11_T731	0.546206	0.000971241	0.0796825	RPMI8226	CFZ vs WT
SATB2_S593	0.317956	0.000974986	0.0798436	L363	CFZ vs WT
FLYWCH1_S502	0.643136	0.000977378	0.079848	AMO-1	BTZ vs WT
NEDD4L_S428	0.58233	0.000976564	0.079848	RPMI8226	BTZ vs WT
CPNE3_S14	-1.02622	0.000977509	0.079848	RPMI8226	BTZ vs WT
PML_S40	-0.810717	0.000981247	0.0800057	RPMI8226	BTZ vs WT
DOCK11_S12	-0.810636	0.000981184	0.0800057	AMO-1	CFZ vs WT
KIF21A_S1199	0.285584	0.000981913	0.0800057	L363	CFZ vs WT
GBF1_S1770	0.313109	0.00098333	0.080054	AMO-1	BTZ vs WT
LPIN1_S893	0.73935	0.000984305	0.0800662	ARH77	CFZ vs WT
SUN2_S38	-0.396664	0.000989389	0.0804123	RPMI8226	CFZ vs WT
CCDC88B_S1370	0.542904	0.000992775	0.0804181	L363	BTZ vs WT
FLYWCH1_T693	0.390632	0.000992334	0.0804181	L363	BTZ vs WT
CASP8AP2_S567	-0.57159	0.000992068	0.0804181	ARH77	CFZ vs WT
HMGA1_S44	-0.668426	0.000992761	0.0804181	RPMI8226	CFZ vs WT
SLC43A2_S297	-1.26696	0.000994782	0.0805135	RPMI8226	CFZ vs WT
RCOR3_T434	-0.413094	0.000997443	0.0806615	RPMI8226	BTZ vs WT
CCDC6_S244	0.407933	0.000999279	0.0807427	RPMI8226	CFZ vs WT
RASAL3_S988	-0.638962	0.00100116	0.0807799	RPMI8226	CFZ vs WT
MAPT_S315	1.4477	0.0010014	0.0807799	RPMI8226	CFZ vs WT
PSMD11_S14	0.281716	0.00100361	0.0808905	RPMI8226	BTZ vs WT
BIN2_T461	-0.617398	0.00100539	0.0809671	ARH77	CFZ vs WT
CEP170_S781	0.409069	0.00100801	0.0811105	RPMI8226	CFZ vs WT
NFATC2_S363	-0.97331	0.00101364	0.0813269	RPMI8226	BTZ vs WT
SLC26A6_S751	0.748382	0.00101316	0.0813269	ARH77	CFZ vs WT
RAI1_S1327	0.323274	0.00101331	0.0813269	RPMI8226	CFZ vs WT
ZC3H14_S409	-0.352673	0.00101405	0.0813269	RPMI8226	CFZ vs WT
DENND1C_S596	-1.09611	0.00102003	0.0814267	AMO-1	BTZ vs WT
LIMD2_S29	-1.2618	0.00101817	0.0814267	AMO-1	BTZ vs WT
IRF2BP1_S66	0.316361	0.00102227	0.0814267	RPMI8226	BTZ vs WT
TCEAL4_S245	1.27884	0.00101903	0.0814267	AMO-1	CFZ vs WT
MAP1A_S1675	1.11691	0.00102151	0.0814267	AMO-1	CFZ vs WT
MTCL1_S43	-0.702397	0.00102043	0.0814267	RPMI8226	CFZ vs WT
PARVB_S20	-0.177378	0.00101833	0.0814267	RPMI8226	CFZ vs WT
BCLAF1_T659	0.296549	0.00101782	0.0814267	RPMI8226	CFZ vs WT
NBEA_S1529	1.19005	0.00102285	0.0814267	RPMI8226	CFZ vs WT
HMGCS1_S495	1.12151	0.00102684	0.0814773	AMO-1	BTZ vs WT
ACIN1_S260	0.454247	0.00102627	0.0814773	RPMI8226	BTZ vs WT
FLI1_S76	-0.808423	0.00102682	0.0814773	AMO-1	CFZ vs WT
PAK4_S181	-0.683712	0.00102678	0.0814773	ARH77	CFZ vs WT
CEP170B_S492	0.722424	0.00102942	0.0815576	AMO-1	BTZ vs WT
BMS1_S552	0.736253	0.00102953	0.0815576	RPMI8226	BTZ vs WT
AKAP11_S985	-0.170568	0.00103202	0.0816876	RPMI8226	CFZ vs WT
RPRD2_S871	0.156382	0.0010352	0.081873	RPMI8226	BTZ vs WT
PLCG2_S677	-0.938102	0.0010398	0.0819031	AMO-1	BTZ vs WT
KIAA1468_S180	-0.884403	0.00103705	0.0819031	ARH77	CFZ vs WT
FLCN_S62	0.555338	0.00103822	0.0819031	ARH77	CFZ vs WT
ICE1_T832	-0.669921	0.00103874	0.0819031	ARH77	CFZ vs WT
RAPGEF2_S959	0.399733	0.00103937	0.0819031	RPMI8226	CFZ vs WT
PIK3C2A_S338	-0.516204	0.0010439	0.0821588	L363	BTZ vs WT
APBB1IP_S526	-1.70377	0.00104784	0.0821863	AMO-1	BTZ vs WT
MAPK8IP3_S365	-1.11029	0.00105022	0.0821863	AMO-1	BTZ vs WT
KMT2D_S1837	-0.771242	0.00105289	0.0821863	RPMI8226	BTZ vs WT
TRAF1_S69	-0.142927	0.00105253	0.0821863	RPMI8226	BTZ vs WT
ZC3H14_S409	-0.427293	0.00105196	0.0821863	RPMI8226	BTZ vs WT
DIDO1_S1030	0.351303	0.00105078	0.0821863	RPMI8226	BTZ vs WT
PARD3_S1207	1.6283	0.00104811	0.0821863	ARH77	CFZ vs WT
VIM_S7	1.44947	0.00105356	0.0821863	ARH77	CFZ vs WT
ZC3HAV1_S335	0.334165	0.00104622	0.0821863	RPMI8226	CFZ vs WT
FMNL1_S7	-1.1475	0.00104571	0.0821863	RPMI8226	CFZ vs WT
ANKS1A_S622	0.428057	0.00104983	0.0821863	RPMI8226	CFZ vs WT
PPP1R13L_T308	-0.513112	0.00105562	0.0822807	L363	BTZ vs WT
ALS2_S483	0.641835	0.00105715	0.0823335	RPMI8226	CFZ vs WT
MCM3_T767	-0.241745	0.00106023	0.082449	AMO-1	CFZ vs WT
MORC2_S717	0.590029	0.00106033	0.082449	RPMI8226	CFZ vs WT
KIAA0754_S181	0.837345	0.00106122	0.0824519	RPMI8226	BTZ vs WT
PRRT3_S815	-0.58426	0.00106334	0.0825507	RPMI8226	BTZ vs WT
FAM65B_S21	-0.408186	0.00106438	0.0825658	RPMI8226	BTZ vs WT
RAP1GAP2_S490	-1.5295	0.00106734	0.0826055	AMO-1	CFZ vs WT
ANKZF1_T607	0.297154	0.00106814	0.0826055	RPMI8226	CFZ vs WT
SETD1A_S1152	-0.470261	0.00106582	0.0826055	RPMI8226	CFZ vs WT
MLLT6_S258	-0.359822	0.0010683	0.0826055	RPMI8226	CFZ vs WT
SORBS2_T528	-1.36397	0.00106972	0.0826493	ARH77	CFZ vs WT
SHARPIN_S312	0.472657	0.00107202	0.0827611	RPMI8226	CFZ vs WT
SYMPK_T1231	1.16741	0.00107413	0.0827924	RPMI8226	BTZ vs WT
SF3B2_S302	0.429934	0.00107348	0.0827924	ARH77	CFZ vs WT
INF2_S1183	1.0001	0.00107532	0.0828187	RPMI8226	BTZ vs WT
INF2_S1229	0.66811	0.001077	0.0828817	RPMI8226	BTZ vs WT
ARID4B_S704	0.288494	0.00107893	0.0829644	RPMI8226	CFZ vs WT
IFI16_S153	-1.12525	0.00108203	0.0831092	AMO-1	BTZ vs WT
AHNAK_S5841	-0.72909	0.00108252	0.0831092	L363	BTZ vs WT
STIM1_S667	0.51628	0.00108357	0.0831243	AMO-1	CFZ vs WT
HECW1_S1075	1.03382	0.00108896	0.0834174	RPMI8226	BTZ vs WT
BNIP2_T178	-0.552158	0.00108911	0.0834174	RPMI8226	CFZ vs WT
MAP1B_S1298	-1.19952	0.00109019	0.0834343	ARH77	CFZ vs WT
MYH10_S1954	-0.757861	0.00109133	0.0834552	AMO-1	BTZ vs WT
SETD1A_S1152	-0.439354	0.00109234	0.0834666	RPMI8226	BTZ vs WT
SLC1A4_T506	0.313763	0.00109657	0.0834968	AMO-1	BTZ vs WT
RPS20_S93	0.295759	0.00109475	0.0834968	RPMI8226	BTZ vs WT
PKP4_S335	0.68694	0.00109615	0.0834968	RPMI8226	BTZ vs WT
TRAF1_S66	-1.2387	0.00109963	0.0834968	ARH77	CFZ vs WT
EVL_S371	-1.55451	0.00109993	0.0834968	ARH77	CFZ vs WT
CAD_S1406	-1.52689	0.00109937	0.0834968	ARH77	CFZ vs WT
TNIK_S659	0.633145	0.00109863	0.0834968	RPMI8226	CFZ vs WT
CCDC6_S323	0.615965	0.00110048	0.0834968	RPMI8226	CFZ vs WT
POLD3_S307	-0.450773	0.00109686	0.0834968	RPMI8226	CFZ vs WT
ANKZF1_T607	0.361466	0.00110848	0.0836515	RPMI8226	BTZ vs WT
SMARCC2_S304	-0.418934	0.00110677	0.0836515	RPMI8226	BTZ vs WT
PTPN12_S543	0.859643	0.00110396	0.0836515	AMO-1	CFZ vs WT
ARHGAP11A_T323	-0.421618	0.00110585	0.0836515	AMO-1	CFZ vs WT
NES_S320	1.28268	0.00110452	0.0836515	ARH77	CFZ vs WT
AMOTL1_S778	0.54491	0.00110932	0.0836515	RPMI8226	CFZ vs WT
FAM208B_T683	0.290138	0.00111113	0.0836515	RPMI8226	CFZ vs WT
GTF2I_S476	0.33556	0.00110977	0.0836515	RPMI8226	CFZ vs WT
RLTPR_T1119	-0.469272	0.00110704	0.0836515	RPMI8226	CFZ vs WT
NUAK1_S444	0.818756	0.00111112	0.0836515	RPMI8226	CFZ vs WT
EMSY_S188	-0.403913	0.00111367	0.0837092	AMO-1	BTZ vs WT
FLNA_S968	0.75099	0.00111525	0.0837092	AMO-1	BTZ vs WT
MAP1A_S2022	0.609145	0.00111591	0.0837092	L363	BTZ vs WT
ANLN_S755	0.467072	0.00111659	0.0837092	RPMI8226	BTZ vs WT
ANKRD10_S353	-0.575275	0.00111277	0.0837092	AMO-1	CFZ vs WT
TP53BP1_S530	0.459749	0.00111708	0.0837092	RPMI8226	CFZ vs WT
TBC1D4_S666	0.691777	0.00111909	0.0837954	RPMI8226	CFZ vs WT
LMNA_S22	0.910895	0.00112474	0.0839635	AMO-1	BTZ vs WT
PXN_S106	0.453667	0.00112566	0.0839635	RPMI8226	BTZ vs WT
G6PD_S26	0.540514	0.00112534	0.0839635	AMO-1	CFZ vs WT
DENND1B_S596	0.51225	0.00112561	0.0839635	ARH77	CFZ vs WT
UIMC1_S23	-0.352836	0.00112234	0.0839635	RPMI8226	CFZ vs WT
ENAH_S508	0.738679	0.00112868	0.0841239	RPMI8226	BTZ vs WT
NCK1_S21	-0.388738	0.0011307	0.0842096	AMO-1	BTZ vs WT
SHROOM3_S764	1.52602	0.00113349	0.0842886	ARH77	CFZ vs WT
SHMT2_S256	-1.16296	0.00113283	0.0842886	ARH77	CFZ vs WT
ACLY_S481	-0.279593	0.00113526	0.0842926	AMO-1	CFZ vs WT
STK26_S4	0.191542	0.00113529	0.0842926	RPMI8226	CFZ vs WT
HSPH1_S765	0.49625	0.00113885	0.0844283	RPMI8226	BTZ vs WT
SIK3_S551	-0.358225	0.00113866	0.0844283	AMO-1	CFZ vs WT
PHF11_S16	1.22218	0.00114161	0.0844645	AMO-1	BTZ vs WT
GZF1_S613	-0.182631	0.00114282	0.0844645	L363	BTZ vs WT
LSP1_S190	0.511176	0.00114233	0.0844645	ARH77	CFZ vs WT
HIRIP3_T84	-0.422935	0.00114064	0.0844645	RPMI8226	CFZ vs WT
RBMX2_S187	-0.220961	0.00114818	0.0847957	L363	BTZ vs WT
NEMF_S810	0.271747	0.00115187	0.0849387	L363	BTZ vs WT
BAP18_S62	-0.362716	0.00115142	0.0849387	AMO-1	CFZ vs WT
RCSD1_S83	0.323522	0.00115283	0.0849452	RPMI8226	BTZ vs WT
ATG2B_S497	0.658904	0.00115394	0.0849624	RPMI8226	CFZ vs WT
ARHGEF7_S340	-0.442329	0.00115536	0.0849889	AMO-1	CFZ vs WT
PTPN22_S692	-1.22602	0.00115616	0.0849889	AMO-1	CFZ vs WT
SPATA13_S254	-0.229343	0.00115693	0.0849889	RPMI8226	CFZ vs WT
RALGPS2_S329	0.688957	0.00116055	0.0850604	L363	BTZ vs WT
RERE_S679	0.600864	0.00116115	0.0850604	RPMI8226	BTZ vs WT
TNFRSF13B_T247	0.646198	0.00115958	0.0850604	ARH77	CFZ vs WT
ARHGEF2_S142	0.611051	0.0011614	0.0850604	ARH77	CFZ vs WT
PRPF40B_S832	-0.527119	0.00116322	0.085129	RPMI8226	BTZ vs WT
ARHGEF2_S174	-0.378274	0.00117259	0.0856854	RPMI8226	BTZ vs WT
CCDC88B_S596	-0.658377	0.00117184	0.0856854	AMO-1	CFZ vs WT
FGD6_S515	0.547857	0.00117478	0.0856948	RPMI8226	BTZ vs WT
NIFK_S247	-0.697966	0.00117537	0.0856948	RPMI8226	BTZ vs WT
EIF2AK2_S83	-0.413994	0.00117384	0.0856948	ARH77	CFZ vs WT
RREB1_S161	-0.339449	0.00117678	0.0857336	RPMI8226	BTZ vs WT
ITPR3_S2670	0.598829	0.0011809	0.0859695	RPMI8226	CFZ vs WT
SH2D3A_S180	0.288454	0.00118668	0.0859721	RPMI8226	BTZ vs WT
PABPN1_S229	-0.550391	0.0011855	0.0859721	RPMI8226	BTZ vs WT
RNF219_S716	-0.786692	0.00118803	0.0859721	AMO-1	CFZ vs WT
RALGPS2_T361	1.20143	0.00118394	0.0859721	ARH77	CFZ vs WT
SLC4A2_T155	0.686173	0.00118183	0.0859721	ARH77	CFZ vs WT
FAM83H_S1025	0.13238	0.00118525	0.0859721	L363	CFZ vs WT
PSMA1_S116	0.406521	0.00118581	0.0859721	RPMI8226	CFZ vs WT
MDC1_S108	0.396383	0.0011873	0.0859721	RPMI8226	CFZ vs WT
HSH2D_S137	-1.10526	0.00118904	0.0859813	ARH77	CFZ vs WT
MYEF2_S17	-1.55347	0.00119051	0.0860234	ARH77	CFZ vs WT
PLCL1_S569	0.487232	0.00119249	0.0861021	RPMI8226	BTZ vs WT
MTDH_S298	-0.535645	0.0011941	0.0861548	L363	BTZ vs WT
FAM208A_S971	-0.449064	0.00119786	0.0862336	AMO-1	CFZ vs WT
RANBP2_S1509	-1.03006	0.00119696	0.0862336	ARH77	CFZ vs WT
ANKLE2_S268	0.560273	0.00119733	0.0862336	RPMI8226	CFZ vs WT
PARP10_S1011	-0.262472	0.00120018	0.0862375	RPMI8226	BTZ vs WT
SRRM1_S767	-0.258924	0.00120215	0.0862375	RPMI8226	BTZ vs WT
ZNF687_S374	-0.590504	0.00120087	0.0862375	RPMI8226	BTZ vs WT
FRMD4A_S667	-1.11712	0.00120236	0.0862375	ARH77	CFZ vs WT
NES_S768	1.05371	0.00120025	0.0862375	ARH77	CFZ vs WT
DEF6_S590	-0.722868	0.00120599	0.0864339	AMO-1	CFZ vs WT
MTA1_S505	-1.21305	0.00120713	0.0864516	ARH77	CFZ vs WT
PSMA5_T55	-0.712807	0.0012086	0.0864626	ARH77	CFZ vs WT
BRD4_S601	-0.514607	0.00120906	0.0864626	RPMI8226	CFZ vs WT
LMNA_S18	-0.543951	0.0012103	0.0864874	RPMI8226	BTZ vs WT
PRR14L_S1029	0.22492	0.00121679	0.086887	L363	BTZ vs WT
MAP3K4_S431	0.489762	0.00122099	0.0869964	RPMI8226	BTZ vs WT
WDR12_S306	-0.30942	0.00122191	0.0869964	RPMI8226	BTZ vs WT
TICRR_T1133	-0.162326	0.00122038	0.0869964	AMO-1	CFZ vs WT
ZNF777_S6	0.175283	0.00122116	0.0869964	RPMI8226	CFZ vs WT
EIF4B_S207	0.514886	0.00123039	0.0873663	RPMI8226	BTZ vs WT
SP100_S231	-0.722057	0.0012302	0.0873663	RPMI8226	BTZ vs WT
MTCL1_S1025	-0.325362	0.00122922	0.0873663	AMO-1	CFZ vs WT
NIPBL_S2672	0.298999	0.0012316	0.0873663	AMO-1	CFZ vs WT
ATP8B2_S1183	-0.401935	0.00123109	0.0873663	RPMI8226	CFZ vs WT
EPB41L2_S499	0.998499	0.00123403	0.0874112	RPMI8226	BTZ vs WT
HSPA4_S76	0.395424	0.00123404	0.0874112	RPMI8226	CFZ vs WT
FLNA_S1630	0.94675	0.00124068	0.0876257	AMO-1	BTZ vs WT
PALM2_S350	1.29838	0.00124047	0.0876257	RPMI8226	BTZ vs WT
NF1_S864	0.41054	0.00123938	0.0876257	RPMI8226	BTZ vs WT
THEMIS_S584	0.993843	0.00123951	0.0876257	RPMI8226	CFZ vs WT
LAT_S195	-1.49625	0.00124952	0.0880579	RPMI8226	BTZ vs WT
ISL1_S148	0.89739	0.00124913	0.0880579	AMO-1	CFZ vs WT
ZYX_S267	-1.84509	0.00124867	0.0880579	ARH77	CFZ vs WT
ITSN2_Y941	-0.243244	0.00125292	0.0881935	L363	BTZ vs WT
GSDMD_S252	-1.10378	0.00125326	0.0881935	ARH77	CFZ vs WT
ARHGEF2_S695	0.622351	0.00125475	0.0882343	ARH77	CFZ vs WT
BMS1_S552	0.750405	0.00125649	0.0882927	RPMI8226	CFZ vs WT
IL16_S946	-1.60759	0.00125793	0.0883298	AMO-1	CFZ vs WT
SYNRG_S642	-0.371265	0.00126042	0.0884408	ARH77	BTZ vs WT
EPB41L4A_S389	1.885	0.00126199	0.0884869	ARH77	CFZ vs WT
TGIF2_S153	0.220777	0.00126368	0.0885413	RPMI8226	BTZ vs WT
LILRB1_S373	-0.555769	0.00126537	0.0885962	L363	BTZ vs WT
SELPLG_T409	-0.845997	0.00126957	0.0886982	RPMI8226	BTZ vs WT
FLNA_S1726	1.30536	0.00126808	0.0886982	AMO-1	CFZ vs WT
ETV6_S203	-0.233538	0.00126938	0.0886982	RPMI8226	CFZ vs WT
PACSIN1_S349	-1.25268	0.00127103	0.0887364	RPMI8226	CFZ vs WT
PML_S470	-0.259929	0.00127439	0.0887788	L363	BTZ vs WT
DTX3L_S202	-1.07721	0.00127282	0.0887788	RPMI8226	BTZ vs WT
ZC3H13_S207	0.157535	0.00127425	0.0887788	ARH77	CFZ vs WT
VPS13D_S1138	-0.312446	0.00127575	0.0888098	L363	BTZ vs WT
CLINT1_T290	0.467294	0.001277	0.0888324	ARH77	CFZ vs WT
REEP4_S152	-0.284209	0.00127871	0.0888324	RPMI8226	CFZ vs WT
BIN2_S280	-1.76984	0.00127882	0.0888324	RPMI8226	CFZ vs WT
LAT2_S135	-1.53106	0.00128629	0.0889343	AMO-1	BTZ vs WT
ASCC3_S2195	-0.315037	0.00128543	0.0889343	AMO-1	BTZ vs WT
DENND1C_S596	-0.926507	0.00128366	0.0889343	AMO-1	CFZ vs WT
PBX2_S395	-0.487883	0.00128133	0.0889343	AMO-1	CFZ vs WT
PARP1_T368	-0.239386	0.00128762	0.0889343	AMO-1	CFZ vs WT
KIAA0930_S367	-0.658403	0.0012866	0.0889343	AMO-1	CFZ vs WT
EVL_S333	-1.92241	0.00128676	0.0889343	ARH77	CFZ vs WT
ENSA_S67	-0.412464	0.00128217	0.0889343	L363	CFZ vs WT
REXO4_S419	0.245713	0.00129458	0.0890441	AMO-1	BTZ vs WT
CCDC82_S154	0.871723	0.00129325	0.0890441	AMO-1	BTZ vs WT
BCAR1_S657	-0.575925	0.00129326	0.0890441	L363	BTZ vs WT
TOR1AIP1_S143	0.405114	0.0012918	0.0890441	ARH77	CFZ vs WT
ITSN2_Y941	-0.604297	0.00129471	0.0890441	RPMI8226	CFZ vs WT
BCLAF1_S529	0.666362	0.00129138	0.0890441	RPMI8226	CFZ vs WT
ZNF217_T419	-0.334849	0.0012957	0.0890488	AMO-1	CFZ vs WT
DBNL_T292	-0.843963	0.00130127	0.0891792	AMO-1	BTZ vs WT
ZNF106_S89	0.249315	0.00129889	0.0891792	ARH77	BTZ vs WT
GAS7_S117	-0.945014	0.00130022	0.0891792	AMO-1	CFZ vs WT
METTL3_S50	-0.258294	0.00130072	0.0891792	RPMI8226	CFZ vs WT
MAP1B_T1066	-1.46893	0.00130458	0.0893432	ARH77	CFZ vs WT
RRP7A_S19	0.59887	0.00130869	0.0895612	RPMI8226	CFZ vs WT
DCLK2_S392	1.30671	0.00131186	0.0895919	ARH77	CFZ vs WT
PIEZO1_S1396	0.709046	0.00131108	0.0895919	ARH77	CFZ vs WT
ATP2A2_S663	0.327638	0.00131243	0.0895919	ARH77	CFZ vs WT
WDR62_T1145	0.59045	0.00131283	0.0895919	RPMI8226	CFZ vs WT
BUB1_S596	0.619644	0.00131406	0.0896128	AMO-1	CFZ vs WT
MTMR3_S647	-0.607963	0.00131691	0.0897438	ARH77	CFZ vs WT
KDM2B_S443	0.319835	0.00132179	0.0898871	RPMI8226	BTZ vs WT
OPTN_S520	0.653857	0.0013213	0.0898871	AMO-1	CFZ vs WT
RGS14_S326	-0.423877	0.00132006	0.0898871	RPMI8226	CFZ vs WT
TUBB_S172	1.33879	0.00132331	0.0899277	RPMI8226	CFZ vs WT
PLCL2_S1113	-0.472047	0.00132477	0.0899636	RPMI8226	CFZ vs WT
EFHD2_S74	-0.348367	0.00132625	0.0900012	RPMI8226	CFZ vs WT
NAB1_S395	-1.10101	0.00132856	0.0900319	ARH77	CFZ vs WT
DDX3Y_S589	0.426132	0.00132792	0.0900319	RPMI8226	CFZ vs WT
POLD3_S307	-0.410162	0.00133141	0.0900335	RPMI8226	BTZ vs WT
CD22_S549	-1.35487	0.00133054	0.0900335	ARH77	CFZ vs WT
SLK_S347	0.330282	0.00132969	0.0900335	RPMI8226	CFZ vs WT
CLASP1_S1063	0.350071	0.00133229	0.0900335	RPMI8226	CFZ vs WT
VIPAS39_S90	-0.346297	0.0013361	0.0901523	AMO-1	BTZ vs WT
CBFA2T3_S328	-0.583051	0.00133776	0.0901523	AMO-1	CFZ vs WT
EPB41L1_S682	1.64959	0.00133606	0.0901523	ARH77	CFZ vs WT
CASP8AP2_S1537	-0.69886	0.00133688	0.0901523	ARH77	CFZ vs WT
RPS6KB2_S423	-0.475942	0.00133937	0.090198	RPMI8226	BTZ vs WT
SLX4_S758	-0.171279	0.00134176	0.0902874	RPMI8226	BTZ vs WT
DCLK2_S379	1.3586	0.00134256	0.0902874	ARH77	CFZ vs WT
CDC25B_S137	-0.535686	0.00134541	0.0904164	AMO-1	CFZ vs WT
HECW1_S789	0.396626	0.00134729	0.0904802	L363	BTZ vs WT
PPP1R2_S121	0.500153	0.00134966	0.0905057	RPMI8226	BTZ vs WT
MAP7D1_S409	0.314106	0.00135047	0.0905057	RPMI8226	BTZ vs WT
EHMT1_S1048	-1.39775	0.00134934	0.0905057	ARH77	CFZ vs WT
NF1_S2502	-0.479449	0.00135193	0.0905306	AMO-1	BTZ vs WT
TMEM55B_S169	0.327591	0.00135271	0.0905306	AMO-1	CFZ vs WT
ARHGAP31_S954	-1.01443	0.00135654	0.0905997	AMO-1	BTZ vs WT
RAB11FIP5_S357	-0.868957	0.00135619	0.0905997	RPMI8226	BTZ vs WT
MAP3K1_S923	-0.310573	0.00135484	0.0905997	RPMI8226	CFZ vs WT
IRF2BP1_S421	0.479153	0.00135842	0.0906629	RPMI8226	CFZ vs WT
IFNAR2_S384	-0.68027	0.00136031	0.0907268	AMO-1	BTZ vs WT
CHD4_T1568	-0.326214	0.00136173	0.0907586	AMO-1	BTZ vs WT
PKP4_S335	0.484414	0.00136332	0.0908025	RPMI8226	CFZ vs WT
MAP1A_S1818	1.1763	0.00136581	0.0909058	AMO-1	CFZ vs WT
MIER1_S541	-0.46135	0.00136862	0.090994	AMO-1	BTZ vs WT
TRIP12_S1020	0.914157	0.00137	0.090994	RPMI8226	BTZ vs WT
KLHL36_S93	-0.464547	0.00137088	0.090994	RPMI8226	BTZ vs WT
SUB1_S19	1.2292	0.00136977	0.090994	AMO-1	CFZ vs WT
ATP8A1_S25	0.653351	0.00137519	0.091033	RPMI8226	BTZ vs WT
NBEA_S1529	1.35066	0.00137522	0.091033	RPMI8226	BTZ vs WT
CCDC88B_T1471	-1.53948	0.00137437	0.091033	ARH77	CFZ vs WT
ZNF318_S527	-0.313907	0.00137356	0.091033	RPMI8226	CFZ vs WT
RCSD1_S68	-0.897534	0.00137882	0.0912088	AMO-1	CFZ vs WT
RPS2_T259	0.659343	0.00138	0.091225	RPMI8226	BTZ vs WT
GPHN_S327	0.328527	0.00138263	0.091258	AMO-1	BTZ vs WT
MAP1A_S2237	0.584326	0.00138332	0.091258	L363	BTZ vs WT
TRRAP_S2059	-0.623906	0.00138184	0.091258	ARH77	CFZ vs WT
CBX3_S99	-0.304647	0.00138509	0.0913127	L363	BTZ vs WT
DMXL2_S1763	0.484293	0.00138727	0.091394	AMO-1	CFZ vs WT
ACSS2_S30	-0.492927	0.00138837	0.0914042	RPMI8226	CFZ vs WT
MARK2_S453	0.756092	0.00139233	0.0915794	ARH77	CFZ vs WT
SLC9A9_T615	-0.598314	0.00139291	0.0915794	RPMI8226	CFZ vs WT
CAD_S1823	-0.197249	0.00139444	0.0916178	AMO-1	CFZ vs WT
VIM_S5	1.50857	0.00139686	0.0917146	ARH77	CFZ vs WT
KIAA0930_S367	-0.706016	0.00139934	0.0918155	RPMI8226	BTZ vs WT
PHF19_S160	0.522159	0.00140523	0.0921395	RPMI8226	CFZ vs WT
FLYWCH1_S21	0.392663	0.00141136	0.0924786	L363	BTZ vs WT
EPS15L1_S371	0.390678	0.00141503	0.0926047	RPMI8226	BTZ vs WT
DCAF10_S349	-0.244897	0.00141519	0.0926047	AMO-1	CFZ vs WT
SON_S2013	0.249546	0.00141646	0.0926255	ARH77	CFZ vs WT
HMHA1_S25	-0.262847	0.00141835	0.0926865	L363	BTZ vs WT
SEPT7_S333	0.337694	0.00142041	0.0927585	RPMI8226	BTZ vs WT
SPTBN1_S2340	-0.525078	0.00142262	0.0928408	AMO-1	CFZ vs WT
MAP1A_T504	1.18657	0.0014251	0.0929269	AMO-1	BTZ vs WT
FLNA_S1726	1.20527	0.00142962	0.0929269	AMO-1	BTZ vs WT
HECW1_S939	0.520182	0.00142943	0.0929269	L363	BTZ vs WT
FAM193A_S393	-0.434792	0.00142644	0.0929269	L363	BTZ vs WT
RAVER1_T488	0.297547	0.00142919	0.0929269	RPMI8226	CFZ vs WT
DDX5_S520	0.772205	0.00142969	0.0929269	RPMI8226	CFZ vs WT
PBX2_S395	-0.480466	0.00143389	0.0929584	AMO-1	BTZ vs WT
ESYT1_S1044	-0.836989	0.00143252	0.0929584	AMO-1	BTZ vs WT
LILRB1_S376	-0.818953	0.00143228	0.0929584	ARH77	CFZ vs WT
BARX2_S211	0.539634	0.00143401	0.0929584	RPMI8226	CFZ vs WT
SH3BP1_T484	0.442524	0.00143605	0.093029	RPMI8226	CFZ vs WT
LCK_Y192	-1.08148	0.00143712	0.0930361	ARH77	CFZ vs WT
TCEA1_S76	0.372144	0.00143913	0.0931039	RPMI8226	CFZ vs WT
NUAK1_S444	0.809006	0.00144062	0.0931194	RPMI8226	BTZ vs WT
IFI16_S153	-1.09696	0.00144129	0.0931194	RPMI8226	CFZ vs WT
MCM3_S205	-0.269256	0.00144431	0.0932529	RPMI8226	CFZ vs WT
MCTP2_S134	-1.47286	0.00144738	0.0933071	AMO-1	BTZ vs WT
DTX3L_S221	-1.27181	0.001449	0.0933071	RPMI8226	BTZ vs WT
MAP1B_S1208	-0.81636	0.00144884	0.0933071	ARH77	CFZ vs WT
KMT2E_S1359	0.349235	0.00144857	0.0933071	RPMI8226	CFZ vs WT
OPTN_S336	0.596338	0.00145175	0.0934225	ARH77	CFZ vs WT
PRDM1_S342	1.74148	0.00145382	0.0934314	ARH77	CFZ vs WT
HIVEP1_S65	0.328783	0.00145287	0.0934314	ARH77	CFZ vs WT
VCX2_S27	-1.15661	0.00145764	0.093615	L363	BTZ vs WT
EEF2_S502	-0.540014	0.00146087	0.0936736	RPMI8226	BTZ vs WT
SELPLG_S405	0.915142	0.00146239	0.0936736	ARH77	CFZ vs WT
ZDHHC5_S501	0.41626	0.00145974	0.0936736	ARH77	CFZ vs WT
TCOF1_S1301	0.58455	0.00146241	0.0936736	RPMI8226	CFZ vs WT
MAP4K1_S421	-0.478057	0.00146421	0.0937266	RPMI8226	CFZ vs WT
PRPF40B_S832	-0.436307	0.00147007	0.0940397	RPMI8226	CFZ vs WT
AMOTL1_S778	-1.80867	0.00147156	0.0940557	ARH77	CFZ vs WT
METTL10_S21	-0.256927	0.00147225	0.0940557	RPMI8226	CFZ vs WT
NEMF_S810	0.457495	0.00147544	0.0941764	AMO-1	CFZ vs WT
DPY19L1_T644	1.6685	0.00147609	0.0941764	ARH77	CFZ vs WT
NEK9_S868	0.192238	0.00147815	0.0941833	AMO-1	BTZ vs WT
PRRC2A_S166	-0.392345	0.00147911	0.0941833	AMO-1	CFZ vs WT
AKAP11_S18	-0.27119	0.00147769	0.0941833	RPMI8226	CFZ vs WT
SUB1_S55	0.615699	0.00148112	0.0942495	ARH77	CFZ vs WT
SNCAIP_S286	-0.33843	0.00148399	0.094306	RPMI8226	BTZ vs WT
EML3_S198	0.442447	0.00148492	0.094306	RPMI8226	CFZ vs WT
MICAL3_S1143	0.24645	0.00148447	0.094306	RPMI8226	CFZ vs WT
LMNA_S458	0.221578	0.0014879	0.0944191	L363	BTZ vs WT
TTC28_S2108	1.35628	0.00148865	0.0944191	ARH77	CFZ vs WT
EPRS_T746	0.755293	0.00149209	0.0944418	RPMI8226	BTZ vs WT
KIAA0930_T298	-0.409994	0.0014929	0.0944418	AMO-1	CFZ vs WT
JMY_S115	0.286873	0.00149151	0.0944418	ARH77	CFZ vs WT
DIS3_S603	0.714713	0.0014902	0.0944418	RPMI8226	CFZ vs WT
PPFIBP2_S244	-0.83275	0.00149548	0.0944498	AMO-1	BTZ vs WT
DEK_S197	-1.34773	0.00149739	0.0944498	RPMI8226	BTZ vs WT
BASP1_T142	-1.23631	0.00149483	0.0944498	RPMI8226	BTZ vs WT
ZMYND8_S445	-0.394319	0.00149789	0.0944498	ARH77	CFZ vs WT
MYO18A_S1712	-0.852092	0.00149643	0.0944498	RPMI8226	CFZ vs WT
FRYL_T2547	-0.550361	0.00149972	0.0945039	AMO-1	BTZ vs WT
LSP1_S68	-0.25822	0.00150319	0.0946607	AMO-1	CFZ vs WT
PPIP5K2_S1180	-0.863379	0.00150464	0.0946907	AMO-1	CFZ vs WT
CPEB4_S97	0.358818	0.00150629	0.0947165	AMO-1	BTZ vs WT
DCAF5_S712	0.39485	0.00150821	0.0947165	RPMI8226	BTZ vs WT
CCDC6_S244	0.359147	0.00150967	0.0947165	RPMI8226	BTZ vs WT
ATF7_T53	-0.261044	0.00150993	0.0947165	RPMI8226	BTZ vs WT
HIC1_S237	-2.08734	0.00150832	0.0947165	ARH77	CFZ vs WT
LSP1_S77	-1.1345	0.00151665	0.0950767	RPMI8226	CFZ vs WT
EHBP1_T296	0.422261	0.00151984	0.0952154	RPMI8226	CFZ vs WT
NCOA6_S1745	-0.182998	0.00152321	0.0953153	AMO-1	BTZ vs WT
MAP1A_S986	0.645745	0.0015234	0.0953153	L363	BTZ vs WT
DYNC1LI1_S516	0.294353	0.00152695	0.0953299	AMO-1	BTZ vs WT
PTDSS1_S11	-0.240894	0.0015282	0.0953299	L363	BTZ vs WT
AHNAK_S3426	0.889129	0.00152507	0.0953299	AMO-1	CFZ vs WT
FBXO4_S12	-0.889107	0.00152855	0.0953299	ARH77	CFZ vs WT
SLC4A7_S1106	0.446762	0.0015271	0.0953299	RPMI8226	CFZ vs WT
SART3_S10	0.200413	0.00153309	0.0953691	AMO-1	BTZ vs WT
CDC25B_S215	-0.410754	0.001536	0.0953691	AMO-1	BTZ vs WT
SLA_S206	1.84888	0.00153515	0.0953691	ARH77	CFZ vs WT
TGIF2_S153	0.292384	0.00153586	0.0953691	RPMI8226	CFZ vs WT
AHNAK_S5841	-0.634975	0.00153704	0.0953691	RPMI8226	CFZ vs WT
NOL6_S283	0.450619	0.00153041	0.0953691	RPMI8226	CFZ vs WT
FRMD8_S383	-0.377457	0.00153608	0.0953691	RPMI8226	CFZ vs WT
SLC4A4_S227	1.88784	0.00153678	0.0953691	RPMI8226	CFZ vs WT
DNAJA1_S335	-0.688456	0.00153923	0.095444	ARH77	CFZ vs WT
LSR_S295	-0.560055	0.00154124	0.0955076	ARH77	CFZ vs WT
LEMD2_S499	-0.137583	0.00154352	0.0955876	RPMI8226	CFZ vs WT
CORO7_S380	-0.473504	0.00154948	0.0957418	AMO-1	CFZ vs WT
AHCTF1_S541	-0.275061	0.00154705	0.0957418	ARH77	CFZ vs WT
HIST1H2BL_S39	0.435344	0.00154935	0.0957418	RPMI8226	CFZ vs WT
TRIP12_S310	0.804543	0.00154995	0.0957418	RPMI8226	CFZ vs WT
ULK3_S462	-0.332186	0.00155668	0.0960961	RPMI8226	CFZ vs WT
MPP1_S57	0.801926	0.00155811	0.0961234	AMO-1	BTZ vs WT
CCDC88B_T1471	-1.25345	0.00156164	0.0961579	RPMI8226	BTZ vs WT
HTT_S1199	-0.667972	0.0015601	0.0961579	ARH77	CFZ vs WT
ZAK_S637	-0.452873	0.00156066	0.0961579	ARH77	CFZ vs WT
STAU2_S408	0.285042	0.00156315	0.0961897	RPMI8226	CFZ vs WT
PAK2_S58	-0.604422	0.00156495	0.096231	ARH77	CFZ vs WT
FOXK1_S101	0.501118	0.0015658	0.096231	ARH77	CFZ vs WT
RAD9A_S326	-0.537351	0.00156792	0.0962686	AMO-1	BTZ vs WT
RUNX1_T29	0.66406	0.0015684	0.0962686	ARH77	CFZ vs WT
SON_S1026	-0.392714	0.00156945	0.0962723	RPMI8226	BTZ vs WT
MBD4_S318	0.330579	0.00157704	0.0966764	AMO-1	BTZ vs WT
EPB41L1_T413	-0.385272	0.00158193	0.096854	L363	BTZ vs WT
CAD_T1832	-0.56459	0.00158168	0.096854	ARH77	CFZ vs WT
ACIN1_S111	0.433392	0.00159276	0.0969489	RPMI8226	BTZ vs WT
RB1_T823	0.410273	0.0015951	0.0969489	RPMI8226	BTZ vs WT
PLEKHG2_T445	-0.349847	0.00159043	0.0969489	RPMI8226	BTZ vs WT
STK26_S4	0.213941	0.00158966	0.0969489	AMO-1	CFZ vs WT
IL16_S1001	-1.0621	0.00159537	0.0969489	AMO-1	CFZ vs WT
ABI2_S221	-0.722245	0.00158521	0.0969489	ARH77	CFZ vs WT
INO80_S1449	0.288335	0.00159046	0.0969489	ARH77	CFZ vs WT
TNRC18_S263	0.591432	0.00159547	0.0969489	L363	CFZ vs WT
RALGAPB_T157	0.343391	0.00159326	0.0969489	L363	CFZ vs WT
FMNL2_S171	0.292721	0.00158711	0.0969489	L363	CFZ vs WT
RPRD2_S721	-0.329654	0.00159297	0.0969489	RPMI8226	CFZ vs WT
KMT2D_S654	-0.728773	0.00159378	0.0969489	RPMI8226	CFZ vs WT
MDC1_T1038	-0.904105	0.00160301	0.0969789	AMO-1	BTZ vs WT
HDGF_S255	0.664888	0.00159957	0.0969789	RPMI8226	BTZ vs WT
ZMYM4_S1092	-0.632667	0.00160396	0.0969789	RPMI8226	BTZ vs WT
AFF4_S1058	0.37876	0.00160121	0.0969789	ARH77	CFZ vs WT
RASAL3_S994	-0.688371	0.00160171	0.0969789	ARH77	CFZ vs WT
FLNA_S2319	0.560174	0.00159964	0.0969789	RPMI8226	CFZ vs WT
NUP188_S1597	0.423091	0.00160145	0.0969789	RPMI8226	CFZ vs WT
AHNAK_T158	-0.60684	0.00160323	0.0969789	RPMI8226	CFZ vs WT
ILF3_T592	-0.685806	0.00160556	0.0970157	ARH77	CFZ vs WT
TRIM24_S774	0.231146	0.00160812	0.0970491	RPMI8226	BTZ vs WT
ATRX_S1792	0.989129	0.00160761	0.0970491	ARH77	CFZ vs WT
MAP7D3_S489	0.723817	0.00161146	0.09713	AMO-1	CFZ vs WT
RAB11FIP5_S546	0.378827	0.00161057	0.09713	AMO-1	CFZ vs WT
ATP8A1_S29	0.876187	0.00161677	0.0973463	RPMI8226	BTZ vs WT
DDB2_S26	-0.487613	0.00161806	0.0973463	RPMI8226	BTZ vs WT
FBRSL1_S1034	0.865082	0.00161797	0.0973463	RPMI8226	CFZ vs WT
KIDINS220_S1456	0.544499	0.0016211	0.0974084	AMO-1	BTZ vs WT
EML2_S179	0.626563	0.00162027	0.0974084	RPMI8226	CFZ vs WT
RPRD2_S871	0.243244	0.00162423	0.0975362	RPMI8226	CFZ vs WT
SPIRE1_S387	-0.623371	0.00162725	0.097657	RPMI8226	CFZ vs WT
PHF14_S638	0.34319	0.00162878	0.0976885	RPMI8226	CFZ vs WT
NES_S680	1.86441	0.00163432	0.0978997	ARH77	CFZ vs WT
PLEC_S21	-0.353475	0.00163341	0.0978997	RPMI8226	CFZ vs WT
DDX21_S71	0.666834	0.00163625	0.0979182	AMO-1	BTZ vs WT
LEMD3_T289	-0.450436	0.00163664	0.0979182	AMO-1	CFZ vs WT
ZNF148_S665	-0.159769	0.00163925	0.097981	L363	BTZ vs WT
KMT2A_S157	-0.633458	0.00163971	0.097981	ARH77	CFZ vs WT
HIST2H2BE_S57	-0.460937	0.0016428	0.0981013	AMO-1	CFZ vs WT
FRA10AC1_S270	0.816487	0.00164375	0.0981013	RPMI8226	CFZ vs WT
ANKRD34A_S351	-0.283997	0.00164604	0.0981172	L363	BTZ vs WT
KLF13_S162	-0.565859	0.00164591	0.0981172	L363	CFZ vs WT
LIMA1_S374	-0.460248	0.00165088	0.0982509	RPMI8226	BTZ vs WT
ALKBH5_S360	0.405605	0.00165132	0.0982509	RPMI8226	BTZ vs WT
ATG2B_S497	0.606974	0.00164992	0.0982509	RPMI8226	BTZ vs WT
SMARCC1_T398	0.953357	0.001656	0.098409	AMO-1	BTZ vs WT
DEK_S196	-0.840482	0.00165567	0.098409	RPMI8226	BTZ vs WT
SCRN2_T52	0.213606	0.00165966	0.098476	AMO-1	CFZ vs WT
SMCHD1_S1709	-0.299783	0.00166018	0.098476	AMO-1	CFZ vs WT
SUGT1_S247	0.303066	0.00165924	0.098476	RPMI8226	CFZ vs WT
SH3BP1_S585	-0.534637	0.00166646	0.0985075	AMO-1	BTZ vs WT
SP110_S53	-0.524167	0.00166265	0.0985075	RPMI8226	BTZ vs WT
FAS_S188	-1.30994	0.00166653	0.0985075	ARH77	CFZ vs WT
HGSNAT_S215	0.645864	0.00166353	0.0985075	ARH77	CFZ vs WT
RUNX1T1_T592	1.53188	0.00166705	0.0985075	ARH77	CFZ vs WT
LSP1_S79	-1.16279	0.00166781	0.0985075	RPMI8226	CFZ vs WT
FMNL2_S171	0.513921	0.00166657	0.0985075	RPMI8226	CFZ vs WT
NOL12_S134	0.418836	0.00167613	0.0987957	AMO-1	BTZ vs WT
PJA2_S323	-1.04797	0.00167676	0.0987957	AMO-1	CFZ vs WT
ACKR3_S350	-1.05451	0.00167651	0.0987957	ARH77	CFZ vs WT
MTCL1_T1444	-1.11656	0.00167636	0.0987957	RPMI8226	CFZ vs WT
ZC3H11A_S760	-0.273058	0.00167819	0.0988195	L363	BTZ vs WT
LIMD2_S29	0.663668	0.00167944	0.0988333	L363	BTZ vs WT
RGS3_T660	-0.601895	0.00168309	0.0989879	RPMI8226	CFZ vs WT
PRKD3_S252	0.59508	0.00168563	0.0990774	ARH77	CFZ vs WT
HADHA_S756	-0.475494	0.00169005	0.0992168	ARH77	CFZ vs WT
DIP2B_T104	-0.210306	0.00168907	0.0992168	L363	CFZ vs WT
STMN1_S25	0.448843	0.0016932	0.099342	RPMI8226	CFZ vs WT
AHNAK_S5110	-0.689301	0.00169758	0.0993979	RPMI8226	BTZ vs WT
RBM12B_S591	-0.324874	0.00169765	0.0993979	RPMI8226	BTZ vs WT
TNIP1_S403	0.151992	0.00169928	0.0993979	AMO-1	CFZ vs WT
GPRIN1_S850	0.711927	0.00169619	0.0993979	ARH77	CFZ vs WT
KIAA1217_S727	1.13209	0.0016986	0.0993979	ARH77	CFZ vs WT
PTPN12_S305	0.52649	0.00170569	0.0996531	RPMI8226	BTZ vs WT
SLC38A1_S49	-0.596944	0.0017053	0.0996531	ARH77	CFZ vs WT
NASP_S482	0.429556	0.00170744	0.099695	RPMI8226	CFZ vs WT
TP53BP1_S1099	0.4552	0.00171093	0.09983	RPMI8226	BTZ vs WT
HIPK3_T358	-0.626175	0.00171181	0.09983	RPMI8226	BTZ vs WT
TERF2IP_S154	-0.85276	0.00171313	0.0998474	ARH77	CFZ vs WT
DSN1_S81	-0.469434	0.00171736	0.0999734	L363	BTZ vs WT
HIST2H2BE_S39	-0.23871	0.00171699	0.0999734	RPMI8226	BTZ vs WT
AHNAK_S572	-0.66558	0.00172057	0.1001	RPMI8226	CFZ vs WT
RBBP8_T315	0.349058	0.00172297	0.10012	RPMI8226	BTZ vs WT
RICTOR_T1133	-0.350903	0.00172206	0.10012	RPMI8226	CFZ vs WT
SEPT9_S12	0.806558	0.00172665	0.10018	RPMI8226	BTZ vs WT
PI4KA_S257	0.222459	0.00172779	0.10018	AMO-1	CFZ vs WT
G3BP2_T226	1.63538	0.00172813	0.10018	RPMI8226	CFZ vs WT
NUMB_S390	0.392475	0.00172678	0.10018	RPMI8226	CFZ vs WT
CTTN_S381	0.849543	0.00172923	0.100184	AMO-1	CFZ vs WT
PTPN7_S83	-1.22747	0.00173462	0.100436	ARH77	CFZ vs WT
MYO18A_S1676	-0.811119	0.00173768	0.100464	AMO-1	CFZ vs WT
AHNAK_S501	-0.187669	0.00173672	0.100464	RPMI8226	CFZ vs WT
CPNE3_S14	-0.692053	0.00173821	0.100464	RPMI8226	CFZ vs WT
R3HDM1_S317	0.783422	0.00174097	0.100564	RPMI8226	CFZ vs WT
AHNAK_S5731	1.82981	0.00174264	0.1006	ARH77	CFZ vs WT
JAKMIP1_S382	-1.84703	0.00174396	0.100617	ARH77	CFZ vs WT
CDK11B_S65	0.525328	0.00174626	0.10063	AMO-1	BTZ vs WT
CDK14_S24	0.715582	0.00174551	0.10063	AMO-1	BTZ vs WT
GTF3C3_S43	-0.46774	0.00175015	0.100734	AMO-1	BTZ vs WT
AKAP13_S2732	-0.553268	0.00175005	0.100734	ARH77	CFZ vs WT
AEBP2_S24	0.645281	0.00175315	0.100788	ARH77	BTZ vs WT
SHROOM3_S1221	0.529002	0.00175286	0.100788	RPMI8226	BTZ vs WT
SYNJ1_S1392	-0.165001	0.0017563	0.100898	ARH77	BTZ vs WT
KIF1B_S1141	0.296986	0.00175714	0.100898	RPMI8226	CFZ vs WT
MYBBP1A_S1267	-0.296575	0.00175832	0.100905	AMO-1	CFZ vs WT
HUWE1_S648	0.325283	0.00175956	0.100917	RPMI8226	CFZ vs WT
BNIP2_T178	0.310413	0.00176121	0.100943	AMO-1	BTZ vs WT
CEP170B_S492	0.217001	0.0017634	0.100943	RPMI8226	BTZ vs WT
BCL11A_S700	0.4013	0.00176522	0.100943	AMO-1	CFZ vs WT
IQSEC1_S107	-0.80234	0.00176222	0.100943	ARH77	CFZ vs WT
PKDREJ_S1374	-0.925906	0.00176493	0.100943	RPMI8226	CFZ vs WT
SH3KBP1_S193	0.599349	0.00177196	0.101199	ARH77	BTZ vs WT
TMCC2_S438	-0.548519	0.00177098	0.101199	RPMI8226	BTZ vs WT
AHNAK_S5110	-0.591988	0.00177281	0.101199	RPMI8226	CFZ vs WT
FRMD6_S536	0.505806	0.00177609	0.101326	AMO-1	BTZ vs WT
HNRNPA2B1_S200	-0.619069	0.00177826	0.10139	RPMI8226	CFZ vs WT
ERC1_S21	0.398519	0.00178088	0.10148	AMO-1	CFZ vs WT
ALDH18A1_S429	-0.220302	0.00178453	0.101568	L363	CFZ vs WT
MARCKS_S81	-0.451572	0.00178414	0.101568	RPMI8226	CFZ vs WT
LMNA_S18	0.449081	0.00179051	0.10167	AMO-1	BTZ vs WT
KMT2D_S654	-0.794433	0.00178912	0.10167	RPMI8226	BTZ vs WT
TREX1_T315	1.21021	0.00178984	0.10167	ARH77	CFZ vs WT
KIF1C_S283	-0.966879	0.0017899	0.10167	RPMI8226	CFZ vs WT
MOCS2_S20	0.93232	0.00180537	0.102433	RPMI8226	BTZ vs WT
BAG3_S385	0.571972	0.00180605	0.102433	AMO-1	CFZ vs WT
CBX4_S182	-0.300581	0.00181204	0.102439	L363	BTZ vs WT
LSP1_S127	-0.635643	0.00180844	0.102439	L363	BTZ vs WT
PSMD11_S23	1.01827	0.00181249	0.102439	RPMI8226	BTZ vs WT
PTPDC1_S444	0.394661	0.00181046	0.102439	RPMI8226	BTZ vs WT
TACC2_S962	-0.768697	0.00181014	0.102439	RPMI8226	BTZ vs WT
RPS27A_S141	-0.59907	0.00180913	0.102439	RPMI8226	CFZ vs WT
ARHGAP17_T715	-0.65688	0.00181867	0.102495	AMO-1	BTZ vs WT
ARHGAP18_T113	-0.557554	0.00181795	0.102495	RPMI8226	BTZ vs WT
PPA2_S332	-0.411554	0.00181625	0.102495	AMO-1	CFZ vs WT
HAUS6_S517	0.198391	0.00181877	0.102495	RPMI8226	CFZ vs WT
HMGA1_S88	1.1347	0.0018186	0.102495	RPMI8226	CFZ vs WT
COPS7B_S225	0.857095	0.00182303	0.102605	RPMI8226	BTZ vs WT
GIGYF2_S223	0.616047	0.00182326	0.102605	RPMI8226	BTZ vs WT
PABPN1_S229	0.449634	0.00182494	0.102605	RPMI8226	CFZ vs WT
SH3BP1_S585	-0.250662	0.00182406	0.102605	RPMI8226	CFZ vs WT
ERBB2IP_S1179	-0.30577	0.0018264	0.102627	ARH77	BTZ vs WT
LILRB1_S373	-0.494698	0.00183124	0.10284	L363	CFZ vs WT
INF2_S1201	1.2256	0.00183309	0.102884	RPMI8226	CFZ vs WT
MPP7_S288	0.699743	0.00183854	0.102981	AMO-1	BTZ vs WT
ARHGEF2_S695	0.426905	0.00184436	0.102981	AMO-1	BTZ vs WT
ARHGEF6_S486	-2.2006	0.00184109	0.102981	AMO-1	BTZ vs WT
ELMSAN1_S923	0.604297	0.00183725	0.102981	AMO-1	BTZ vs WT
CDCA7L_S116	0.292181	0.00183935	0.102981	L363	BTZ vs WT
EIF3A_S584	0.588918	0.0018405	0.102981	L363	BTZ vs WT
BPTF_S1362	-0.36593	0.00184215	0.102981	RPMI8226	BTZ vs WT
SLC43A2_S274	-0.95615	0.00184227	0.102981	RPMI8226	BTZ vs WT
RAB11FIP5_S547	0.368575	0.00184375	0.102981	AMO-1	CFZ vs WT
SUCO_S1073	0.29654	0.00184701	0.10301	AMO-1	CFZ vs WT
BAG3_S377	0.582573	0.00184651	0.10301	AMO-1	CFZ vs WT
ZFP36L1_S54	0.621776	0.00184905	0.103065	AMO-1	CFZ vs WT
SLC4A7_T18	-0.76471	0.00185154	0.103144	ARH77	CFZ vs WT
ARHGEF2_T678	0.5682	0.00185507	0.103231	AMO-1	BTZ vs WT
DEPTOR_S244	1.21888	0.00185522	0.103231	ARH77	CFZ vs WT
CAMSAP1_S802	0.271861	0.00185704	0.103272	RPMI8226	BTZ vs WT
HNRNPDL_S122	-0.45222	0.00185928	0.103338	RPMI8226	BTZ vs WT
PLCG2_S160	-0.615236	0.00186095	0.103372	AMO-1	CFZ vs WT
PANK2_S45	-0.298748	0.00186785	0.103459	AMO-1	BTZ vs WT
WDR44_S561	-0.656088	0.00186527	0.103459	L363	BTZ vs WT
TCF12_S67	0.36671	0.00186413	0.103459	RPMI8226	BTZ vs WT
STMN1_S63	-0.846577	0.00186652	0.103459	RPMI8226	BTZ vs WT
CHD3_S597	-0.339526	0.00186765	0.103459	AMO-1	CFZ vs WT
SIRT6_S276	1.12079	0.00188652	0.103545	AMO-1	BTZ vs WT
SLC4A2_S99	0.786593	0.00188729	0.103545	AMO-1	BTZ vs WT
EIF4B_S311	-0.628065	0.00188439	0.103545	AMO-1	BTZ vs WT
NPM1_S214	-0.117611	0.00189053	0.103545	L363	BTZ vs WT
CDC6_S74	0.549918	0.00187835	0.103545	L363	BTZ vs WT
ARHGAP17_T715	-0.308728	0.00189048	0.103545	L363	BTZ vs WT
GON4L_S1902	-0.556807	0.00188559	0.103545	RPMI8226	BTZ vs WT
AAMDC_S46	0.38102	0.00189075	0.103545	RPMI8226	BTZ vs WT
PRDM2_S796	-0.137365	0.00188705	0.103545	RPMI8226	BTZ vs WT
NBN_S343	-0.413485	0.00188765	0.103545	RPMI8226	BTZ vs WT
SH3PXD2A_S845	0.236223	0.00188281	0.103545	AMO-1	CFZ vs WT
HSP90AA1_S385	0.986537	0.00188608	0.103545	AMO-1	CFZ vs WT
TUBB_S172	0.408084	0.00187353	0.103545	AMO-1	CFZ vs WT
RGS3_S662	-0.761456	0.00187736	0.103545	ARH77	CFZ vs WT
NRG2_S803	0.95514	0.00188806	0.103545	ARH77	CFZ vs WT
DEK_S273	-1.04398	0.00187679	0.103545	RPMI8226	CFZ vs WT
MPZL1_S218	0.62828	0.00188919	0.103545	RPMI8226	CFZ vs WT
NFATC3_T343	-0.691819	0.00187524	0.103545	RPMI8226	CFZ vs WT
GMIP_S437	-0.61887	0.00187738	0.103545	RPMI8226	CFZ vs WT
FAM171A1_S460	0.500197	0.00187683	0.103545	RPMI8226	CFZ vs WT
WDR17_S333	-1.11555	0.00189432	0.103682	ARH77	CFZ vs WT
TP53BP1_S270	0.252648	0.00189951	0.103792	RPMI8226	BTZ vs WT
LILRB1_S520	-1.17313	0.00189939	0.103792	ARH77	CFZ vs WT
PPIP5K2_T491	0.853536	0.00189953	0.103792	RPMI8226	CFZ vs WT
RCSD1_S179	-1.3813	0.00190188	0.103803	AMO-1	BTZ vs WT
NCOA7_S491	-0.991102	0.00190173	0.103803	ARH77	CFZ vs WT
PLEC_S4274	0.45771	0.00190371	0.103845	AMO-1	BTZ vs WT
ARHGAP4_S946	0.815408	0.00191194	0.104235	RPMI8226	BTZ vs WT
FNBP1L_S295	0.488351	0.00191399	0.104289	L363	BTZ vs WT
WDR27_S16	0.495187	0.00192239	0.104362	AMO-1	BTZ vs WT
ARHGAP21_S1742	0.149013	0.00191698	0.104362	RPMI8226	BTZ vs WT
ZNF609_T840	0.932053	0.00192215	0.104362	RPMI8226	BTZ vs WT
RPL26_S32	0.646749	0.00192287	0.104362	AMO-1	CFZ vs WT
METTL13_S267	0.536043	0.00191816	0.104362	AMO-1	CFZ vs WT
MAP1B_S1793	1.73879	0.00192027	0.104362	RPMI8226	CFZ vs WT
RABGAP1L_S118	-0.749636	0.00191942	0.104362	RPMI8226	CFZ vs WT
NES_S588	0.419771	0.00192557	0.104415	L363	BTZ vs WT
EIF4ENIF1_S402	-0.336117	0.00193184	0.104415	AMO-1	CFZ vs WT
DTX3L_S221	1.04228	0.00193028	0.104415	AMO-1	CFZ vs WT
LARP1_T572	-0.284774	0.00193199	0.104415	AMO-1	CFZ vs WT
ZNF462_S1075	-1.49811	0.00193098	0.104415	ARH77	CFZ vs WT
STAM_S156	0.329592	0.00192912	0.104415	RPMI8226	CFZ vs WT
TRIP12_S1020	0.797537	0.00193245	0.104415	RPMI8226	CFZ vs WT
AFF1_S757	0.511012	0.00193088	0.104415	RPMI8226	CFZ vs WT
CEP55_S428	0.523122	0.0019378	0.104646	RPMI8226	BTZ vs WT
KMT2D_S2277	-0.204256	0.00193946	0.104677	AMO-1	CFZ vs WT
CPNE1_S55	-0.518297	0.00194275	0.104796	RPMI8226	BTZ vs WT
OGFR_S537	-0.794556	0.00194536	0.104879	RPMI8226	BTZ vs WT
WIBG_S117	-0.325263	0.001947	0.104881	AMO-1	CFZ vs WT
EGLN1_S125	0.430546	0.00194756	0.104881	RPMI8226	CFZ vs WT
NAV1_S1000	-0.727707	0.0019504	0.104975	L363	CFZ vs WT
GLCCI1_S148	0.794259	0.00195237	0.105008	ARH77	CFZ vs WT
PARP10_S1011	-0.222422	0.00195316	0.105008	RPMI8226	CFZ vs WT
ACACA_S19	-0.434489	0.00195568	0.105085	AMO-1	CFZ vs WT
VIM_S459	1.83633	0.00195978	0.105247	ARH77	CFZ vs WT
HTATSF1_S529	-0.533247	0.00196228	0.105264	RPMI8226	BTZ vs WT
CDK11B_S65	0.417708	0.00196171	0.105264	RPMI8226	CFZ vs WT
ARHGAP5_S1218	0.492326	0.00196806	0.105516	RPMI8226	CFZ vs WT
NUMBL_S263	0.359253	0.00197306	0.105562	AMO-1	BTZ vs WT
ZBTB38_S130	-0.647411	0.00197327	0.105562	L363	BTZ vs WT
ARHGEF11_S1518	0.265237	0.0019703	0.105562	L363	BTZ vs WT
TLE4_S292	0.93431	0.00197142	0.105562	ARH77	CFZ vs WT
ARID5B_S1032	0.865729	0.00199121	0.106255	AMO-1	CFZ vs WT
LIMA1_T488	-1.91985	0.0019917	0.106255	ARH77	CFZ vs WT
SPAG9_S718	-0.695427	0.00199103	0.106255	ARH77	CFZ vs WT
ATAD2_S342	0.675994	0.00198899	0.106255	RPMI8226	CFZ vs WT
ANK3_S679	-0.308208	0.00199018	0.106255	RPMI8226	CFZ vs WT
IFI16_S153	-0.434191	0.00199407	0.106323	L363	CFZ vs WT
TFDP2_S42	0.377238	0.00200141	0.106564	L363	BTZ vs WT
ACSS2_S263	-0.738443	0.00200297	0.106564	RPMI8226	BTZ vs WT
UNC45A_T15	-0.938985	0.00200264	0.106564	RPMI8226	CFZ vs WT
BIN2_S272	-0.909823	0.00200091	0.106564	RPMI8226	CFZ vs WT
HMGCS1_S4	0.781807	0.00200571	0.106593	AMO-1	BTZ vs WT
MKI67_S357	-0.545235	0.00200468	0.106593	AMO-1	CFZ vs WT
SCAF11_S648	-0.305849	0.00200837	0.106617	RPMI8226	BTZ vs WT
HSF1_S314	0.179718	0.00200728	0.106617	L363	CFZ vs WT
KLC2_S505	-0.195212	0.00200993	0.106641	RPMI8226	BTZ vs WT
TNS3_S420	0.677402	0.0020146	0.106822	ARH77	BTZ vs WT
ARHGEF7_S340	-0.352463	0.00201773	0.106822	ARH77	CFZ vs WT
BIN1_S280	0.563657	0.00201735	0.106822	RPMI8226	CFZ vs WT
KRT6C_S60	-1.71082	0.00201576	0.106822	RPMI8226	CFZ vs WT
EPS15L1_S229	0.516794	0.0020195	0.106857	RPMI8226	BTZ vs WT
SQSTM1_S191	0.136941	0.00202232	0.106922	AMO-1	BTZ vs WT
LTV1_S244	-1.28303	0.00202292	0.106922	ARH77	CFZ vs WT
ZNF148_S665	-0.298779	0.00202925	0.106965	RPMI8226	BTZ vs WT
RASAL3_S843	-1.25387	0.00202678	0.106965	AMO-1	CFZ vs WT
ELMSAN1_S923	0.497369	0.00202754	0.106965	AMO-1	CFZ vs WT
NES_S325	2.03438	0.0020286	0.106965	ARH77	CFZ vs WT
TNKS1BP1_S1138	-0.465545	0.0020284	0.106965	RPMI8226	CFZ vs WT
DDX24_S295	0.604425	0.00203233	0.107069	AMO-1	BTZ vs WT
INPP5D_S970	-0.973486	0.00204368	0.10737	RPMI8226	BTZ vs WT
ADD2_S621	0.450297	0.00204097	0.10737	RPMI8226	BTZ vs WT
TNKS1BP1_S1138	-0.37866	0.00204468	0.10737	RPMI8226	BTZ vs WT
THRAP3_S264	-0.591636	0.00204345	0.10737	RPMI8226	BTZ vs WT
ARHGEF1_S878	0.275258	0.00204059	0.10737	RPMI8226	CFZ vs WT
HTATSF1_S529	-0.452642	0.00204227	0.10737	RPMI8226	CFZ vs WT
MAP2K6_S26	-0.44505	0.0020528	0.107481	AMO-1	BTZ vs WT
PEAK1_T571	0.313669	0.00205175	0.107481	L363	BTZ vs WT
STAM_S156	0.409546	0.00205198	0.107481	RPMI8226	BTZ vs WT
SMTN_S790	-0.937495	0.00205305	0.107481	RPMI8226	BTZ vs WT
BAG6_S1075	-0.630395	0.00205369	0.107481	AMO-1	CFZ vs WT
LPIN3_S412	0.188185	0.00205454	0.107481	AMO-1	CFZ vs WT
AHNAK_S177	1.6819	0.00205436	0.107481	ARH77	CFZ vs WT
TEX10_T32	0.368018	0.00205847	0.107628	RPMI8226	BTZ vs WT
ATXN2L_S594	0.118028	0.00205978	0.107639	AMO-1	BTZ vs WT
PALLD_S511	0.453218	0.00206306	0.107651	RPMI8226	BTZ vs WT
FUNDC2_S151	-0.413171	0.00206354	0.107651	RPMI8226	BTZ vs WT
NOTCH2_T2074	0.451365	0.00206648	0.107651	RPMI8226	BTZ vs WT
ZNF655_S318	0.398744	0.00206687	0.107651	RPMI8226	BTZ vs WT
KIAA1598_T487	-0.232429	0.00206777	0.107651	RPMI8226	CFZ vs WT
SAMD4B_S592	0.494097	0.0020643	0.107651	RPMI8226	CFZ vs WT
SENP3_S169	0.568927	0.00206561	0.107651	RPMI8226	CFZ vs WT
KIAA0930_S367	-0.551827	0.00207056	0.107667	AMO-1	BTZ vs WT
SH3RF1_S724	-0.799566	0.00207252	0.107667	L363	BTZ vs WT
ITSN1_S1137	0.694445	0.00207151	0.107667	ARH77	CFZ vs WT
TRIO_S1723	0.200306	0.002071	0.107667	RPMI8226	CFZ vs WT
RNPC3_S21	-0.400307	0.0020757	0.107774	AMO-1	BTZ vs WT
PITPNM1_S621	-0.252106	0.00207829	0.107805	AMO-1	BTZ vs WT
HTATSF1_S624	-0.655243	0.00207851	0.107805	RPMI8226	CFZ vs WT
SF1_S82	0.376628	0.00207974	0.107811	ARH77	CFZ vs WT
PVALB_S2	-1.69	0.00208092	0.107815	RPMI8226	CFZ vs WT
SUPT16H_S982	-0.823456	0.00208697	0.107971	RPMI8226	BTZ vs WT
ERC1_S17	1.25871	0.00208727	0.107971	ARH77	CFZ vs WT
PTPN13_S890	0.777583	0.00208515	0.107971	ARH77	CFZ vs WT
COBLL1_S1107	-0.683257	0.00208938	0.108022	AMO-1	BTZ vs WT
CNNM4_S664	-0.349505	0.0020922	0.108034	RPMI8226	BTZ vs WT
GIGYF2_S258	0.246319	0.00209752	0.108034	RPMI8226	BTZ vs WT
KIF21A_S1199	0.320692	0.00209403	0.108034	AMO-1	CFZ vs WT
PRR5_S34	-0.600732	0.00209709	0.108034	AMO-1	CFZ vs WT
OGFR_S539	-0.607879	0.00209877	0.108034	RPMI8226	CFZ vs WT
MAP3K4_S1201	0.412419	0.00209678	0.108034	RPMI8226	CFZ vs WT
WDHD1_S868	0.170831	0.00209962	0.108034	RPMI8226	CFZ vs WT
SH2D3A_S180	0.282482	0.00209622	0.108034	RPMI8226	CFZ vs WT
EPS15L1_S229	0.490796	0.00209591	0.108034	RPMI8226	CFZ vs WT
ARHGEF2_S174	-0.137902	0.00211201	0.108473	L363	BTZ vs WT
PTPRA_Y798	-0.759731	0.00211264	0.108473	ARH77	CFZ vs WT
TEX2_S753	-0.486634	0.00211003	0.108473	ARH77	CFZ vs WT
RCSD1_S83	-0.669112	0.00211073	0.108473	L363	CFZ vs WT
CHAMP1_S386	0.53834	0.00211459	0.108493	L363	BTZ vs WT
EIF4B_S359	-0.41084	0.00212196	0.108493	RPMI8226	BTZ vs WT
SEC16A_S2139	-0.413965	0.00211808	0.108493	ARH77	CFZ vs WT
GPRIN3_S542	1.92469	0.00212026	0.108493	ARH77	CFZ vs WT
CTTN_S381	0.94779	0.00212155	0.108493	ARH77	CFZ vs WT
HUWE1_S3903	0.701628	0.00211939	0.108493	RPMI8226	CFZ vs WT
SGK223_S146	0.913461	0.00211713	0.108493	RPMI8226	CFZ vs WT
MAPT_T123	2.11613	0.00211641	0.108493	RPMI8226	CFZ vs WT
TCEB3_S163	0.468998	0.00212427	0.108554	AMO-1	CFZ vs WT
NOTCH2_T1802	0.600907	0.00212543	0.108556	RPMI8226	BTZ vs WT
NES_S588	0.410639	0.00213182	0.108711	L363	CFZ vs WT
USP10_S766	0.53061	0.0021317	0.108711	RPMI8226	CFZ vs WT
SLC38A1_S49	-0.838395	0.00213017	0.108711	RPMI8226	CFZ vs WT
MPHOSPH8_S316	-0.208625	0.00213638	0.10885	ARH77	CFZ vs WT
FCHO2_S387	0.551071	0.0021368	0.10885	L363	CFZ vs WT
PTPN6_S12	-1.37926	0.00213934	0.108922	ARH77	CFZ vs WT
SRRM2_S2449	0.896647	0.00214309	0.108942	RPMI8226	BTZ vs WT
SIRT1_S14	0.161549	0.00214295	0.108942	RPMI8226	CFZ vs WT
PTGES3_S85	0.557464	0.00214223	0.108942	RPMI8226	CFZ vs WT
IGF2BP2_S162	0.207262	0.00214491	0.108977	RPMI8226	CFZ vs WT
TMX1_S247	0.407183	0.00215062	0.109153	L363	BTZ vs WT
CCR1_S352	0.514253	0.00215	0.109153	ARH77	CFZ vs WT
KMT2B_S1836	-0.480882	0.00215419	0.109262	AMO-1	BTZ vs WT
NAMPT_S472	-0.573855	0.00215574	0.109262	AMO-1	BTZ vs WT
U2SURP_S484	-0.297457	0.00215615	0.109262	ARH77	BTZ vs WT
ZFC3H1_S805	-0.150786	0.00216007	0.109303	L363	BTZ vs WT
ARHGEF2_S695	-0.283532	0.00216033	0.109303	RPMI8226	BTZ vs WT
PPIG_S397	1.14823	0.00215871	0.109303	RPMI8226	BTZ vs WT
ZC3H12C_S123	0.766414	0.0021625	0.109356	RPMI8226	CFZ vs WT
AGAP2_S312	-0.799523	0.0021694	0.109476	RPMI8226	BTZ vs WT
CORO1A_S422	-0.937279	0.00216701	0.109476	RPMI8226	CFZ vs WT
REXO4_T110	1.0139	0.0021672	0.109476	RPMI8226	CFZ vs WT
SLC35F2_S371	-0.489196	0.0021691	0.109476	RPMI8226	CFZ vs WT
BCL9_S917	-0.292116	0.00217146	0.109524	RPMI8226	CFZ vs WT
THEMIS_S584	1.00115	0.00217435	0.109612	RPMI8226	BTZ vs WT
PTPN6_S12	-1.99273	0.00217649	0.109663	AMO-1	CFZ vs WT
WIPF3_S383	0.63395	0.00217916	0.109741	RPMI8226	BTZ vs WT
MICAL3_S1143	0.338844	0.00218317	0.109772	L363	BTZ vs WT
AHNAK_S135	-0.488109	0.00218099	0.109772	RPMI8226	BTZ vs WT
SQSTM1_S68	0.65407	0.00218216	0.109772	RPMI8226	CFZ vs WT
BTRC_S127	0.940755	0.00218698	0.109813	AMO-1	BTZ vs WT
ABLIM1_S371	0.620808	0.00218899	0.109813	L363	BTZ vs WT
AKAP13_S1557	0.482753	0.00219073	0.109813	RPMI8226	BTZ vs WT
LIN28B_S203	-0.844197	0.00219305	0.109813	AMO-1	CFZ vs WT
SH3KBP1_S550	0.376472	0.00219069	0.109813	RPMI8226	CFZ vs WT
TP53BP1_S1099	0.417158	0.00219205	0.109813	RPMI8226	CFZ vs WT
SFSWAP_S807	0.388317	0.00218964	0.109813	RPMI8226	CFZ vs WT
TUBA4A_T41	0.621154	0.00219147	0.109813	RPMI8226	CFZ vs WT
FAM53B_S268	0.220449	0.0021975	0.109979	RPMI8226	CFZ vs WT
RCSD1_S68	-0.544583	0.00220074	0.109991	L363	BTZ vs WT
CLTA_S105	0.487855	0.00220113	0.109991	RPMI8226	BTZ vs WT
PIKFYVE_S1549	-0.293106	0.00220104	0.109991	RPMI8226	CFZ vs WT
SPECC1_S37	-1.03273	0.0022031	0.110033	AMO-1	CFZ vs WT
CASK_S571	0.84693	0.00220447	0.110044	RPMI8226	BTZ vs WT
SLC26A6_S751	-0.843955	0.00220782	0.110155	RPMI8226	BTZ vs WT
COPS4_S112	0.125863	0.00221515	0.110407	L363	BTZ vs WT
DBN1_T337	0.544993	0.00221441	0.110407	L363	CFZ vs WT
IRF2BP1_S66	0.350902	0.00221795	0.11049	RPMI8226	CFZ vs WT
RBL2_T401	-0.495217	0.00222366	0.110717	AMO-1	CFZ vs WT
LPXN_S24	-1.12736	0.00222807	0.11088	RPMI8226	CFZ vs WT
RAB3IL1_S66	-0.508688	0.00223137	0.110944	RPMI8226	BTZ vs WT
SYNM_T598	1.32976	0.00223164	0.110944	RPMI8226	CFZ vs WT
NUP153_S209	0.142461	0.00223724	0.111166	L363	BTZ vs WT
SRSF8_S26	-0.862993	0.00224037	0.111264	RPMI8226	BTZ vs WT
SLC9A1_S693	-0.429373	0.00224301	0.111338	RPMI8226	CFZ vs WT
FAM65B_S37	-1.41231	0.00224761	0.111372	AMO-1	BTZ vs WT
NF1_S2522	-0.43858	0.00224943	0.111372	AMO-1	BTZ vs WT
SUN2_S38	-0.457303	0.00224769	0.111372	RPMI8226	BTZ vs WT
C19orf57_T75	0.295487	0.00224773	0.111372	L363	CFZ vs WT
DNTTIP2_S117	0.242698	0.0022485	0.111372	RPMI8226	CFZ vs WT
NES_S934	2.34057	0.00225144	0.111414	ARH77	CFZ vs WT
CAP1_T306	-0.309972	0.0022543	0.111462	RPMI8226	BTZ vs WT
IRF2BPL_S69	0.488321	0.0022547	0.111462	RPMI8226	CFZ vs WT
SLC4A1AP_S312	0.619733	0.00225653	0.111493	AMO-1	BTZ vs WT
FAM117A_S67	-0.469192	0.00225762	0.111493	RPMI8226	CFZ vs WT
RBM3_S147	0.682041	0.00225998	0.111553	ARH77	BTZ vs WT
MBD2_S181	0.351327	0.00226165	0.111579	RPMI8226	BTZ vs WT
PSMA5_S56	-0.316818	0.00226561	0.111717	AMO-1	BTZ vs WT
LAT2_S135	-1.29271	0.00226899	0.111827	RPMI8226	CFZ vs WT
HPS4_S350	0.229903	0.00227303	0.111861	RPMI8226	BTZ vs WT
FOXO1_S329	0.831341	0.00227314	0.111861	ARH77	CFZ vs WT
RUNX1_S36	-0.280664	0.00227189	0.111861	RPMI8226	CFZ vs WT
KIF1B_S1141	0.281027	0.00227724	0.111949	RPMI8226	BTZ vs WT
JADE3_S85	-0.717842	0.00227611	0.111949	ARH77	CFZ vs WT
GPATCH4_S142	0.727355	0.00228095	0.112075	AMO-1	CFZ vs WT
MLLT4_S1165	0.456898	0.00228509	0.112221	L363	CFZ vs WT
TUBA1B_T223	0.520821	0.00228624	0.112221	RPMI8226	CFZ vs WT
PARP8_S412	-0.261661	0.0022905	0.112317	L363	BTZ vs WT
FUBP1_T152	0.404227	0.00229045	0.112317	RPMI8226	BTZ vs WT
BAIAP2L1_S261	0.866075	0.00229233	0.11235	AMO-1	CFZ vs WT
KIAA1143_S50	0.201604	0.00230239	0.112577	L363	BTZ vs WT
DCTN2_T200	-0.297699	0.00230508	0.112577	RPMI8226	BTZ vs WT
MIER1_S422	-0.240413	0.00230069	0.112577	AMO-1	CFZ vs WT
MAP1A_S1218	1.22976	0.00230303	0.112577	ARH77	CFZ vs WT
EXOC1_T445	0.572633	0.00230418	0.112577	RPMI8226	CFZ vs WT
SRSF6_S113	-0.285508	0.0023035	0.112577	RPMI8226	CFZ vs WT
U2SURP_S484	-0.551918	0.00230461	0.112577	RPMI8226	CFZ vs WT
FCHO2_S387	0.317085	0.00230831	0.112678	L363	BTZ vs WT
DOCK10_S1286	0.304889	0.00231249	0.112768	L363	BTZ vs WT
PCNXL3_S246	0.198257	0.00231197	0.112768	RPMI8226	BTZ vs WT
ANLN_S518	0.93309	0.00231602	0.112884	RPMI8226	BTZ vs WT
MBD1_S349	-0.631583	0.00231812	0.112929	AMO-1	CFZ vs WT
ZBTB21_S343	-0.258459	0.00232541	0.113108	L363	BTZ vs WT
CEP170B_S492	0.919556	0.00232459	0.113108	AMO-1	CFZ vs WT
RANBP1_S60	0.446423	0.00232679	0.113108	RPMI8226	CFZ vs WT
DEPTOR_T295	0.732736	0.00232502	0.113108	RPMI8226	CFZ vs WT
TNKS1BP1_S601	-0.666605	0.00232761	0.113108	RPMI8226	CFZ vs WT
WDHD1_S868	0.284723	0.00233139	0.113131	RPMI8226	BTZ vs WT
EHBP1L1_T284	0.194918	0.0023312	0.113131	AMO-1	CFZ vs WT
[truncated: 95,043 more rows]
