# Supplementary material for: Proteome Profiling Reveals NQO2 Activity Contributing to Proteasome Inhibitor Resistance in Multiple Myeloma Cell Lines
Source: Mol Cell Proteomics. 2026 Jun 26;25(8):101615. doi: 10.1016/j.mcpro.2026.101615 (PMC13396865; doi:10.1016/j.mcpro.2026.101615)
Supplement: Supplemental Table S6 [file mmc6.xlsx]

## Sheet: Info
Supplementary Table S6. Kinase activity landscapes
Tab	Description
kinase_abundance	Calculated Z-scores of global kinase protein abundance all cell lines.
kinase_phospho	Calculated Z-scores of total kinase phosphorylation across all cell lines.
active_loop_phospho	Calculated Z-scores of specifically mapped active loop phosphorylation across all cell lines.
substrate_phospho	Calculated Z-scores of known substrate phosphorylation across all cell lines.
kinase_activity_score	Final computationally integrated kinase activity scores across all cell lines.

## Sheet: kinase_abundance
Gene	AMO-1_1	AMO-1_10	AMO-1_11	AMO-1_2	AMO-1_3	AMO-1_4	AMO-1_5	AMO-1_6	AMO-1_7	AMO-1_8	AMO-1_9	ARH77_1	ARH77_10	ARH77_11	ARH77_2	ARH77_3	ARH77_4	ARH77_5	ARH77_6	ARH77_7	ARH77_8	ARH77_9	L363_1	L363_10	L363_11	L363_2	L363_3	L363_4	L363_5	L363_6	L363_7	L363_8	L363_9	RPMI8226_1	RPMI8226_10	RPMI8226_11	RPMI8226_2	RPMI8226_3	RPMI8226_4	RPMI8226_5	RPMI8226_6	RPMI8226_7	RPMI8226_8	RPMI8226_9
AAK1	0.330801	-0.55496	-0.346458	0.327157	0.117059	0.484268	1.64041	1.64522	1.14148	1.21918	0.822702	0.0422145	-0.486487	-0.415008	0.912537	-0.544027	-0.351528	0.584461	-0.303677	1.18105	1.58231	1.44071	0.0406891	-0.516075	-0.385744	0.173932	0.427783	-0.175534	0.0912229	0.0416936	0.663987	1.57573	0.962477	-2.48572	-0.523006	-0.378818	-2.04752	-1.90067	-1.10006	-1.13717	-1.27174	-0.79147	-0.892011	-0.841393
ABL1	-1.53039	-0.183803	-0.29833	-1.81442	-1.44269	0.0904725	0.407394	0.420527	-1.47892	-1.3282	-1.23013	0.85203	-0.465271	-0.0168613	1.51464	0.46259	1.84591	1.84396	1.42971	0.18025	-0.00864297	0.187396	0.478818	-0.438882	-0.0432505	0.890477	1.12489	0.511905	1.09719	0.598952	0.657002	1.34065	0.605854	-0.146619	-1.03357	0.551435	-0.00246862	0.912468	-0.690502	-1.27788	-1.16303	-1.06496	-1.67236	-0.673337
ABL2	-2.70831	-0.8816	0.692341	-3.2333	-2.81846	-1.41867	-0.907679	-0.673109	-0.00207716	-0.231996	-0.40916	0.0874637	-0.523224	0.333965	0.58076	0.066625	0.206312	0.611323	0.290974	1.2465	1.02104	1.06833	0.420945	-0.488624	0.299365	0.416171	0.181728	1.15948	1.21561	1.04151	0.980742	0.94789	0.813524	0.0393255	-0.246624	0.0573656	-0.127085	-0.103633	0.416008	0.213509	0.222769	-0.0349513	0.151578	0.025356
AKT1	-0.283817	0.16479	0.264347	-0.186453	-0.256634	-0.117747	0.063873	0.147876	0.563662	0.627076	0.505305	1.69302	0.17191	0.257228	2.40822	1.45929	1.56861	2.41567	1.64256	-1.07563	-0.747532	-0.798903	-1.09659	0.121785	0.307353	-1.3148	-1.33694	-1.50735	-1.47243	-1.49303	-1.13993	-0.824761	-1.2099	-0.652681	0.120363	0.308774	-0.471328	-0.939516	0.558242	0.341775	0.170326	0.135011	0.397904	0.511001
AKT2	1.47946	0.294504	-0.548161	1.80644	1.85232	0.510593	0.6481	1.05166	-0.22468	-0.0467844	0.424613	0.546188	0.0114389	-0.265096	1.1958	0.739002	0.939999	1.83259	1.17214	0.268086	-0.0431016	0.264776	-0.442645	0.099506	-0.353163	-0.814984	-0.930535	0.25549	0.332194	0.564527	0.101423	-0.172317	0.0386509	-0.439662	0.204695	-0.458351	-0.687997	-0.663477	-2.42106	-2.21876	-1.89479	-1.48729	-1.46675	-1.05459
ARAF	-0.562833	-1.09883	-0.270691	0.00190025	-0.66978	0.53574	2.25772	1.8315	-0.443781	-0.222275	-1.19191	-1.49091	-0.714296	-0.655228	0.400099	-2.25754	-0.69413	1.64859	-0.963636	-0.371745	-0.0106454	-0.187087	0.769374	-0.697114	-0.672411	0.550517	0.696364	-0.640607	-0.823429	-0.701143	-0.0766281	0.594312	-0.444976	0.296205	-0.969884	-0.399641	0.399025	0.135299	1.14775	0.471396	-0.0886045	1.98795	1.9427	1.65333
ATM	-0.85673	0.0664655	-0.283782	-0.905286	-1.00033	-2.69383	-1.6078	-1.88937	-1.72202	-1.72096	-2.13348	0.534581	-0.0426008	-0.174716	1.26816	0.3986	0.966559	1.63001	0.682366	0.533738	0.616756	0.554364	0.81379	-0.0128783	-0.204438	0.762539	0.551035	0.488035	0.619153	0.38305	0.599607	0.951061	0.437347	0.650372	-0.02387	-0.193447	1.55089	1.42063	0.119559	-0.219326	-0.746254	-0.0196658	-0.192423	0.0445551
ATR	-2.46981	0.0649615	-0.308046	-2.84818	-2.35439	-0.298825	-0.160557	0.567191	1.76528	1.00523	1.79062	0.7256	-0.0410043	-0.202081	1.50813	0.087577	0.213239	0.212672	0.479771	0.175049	-1.05679	-0.737372	1.75679	0.100845	-0.34393	0.274105	-1.13024	-0.0096631	-0.348069	-0.154235	0.816119	-0.15852	-0.898478	0.61364	0.165729	-0.408814	-1.0909	0.243636	0.00745451	0.840952	1.27758	0.374475	-0.0376639	-0.00907602
AURKA	-0.912312	0.082505	0.522081	-0.796595	0.00673686	1.86736	0.507692	0.773444	-0.294877	-0.411583	0.909923	1.79422	0.0249697	0.579616	1.25132	2.10495	1.50393	-0.386669	2.24537	-1.12779	-1.68159	-0.363393	-0.240185	0.0633836	0.541202	-0.731967	-1.79909	0.619565	0.668254	0.139129	-0.57393	-1.55404	-0.965006	0.298517	0.111055	0.493531	-1.17064	-1.19175	-1.28221	-0.7443	-0.0436437	0.164363	-0.310361	-0.691165
AURKB	0.840989	0.337679	0.075997	0.731309	1.0956	0.778421	-0.544871	0.0312951	-1.07435	-1.28574	-0.468357	0.30686	0.316065	0.0976113	-0.954668	0.150027	-0.324134	-2.18522	-0.232568	0.0295344	-1.2231	-0.412684	-0.0841115	0.376373	0.0373026	-0.814368	-2.93043	0.244175	0.0358221	-0.164114	0.151118	-1.94098	-0.777479	1.23606	0.386535	0.027141	0.0687078	-0.530069	0.881842	1.48112	1.63277	1.8911	1.50636	1.19943
BCKDK	0.243456	-0.06902	-0.381231	0.168651	0.277824	0.44104	0.654716	0.381068	-0.201953	-0.277031	-0.827754	-1.55711	-0.0103849	-0.439866	-1.76095	-1.43833	-2.63064	-2.15373	-2.50723	1.90071	1.63674	0.812238	0.840734	-0.0442731	-0.405978	1.14369	1.27423	0.267795	0.162996	0.0503445	0.845918	1.15496	0.285011	0.138007	-0.142511	-0.30774	1.11575	0.949567	0.189613	-0.0222779	-0.260055	0.0424138	0.240337	0.220225
BMP2K	0.0852789	-0.916759	0.319394	0.347536	0.0842471	0.0404197	0.942698	0.449543	-0.393612	-0.521982	-0.655393	-1.97053	-0.981632	0.384268	-0.603628	-2.25842	-0.632232	1.08323	-0.54789	0.720711	0.615248	0.194605	0.613073	-0.865964	0.2686	0.123472	0.193141	0.412873	0.300542	0.237651	-0.243855	0.261999	-0.685718	-2.15226	-0.86576	0.268396	-1.34295	-1.62363	1.80295	1.6303	1.49644	1.70131	1.32902	1.35526
BMPR2	-0.710154	-0.499368	0.882362	-0.276231	-1.11156	0.325941	0.817872	1.01817	-1.06008	-1.21709	-1.41141	0.52648	-0.238409	0.621403	1.67883	0.284216	0.345641	1.44277	0.0012209	-1.55808	-1.46097	-0.503636	-1.42626	-0.511759	0.894752	-2.36575	-0.570481	-1.43879	-0.884267	-1.11753	0.411275	0.605749	0.955444	-0.393607	-0.126697	0.509691	0.477179	1.02513	1.46594	1.19107	1.26225	0.435645	0.725771	0.977316
BRAF	-0.308456	-0.381451	-0.853109	-0.141537	-0.319497	-1.6486	-0.582458	-0.903274	1.75604	1.65474	1.37563	-0.525737	-0.517545	-0.717015	0.521657	-0.866753	-1.70138	0.174299	-1.51466	0.281685	0.723539	0.693392	1.17657	-0.659807	-0.574753	1.55917	1.99024	1.40798	1.54637	1.72984	0.408652	1.10528	0.307768	-1.06262	-0.319727	-0.914833	-0.348611	0.0208517	-0.450782	-0.836673	-0.791861	-0.312494	-0.464197	-0.715865
BTK	0.767572	1.04605	0.657023	0.812444	0.78482	-1.28328	-1.23443	-1.07757	-1.12087	-0.901976	-0.810707	1.29255	1.02649	0.676584	1.41717	1.26607	1.306	1.42352	1.28746	-0.545264	-0.537502	-0.795274	-0.714461	1.06759	0.635483	-0.767549	-0.855217	-0.716516	-0.786185	-0.953422	-0.772806	-0.501155	-0.612347	1.32042	1.03617	0.66691	1.33296	1.1522	-1.08832	-1.25075	-1.06603	-1.00061	-0.835193	-0.748049
BUB1	-0.941813	-0.33406	0.0767208	-0.907988	-0.48944	0.68165	0.409065	1.18779	1.70001	2.05512	2.6479	-0.371623	-0.345164	0.0878256	0.181892	-0.0718491	-0.268699	-0.334385	-0.0227979	-0.983027	-1.97513	-0.823844	-0.664733	-0.221782	-0.0355567	-1.65304	-2.64239	0.348914	0.496681	0.720729	-0.196752	-1.41545	-0.0489932	0.766678	-0.290081	0.0327427	-0.516397	-0.080892	-0.188696	0.878746	1.56957	0.620178	0.854456	0.507917
BUB1B	-1.877	-0.138263	0.429074	-2.01409	-1.5641	0.0940651	-0.178047	0.787876	-1.17826	-0.990165	-0.238946	1.01259	-0.151451	0.442262	1.45851	1.29501	0.745942	0.866461	1.20752	-0.0455803	-1.1442	-0.105041	-0.0212807	-0.17236	0.463171	-0.988263	-2.17425	1.16501	1.23461	1.29687	0.109216	-0.93302	-0.0486105	-0.0316885	-0.183207	0.474018	-1.1267	-1.74183	0.34486	1.04738	1.76305	0.115789	0.418479	0.27459
CAMK1D	1.17162	-0.0174297	0.264312	1.1523	1.18316	1.23864	1.69229	1.55611	1.35612	1.37992	1.17008	-0.723826	0.0659636	0.180918	-0.478412	-0.55792	-0.666088	-0.234908	-0.645278	-0.196411	0.183315	0.176126	-0.431899	0.0949524	0.151929	-0.0795137	0.316483	-2.57191	-2.31658	-2.1053	-0.0627957	0.521226	0.251037	-1.96641	0.0219174	0.224964	-1.27211	-1.29747	0.222008	0.181048	-0.175554	0.291277	0.39233	0.359763
CAMK2D	0.748706	-0.0736659	0.00995814	0.816729	0.755085	0.455595	0.986171	0.781444	0.975597	0.989047	0.714841	0.0561837	-0.0939882	0.0302805	0.230128	-0.0940319	-0.356909	-0.0770007	-0.234606	0.315651	0.541337	0.559981	0.180028	-0.091419	0.0277113	0.369872	0.62577	0.167706	0.35206	0.306461	0.372457	0.91126	0.677251	-3.46436	-0.0899101	0.0262024	-3.2094	-3.27164	-0.0649643	-0.205644	-0.477152	-0.386625	-0.397521	-0.39467
CAMK2G	-1.02091	-0.693815	-0.406247	-0.788871	-0.887017	-1.80343	-1.25105	-0.706452	0.751676	-0.162116	0.298628	1.60703	-0.812203	-0.287859	1.91897	1.60053	1.15043	1.97636	1.29148	0.0150861	0.597646	0.340921	-1.47392	-0.814204	-0.285858	-1.33715	-0.828739	0.739383	1.11422	1.64824	-0.424187	0.866174	0.578351	-1.68162	-0.677068	-0.422995	-1.04694	-0.510129	-0.147196	0.565109	0.551841	0.204733	0.125093	0.528074
CAMK4	0.0851158	0.444712	0.563909	0.135664	0.194279	-0.393529	-0.399211	-0.470971	0.199571	0.217715	0.280353	0.959199	0.414321	0.5943	0.98128	1.03211	0.923016	0.905479	0.95057	0.267452	0.266089	0.293412	0.309526	0.431556	0.577065	0.192482	0.117802	0.881883	0.972355	1.00025	0.548169	0.549072	0.532796	-2.01478	0.44835	0.560271	-2.458	-2.83678	-0.868492	-1.12905	-0.922828	-2.04093	-1.7634	-1.53215
CAMKK2	0.370099	-0.0443583	0.097703	0.446941	0.776163	-1.38926	-0.690192	-0.603123	-0.586365	-0.868784	-0.867659	0.948538	-0.123573	0.176918	1.27331	0.938787	-0.494695	0.288123	-0.128882	-1.87605	-1.57995	-1.34279	-1.04928	-0.130831	0.184176	-1.07983	-0.659575	-0.33555	-0.274595	-0.36315	-0.611783	-0.245738	-0.303124	-0.786219	-0.201402	0.254747	-0.30986	-0.0730855	1.96286	1.98423	2.23157	1.6879	1.68895	1.70869
CASK	-0.718855	-0.775442	0.345906	-0.789306	-0.925966	0.902826	1.47004	1.14099	0.524552	0.576273	0.480473	-0.438422	-0.691647	0.262112	0.0842352	-0.324119	-1.25673	-0.697672	-1.34127	-0.758096	-0.360343	-0.574997	-0.863562	-0.75757	0.328035	-0.821272	-0.446632	-1.10875	-0.731994	-0.724317	-0.544974	0.206532	-0.0604277	-0.640737	-0.739759	0.310224	-0.243702	-0.820104	1.84056	1.72434	1.41146	2.35355	2.14271	2.05185
CDC42BPB	1.75475	-0.145853	-0.402381	1.84228	1.11571	0.465032	0.968635	0.935939	0.488036	0.532864	0.0949033	1.16575	-0.162417	-0.385817	0.904354	0.209986	0.660361	0.265812	-0.187451	-0.559347	-0.649356	-0.630245	0.192346	-0.199483	-0.348751	0.248243	0.420429	0.98574	0.891401	0.632591	0.7694	1.43215	0.690232	-1.42614	-0.27262	-0.275614	-0.796249	-0.510863	-1.59058	-1.75729	-2.39517	-1.82497	-1.44972	-1.69662
CDC7	-0.891445	0.16891	0.221526	-1.19413	-0.98461	-1.05704	-1.34598	-0.612455	-1.2398	-1.48511	-0.707157	1.89109	0.153217	0.237219	1.88637	2.06122	1.23422	0.898982	1.72372	0.638663	-0.952631	0.274605	-0.28494	0.147872	0.242564	-1.56783	-1.90071	0.923567	1.12765	1.55179	0.708431	-0.629372	0.657249	0.11078	0.136169	0.254266	-0.427118	-0.455538	-0.810412	-0.0823396	0.545163	-0.415068	-0.504015	-0.247532
CDK11A	1.06368	0.0355328	0.250091	0.894349	0.722629	-0.0757769	1.39665	1.09843	-0.0614495	0.105633	0.369149	1.30348	0.111833	0.173792	2.81391	1.30949	1.22619	2.18617	1.28167	-1.76428	-1.2705	-1.19383	-0.918786	0.194418	0.0912059	-0.64016	-0.640128	-1.44291	-0.896086	-1.24413	-1.01431	-0.667277	-0.999958	-1.18446	0.195558	0.0900661	-0.81818	-0.765883	0.0562999	-0.228601	-0.237422	-0.368252	-0.234945	-0.302907
CDK11B	-0.297038	-0.433112	-0.0349632	-0.251163	-0.760514	-0.638956	0.769434	0.362043	-0.698776	-0.707235	-0.684772	0.55576	-0.483028	0.0149523	2.84837	0.45144	0.179087	2.06514	0.303837	-0.937461	-1.23457	-1.053	-0.734265	-0.312609	-0.155467	-0.95733	-1.19347	-0.919114	-0.871184	-0.72083	-0.839284	-0.758478	-0.962009	-0.0383225	-0.349764	-0.118312	0.217813	-0.157255	1.65121	1.48013	1.46495	1.65524	1.63164	1.65123
CDK12	-0.984618	-0.60177	-0.147392	-0.486749	-0.678621	-0.732171	-0.185709	0.0731113	-1.17743	-1.37169	-0.962675	1.64878	-0.629864	-0.119298	2.86662	1.35059	1.78143	2.64768	1.80421	1.56269	0.641763	0.926567	-0.521462	-0.451683	-0.297479	-0.633518	-1.3932	0.230444	-0.325991	-0.151122	0.440711	0.331555	-0.446652	-0.284762	-0.581371	-0.167791	-0.951205	-0.554116	-0.0807258	-0.366561	-0.32339	-0.483552	0.119607	-0.333186
CDK13	-1.01362	-0.531438	0.297952	-0.745659	-1.18167	-1.22246	-0.160882	-0.175277	-2.14067	-2.04901	-1.84366	0.510021	-0.625684	0.392197	1.78537	0.31775	0.98197	2.0234	0.942842	0.0742451	0.00142935	-0.150503	-0.174626	-0.584643	0.351156	0.0685134	-0.0387123	0.00504488	0.232709	0.273446	-0.10266	0.438399	0.33601	-1.23683	-0.541521	0.308035	-0.953904	-1.49224	1.49222	1.21166	0.982822	1.29328	1.23418	1.41104
CDK16	0.0855636	0.442466	-0.119932	0.0261612	-0.0173901	1.18403	1.97473	1.16486	1.16638	1.37067	0.496196	0.617251	-0.0471241	0.369658	0.967799	0.518373	-0.4498	-0.122725	-0.290199	-1.01483	-0.794943	-1.04764	-1.13507	-0.109874	0.432408	-1.58355	-0.915396	-2.03609	-1.4714	-2.44622	-1.62054	-1.21756	-1.00347	-0.0387597	0.0503789	0.272155	0.689882	0.757133	1.33511	0.995419	0.529328	0.507919	0.788167	0.740461
CDK17	0.842786	-0.471737	-0.216658	0.947167	0.32517	0.820921	1.52939	1.23476	1.32089	1.30794	1.08655	0.086531	-0.614172	-0.0742226	0.697567	0.394873	1.00093	2.4366	1.92599	-0.255067	-0.423744	0.557862	-0.286681	-0.505347	-0.183047	-0.067688	-0.273193	-1.6309	-0.718272	-0.820524	-0.347213	0.696096	0.615556	-1.64002	-0.368368	-0.320027	-0.810519	-1.74355	-0.557084	-1.74712	-1.69358	-0.762044	-0.800509	-0.496314
CDK2	-1.23717	-0.235382	0.0706499	-1.0848	-0.774636	-0.840025	-1.73136	-2.16436	-0.94099	-1.11004	-0.280872	1.3741	-0.243625	0.0788929	0.718546	1.37657	1.49065	1.25679	1.94898	1.91415	1.19687	0.917517	0.321856	-0.171867	0.0071356	-0.356155	-2.00134	0.863901	0.763641	0.89152	1.16614	0.168143	0.489648	-0.471917	-0.176038	0.0113067	-1.19016	-0.941017	-0.440883	-0.244642	0.283494	-0.363016	-0.323447	0.0132355
CDK4	0.733923	-0.482639	-0.0601486	0.137737	1.34711	-0.257961	-1.15737	0.619786	-0.371755	-0.154974	1.3089	-1.14182	-0.436493	-0.106294	-1.97004	0.982432	1.1197	0.917505	2.16311	0.939444	-0.242177	0.636429	-1.26151	-0.58259	0.0398021	-2.41193	-0.194219	0.847594	0.760522	1.43685	0.157727	-1.33851	0.500823	0.43639	-0.418035	-0.124752	-0.877425	-0.346609	-1.99718	-0.0985372	1.76587	-0.398617	-0.658396	0.23831
CDK5	0.0582084	0.174068	-0.992403	-0.225617	-0.644313	-1.91266	-1.98387	-1.82409	-0.657462	-0.852307	-0.696074	-0.467296	0.0465261	-0.864861	-0.631454	-0.325671	-0.77973	-0.158596	-0.48667	1.15418	0.914925	0.84483	2.37885	0.0437964	-0.862132	2.13792	2.35797	0.0634777	0.0475557	0.591386	1.14573	1.63544	1.0953	-0.399736	0.0981248	-0.91646	0.0633817	-0.126973	-0.0656598	0.342817	0.691922	-0.0148929	-0.0894927	0.0920102
CDK6	-0.444161	-0.0100575	-0.00673132	-0.372404	-0.394292	-0.869561	-0.935808	-0.922986	-0.369605	-0.46064	-0.443689	-1.57525	-0.0284882	0.0116994	-1.4645	-1.4595	-1.54416	-1.03858	-1.50326	1.76532	1.51707	1.60487	1.3303	-0.0942927	0.0775039	1.23421	1.2042	1.21174	1.18155	1.17614	1.76245	1.64859	1.64414	-0.589971	-0.0110579	-0.00573092	-0.545979	-0.344659	-0.431816	-0.483331	-0.395699	-0.231436	-0.20694	-0.185197
CDK7	-0.944196	-1.06727	0.38006	-1.02139	-1.00434	0.664624	0.36235	0.360035	-0.29056	-0.671809	0.091721	-0.10592	-1.1055	0.418294	0.372213	0.460414	1.47839	1.7632	1.67735	-0.490558	-1.13093	-0.627504	-0.633463	-1.03068	0.343471	-1.61403	-2.44879	0.391995	0.282993	0.36074	-0.271641	-1.38927	-0.888049	0.416472	-0.879961	0.192752	-0.192821	-0.203596	0.705869	1.14764	1.74543	1.32351	1.60084	1.47192
CDK8	0.446396	-0.694964	0.686322	0.421291	0.446091	1.51042	0.426561	0.090055	1.71096	1.46931	1.54585	0.877764	-0.625338	0.616696	-1.60317	0.560008	1.82685	-0.579364	1.70763	-0.488942	-1.28187	-1.46213	-0.964734	-0.380677	0.372035	-1.20739	-1.99008	-0.492611	-0.432103	-0.748584	-0.901532	-1.34809	-1.35541	-0.743794	-0.346917	0.338275	-0.518349	-0.710124	0.487705	0.651406	0.308585	1.09581	0.813719	0.466444
CDK9	1.3072	0.866322	-0.710272	1.33313	1.41075	-2.04396	-2.21603	-3.07754	-0.311702	-0.0214748	-0.846103	1.9247	0.618897	-0.462847	0.0148997	1.63524	1.07578	-1.08722	1.00804	0.20654	-0.111597	0.111487	-0.02167	0.80249	-0.64644	0.0816939	-0.115931	-0.0215405	-0.101347	-0.83793	0.305859	-0.226832	-0.335787	0.752854	0.745247	-0.589197	0.581002	0.904998	-0.283185	-0.642156	-1.1078	-0.202019	0.191259	0.142194
CHEK1	-0.213304	0.478535	0.407353	-0.266818	0.0576254	-1.1022	-1.54785	-0.859921	-1.96524	-1.9909	-1.25389	1.67288	0.431348	0.45454	1.54626	1.92398	1.72753	1.4423	1.82473	0.556773	-0.178212	0.406852	0.106148	0.456779	0.429109	-0.492549	-1.47433	0.736361	0.623698	0.538623	0.530406	-0.453137	0.144138	-0.0525663	0.452155	0.433733	-1.18326	-1.46342	-0.743868	-0.224114	0.108167	-0.906704	-0.599657	-0.518081
CHEK2	-1.779	-0.300419	0.367566	-1.71887	-1.78953	-1.32875	-0.968901	-1.02227	-2.3122	-2.14075	-2.06431	0.000205232	-0.153808	0.220956	0.537909	0.405557	0.20375	0.862241	0.319803	0.571874	0.370424	0.443669	0.317143	-0.189237	0.256385	-0.0795285	-0.272814	0.604657	0.588193	0.788133	0.399107	0.475962	0.32995	0.141006	-0.213891	0.281038	0.116474	-0.295939	0.847287	1.25728	1.41185	1.53794	1.44722	1.52664
CHUK	-0.720428	-0.398769	0.280071	-0.949344	-0.979591	0.77397	0.559585	1.24945	0.0946808	0.197162	0.207011	1.45525	-0.514574	0.395877	2.34681	1.26332	1.27754	2.01722	1.301	0.218108	-0.093162	-0.0414959	-0.117854	-0.414259	0.295561	-0.244337	-0.771576	0.55466	0.514501	0.441026	-0.129334	-0.178341	-0.527677	-2.75376	-0.347002	0.228305	-2.43627	-1.51937	-0.744221	-0.875744	-1.08993	0.401379	-0.0517013	-0.173751
CIT	0.0735823	-0.0137675	-0.380906	0.175379	0.239247	-0.198401	0.375133	0.442875	0.375005	1.19569	1.00696	1.21446	-0.280745	-0.113929	1.93902	0.886994	0.804886	1.59779	0.811438	0.878117	0.119358	0.264226	0.717952	-0.183388	-0.211286	0.326998	-0.146651	0.299885	-0.0259395	-0.153708	0.244334	-0.103415	-0.421854	-2.39707	-0.225321	-0.169353	-2.82122	-3.54146	-0.350438	-0.0274944	-0.16653	-0.707333	-0.684061	-0.665061
CLK1	-0.458055	-0.135351	0.813979	-0.866936	-0.787254	-0.0215372	0.474755	-0.414664	-0.460763	-1.25463	-0.181955	1.08278	-0.103965	0.782592	1.85534	1.15446	2.09893	2.75519	2.03082	-0.592177	-1.1859	-0.751479	-1.0265	0.0283444	0.650283	-1.25198	-1.13134	-0.279026	-0.490581	-0.206565	-0.496882	-0.914447	-0.587724	-0.947123	-0.105102	0.78373	-0.858475	-1.74386	1.06519	0.569158	-0.14317	0.4173	0.630598	0.203979
CLK2	0.650493	-0.162494	-0.175323	0.363723	0.13971	1.03821	1.10257	0.837217	0.770727	0.928268	1.06246	-1.45138	0.0438662	-0.381684	-0.042335	-0.987442	-1.65347	-0.712044	-1.29204	1.81178	1.52217	0.644012	-2.48183	0.494856	-0.832674	-1.64232	-1.73644	-0.0591052	1.27036	0.29528	0.0484983	-0.927863	0.292642	0.769245	0.612141	-0.949959	0.527396	-0.900677	-1.40215	-0.0210217	1.06248	0.0336059	0.791156	0.699388
CLK3	0.664963	-0.199644	0.210846	0.612699	-0.591846	1.6072	3.21904	0.97464	0.464378	-0.0689369	-1.39014	-0.444967	-0.262778	0.273981	0.734395	-0.877947	-1.2705	0.968839	-1.65698	-0.700662	-0.349435	-1.17545	0.113912	-0.192911	0.204113	-0.109551	-0.536323	-1.08497	-1.04958	-1.01672	-0.852097	0.143253	-1.41968	-0.0192259	-0.21499	0.226193	0.184203	-1.47201	1.89902	1.19242	0.570569	1.18367	0.974106	0.534909
CLK4	-0.798583	-0.161902	0.525953	-0.979171	-1.59705	-0.14348	0.572105	-0.414838	-1.31542	-1.76058	-1.08167	1.3799	-0.286402	0.650453	2.42725	1.41709	1.8885	2.76165	1.54972	-0.271711	-0.313825	-0.459177	-0.101957	-0.073268	0.437319	-0.381867	-0.476309	-0.178647	-0.313037	-0.105653	-0.268758	-0.377643	-0.65393	-0.590909	-0.146279	0.51033	-0.923569	-1.92052	0.637491	0.208722	-0.278287	0.437877	0.579953	0.390146
CSK	-0.310803	0.363663	0.142789	-0.18845	-0.208252	-0.932015	-0.350757	-0.565396	-1.3	-1.217	-1.34797	1.49342	0.31803	0.188421	2.21179	1.3198	1.03868	1.90942	1.0906	-1.54895	-1.48231	-1.41335	-1.20674	0.353746	0.152705	-1.05144	-1.14869	-0.727463	-0.469976	-0.467378	-0.952513	-0.722493	-0.850663	0.936527	0.370322	0.13613	1.37936	1.56678	0.90102	0.753442	0.725335	0.313933	0.414266	0.382444
CSNK1A1	-0.979294	-0.790639	-0.0238351	-1.26815	-0.893224	1.33533	1.1406	1.72754	-0.39312	-0.499734	-0.276911	-2.00405	-0.93536	0.120886	-1.10747	-1.58431	-0.10109	0.956682	0.174014	1.95735	1.2006	1.38003	0.494401	-0.787839	-0.0266344	0.225002	0.0955943	0.987295	0.817919	1.10323	1.3746	0.594706	0.97039	0.430322	-0.856577	0.0421032	-0.28139	-2.58685	-0.693499	-0.0305021	0.00140732	0.0106772	-0.608498	-0.411701
CSNK1D	-0.924736	-0.22354	-0.639529	-0.994223	0.145134	-0.402039	-0.502393	0.352532	-0.312098	-0.531734	0.742105	1.60451	-0.921957	0.0588879	2.162	2.34273	0.850104	0.699623	3.01094	-1.23124	-1.06883	-0.886894	0.493087	-0.515375	-0.347695	0.802703	-0.5055	1.07117	0.578682	-0.427196	-0.932639	0.945078	-1.6732	0.471739	-0.379024	-0.484045	-0.348217	0.0352883	-1.6306	-0.596464	0.514763	-0.160723	-0.319807	0.0786017
CSNK1E	-1.32784	-0.254354	-0.372348	-0.797698	-0.169071	0.118863	-0.199696	0.799747	-2.03492	-1.53229	-1.00516	0.440774	-0.201319	-0.425383	0.475027	2.30171	0.459354	1.9701	1.98407	0.336601	0.283848	1.26774	1.22712	-0.361015	-0.265687	0.609375	2.12081	0.647983	1.04375	0.024621	-1.40807	-0.042053	-1.69004	0.30679	-0.456152	-0.17055	-0.153711	-0.817423	-1.43865	-0.262138	-0.414991	-0.0984724	-0.228548	-0.290705
CSNK1G2	0.593463	-0.355275	-0.576628	0.575723	0.380924	0.772485	0.917384	0.987368	-0.0430193	-0.28403	-0.15253	-0.940037	-0.140258	-0.791645	-2.10178	-1.54909	-2.66292	-1.07103	-2.61912	0.909895	0.842938	-0.153432	0.650311	-0.137663	-0.79424	-0.00096035	0.728137	0.433571	0.367041	1.93696	1.225	1.83406	1.01666	0.240693	-0.184378	-0.747525	0.669327	-0.415162	-0.581038	0.523961	0.771591	-0.236088	-0.098413	0.258769
CSNK1G3	-1.40425	0.163144	-0.514889	-2.28604	-0.832949	-0.178975	-0.988947	-0.691283	-1.22945	-1.43045	-2.03359	-0.729155	-0.118947	-0.232797	-0.380583	-0.766576	-0.525671	0.025383	-0.482126	0.267332	0.345356	0.0226316	1.44689	-0.843696	0.491951	1.51124	2.04097	1.87537	1.59261	1.50715	0.745148	1.63174	0.470304	0.264716	-0.176506	-0.175239	0.961006	-0.330042	0.0717513	0.294796	0.846583	0.409589	-0.310614	-0.322882
CSNK2A1	0.710172	-0.0340688	-0.774254	-0.354212	-0.157021	1.1043	-0.0157427	0.58699	1.50148	1.10742	2.05179	0.647626	0.00260848	-0.810932	-0.452455	1.47172	0.0231199	0.328114	0.527195	1.23929	0.0392204	-0.332465	-0.832609	0.0174733	-0.825797	-2.5703	-2.5367	-0.639442	-0.896201	0.361682	0.191809	-0.13373	-0.518965	0.957759	0.0160078	-0.824331	0.751122	0.152535	-2.5934	-0.670978	0.485257	1.01823	0.1669	0.51379
CSNK2A2	0.694607	0.48391	-0.296588	0.22352	0.386522	0.125532	-0.856714	-0.191919	0.0478285	-0.41235	-0.319977	1.10925	0.34451	-0.157188	-1.03744	1.17404	0.724436	-0.240445	0.727534	0.690459	0.148652	0.406495	-0.783787	0.380079	-0.192757	-0.975575	-0.401534	0.205603	0.42195	1.34997	1.67172	1.07434	1.42801	0.881194	0.525952	-0.338631	1.34489	0.641264	-2.30694	-1.47517	-0.806715	-1.98164	-2.42353	-2.01335
DAPK3	-1.7788	-0.554753	0.206388	-1.8058	-1.70288	-1.25646	-1.50328	-1.4422	-0.312061	-0.351254	-0.0642314	1.12486	-0.597039	0.248675	1.20435	1.57722	1.57081	1.71637	1.808	0.454186	0.277147	0.194076	-0.574768	-0.509517	0.161153	-0.71899	-0.845854	0.462819	0.563936	0.835379	0.421355	0.370421	0.265095	-1.22269	-0.563502	0.215137	-1.23352	-0.981066	-0.223009	0.394362	0.685676	1.25152	1.0266	1.20615
DCLK2	-0.986091	-0.988056	0.0592855	-0.818865	-0.809966	0.654591	1.65575	1.52191	-0.159524	0.0636721	-0.253229	-1.7948	-0.932596	0.00382624	-1.24683	-2.18918	-1.58629	-0.457278	-1.63781	0.60681	1.09118	1.13572	0.85756	-0.766502	-0.162268	0.979528	0.922828	0.663835	0.785908	0.766621	0.737255	1.43864	1.00483	-1.49476	-0.879063	-0.049707	-1.14769	-0.331322	0.638848	0.45003	0.328334	0.574874	0.855925	0.894057
DYRK1A	0.621254	0.271412	-0.0731599	0.443396	0.328829	0.103013	0.621486	0.71726	-0.620312	-0.420354	-0.357028	1.41364	0.266991	-0.0687397	2.17224	1.3384	1.43269	2.50724	1.52489	0.286977	0.326788	0.225157	0.151219	0.481526	-0.283274	-0.400489	-0.280818	-0.862266	-0.836186	-0.208764	-0.455589	0.568453	-0.389911	-0.0771559	0.283801	-0.0855495	0.00921253	-0.280491	-1.62593	-1.51396	-1.59456	-1.99462	-1.98605	-1.68067
EEF2K	-0.68359	0.308494	-0.185311	-0.640391	-0.322831	-1.60764	-1.26013	-1.18109	-0.439476	-0.485505	-0.513895	-0.294973	0.384475	-0.261291	0.573415	-0.0210003	-0.687516	0.316765	-0.72225	-0.623427	-1.01332	-0.682972	-0.229464	0.44537	-0.322186	-0.451524	-0.808898	-0.40112	-0.362507	-0.625181	-0.401618	-0.786247	-0.759666	2.24541	0.410897	-0.287714	2.82595	2.42531	1.16126	1.46875	1.97324	0.607033	0.934735	0.981631
EIF2AK1	0.156008	-0.312629	0.601248	-0.132537	-0.0809674	0.473809	0.75448	0.823983	-0.877024	-1.07298	-0.941266	0.501955	0.189318	0.099301	0.969338	0.77815	0.832723	1.58157	0.950097	-1.8329	-1.74117	-0.978436	-2.3257	-0.486964	0.775583	-2.11745	-0.502511	-0.701009	-0.349196	-0.492672	-1.36184	-0.670344	-0.992741	0.0908581	0.0180686	0.27055	0.217725	0.568156	1.2396	1.32095	1.69665	0.867514	0.981281	1.21141
EIF2AK2	-0.353305	-0.45366	-0.252979	-0.348711	-0.539476	1.74234	1.89162	2.38367	0.856031	0.663777	1.06234	-0.594022	-0.44893	-0.257709	1.72266	0.494706	-0.967192	1.35327	-0.49077	-0.432064	-0.620128	0.159147	1.07272	-0.437938	-0.268701	0.938873	0.777927	0.380318	0.749009	1.00872	0.0259647	0.302172	0.463763	-0.506158	-0.524094	-0.182545	-0.49175	-0.959579	-1.48623	-1.37525	-1.14667	-1.67544	-1.76286	-1.47288
EIF2AK3	1.24463	0.0569336	-0.208281	1.28502	1.09288	0.411411	1.10522	1.29881	1.81425	1.90897	1.69406	-1.06301	-0.123339	-0.0280088	-0.362303	-1.01936	-1.04399	-0.356087	-0.710615	-0.193801	0.0526883	0.383943	0.641051	0.0183209	-0.169669	0.831255	0.843463	0.537084	0.500382	0.554231	0.349723	0.607715	0.299514	-1.10458	0.0825605	-0.233908	-0.842826	-1.49728	-0.662755	-0.885484	-1.59532	-2.00199	-1.8018	-1.70972
EIF2AK4	-0.00858043	0.518916	-0.200949	0.0067747	-0.627836	0.103132	0.895802	0.685185	-0.167312	-0.342962	-0.610965	1.63652	0.537097	-0.219129	2.36464	1.38775	0.673581	1.58617	0.606419	-0.0690661	-0.0396613	-0.135411	-0.245985	0.368662	-0.0506947	-0.493186	-0.257772	-0.0875666	0.0451111	0.162437	0.0351471	0.0486856	0.0858013	0.669506	0.728055	-0.410088	1.47954	0.631003	-2.25093	-2.438	-2.1178	-1.68456	-1.57876	-1.21872
ERN1	2.19857	0.795901	0.180682	2.0863	1.10675	-0.76403	0.318425	0.0311296	-0.804474	-0.786551	-1.35459	-0.497802	1.11103	-0.134447	0.246168	-1.02342	-1.27812	-0.244142	-1.45796	-1.19461	-0.662459	-1.01494	-1.0544	1.07111	-0.0945231	-0.735404	-0.514615	-0.923992	-0.991461	-0.940455	-0.884292	-0.332848	-0.867001	1.27418	0.977026	-0.000442449	1.28535	0.893848	1.82953	1.38194	0.842957	0.554668	0.182577	0.18884
FASTK	-2.10041	-0.191621	0.541017	-0.44163	-0.358399	-0.82514	-1.72222	-0.462046	-2.87483	-1.83129	-2.50393	0.00207542	0.117639	0.231757	-0.61645	-0.346546	0.828078	-0.550922	1.15588	0.34099	0.607543	0.787515	0.492934	-0.177803	0.5272	1.26019	1.08984	1.06556	1.14422	0.828364	0.540075	-0.533851	1.03216	-0.0631561	-0.339806	0.689202	0.149039	-0.298584	0.590931	1.20223	1.04706	-0.458397	0.52093	-0.095393
FER	0.433952	-0.274449	0.227222	0.385886	0.344222	0.812946	1.37919	1.19157	-1.96352	-2.14302	-2.0767	0.606042	-0.363101	0.315874	0.894042	0.506473	-0.705694	-0.497569	-1.40548	-0.292578	0.216786	-0.0184878	0.657754	-0.169717	0.12249	0.927681	0.983873	0.0706478	0.156701	0.391139	0.167091	1.18377	0.499472	-2.60264	-0.223113	0.175885	-2.12864	-1.60125	0.933412	0.98333	0.880871	0.104139	0.397099	0.516403
FYN	0.201593	0.775512	-0.249796	0.231137	-0.0749171	0.241498	0.7229	0.516576	0.250419	0.417197	0.215184	2.35934	0.803512	-0.277796	3.08811	2.33621	-0.125203	0.329452	0.19231	-0.64963	-0.761433	-1.21425	0.509829	0.186152	0.339564	0.262087	0.260615	-1.20058	-0.298873	-0.217741	-0.0350078	0.336063	-0.331152	-1.66155	0.746846	-0.22113	-1.80331	-2.14055	-0.137564	-0.445286	-0.782157	-0.395588	-1.21144	-1.08715
GAK	-0.900803	-0.298335	0.0203922	-0.791055	-0.851453	-2.08154	-1.2076	-0.779884	-2.0247	-1.58233	-1.42328	0.886192	-0.382741	0.104798	1.97476	0.936781	1.25343	2.34045	1.28117	0.428489	0.688078	0.413429	0.598829	-0.31391	0.0359674	0.494139	0.279779	0.378613	0.54215	0.50554	0.378068	0.844978	0.138272	-1.59152	-0.326054	0.0481106	-1.15243	-1.68111	0.439489	0.497214	0.48387	0.393761	0.550443	0.451556
GRK6	1.10258	0.275949	0.0875144	1.19145	0.897364	0.713866	1.02344	1.13459	-0.400891	-0.285326	-0.605285	0.529578	0.233106	0.130358	0.891681	0.546273	1.14289	1.55578	1.24345	0.307661	0.641611	0.644185	0.00238617	0.260925	0.102539	0.25518	0.28192	-1.20097	-0.999124	-1.39205	0.356137	0.859109	0.493842	-0.626424	0.234626	0.128837	-0.190587	-0.354798	-2.00219	-2.33962	-2.45344	-1.33636	-1.61272	-1.46906
GSK3A	1.28489	-0.512756	-0.0882362	1.30563	1.97861	-1.39807	0.0631102	0.119358	-0.439262	-0.902699	-0.116213	1.89448	-0.0881444	-0.512848	2.80913	1.38606	1.04061	1.51184	1.19643	-0.041791	-0.778792	0.209922	-0.0556603	-0.284465	-0.316527	0.315015	-0.645079	-0.513401	-0.155965	-0.327446	0.260286	0.241839	-0.261262	-1.77777	-0.109743	-0.491249	-1.88001	-1.11207	0.3918	-0.390296	0.172173	-1.19195	-0.390446	-1.39902
GSK3B	-1.0034	-1.07194	-0.443883	-0.719109	-0.977959	-1.93991	-0.704511	0.7704	-0.380308	-0.0598166	0.0568921	-0.873441	-0.730126	-0.785693	0.572468	-0.658999	-0.959865	1.16233	-0.219624	1.12459	0.99351	1.38017	1.2636	-0.887645	-0.628174	0.885546	0.787128	1.82296	1.67252	1.58333	1.20847	1.89149	0.428767	-0.822448	-0.891161	-0.624658	-0.732475	-0.184607	-1.50208	-1.03452	-0.471577	0.462607	0.71969	0.521456
IGF1R	-0.168233	-0.615282	0.183194	-0.00403753	-0.0962118	0.332697	1.28868	1.07712	-0.415607	-9.38627e-05	0.134511	-2.44067	-0.714792	0.282705	-0.559742	-1.96189	-1.43466	-0.104663	-1.27911	-0.386519	0.286138	0.10233	-1.17147	-0.440559	0.00847164	-0.831465	-0.79194	-0.840509	-0.737641	-1.1732	-0.228955	0.861654	-0.117006	0.57152	-0.550564	0.118477	1.28818	1.55193	1.68168	1.42847	1.0667	1.44088	1.5993	1.76017
IKBKB	-0.871287	-1.01069	-0.230552	-0.671107	-0.873992	1.01895	2.30388	2.18509	0.908599	1.0757	0.623782	-0.607653	-1.15571	-0.0855284	0.725797	-0.949077	-0.726535	0.695222	-0.777658	0.345766	0.511305	0.924117	0.432611	-1.10752	-0.133721	0.469339	0.564467	0.538018	0.772364	0.929839	0.752632	1.6698	0.965281	-2.30219	-1.09032	-0.150918	-1.52656	-0.948485	-0.585079	-0.922617	-1.17571	-0.364092	-0.0892972	-0.0562691
ILK	-0.474278	0.196747	0.294624	-0.26188	-0.557849	0.485	0.634147	0.570558	-0.0354734	-0.337735	-0.509477	1.70011	0.0870228	0.404349	1.93101	1.56438	1.85196	2.05554	1.90003	-0.986313	-1.86189	-2.03359	-0.496109	0.108241	0.383131	-0.753172	-1.60384	-1.01266	-0.989735	-1.23934	-0.196564	-1.24907	-1.63069	0.0588373	0.20065	0.290722	0.203978	0.403727	0.213658	0.204535	0.253726	0.129232	0.0988871	0.00486899
INSR	1.43913	-0.0373085	-0.303476	1.43488	1.20447	0.875832	1.62362	1.19162	0.491947	0.57226	0.307394	-2.08882	0.0188331	-0.359618	-1.16353	-2.38727	-1.48599	-0.247934	-1.70214	1.25604	1.40713	1.09046	0.355893	-0.0239857	-0.316799	0.503	0.807627	0.00155698	0.0854747	0.139517	0.742042	1.315	0.589608	-1.39266	-0.00365155	-0.337133	-0.563953	-0.216658	-0.597661	-0.902584	-1.24647	-0.773676	-0.683997	-0.618027
IRAK1	-1.12014	-0.71513	-0.41021	-1.29354	-0.975473	-0.489897	-0.309851	-0.233439	1.90945	1.62962	1.51581	-1.23954	-0.698807	-0.426533	-0.968819	-1.43852	-2.13896	-1.32687	-1.88596	1.47181	1.07622	1.24578	0.728763	-0.745838	-0.379501	0.849113	0.610604	0.413331	0.409794	0.0314374	1.35569	1.25004	0.927802	-0.00343309	-0.545785	-0.579555	0.0831337	0.986028	0.670032	0.414025	0.504358	-0.225855	0.0331	0.0357123
IRAK4	0.573107	0.530067	-0.315417	0.694972	0.353118	-2.87022	-2.10495	-2.28577	-1.30024	-0.983346	-1.00012	1.21444	0.379358	-0.164708	1.81817	1.1492	1.3055	2.27977	1.49437	-0.466271	-0.0904204	-0.221517	-0.212662	0.420918	-0.206268	0.0296427	0.259968	0.168774	0.239769	0.0369612	-0.711725	0.225223	-0.345783	0.40576	0.407519	-0.192869	0.894819	1.02516	-0.500112	-0.592451	-0.556081	-0.240698	-0.182563	-0.36239
JAK1	0.463415	0.178065	-0.373553	0.679954	0.261155	-0.354538	0.787417	0.187395	-0.206359	-0.145662	-0.523195	0.319734	0.169589	-0.365077	1.07216	0.041476	0.624606	2.0872	0.961549	0.84961	1.03659	0.979368	0.460283	0.0986871	-0.294175	0.427874	0.436234	0.0603593	0.634705	0.582774	0.584578	1.13156	0.774515	-0.140087	0.148701	-0.344189	0.207389	-1.11098	-2.2207	-2.19466	-2.53232	-1.81907	-1.86262	-1.75976
JAK3	0.450187	0.392483	0.550063	0.487503	0.463774	0.129207	0.195023	0.284249	0.00194102	-0.0479899	0.0383782	0.714788	0.401744	0.540802	0.829376	0.823863	0.964465	1.07827	0.902838	0.210125	0.166795	0.26891	0.452113	0.395681	0.546865	0.370945	0.262503	0.689412	0.779676	0.77006	0.372031	0.267866	0.458784	-1.23494	0.382488	0.560057	-1.2092	-1.19259	-1.80748	-3.17007	-2.33611	-1.19124	-2.38413	-1.62952
LIMK1	-1.29685	-0.151693	0.258128	-1.91554	-1.4237	1.19434	1.76009	2.27965	0.359557	0.182077	1.00217	1.14627	-0.0613287	0.167764	1.8156	0.979587	1.00307	1.66543	1.18586	-0.441872	-0.354594	-0.350053	-0.927613	-0.149638	0.256073	-1.12839	-0.384114	0.35652	0.0465779	0.576956	-0.589216	-0.180252	-0.313323	-1.1371	-0.25575	0.362185	-1.0732	-1.73165	-1.47306	0.0194516	0.753022	-0.221004	-1.04446	-0.765984
LIMK2	-0.104342	0.163801	-0.490144	-0.48548	-0.561935	-0.28981	-2.01503	-1.63919	0.542533	0.474839	1.10359	-1.1655	0.222288	-0.548631	-2.22987	-1.01738	-1.56385	-1.58264	-1.35637	2.21888	2.06614	1.39863	0.861356	0.158726	-0.485069	-0.109656	0.0725726	0.123598	-0.227184	0.689715	0.517077	-0.137683	0.0275049	0.693154	0.169126	-0.495468	0.269998	0.243075	-0.318634	0.500996	1.32793	0.799311	0.887037	1.29197
LMTK2	0.0605985	-0.585225	-0.0864795	0.218829	0.233542	-1.4867	-0.33163	-0.155481	0.406892	0.436469	0.0421499	-2.18413	-0.567438	-0.104266	-0.275222	-2.41538	-2.40206	-1.00075	-2.41492	0.404484	0.339008	0.529942	0.131259	-0.51539	-0.156314	0.117338	0.127325	0.675349	0.659239	0.761052	0.421399	0.661842	0.539199	-0.0380494	-0.429196	-0.242508	0.453483	1.01959	1.80379	1.88519	1.94988	0.273033	0.689215	0.551042
LYN	0.57492	0.225389	-0.287257	0.593241	0.551356	0.174393	0.570873	0.599585	-0.324131	-0.342963	-0.378896	0.733936	0.147138	-0.209006	1.10668	0.705808	-0.948827	-0.378157	-0.628755	1.11732	1.12229	1.16923	0.641774	0.157731	-0.219599	0.720002	0.949836	0.748552	0.853769	0.961894	1.14281	1.46674	1.28393	-1.63659	0.188108	-0.249976	-1.35816	-1.41512	-1.56152	-1.53409	-1.45713	-1.77713	-1.98671	-1.81328
MAP2K1	0.0340735	-0.661983	-0.0808789	-0.107496	-0.244489	0.469484	0.843002	0.903083	0.616081	0.411337	0.436418	-2.29879	-0.551866	-0.190995	-1.52599	-2.03333	-2.35965	-0.74949	-2.33053	0.288058	0.463106	0.283779	-0.376362	-0.464074	-0.278788	-0.758257	-0.711596	-0.150095	-0.139569	0.236256	0.264004	0.696858	0.163225	0.613377	-0.69976	-0.0431015	0.752125	1.3361	1.1908	1.37593	1.4102	1.35876	1.30475	1.3063
MAP2K2	-0.784707	-0.625988	-0.480934	-0.890829	-0.95581	-1.30095	-0.70418	-0.847227	-1.07486	-1.19828	-1.09763	-0.731314	-0.657064	-0.449859	-0.0549495	-0.606261	-0.925141	0.661817	-0.826735	1.81554	1.80226	1.42745	1.0537	-0.664259	-0.442663	0.852376	0.944497	1.18005	1.10406	1.60964	1.67676	2.02289	1.63358	-0.879946	-0.533195	-0.573728	-0.582943	0.225446	-0.768031	-0.52007	0.260379	0.496882	0.0118777	0.398317
MAP2K3	1.40461	-0.455204	-0.0491172	1.15744	1.00892	-0.447929	0.290835	0.739372	0.61724	0.450383	0.344544	-1.37852	-0.437358	-0.0669626	-0.648553	-1.54579	-1.72519	-1.12512	-1.68291	-0.5647	-0.335633	-0.565342	-0.332558	-0.469041	-0.0352795	-0.38098	-0.155906	0.339942	0.666666	0.736323	-0.347569	0.274915	-0.650813	-1.43653	-0.49549	-0.00883098	-0.854678	-1.61608	1.81811	1.90256	1.79337	1.68394	1.23642	1.3465
MAP2K4	2.8005	0.334195	-0.281599	2.86373	2.34269	0.714934	0.272952	-0.0580724	0.501243	0.386245	0.0584049	0.455837	0.322797	-0.270201	-0.730716	0.240002	-0.534185	-1.10953	-0.883517	-0.668294	-0.374326	-0.5731	-1.08838	0.290541	-0.237945	-1.0864	-0.318625	-1.58817	-1.29085	-1.37563	-1.02894	-0.559228	-0.532177	-1.25219	0.359449	-0.306853	-0.522658	0.570281	0.322782	0.449659	0.564316	0.938711	0.734762	1.14756
MAP2K5	0.113641	-0.611367	0.311599	0.361025	-0.282482	-2.41576	-0.0642889	-0.7795	-0.374958	-0.359654	-0.786853	-0.271711	0.0297993	-0.329567	1.33642	-0.292978	-0.411858	1.27517	-0.749819	-0.613449	-0.538964	-0.60665	-1.31617	-0.137156	-0.162611	-0.862931	-0.398095	-0.819786	-0.760687	-0.709328	-1.46072	-0.462192	-0.307089	0.702048	-0.384982	0.0852148	1.48796	1.14858	2.16441	1.69913	1.7557	1.34077	1.61721	1.84293
MAP2K6	0.215287	-0.0734895	0.0213587	0.245809	0.237426	-0.220023	-0.217722	-0.262314	0.904701	0.824951	0.923893	-0.861814	-0.126476	0.0743455	-0.809564	-1.20195	-0.631147	-0.058974	-0.6836	0.678191	0.831759	0.994446	1.23916	-0.1247	0.0725692	1.36512	1.45716	0.846051	0.966183	1.11105	0.852716	1.19173	1.20709	-1.80639	-0.0866161	0.0344853	-1.68285	-1.67036	0.110516	0.100915	0.334734	-2.28891	-1.99231	-2.04245
MAP2K7	0.377316	0.130479	-0.173258	0.605195	0.628843	0.258038	0.315716	0.166204	-0.482556	-0.460041	-0.608893	0.290525	0.139499	-0.182278	0.170432	0.131539	-0.479258	-0.509099	-0.457676	1.31323	1.12395	1.06483	0.878069	0.112757	-0.155537	0.719434	0.715595	1.19866	1.19533	1.01296	1.40846	1.36615	1.12109	-0.482377	0.200034	-0.242813	-0.392479	0.0880999	-2.27357	-2.13076	-2.25476	-1.92479	-1.70965	-1.81265
MAP3K1	-1.5109	0.184345	-0.223725	-1.43399	-1.03376	-0.334387	0.239619	0.428249	-2.04135	-1.9629	-2.53393	0.911643	-0.379296	0.339916	2.36295	0.725034	0.779634	2.22041	1.02979	0.0949273	0.304705	0.597487	-0.483181	-0.0443358	0.00495574	-0.771592	-0.407586	-0.085361	0.0249823	-0.188089	-0.0280237	0.351409	0.640779	1.19236	0.0184271	-0.0578071	1.34162	1.4155	0.496357	-0.228037	0.00995076	-0.591257	-0.515421	-0.860109
MAP3K11	-0.0290005	-0.440014	0.0801405	-1.18931	-1.77288	2.76944	1.95914	-0.514972	-0.513698	-1.08077	-1.0709	-0.106098	-0.377809	0.0179355	0.120755	-0.123377	0.976048	1.28034	0.713405	0.109041	-0.363221	-0.20284	-0.766807	-0.207302	-0.152571	-1.10684	-0.14786	-1.01666	-0.824424	-0.712774	-0.747202	-0.515982	-0.56123	0.575016	-0.370219	0.0103455	0.943251	0.522456	-0.314512	3.1384	1.79861	-0.310973	0.0299386	0.495983
MAP3K2	-1.80555	-0.175676	0.206958	-1.51671	-1.53196	-0.889938	0.292195	0.53536	-2.90243	-2.7745	-2.29144	0.269555	-0.190694	0.221976	1.78409	-0.170938	0.225522	1.387	0.335372	0.309714	0.5409	0.444455	-0.180936	-0.0931312	0.124414	-0.0861554	-0.00406003	0.815678	0.992228	1.24869	0.182298	1.06629	0.460293	0.0585955	-0.216993	0.248276	0.347835	0.888169	0.612682	0.384421	0.300525	0.116034	0.359299	0.0722777
MAP3K4	-0.347311	0.369027	0.590324	-0.277016	-0.405415	-0.153191	0.100311	0.0991027	-0.560897	-0.738281	-0.547576	1.55078	0.332362	0.62699	2.07574	1.606	1.66096	2.1625	1.6794	-0.697074	-0.642194	-0.748368	-1.54206	0.38614	0.573212	-1.33494	-1.69416	-1.20293	-1.29592	-1.36198	-1.22152	-1.05486	-1.06398	-0.385026	0.32269	0.636662	-0.464037	-0.535633	0.642445	0.584632	0.599413	0.508219	0.56734	0.600135
MAP3K7	-0.146694	0.0521455	0.115649	0.000442136	0.17213	0.0958666	1.00462	0.894147	-0.209395	-0.058876	-0.144792	1.60825	-0.191493	0.359288	2.64833	1.70622	1.65492	2.7234	1.92625	-0.966734	-0.847534	-0.702604	-1.48869	-0.0171064	0.184901	-1.33223	-1.17072	-1.0136	-0.758857	-0.896395	-1.02978	-0.845619	-1.266	-0.492618	-0.0239977	0.191793	-0.551764	-0.387105	-0.0311679	0.00961199	0.239604	-0.501632	-0.24722	-0.264955
MAP4K1	0.701901	0.177065	-0.116435	0.77987	0.478409	0.796358	1.22529	1.1613	0.0131321	-0.0303771	-0.288234	-0.208733	0.17334	-0.112711	0.35157	-0.163174	-0.813975	0.0637066	-0.877985	1.0108	1.05494	0.982023	0.791839	0.173477	-0.112848	0.917967	0.921754	0.417772	0.514862	0.430969	0.910237	1.13376	0.8965	-0.384315	0.152734	-0.0921046	-0.242463	-0.522533	-1.34252	-1.48711	-1.71956	-2.63516	-2.68683	-2.39451
MAP4K2	-1.92114	0.848442	-0.348235	-1.95052	-1.93706	-0.474073	0.0669842	-0.269665	-0.746892	-0.830188	-1.26137	0.208206	0.771506	-0.2713	0.703801	0.136554	-0.462959	0.0754237	-0.52559	-0.054889	0.201104	0.0824187	-1.03748	0.764152	-0.263945	-0.709614	-0.51688	-0.727594	-0.74694	-0.669832	-0.368847	0.134618	-0.181943	2.40006	0.676696	-0.176489	2.54606	2.37012	0.605498	0.614155	0.633968	0.832417	0.87681	0.90445
MAP4K4	0.37347	-0.35173	-0.336754	0.300695	0.0800876	0.597671	0.710316	0.628991	2.49328	2.40107	2.26245	0.278087	-0.479279	-0.209204	1.42717	0.438037	0.536268	1.79255	0.483828	-0.202273	-0.413872	-0.406745	-0.941224	-0.276371	-0.412112	-0.942651	-0.760398	-1.41567	-1.36916	-1.27212	-0.969427	-0.518626	-0.810344	0.318205	-0.0840202	-0.604463	0.822781	1.38049	-1.54476	-0.937443	-0.791968	-0.55296	-0.376505	-0.345364
MAP4K5	-0.376597	-0.700427	1.03004	-0.310283	-0.304501	0.785059	1.1532	1.02874	-0.262852	-0.256794	-0.239673	-0.597476	-1.01963	1.34925	-0.0872884	-0.793903	0.466376	1.02009	0.592412	-1.37251	-1.06816	-0.720489	-0.559206	-0.68584	1.01546	-0.600706	-0.551911	2.42636	2.5192	2.46949	-0.297477	-0.0789768	-0.222744	-1.14377	-0.841688	1.1713	-1.10965	-1.7296	-0.19602	-0.374898	-0.373314	-0.16094	0.0270813	-0.0167442
MAPK1	-0.297249	-0.0696939	0.06209	-0.243607	-0.182891	0.439867	0.224743	0.185156	-0.985533	-0.923076	-1.04094	1.82952	-0.0831814	0.0755774	1.7093	1.75444	1.5461	2.00459	1.75698	1.20344	1.15504	1.21148	0.0681452	-0.00247526	-0.00512869	-0.178081	-0.0457891	-0.740254	-0.543129	-0.431972	0.543618	0.603917	0.532892	-1.40827	0.0486265	-0.0562305	-1.18558	-0.563286	-1.54603	-1.61116	-1.29956	-1.21304	-1.20344	-1.09593
MAPK12	0.107349	-0.0440899	0.51407	0.00197007	0.180759	1.01192	1.2298	1.08444	-2.37969	-2.6584	-2.51581	1.30182	-0.0501511	0.520131	1.79436	1.25739	1.20072	1.83285	1.20786	-0.804644	-0.687287	-0.41908	-0.623957	0.010704	0.459276	-0.652154	-0.451103	-0.781483	-0.576484	-0.987715	-0.682891	-0.504123	-0.392532	-0.320944	-0.00880627	0.478786	-0.236188	-0.413147	0.744504	0.54423	0.287875	0.0994273	0.0647977	0.255639
MAPK14	0.365686	-0.163696	-0.607545	0.246448	0.0582402	-1.4401	-1.93252	-0.956585	-1.13438	-1.25422	-0.875303	-0.865465	-0.261915	-0.507262	-1.08095	-0.691756	-1.22204	-0.479193	-0.942792	0.960019	0.464961	0.470386	-0.700029	-0.218902	-0.553011	-0.970562	-1.00903	0.416336	0.496114	0.489286	0.708225	0.876511	0.101599	0.950089	-0.34075	-0.430992	1.21862	2.30027	0.892405	1.2083	1.49394	1.47471	1.58812	1.85873
MAPK15	-0.222617	-0.0870572	-0.24792	-0.0780581	-0.0331432	0.270095	0.63188	0.260443	-0.713577	-0.879765	-1.26376	1.74022	-0.198624	-0.136354	2.44404	1.24128	1.17539	1.40143	1.28239	0.826832	1.06502	0.401231	-0.482946	0.094023	-0.429001	-0.153786	-0.326584	-0.890862	-0.957094	-1.07871	0.266017	0.220163	-0.0190852	0.368831	0.0449234	-0.379901	1.26198	2.01436	-1.03554	-1.98633	-1.56887	-1.28815	-1.32841	-1.22442
MAPK3	0.161314	0.668995	-0.78486	0.24085	0.0500859	0.512643	0.641242	-0.252692	0.537012	0.173606	-0.481727	0.496533	0.553378	-0.669243	0.825228	0.0643903	-0.0453689	0.111183	-0.574711	-0.0783786	0.0498822	0.0461303	-0.721646	0.494759	-0.610624	-0.436008	-0.503632	-1.17493	-1.08326	-1.53807	-0.400208	-0.268753	-0.418112	2.21311	0.441195	-0.557059	2.93556	3.72455	-0.787332	-1.01528	-1.21799	-0.451854	-0.403905	-0.465987
MAPK7	0.436338	-0.213402	-0.359212	0.896247	0.664489	-0.113458	1.06125	0.667691	-0.143058	-0.234043	-0.55967	-1.68136	-0.316314	-0.2563	-1.96809	-1.89451	-1.60084	-0.466328	-1.69846	1.24053	1.68626	1.47883	1.23215	-0.273821	-0.298793	1.52664	1.71698	0.39207	0.444381	0.52322	0.661845	1.60961	1.06697	-1.38579	-0.00214626	-0.570467	-1.24361	-0.790762	-0.0100815	-0.366967	-0.491178	-0.422237	0.0418111	0.013584
MAPK8	-0.557772	-0.0814408	-0.0541277	-0.731602	-0.839689	-1.70301	-1.9177	-1.93029	-0.473878	-0.666028	-0.362883	0.878864	-0.107346	-0.028222	0.965624	0.857697	0.861087	1.66557	0.92261	1.29412	1.09126	0.689046	1.03031	-0.1079	-0.0276688	0.64137	-0.0950674	0.337509	0.0656126	0.0572221	1.65839	1.66044	0.872572	-1.75017	0.00086058	-0.136429	-2.13148	-1.86426	-0.81338	-0.251687	0.140127	0.535944	0.00760487	0.398188
MAPK9	-1.28212	-0.637388	0.312306	-1.07848	-1.09525	0.292773	1.16316	0.947342	-1.61512	-1.66753	-1.829	0.870805	-0.602496	0.277414	1.78617	0.540848	1.04791	2.33406	1.02181	0.741497	0.777058	0.590976	0.154631	-0.632712	0.30763	0.269447	0.367878	0.39538	0.399794	0.503225	0.616026	1.21941	0.471148	-1.85917	-0.568577	0.243495	-1.51329	-1.88443	0.135944	-0.184306	-0.141215	-0.535671	-0.298587	-0.362795
MAPKAPK2	-0.443555	-0.399926	0.0739412	-0.241498	-0.51883	-1.73647	-2.29456	-2.7505	-1.0152	-1.09714	-1.23878	1.46218	-0.449864	0.123879	0.359876	1.3202	1.35222	0.284018	1.56258	1.01667	0.650347	0.592539	-0.780219	-0.408688	0.0827034	-0.584439	-0.987463	0.347732	0.435121	-0.295189	0.548468	-0.507271	0.0254648	-0.867319	-0.324695	-0.0012898	-0.419752	0.475074	1.32346	0.799819	0.679198	0.916311	1.52482	1.40603
MAPKAPK3	0.927709	0.250008	-0.0525956	0.848786	0.768991	0.619212	0.221703	0.315988	0.568592	0.613448	0.562395	-1.47447	0.273889	-0.0764767	-1.74441	-1.51305	-2.82238	-2.84846	-3.18412	0.159391	-0.128325	-0.0566135	0.131618	0.281382	-0.0839699	0.0299569	0.0978683	0.285505	0.10186	-0.0060718	0.26285	0.0993058	-0.0274185	0.852332	0.2287	-0.0312882	0.939223	1.21398	0.617596	0.523171	0.509866	0.488744	0.628251	0.62733
MAPKAPK5	0.0839891	-0.0405897	0.0232125	0.298513	-0.183776	0.310814	1.05071	0.7908	-0.434498	-0.571909	-0.95717	1.39603	0.00414995	-0.0215271	2.25375	1.11344	0.429659	1.94043	0.387861	-0.931678	-0.879533	-1.39431	-1.76004	0.188217	-0.205594	-1.33359	-1.30136	-1.43186	-1.38093	-1.75923	-0.975757	-0.581625	-1.30778	0.639591	-0.0482292	0.030852	1.37967	0.981825	0.730363	0.206495	0.307789	0.982011	0.76384	1.20696
MARK2	0.522645	-0.308529	-0.78122	0.489226	0.348631	-0.0992266	0.642855	0.589301	2.08952	2.23948	1.78276	-2.22964	-0.429636	-0.660113	-1.13073	-2.07933	-2.13684	-0.801732	-1.87877	-0.205405	-0.274384	-0.0932655	0.154502	-0.213392	-0.876356	0.138335	-0.135923	-0.124465	-0.254863	-0.147926	0.170698	0.133106	-0.157013	0.984395	-0.347988	-0.74176	0.908248	-0.0899991	0.644626	0.673061	0.324437	1.09253	1.08297	1.18719
MARK3	0.0463775	-0.208834	0.141595	0.177942	-0.0263495	0.968634	1.30688	1.50119	2.10384	2.07703	1.93893	0.629649	-0.225104	0.157865	0.908189	0.774376	0.730289	1.12189	0.888172	-1.18906	-1.25053	-1.04247	-1.28395	-0.179479	0.11224	-1.26209	-1.35918	-1.30785	-1.26572	-1.28476	-1.41275	-1.13176	-1.20988	-0.284184	-0.198544	0.131305	-0.244057	-1.08086	0.084387	0.0871014	0.073015	0.484406	0.526864	0.475252
MAST3	-0.482719	0.118612	0.135552	-0.0224704	-0.561214	-1.32754	-0.688946	-1.09674	-2.30685	-1.81884	-1.53149	1.94998	0.31863	-0.0644659	2.82605	1.67997	1.28925	2.26035	1.46857	-0.61189	-0.825245	-0.832887	0.475193	0.182151	0.0720136	0.111138	0.187086	0.262596	0.201304	0.580439	-0.0791537	0.322247	-0.0530668	-0.0937475	0.176878	0.0772863	0.206251	-0.181354	-0.686906	-0.560108	-0.454305	0.357195	-0.58685	-0.391943
MASTL	-1.1602	-0.21823	-0.104339	-1.28782	-1.49994	0.266438	0.0921513	-0.242219	-1.18092	-1.94461	-0.215634	1.07629	-0.266107	-0.0564618	2.52852	0.528587	-0.526922	0.433985	-0.423889	0.0975905	-1.1273	-1.50149	0.558035	0.21995	-0.542519	0.785996	-1.47321	0.629322	0.00742769	0.26124	0.346263	0.369766	-1.11192	-0.752863	-0.247742	-0.0748265	-0.871236	-0.21518	1.22877	1.5089	1.97321	1.27843	1.34768	1.50702
MINK1	0.814809	-0.287919	0.215105	1.10731	0.479974	-0.639802	0.907873	-0.625559	-0.242415	-0.471091	-1.18973	-1.36541	-0.142219	0.0694054	0.193141	-2.6611	-0.307738	0.669923	-0.797434	-0.736413	-0.206202	0.298219	-1.51888	-0.353245	0.280432	-1.20617	-0.691555	-1.15096	-0.980352	0.144616	-0.54395	1.29379	-0.21825	-0.0403085	-0.240456	0.167643	0.757731	-0.57229	2.30897	1.47466	1.09422	1.46232	1.82665	1.62264
MKNK1	-1.4158	0.0507477	-0.0638804	-1.96779	-1.75457	-1.34264	-2.04124	-1.23705	-0.14541	-0.297453	0.679652	-0.041192	0.0937632	-0.106896	-0.018969	-0.670837	0.344017	0.373753	0.400181	0.237765	-0.20811	-0.352695	-0.322757	0.253346	-0.266479	-0.609126	-0.33648	0.738262	0.594638	0.550462	0.133932	-0.332071	-0.641335	2.36035	0.290779	-0.303912	2.49206	3.07399	-0.221285	0.330458	0.591561	0.285334	0.2512	0.571733
MLKL	-0.135199	0.672318	0.132886	0.147162	0.0933963	-0.670025	-0.668831	-0.469891	-0.162279	-0.118609	0.13614	0.00840063	0.697092	0.108112	-0.0178193	0.0449721	0.602016	0.689451	0.789622	-0.861325	-1.04135	-1.05543	-0.840352	0.739618	0.0655859	-1.12176	-1.38157	-0.915048	-0.775506	-0.803328	-1.88551	-1.84027	-1.97741	2.11624	0.703436	0.101768	2.20231	2.44709	0.741399	0.828702	1.04972	0.519811	0.592473	0.511788
MTOR	-0.817306	-0.278555	-0.226105	-0.687038	-1.04623	-1.54807	-0.410008	-0.492051	0.114297	-0.193683	-0.635611	0.51018	-0.320025	-0.184635	1.94259	0.480537	0.557306	1.48294	0.485476	-0.976978	-0.903203	-0.732131	-1.00506	-0.259283	-0.245376	-0.684399	-0.462162	-1.21144	-1.26189	-1.34198	-0.944464	-0.207566	-0.813952	0.777077	-0.26	-0.244659	1.40461	2.14811	1.78231	1.55969	1.29483	1.49538	1.28478	1.07377
MYLK	1.64964	-0.274954	-1.14966	1.9574	1.66909	0.0997717	1.37563	0.57558	2.54914	2.66226	2.25524	-0.330397	-0.514334	-0.910277	-0.311903	-0.490514	-0.463135	0.229331	-0.596262	-0.103016	-0.153522	-0.582019	-0.931463	-0.558938	-0.865673	-1.33583	-1.44079	-0.515816	-0.718269	-0.634456	-0.203431	0.105039	-0.295845	0.153784	-0.457695	-0.966915	0.0890666	0.307063	-0.462362	-0.164772	0.252398	-0.23156	-0.282651	0.0160225
NEK1	-1.11785	-0.406455	0.213839	-0.767518	-0.866906	0.285769	1.21075	1.4042	0.00341596	-0.0491474	-0.3312	0.874585	-0.430175	0.237559	1.84879	0.530258	0.991895	2.2542	1.19536	0.388043	0.49657	0.567901	-0.061433	-0.569146	0.376529	0.218678	0.186436	0.806035	0.920243	1.01359	0.268694	0.589295	0.387282	-1.83827	-0.354437	0.16182	-2.18882	-2.22247	-0.673168	-1.03603	-0.966609	-1.40623	-1.05703	-1.08883
NEK3	1.07218	-0.0564289	0.0924558	1.24036	0.793	1.01543	1.45994	1.16995	1.09677	0.892626	0.86558	0.00739749	-0.343524	0.379551	-0.00402474	-0.363427	0.385622	0.960939	-0.0503023	0.382787	0.122787	0.34036	-0.333653	-0.316616	0.352643	-0.631778	-0.783105	1.05285	0.860215	0.890102	0.416377	0.649436	0.0464654	-2.63986	-0.21988	0.255907	-2.66981	-2.21912	-1.37864	-1.09689	-1.46092	-0.856887	-0.649065	-0.727798
NEK6	0.0845986	0.313891	0.40057	0.207783	0.326953	0.180196	0.308956	0.281823	0.340228	0.488992	0.368985	1.00812	0.287766	0.426696	1.02772	1.12984	1.16978	1.05425	1.23401	0.211247	0.123905	0.210761	0.62734	0.310608	0.403854	0.252195	0.151689	0.465468	0.698193	0.734339	0.125317	0.165191	0.346112	-1.15177	0.253063	0.461398	-1.1093	-1.08391	-2.03598	-1.82044	-2.24556	-2.75199	-2.02844	-1.95446
NEK7	-0.313303	-0.678228	-0.167845	-0.10001	-0.236677	0.798117	0.371728	0.541989	-0.656825	-0.596859	-1.03601	-0.542738	-0.797318	-0.0487552	-0.992132	-0.172481	0.992737	1.08395	1.66844	1.7884	2.35339	2.12068	-1.16165	-0.765303	-0.0807704	-0.707822	-0.366996	-0.170649	-0.120148	0.315174	0.773207	1.23634	1.27833	-0.148392	-0.666729	-0.179344	0.98645	1.28226	-1.57602	-1.53297	-1.84017	-1.00961	-0.581905	-0.343553
NEK9	-1.43192	-0.589218	-0.194807	-1.1899	-1.46804	-1.23193	-0.303316	-0.507852	0.96278	0.928082	0.606848	0.0849669	-0.632571	-0.151453	1.00543	0.0208091	0.913017	1.88144	0.671217	0.752868	0.979535	1.00566	0.962161	-0.587167	-0.196857	1.3978	1.52974	0.79113	1.03556	1.01449	0.447585	1.36837	1.02345	-1.02689	-0.544591	-0.239433	-0.754191	-1.9274	-0.783988	-1.14188	-1.08727	-1.30648	-1.18483	-0.900982
NRBP1	-0.198229	-0.844541	-0.612242	-0.122703	0.049697	-1.57297	-0.0497606	-0.00762973	-1.21863	-1.01353	-0.806964	0.131345	-1.06512	-0.39166	1.19584	-0.0593973	-0.0564405	1.58537	0.767622	0.527093	1.42065	1.41913	0.0870804	-1.16833	-0.28845	0.226032	1.20255	0.804298	1.22971	1.61812	0.849521	2.00568	1.27769	-2.32673	-0.931869	-0.524913	-2.12306	-0.836957	-0.0719214	0.16477	0.169317	-0.23682	0.0565571	-0.259223
OXSR1	1.11897	-0.348236	-0.456461	1.13862	1.17992	0.714995	1.70229	1.28402	0.710268	0.736842	0.606503	-2.29572	-0.430623	-0.374074	-1.53218	-2.43986	-2.33066	-0.670618	-2.47273	0.00656449	0.653596	0.463701	0.0197084	-0.411165	-0.393532	0.0912204	0.531529	-0.514544	-0.372875	-0.354279	-0.024774	0.902768	0.24583	-0.471618	-0.421659	-0.383038	0.0811633	0.590831	0.453677	0.514382	0.433638	0.788553	0.755175	0.973888
PAK1	0.524866	0.308974	0.176409	0.553623	0.529578	0.592431	0.742841	0.716038	0.513027	0.511532	0.461301	0.276481	0.259931	0.225452	0.389695	0.178389	0.140943	0.331793	0.182966	0.70985	0.749914	0.732987	0.539782	0.284885	0.200498	0.616055	0.634645	0.357833	0.395709	0.387173	0.565859	0.729237	0.592906	-0.644358	0.279334	0.206049	-0.583076	-0.397042	-2.34678	-3.08019	-2.67878	-1.97499	-2.2582	-1.63557
PAK2	0.617888	-0.306219	-0.0795093	0.800885	0.713679	0.249609	0.777323	0.538607	-1.36571	-1.25667	-1.32276	-0.780034	-0.2615	-0.124228	-0.330962	-1.23525	-1.8818	-1.05906	-1.70458	-0.681323	-0.564376	-0.639263	-0.173246	-0.240729	-0.144999	-0.1065	-0.0467391	-0.601451	-0.439409	-0.461567	-0.53349	0.103881	-0.485089	0.366273	-0.321726	-0.0640015	0.832439	1.28279	2.17118	1.89804	1.86625	1.58648	1.7671	1.63977
PAK4	-0.557449	-0.393982	-0.165442	-0.459397	-0.5578	-0.500762	0.397459	0.00436713	-0.515322	0.0251492	0.295946	1.20198	-0.242141	-0.317283	2.52519	1.04332	-0.131521	1.13554	-0.256409	0.816262	1.18604	0.463239	0.427718	-0.584602	0.0251777	-0.301158	-0.880339	-0.904386	-0.740511	-1.01445	-0.15157	0.356231	-1.14441	-1.66664	-0.242646	-0.316778	-2.08035	-2.71349	1.12418	0.566545	1.20579	1.042	1.54534	1.45136
PAN3	1.53498	-0.210533	-0.0972966	1.78562	1.41125	2.12665	2.73642	2.1873	1.00992	1.22492	0.759275	-0.172435	-0.0443402	-0.263489	0.608643	-0.548169	0.171799	0.611599	-0.456751	-0.341591	-0.454537	-0.185761	-0.31117	-0.448242	0.140413	-0.579176	-0.0392354	-1.07329	-0.590261	-1.30479	-0.334869	0.0630338	-0.425116	-1.80019	-0.152505	-0.155324	-1.07486	-0.924681	0.113282	-0.514745	-1.2173	-0.991452	-0.954694	-0.818294
PASK	-0.105132	0.388496	0.502263	-0.0249253	-0.0228683	0.654878	0.89506	0.863796	-0.274383	-0.274303	-0.165249	1.5109	0.350833	0.539926	1.93082	1.44501	1.43084	1.92629	1.41392	0.0985081	-0.0398779	0.037695	0.00590829	0.361224	0.529535	-0.0626154	-0.451089	-0.182737	-0.115598	-0.20272	0.0689404	0.10184	0.0194447	-1.30576	0.369055	0.521704	-1.30099	-0.907404	-1.5554	-1.78931	-1.41935	-2.02584	-1.70023	-2.0411
PBK	-0.121855	-0.169759	0.160144	0.124062	0.110715	0.539177	0.0437243	0.222843	-1.43158	-1.46557	-0.659021	0.954725	-0.213205	0.20359	1.90037	0.920116	-0.234884	0.842415	-0.214293	1.32675	-0.258164	-0.170362	0.0719866	-0.218103	0.208488	-0.784892	-2.73907	0.579236	0.216151	0.0694394	1.08493	-0.485288	-0.632312	-1.42292	-0.19057	0.180955	-2.46241	-2.01989	0.628128	1.1898	1.78187	0.787667	0.981039	0.765823
PDK1	1.00195	-0.179446	0.343344	0.985773	1.04884	0.380557	0.840104	0.561862	-0.340529	-0.311713	-0.93074	-2.27878	-0.116944	0.280842	-2.08564	-1.96848	-2.20957	-1.3269	-2.21592	-0.230072	0.00369818	-0.13024	-0.149639	-0.130874	0.294772	0.246754	0.61712	0.135402	-0.0711707	-0.0893349	-0.0900728	0.238191	-0.0195535	-0.718009	-0.142466	0.306364	0.0457883	0.45978	1.45168	1.26815	0.827942	1.62868	1.40985	1.35867
PDK2	-0.350722	-0.879517	-0.129146	0.280481	0.23403	1.5061	2.11533	1.53925	-1.51165	-1.31653	-2.06671	-0.806265	-0.601154	-0.407508	-0.815213	-0.860202	-1.04193	-0.888419	-0.519717	-1.10724	-0.784569	-0.95255	0.977238	0.0864355	-1.0951	1.12076	0.970584	0.215579	-0.1054	-0.259154	0.726077	0.327075	0.337306	-0.574242	-0.937836	-0.0708265	1.20781	1.83182	0.722503	0.499582	-0.414321	1.25842	1.44696	1.0926
PDK3	0.56434	0.0519684	0.363271	0.664839	0.636999	1.5201	1.86522	1.65062	-0.445909	-0.282679	-0.45459	0.120331	0.0275531	0.387686	-0.346054	0.150672	-0.03923	0.080109	0.0450596	-1.29955	-0.784388	-0.856491	-1.63156	0.0650163	0.350223	-1.18743	-0.941878	-1.94648	-1.78312	-1.7327	-1.50291	-0.955052	-1.1223	0.293158	-0.000581527	0.415821	1.08699	1.48837	0.865208	0.783213	0.0288125	1.20601	1.28668	1.31463
PDPK1	-1.4474	-0.186481	-0.415741	-1.38061	-1.24795	-0.969702	-0.869629	-0.484024	-1.13228	-0.985053	-0.844738	0.139392	-0.156099	-0.446124	-0.384856	0.418452	0.143421	0.485526	0.516426	1.79643	2.04378	1.53537	1.13863	-0.223499	-0.378724	0.904163	1.43962	0.763789	0.658504	0.874298	1.38233	2.15651	1.30096	-0.101728	-0.124341	-0.477881	0.157702	0.377059	-1.60859	-1.27466	-0.753012	-0.718134	-0.953861	-0.667241
PEAK1	-3.22204	-0.335142	-0.0880818	-2.76269	-1.67633	-1.12379	-1.33372	-1.45884	-0.465758	-0.415479	-0.37116	0.440854	-1.10661	0.683387	0.107465	0.0554109	0.212727	1.6239	0.46907	0.723097	1.1006	-0.0142411	-0.305194	-0.495405	0.0721808	-0.306532	-0.481772	0.414142	0.496195	0.679708	0.468183	0.602191	0.418499	0.414936	-0.419877	-0.0033467	0.682453	0.62157	0.960152	1.12529	1.24457	0.974737	0.806399	0.988285
PHKG2	0.819208	0.106403	0.355943	0.956672	1.01939	1.89561	2.4299	2.42514	0.433972	0.260705	0.275053	-0.411477	0.0916223	0.370723	-0.0350322	-0.402672	-0.258241	-0.364925	-0.465423	-1.12781	-0.741913	-0.820565	-1.20132	0.0734796	0.388866	-0.98028	-0.744889	-1.38743	-1.02478	-1.14791	-0.921552	-0.356085	-0.680864	0.853352	0.203182	0.259164	1.25278	1.20497	0.781619	0.626741	0.589749	-1.64687	-1.45196	-1.50224
PIK3C2A	1.34799	0.0610426	-0.179704	1.1793	0.617052	0.476215	1.11494	0.326402	0.952545	1.03488	0.793741	-2.02528	0.0936918	-0.212353	-1.14739	-1.88354	-1.93137	-1.3079	-2.42318	0.148477	0.125599	-0.339692	0.491935	0.100494	-0.219155	0.329125	0.346196	-1.08072	-1.22059	-1.36938	-0.366399	-0.0772849	-0.756059	-0.24925	0.00756854	-0.12623	0.15354	0.130689	1.16361	0.900493	0.749447	1.49067	1.40958	1.37023
PIK3CA	0.405922	0.0504663	0.0327248	0.250412	-0.0246975	-0.352098	0.287936	-0.565172	0.694537	0.439928	0.480649	-1.85749	-0.114471	0.197662	-1.04155	-1.98719	-1.78423	-0.411966	-2.35965	-0.887931	-0.701401	-0.834989	-0.0518793	0.010564	0.0726271	-0.393695	-0.603688	-0.259484	-0.0373688	0.0189056	-0.464418	-0.0534949	-0.725016	0.9919	-0.0698405	0.153032	1.13142	-0.0757911	2.00593	1.64192	1.60339	1.72648	1.71573	1.74537
PIK3CB	0.182082	-0.420161	-0.828057	0.0143913	-0.528163	-1.03019	1.22819	0.172514	0.485173	0.916782	0.437209	-1.35636	-0.890418	-0.3578	0.0773793	-2.31253	-2.82547	-0.423985	-2.54944	-0.314422	0.0178129	0.492369	0.66177	-0.548252	-0.699967	0.402143	1.17484	0.383585	0.488084	0.483087	0.259825	1.63054	0.426975	-0.237932	-0.560941	-0.687277	1.09108	0.769566	1.93241	1.09902	0.478442	0.0675509	0.70544	0.493106
PIK3CD	-0.278559	0.797566	0.613648	-0.415679	-0.255468	-0.843728	-0.976311	-0.802805	-0.683781	-0.952373	-0.724683	1.98875	0.748046	0.663169	2.3097	2.08734	1.85295	2.19337	1.87797	-1.25782	-0.849209	-1.2097	-0.781627	0.767237	0.643977	-0.929287	-0.757879	-0.57985	-0.711554	-0.490414	-0.463617	-0.129048	-0.445762	-0.602218	0.78054	0.630674	-0.356758	-0.436384	-0.242817	-0.149805	0.0352112	-0.636855	-0.586455	-0.439711
PIK3CG	0.194145	0.30775	0.361358	0.174599	0.0890017	-0.278953	-0.0149226	0.0123252	-0.0951403	-0.0121609	-0.0640243	0.436258	0.289125	0.379982	0.811289	0.489165	1.0675	1.26658	1.06197	0.26209	0.475501	0.367424	0.150779	0.308371	0.360736	0.118913	0.0219529	0.447841	0.565001	0.433135	0.659074	0.657975	0.540862	0.533009	0.31108	0.358028	0.706481	0.421952	-2.1857	-2.58923	-2.50127	-2.47786	-2.30965	-2.11233
PIK3R4	0.958491	0.474631	-0.563439	1.05028	0.944153	-1.06545	-0.197655	-0.469214	0.791147	0.738007	0.712885	1.88617	0.411982	-0.50079	2.91926	1.5782	1.11447	2.28299	1.07503	-0.678428	-0.813774	-0.651456	-0.512611	0.544336	-0.633144	-0.385552	-0.175494	-1.50145	-1.34716	-1.53592	-0.931718	-0.346307	-0.64425	0.135019	0.43733	-0.526138	-0.210762	-0.770828	-0.782227	-0.56198	-0.603913	-0.66865	-0.564492	-0.411604
PIM2	1.01076	0.277293	0.318502	1.0848	0.901666	0.846174	0.770249	0.757048	0.616593	0.747052	0.359849	-2.26312	0.519529	0.0762663	-1.37589	-2.5343	-2.7954	-1.58693	-2.0317	-0.56865	0.217716	-0.381235	-0.758234	0.357985	0.237811	-0.697449	-0.623136	-0.271048	-0.0302518	0.0164578	-0.283462	-0.264699	-0.313161	0.606905	0.318177	0.277619	1.03986	1.25454	0.592985	0.520359	0.602099	0.782372	0.726965	0.941027
PKMYT1	-1.04904	0.214968	-0.371216	-1.10676	-0.669772	0.0361332	-0.283796	0.227027	0.0955002	-0.166063	0.70645	1.14276	0.089143	-0.245391	3.95569	1.09199	0.0304155	1.91269	-0.0652478	-0.321424	-1.44466	0.322497	-0.869104	0.131089	-0.287337	-1.65144	-2.71989	-0.0585643	-0.230422	0.0798675	0.159447	-1.27118	-0.528212	0.881415	0.00763818	-0.163886	0.179216	0.83672	-0.0248563	0.217934	0.74997	0.269498	0.105259	0.0849555
PKN1	0.860024	0.723386	-0.164157	0.968977	0.788294	-0.928023	-0.675149	-0.372774	-1.19786	-1.10238	-1.16935	1.36924	0.719588	-0.16036	1.7977	1.22047	1.7229	2.21437	1.80934	-0.0143686	-0.151417	0.0255998	-0.383752	0.689815	-0.130587	-0.500609	-0.692663	-0.897455	-0.864311	-0.903527	-0.194594	-0.244288	-0.35024	1.07566	0.720194	-0.160966	1.07826	0.779402	-1.16976	-1.35772	-1.20008	-1.30396	-1.15598	-1.11689
PKN2	-0.730355	-0.725022	-0.390734	-0.404016	-0.931618	-0.746497	0.357626	0.381285	-0.649102	0.157045	-0.331057	-0.25958	-0.94062	-0.175137	0.652259	-0.0283545	0.533849	1.42449	0.705166	0.20028	0.496179	0.15676	-0.95229	-0.584221	-0.531535	-0.0607397	-0.413316	-1.06504	-1.50226	-2.14849	-1.37155	-0.689368	-1.17595	1.00179	-0.538086	-0.57767	1.86355	0.613159	1.83492	1.14811	0.733634	1.90124	1.86027	1.90101
PLK1	-1.25115	0.18331	0.32781	-1.08102	-0.609469	1.01677	0.435372	0.823447	-2.22341	-2.01987	-0.891037	0.535053	0.192453	0.318667	1.14357	0.607548	0.150442	0.048927	0.545826	0.460629	-0.734746	-0.0442555	-0.11551	0.123462	0.387659	-1.32426	-3.00652	0.824943	0.58947	0.586686	0.336572	-1.1088	-0.362961	1.23395	0.154219	0.356902	-0.24432	-1.57724	0.0310883	1.24181	1.99195	0.561774	0.818309	0.565955
POMK	-0.362958	-0.433918	0.282386	-0.468769	-0.281522	0.417951	-0.789676	-0.398993	0.633604	0.68137	1.08184	-0.552909	-0.305436	0.153903	-2.15961	-0.632651	-0.689078	-1.82359	-0.549528	1.17074	0.757313	1.00541	1.08747	-0.363936	0.212404	0.714164	0.696177	1.32189	1.30203	1.72073	1.46891	1.09974	1.09266	-1.69447	-0.415042	0.263509	-1.79313	-1.91682	-1.72396	-0.276177	0.261802	-0.0288914	-0.267445	0.502508
PRKAA1	-0.797199	-0.935827	-0.383239	-0.39123	-0.664343	-0.4897	0.959521	1.26248	2.32293	2.01081	1.61039	-0.0436545	-0.866742	-0.452324	1.80971	-0.235785	0.448659	2.27895	0.618558	0.18515	0.344769	0.724281	-0.0650395	-0.851258	-0.467808	0.122306	0.337328	0.226787	0.490151	0.304689	-0.583301	0.559781	0.159728	-1.656	-0.893969	-0.425097	-1.40556	-2.46129	-0.640131	-0.568692	-0.355308	-0.416928	-0.47197	-0.254583
PRKACA	-0.389478	-0.200501	-0.952921	-0.417092	-0.578134	-1.11556	-0.0212467	-0.317636	-0.758173	-0.984372	-1.8918	-0.364299	-0.441312	-0.71211	1.5353	-0.585392	-0.398324	1.30035	-0.472188	0.66128	1.36982	1.41131	1.44022	-0.201723	-0.951699	1.63714	2.27568	0.631176	0.744846	0.419953	0.687906	2.37346	1.49794	-0.338882	-0.289467	-0.863955	0.125195	-0.317324	-0.791888	-0.666927	-0.634603	-0.588729	-0.814369	-1.05146
PRKACB	-0.658243	0.392725	0.250324	-0.447944	-0.524832	-0.400588	0.445304	0.168204	-0.982189	-0.811732	-0.72954	0.444295	0.32154	0.32151	1.00882	0.356208	0.410872	0.754004	0.625927	-0.629505	-0.629072	-0.297219	0.230498	0.42699	0.21606	0.0189439	0.110192	-0.147319	-0.329261	-0.133008	-1.45645	-0.904199	-1.18379	1.80043	0.470108	0.172942	1.83305	1.44497	1.57573	1.57079	1.5274	-2.41655	-1.9711	-2.24529
PRKCB	-0.636696	0.56316	0.430979	-0.518356	-0.534171	-0.528766	-0.210868	-0.447847	-0.540417	-0.43708	-0.669198	1.47918	0.551353	0.442786	1.68441	1.37025	1.26817	1.51993	1.36784	0.67923	0.845671	0.874032	0.305875	0.545436	0.448703	0.375007	0.465741	0.136212	0.161351	0.024969	0.4779	0.753958	0.655434	-1.66003	0.578502	0.415637	-1.25955	-1.57748	-1.02249	-1.32066	-1.48773	-2.01141	-1.84244	-1.71654
PRKCD	1.80863	0.523432	-0.267325	1.96692	1.80413	0.728667	0.968499	0.846225	0.933922	0.988703	0.817393	-0.0584027	0.53747	-0.281363	0.270766	-0.0932729	0.101678	0.65617	0.333427	0.733036	0.655211	0.59231	-1.32056	0.55971	-0.303603	-1.41951	-1.30688	-1.25025	-1.17187	-1.1543	0.273954	0.436216	0.151417	0.331431	0.559345	-0.303237	0.429769	0.064187	-1.32778	-1.3768	-1.37766	-1.74971	-1.70349	-1.60659
PRKCE	0.335254	0.407612	0.222422	0.445938	0.459121	-0.0744094	0.294899	-0.113345	-0.17992	-0.112894	-0.205758	1.63507	0.46428	0.165754	1.87714	1.43419	1.40137	1.64358	1.34866	0.616101	0.676001	0.752714	-0.232891	0.462925	0.167109	-0.142638	-0.0303872	-0.476137	-0.42398	-0.558253	0.232994	0.551521	0.326696	-1.05459	0.450869	0.179165	-0.763817	-1.06671	-1.31886	-1.63987	-1.94267	-2.1164	-2.18591	-1.91194
PRKCI	-1.34837	-0.640813	0.235488	-1.14267	-1.49841	-0.158927	0.136154	0.145093	0.501679	0.554523	0.27423	-1.61233	-0.639728	0.234404	-0.833373	-1.74121	-1.80051	-0.984412	-1.8136	1.04779	0.23	0.564198	0.139429	-0.589623	0.184298	-0.136295	-0.722225	1.09123	0.938407	0.906174	1.09884	0.407032	0.260272	0.123938	-0.621993	0.216668	-0.326431	-1.24159	1.6835	1.84863	1.97704	1.00954	1.20381	0.840151
PRKD2	2.51772	0.806444	-0.355665	2.48252	2.2274	0.254377	0.38836	0.254798	-0.939199	-0.79909	-1.51334	0.0373653	0.81794	-0.369954	0.550179	-0.886499	-2.24848	-1.30115	-2.08284	-0.0515982	-0.007411	0.0622537	0.636518	0.766285	-0.320334	0.706791	0.679264	0.658742	0.347979	0.321408	0.10703	0.664746	0.0878665	-1.17214	0.806813	-0.359941	-0.58616	-0.69009	0.0234636	-0.638368	-0.657875	-0.0796523	-0.460357	-0.686109
PRKD3	-0.0598104	0.0243731	-0.220419	-0.12951	-0.16905	-0.971977	-0.50635	-0.645878	-0.930236	-0.986169	-0.907052	-1.06208	-0.011611	-0.184435	-0.650857	-1.37429	-1.60126	-0.713799	-1.6323	1.59582	1.42451	1.38217	1.60335	-0.0297457	-0.1663	1.63199	1.6373	1.39581	1.27639	1.32129	1.49446	1.64936	1.38529	-0.656924	0.0106154	-0.206662	-0.329299	-0.680083	-0.634841	-0.7304	-0.699138	-0.204744	-0.356549	-0.380981
PRKDC	0.303423	-0.47376	-0.209696	0.204657	-0.189097	0.764565	1.6936	1.35176	-0.247009	-0.589808	-0.81359	0.879551	-0.585072	-0.0983844	2.32183	0.523176	0.846229	1.93473	0.0772422	0.815831	0.330323	0.132257	0.745538	-0.55016	-0.133297	0.526418	0.23215	0.458372	0.455937	0.299714	0.807787	1.14473	0.317391	-2.5076	-0.482616	-0.20084	-1.52559	-1.38635	-1.01174	-1.40388	-2.01304	-0.854876	-1.01119	-0.879622
PRPF4B	0.643803	0.283458	-0.811412	0.683211	0.0735083	-0.0738271	1.14976	0.943236	0.147009	-0.53108	-0.437386	-1.98163	0.21597	-0.743924	-0.377095	-2.06845	-0.938866	0.772766	-1.17701	-0.00191495	0.00362436	0.271813	-0.948286	0.250227	-0.778181	-1.08182	-0.315334	-1.15315	-1.01297	-0.725263	-0.175805	1.08208	0.480564	2.68727	0.192514	-0.720468	2.96132	1.23212	0.346982	0.150337	-0.387964	0.843054	0.394775	0.632443
PTK2B	0.172401	0.244909	-0.0409548	0.260916	0.2434	-1.80378	-1.31687	-1.52795	-3.15463	-2.83657	-2.92066	0.0212134	0.219601	-0.015628	0.224847	0.00537505	0.00814268	0.426539	0.176993	0.857404	0.868473	0.843749	0.894422	0.200993	0.00299026	1.00521	1.0645	0.744393	0.68632	0.675346	0.630809	0.807345	0.708578	0.165744	0.224107	-0.0202069	0.397088	0.22288	0.172538	0.0110238	-0.0376068	0.195765	0.111855	0.178992
PXK	0.2629	0.480534	-0.98803	0.0367043	0.13318	0.167502	-0.222543	0.528472	-0.0652594	-0.469097	-0.0634159	1.51102	0.227111	-0.734607	2.12813	0.69201	-1.91182	-0.823744	-2.21065	-0.352041	-0.119321	-0.217285	-1.06049	0.339161	-0.846657	-0.930265	-0.197223	-0.10037	-0.189821	0.566735	0.0190139	0.802722	-0.114479	0.817534	0.811734	-1.31923	-0.452412	-0.442823	-1.72303	0.00983269	2.0807	2.46242	-0.267408	1.74461
RAF1	1.17788	-0.064581	-0.165213	1.46919	0.797245	0.977	2.32692	1.77592	0.596736	0.69081	-0.0394087	0.8328	-0.0945424	-0.135252	2.28229	0.928307	0.66858	1.83059	0.841845	-0.57318	-0.465302	-0.612302	-1.19837	0.0180961	-0.24789	-1.28088	-1.21521	-0.569544	-0.574293	-0.637187	-0.851354	-0.396683	-1.01713	-1.28779	-0.0362459	-0.193548	-0.179199	-0.182849	-1.51394	-1.32621	-1.57639	-0.023024	-0.248964	-0.507726
RIOK1	-1.35841	-0.283967	0.534797	-1.32413	-1.06467	-1.04392	-0.672081	-0.263232	-1.24393	-1.21811	-0.827605	-0.888165	-0.203518	0.454348	-0.175301	-0.593934	-0.192764	0.544533	-0.360504	0.269903	-0.453938	-0.131741	-0.631955	-0.28201	0.53284	-1.00913	-1.37234	0.327699	0.0356761	0.116701	-0.139797	-0.698086	-0.446051	0.883426	-0.274733	0.525563	0.356222	0.576785	1.90355	2.15371	2.45193	1.78606	1.8488	1.85149
RIOK2	-1.09806	0.122782	-0.177362	-1.04729	-0.338679	-1.36268	-0.741817	0.538399	-0.389462	-0.298355	0.712863	1.8585	0.149487	-0.204067	3.24008	2.03174	0.927502	1.97792	1.2207	-1.01759	-1.43716	-0.757432	-0.337291	0.165374	-0.219954	-0.838329	-1.00941	-0.388928	-0.451181	-0.391224	-0.831622	-1.32034	-0.889669	0.281346	0.204279	-0.25886	0.0395903	0.400154	0.181189	0.707485	1.50348	-0.377222	-0.232828	0.153932
RIOK3	0.306661	-0.450468	-0.0618406	0.371239	-0.605331	-0.925886	0.240913	-0.33427	0.0419343	-0.102212	0.336514	-2.12109	-0.556972	0.0446635	-2.02629	-1.85972	-0.0181823	0.77367	-0.389631	0.322559	0.176939	-0.384998	-0.701432	-0.483217	-0.0290918	-1.17092	-1.48223	-0.286534	-0.372064	-0.101498	-0.0673921	0.123629	-0.444718	0.507296	-0.408211	-0.104098	0.496614	1.04965	1.52398	1.16234	0.98749	2.44716	2.3299	2.24516
RIPK1	-1.44258	0.110809	-0.389818	-1.19144	-0.894262	-2.70692	-1.63023	-1.07869	-0.576735	-0.349665	0.181395	-0.964872	0.0265677	-0.305577	0.0996589	-0.948306	-0.273058	0.783311	-0.128361	-0.239945	-0.10629	0.293644	-0.431469	0.0181511	-0.297161	-0.28659	0.228326	-0.225853	0.134857	-0.0530274	-0.406712	0.08501	0.0758212	2.03738	0.0558813	-0.334891	2.37861	2.63448	0.89998	1.18005	1.47395	0.797571	0.81672	0.950275
RIPK2	-1.13794	0.122329	0.486762	-1.23297	-1.25152	-1.19616	-1.55393	-1.69858	-1.08036	-1.22359	-1.22042	1.73863	0.0406276	0.568463	1.9098	1.88922	1.9609	2.1712	2.05167	-0.370775	-0.236736	-0.0987832	-0.497015	0.096124	0.512967	-0.722135	-0.64015	0.349365	0.286809	0.0670709	-0.207324	-0.630384	-0.261382	-0.598778	0.104783	0.504308	-0.6636	-0.202791	0.26936	0.071649	0.286743	0.42594	0.442916	0.367693
RNASEL	-2.57716	-0.445506	0.0440557	-2.44847	-2.51511	-1.39713	-0.857639	-0.482049	0.118528	-0.15391	0.201574	-0.857984	-0.511896	0.110446	-0.190902	-0.50927	-0.498876	0.48555	-0.219637	0.560471	0.738585	0.952735	0.730925	-0.492764	0.091314	0.812444	0.560186	1.43299	1.60598	1.58693	1.38421	1.71034	1.45511	0.149284	-0.413866	0.0124163	0.201482	-0.0644286	0.130624	0.411804	0.484218	-0.681736	-0.439526	-0.214337
ROCK1	1.26043	0.401627	-0.131116	1.21317	0.964396	0.336032	0.787085	0.711	0.478013	0.451652	0.149675	0.98872	0.281307	-0.0107951	1.29298	0.603331	0.69417	1.11602	0.739711	0.277198	0.449567	0.300125	-0.529501	0.32671	-0.0561984	-0.643255	-0.565847	0.238865	0.338892	0.349318	0.115316	0.654574	0.0878719	-0.529131	0.32741	-0.056898	-0.267511	-0.00368466	-1.8268	-2.02803	-2.11954	-2.46427	-2.35259	-2.35
ROCK2	2.00015	0.116707	-0.139175	2.13189	1.81403	0.557037	1.38624	1.53919	0.369813	0.300296	-0.0059111	-0.250392	0.0974344	-0.119902	-0.114578	-0.701678	0.190776	0.124103	0.0124578	-0.345155	-0.385374	-0.48203	-1.56819	0.176913	-0.19938	-1.6589	-1.9946	-1.66442	-1.58087	-1.8159	-1.22202	-0.453583	-1.28583	0.226586	0.105902	-0.12837	0.645417	1.11927	1.14056	0.579508	0.528902	0.30862	0.396507	0.24794
RPS6KA1	-0.00549426	0.0797902	-0.445976	-0.179671	-0.468258	-0.337808	0.397917	0.0598996	-0.307588	-0.803059	-0.833625	1.38857	0.0606415	-0.426828	2.10389	1.26649	0.677892	1.89563	0.715572	-0.168779	-0.132774	-0.744242	-1.7175	0.0126837	-0.37887	-1.77658	-1.58457	-1.3243	-1.43648	-1.52076	-0.787113	-0.25096	-1.20575	0.954743	0.0531506	-0.419337	1.3065	1.26973	0.0635768	0.292557	0.536418	1.55305	1.2579	1.3097
RPS6KA3	0.252599	0.0168029	-0.0214746	0.470273	0.221122	1.09354	2.06435	1.64417	-0.368675	-0.649488	-0.766513	0.973955	0.0243682	-0.0290399	2.08448	0.6477	0.413331	1.68038	0.0429996	-1.47223	-1.47813	-1.45062	-1.39952	0.0185383	-0.02321	-1.07625	-1.42807	-1.36731	-1.15563	-1.50933	-1.03258	-0.618202	-1.1205	0.707947	0.00226499	-0.0069367	1.24044	0.857071	0.385375	-0.0398065	-0.203601	0.803642	0.80111	0.770656
RPS6KA4	-0.666896	0.584299	0.20526	-0.629845	-0.897964	-2.35496	-2.11764	-1.99077	-1.98425	-1.96479	-2.25322	0.589475	0.545965	0.243593	0.826956	0.613071	0.544101	0.658205	0.550278	-0.440792	-0.640058	-0.458322	0.537903	0.588826	0.200733	0.592891	0.431406	0.0908245	0.0108204	-0.0256354	-0.189083	-0.181126	-0.458741	1.16182	0.560157	0.229401	1.2382	1.23279	0.732557	0.797993	0.82	0.850794	0.892311	0.923474
RPS6KA5	0.257004	-0.540669	0.276949	0.318202	0.185798	-0.143604	0.630817	0.109136	0.706247	0.69328	0.470075	0.736852	0.160398	-0.424117	0.351463	-0.178286	-1.57601	-0.814877	-0.779829	-0.325561	-0.701453	-0.61488	-1.48039	-0.453839	0.190119	-1.44162	-1.18716	-0.947568	-0.590781	-0.539833	-1.74016	-1.24758	-1.569	0.258364	-0.376485	0.112766	0.713962	0.821386	1.77273	1.55462	1.4969	2.02632	1.84813	1.9822
RPS6KB1	0.771891	-0.11885	-0.57022	0.836171	1.05853	-2.40773	-1.11819	-1.71791	-1.50165	-1.70134	-1.43654	-0.351716	-0.200128	-0.488943	0.305659	-0.504904	-1.27361	0.707341	-0.803416	0.730636	0.912324	0.51931	-0.273308	-0.129863	-0.559208	0.053938	0.236164	0.3397	0.362559	0.586816	1.00115	1.41598	0.802417	-1.32724	0.00990085	-0.698971	-0.684375	-0.388728	0.74977	1.01607	1.69	1.41629	1.13369	1.60051
RPS6KB2	1.22828	0.245338	-0.00129512	1.40439	1.33732	-0.732826	0.596743	0.331822	0.440337	0.393152	-0.0664557	1.46421	0.432007	-0.187964	2.53178	0.794177	0.781653	2.25995	0.747882	-0.0189122	-0.196831	-0.0266672	-1.46348	0.44042	-0.196378	-1.55335	-1.82942	-1.36933	-1.27594	-1.32334	-0.721506	-0.434328	-0.755241	0.0049097	0.500306	-0.256263	0.46309	0.273832	-0.385447	-1.03242	-1.95351	-0.191852	-0.400736	-0.298093
SCYL1	-1.15385	0.269746	-0.446362	-1.0742	-1.30143	-2.99356	-2.1022	-2.48094	-0.754514	-0.908021	-1.25655	0.853843	0.217865	-0.394481	1.70802	0.601737	0.0859044	1.25111	-0.0856262	0.348	0.214999	0.133528	0.501995	0.272564	-0.44918	0.715193	0.683531	-0.0878766	-0.12286	-0.228419	0.173849	0.470298	-0.0509725	1.09589	0.188857	-0.365473	1.36135	1.7022	0.774652	0.565687	0.387327	0.768496	0.582311	0.327573
SCYL2	-1.76014	-0.632578	-0.307366	-1.77999	-2.07733	-2.00064	-1.5773	-1.42283	-0.192937	-0.138471	-0.00345405	-0.194539	-0.900488	-0.0394557	0.863822	-0.170906	-0.984758	0.0500164	-0.738338	0.679071	0.383472	0.734683	0.494441	-0.828996	-0.110947	0.628626	0.230728	1.09277	1.28799	1.39943	0.553034	0.609747	0.474264	-0.679096	-0.866887	-0.0730563	-0.33474	0.531505	1.43983	1.44529	1.53028	1.03346	1.2134	1.13938
SCYL3	-2.35319	-0.979578	-0.014635	-1.80263	-1.69237	-0.903589	0.454682	1.00455	0.311749	0.120328	0.300315	0.889883	-1.09161	0.0973985	2.08349	1.31343	1.58668	1.89189	1.03851	-1.04197	-1.13487	-0.699891	-1.09032	-0.9891	-0.00511372	-0.988727	0.104412	-0.420981	-0.560848	0.140633	0.431911	0.736507	0.969311	-0.449489	-0.795961	-0.198252	-0.344634	0.462339	-0.173467	0.399847	1.2047	1.01074	0.308443	0.869468
SIK3	-0.0727765	0.32154	0.4417	0.0455998	0.415967	-1.35472	-1.19392	-0.508676	-1.35494	-0.93376	-0.734226	1.42024	0.346438	0.416802	1.29237	1.6104	1.68436	1.49343	1.76635	0.596356	0.698547	0.480867	0.116239	0.264558	0.498682	0.20779	0.0356756	0.59354	0.667438	0.526828	0.332448	0.558777	0.543299	-1.69197	0.284549	0.47869	-1.89673	-1.70847	-1.32608	-0.908802	-0.644027	-1.64897	-1.03168	-1.12975
SLK	-0.694456	-0.626877	-0.254167	-0.55641	-0.87983	-0.0609895	1.03929	0.57905	-0.652366	-0.639471	-0.965264	0.0785874	-0.664984	-0.216061	1.28529	-0.155224	-0.207517	1.23135	-0.294957	1.7112	2.0504	1.60103	1.17551	-0.541439	-0.339606	1.2348	0.951027	0.5561	0.490553	0.189697	0.817419	1.73327	0.72847	-2.01233	-0.592925	-0.288119	-1.76473	-2.41561	-0.507237	-0.809356	-0.934965	-0.0929816	-0.129913	-0.155261
SMG1	-1.70661	-0.630595	0.146387	-1.92586	-1.88644	-1.02998	0.348447	0.598008	-1.78791	-1.44746	-1.53028	0.0825929	-0.698058	0.21385	1.63891	0.27753	0.936985	2.44176	1.09593	-0.0487534	0.298318	0.0462281	-0.914724	-0.670349	0.186141	-0.847641	-0.827713	0.195539	0.118591	0.404037	-0.437584	0.47858	-0.320152	0.149935	-0.681536	0.197327	0.578593	1.27623	1.31174	1.22833	1.09068	0.580306	0.745512	0.725161
SRC	-0.73401	1.18115	0.0880385	-0.607893	-1.16488	-0.870449	-0.375086	-0.940524	-0.798704	-0.6681	-0.969491	2.41309	0.963396	0.305793	2.76814	2.37562	1.2521	1.34902	1.44542	-0.115093	0.00684892	-0.137697	-0.266358	1.01508	0.254112	-0.134046	-0.153046	-0.505765	-0.37842	-0.673887	-0.164047	0.211828	-0.185151	-0.590132	1.21644	0.0527442	-0.463976	-0.720381	-0.361779	-0.894542	-1.17968	-0.743456	-0.895909	-1.20632
SRPK1	0.860173	-0.342648	0.121669	0.685943	0.785424	-0.215705	0.616057	0.44012	-1.47202	-1.73345	-1.76933	-1.05945	-0.417933	0.196955	0.393099	-1.12944	-2.18888	-0.840587	-2.29148	0.412986	-0.701908	-0.215963	0.35009	-0.265642	0.0446634	-0.36994	-0.615643	1.37293	1.30853	0.993112	0.663883	0.0519464	-0.172468	-0.387992	-0.163587	-0.0573913	-0.400638	-0.672428	1.62678	1.38731	1.48792	1.33854	1.21505	1.13135
SRPK2	0.700277	-0.125011	-0.292638	0.712491	0.562009	-1.11231	-0.122643	-0.32725	-0.212167	-0.183167	-0.422729	-1.106	-0.112983	-0.304666	-0.626663	-1.30883	-1.60191	-0.788578	-1.72651	1.07291	1.16235	1.12385	1.53101	-0.158843	-0.258806	1.52885	1.56377	1.20988	1.2609	1.31427	1.05351	1.63909	0.978845	-1.97991	-0.088244	-0.329405	-1.57443	-1.76349	0.0332381	-0.250295	-0.111889	-0.0592496	-0.160122	-0.338505
STK10	0.585104	0.243687	0.300067	0.580732	0.406634	0.0674415	0.532995	0.425499	-0.765789	-0.760612	-0.783027	1.11088	0.241863	0.30189	1.31814	1.16766	1.68955	1.88302	1.72641	-0.213329	0.265717	0.146929	0.342782	0.223481	0.320273	0.478776	0.704734	0.0534207	0.246841	0.127463	0.0232002	0.731578	0.286976	-1.41135	0.256669	0.287084	-1.1868	-1.80285	-1.60493	-1.63732	-1.53805	-1.8862	-1.76874	-1.71851
STK11	-1.40885	0.536629	-0.969718	-0.796104	-0.709079	-0.309676	0.446027	-0.455138	-1.46644	-1.84599	-1.72467	1.31532	-0.187541	-0.245548	2.02152	1.03562	0.987385	2.20883	1.27073	0.280422	0.274584	0.261826	-0.219498	-0.252665	-0.180424	-0.0443607	0.463396	0.0199353	0.177252	0.218346	0.109135	1.37459	0.833367	0.32599	-0.35101	-0.0820795	0.965198	1.61876	-1.01945	-1.651	-2.018	-0.108339	-0.453076	-0.246215
STK17A	-0.899815	-0.152017	0.0606996	-1.52019	-1.24951	-1.21051	-0.333673	1.31423	-0.988581	-0.75436	-0.241677	0.0389127	-0.535585	0.444268	0.204843	0.369573	1.33824	2.10967	2.08833	-1.84387	-1.34817	-1.09988	-0.629459	-0.355901	0.264584	-1.5543	-1.14256	0.192272	0.851594	1.62618	-1.22347	-0.142411	-0.623897	1.25249	-0.148192	0.0568754	0.906411	0.703744	0.574395	0.347707	0.969586	0.874088	0.739534	0.669801
STK17B	-0.883566	-0.2759	-0.0539695	-0.492693	-0.388266	1.56446	1.97773	2.15201	0.271461	0.569355	1.33979	0.159417	-0.0921939	-0.237675	1.72214	0.543902	-0.630191	1.14364	0.098397	0.149514	-0.0128009	0.86752	1.2332	-0.194969	-0.134901	0.107037	-0.314925	0.724132	0.592359	1.18369	0.00412178	-0.403379	0.0278209	-0.957278	-0.196948	-0.132921	-1.05202	-0.426424	-1.9863	-1.61148	-0.709017	-2.01065	-1.52062	-1.71261
STK24	-0.302762	-0.800555	-0.824588	-0.918383	-1.04496	0.546091	1.28963	0.860642	-0.227182	-0.417651	-0.188745	-0.00941864	-0.894763	-0.73038	3.23056	0.366397	-0.339347	3.60322	0.160496	0.379168	1.0388	-0.0321884	-0.51302	-0.912433	-0.71271	-0.606753	-0.242183	-0.953169	-1.10288	-0.665389	-0.164048	1.17329	-0.304855	-0.987352	-0.829598	-0.795544	0.0173525	1.0858	-0.136179	0.239033	0.490019	0.48744	0.151096	0.538012
STK26	-1.09869	-0.320606	0.239304	-1.14813	-1.14554	-0.0834478	0.814365	0.177085	0.12628	0.135379	-0.210966	1.13582	-0.272684	0.191383	2.80892	1.07843	0.970569	2.65904	1.1905	-1.45187	-1.30709	-1.31954	-0.225429	-0.332424	0.251123	-0.0817967	0.000902502	-0.98032	-1.05057	-1.23361	-1.36277	-1.03997	-1.40206	-0.429993	-0.233207	0.151906	-0.108196	0.490198	1.17379	0.812469	0.71154	0.58549	0.650088	0.484324
STK3	-2.61293	-1.08591	0.206758	-2.12779	-2.21013	-0.545316	0.187242	-0.0307625	-1.09958	-1.45531	-1.57097	0.10078	-1.01834	0.139196	1.15083	0.291645	-0.226571	1.66385	0.0318087	0.960256	1.03369	1.23009	-0.19598	-0.993813	0.114665	0.182736	0.205732	1.19727	1.1284	1.01118	0.813165	1.27846	0.957717	-0.584322	-0.932978	0.0538308	-0.178378	0.338216	0.580773	0.323739	0.331148	0.569188	0.336971	0.449757
STK33	-1.3609	0.199383	0.0303083	-1.15893	-2.02533	0.326383	0.850034	0.927499	-0.311212	-0.424555	-0.866866	2.00527	-0.076791	0.306482	3.00356	1.08626	1.17387	1.86365	0.270389	-0.12247	-1.66986	-1.08168	0.61779	0.0700442	0.159647	0.504503	0.0375779	-0.442491	-0.347255	-0.843883	-0.171841	-0.650137	-0.826059	-0.563287	-0.119605	0.349296	-0.669582	-1.65094	0.0531481	-0.353031	-0.773721	0.573279	1.07888	1.02318
STK38	-0.122186	-0.246413	-0.263041	0.210492	-0.121686	0.0403334	1.14656	0.88826	-1.33077	-0.961997	-1.06825	-1.56055	-0.223611	-0.285843	-1.03447	-1.89517	-2.44651	-1.34347	-2.07257	0.753509	0.836516	1.11727	1.2938	-0.267567	-0.241887	1.57521	1.49338	1.08772	1.28719	1.03404	0.76512	1.00091	0.916996	-0.0890562	-0.234561	-0.274893	0.0490959	-1.16821	0.409118	0.224657	-0.0192578	0.304336	0.381699	0.455782
STK38L	-0.319512	-0.0482891	-0.0453769	-0.415785	-0.748184	-0.608194	-0.7077	-0.0621917	-0.541359	-0.415947	-0.212873	1.24899	-0.115346	0.0216803	1.40872	1.27745	1.35455	2.29662	1.56003	1.57793	1.58397	1.07148	0.819923	-0.140063	0.0463969	-0.487319	-0.66335	-0.546014	-0.94817	0.255923	-0.0399999	0.184817	-0.741527	-1.4807	-0.116886	0.0232195	-2.03217	-3.11726	-0.603311	0.0101202	0.446619	-0.170674	-0.0274169	0.167163
STK39	0.735831	0.114409	0.254926	0.687752	0.662324	0.778159	0.804786	0.747604	0.502865	0.458292	0.520813	-2.37154	0.10219	0.267145	-2.86446	-2.30808	-2.37349	-1.78423	-2.3739	0.630828	0.644813	0.519282	0.422599	0.0972923	0.272043	0.369417	0.390768	0.321094	0.332081	0.4225	0.538902	0.667768	0.559151	-0.662935	0.107482	0.261853	-0.548005	-0.3799	0.470308	0.574181	0.664015	0.23715	0.209018	0.31689
STK4	-0.305976	0.180833	-0.0191882	-0.148793	-0.264688	-0.365707	0.361299	0.0266025	-0.866304	-0.825451	-1.22683	1.92538	0.122825	0.0388192	2.42628	1.71562	1.51921	2.38156	1.55755	0.527989	0.611352	0.411785	-0.513902	0.100208	0.0614371	-0.205356	-0.415484	0.00684867	0.0692699	-0.153909	0.381805	0.738642	0.166667	-0.993584	0.124929	0.0367152	-0.489913	0.165744	-1.35648	-1.65649	-1.78225	-1.36431	-1.40646	-1.29829
STRADA	-1.0017	0.393013	-0.0370182	-0.569312	-1.02879	-1.10549	-0.526784	-0.81957	-0.871195	-0.96083	-1.74812	1.72587	0.377113	-0.0211184	2.47932	1.61884	1.48991	2.62347	1.51168	0.120106	0.230334	0.00968248	-0.345634	0.264182	0.0918126	-0.207591	-0.187333	-0.426744	0.0100681	-0.380931	-0.395429	0.377386	-0.0810331	0.333591	0.225322	0.130673	0.83838	1.29397	-1.17577	-1.5173	-1.57427	-0.647421	-0.146118	-0.369218
TAOK1	-0.453553	-0.648919	-0.172382	-0.633201	-0.387116	-1.32557	0.406615	0.696175	-1.30058	-0.70251	-0.0369801	-1.88967	-0.546016	-0.275284	0.38972	-0.893266	-2.53384	-0.365952	-2.12064	1.39901	1.87733	1.19598	0.0771981	-0.518317	-0.302983	-0.249115	-0.145414	0.333493	0.658054	0.576108	0.813616	1.17228	0.845754	-0.51412	-0.543323	-0.277977	0.0854582	-0.90492	1.37252	1.40831	1.18102	1.17172	1.05035	1.03095
TAOK2	-0.751017	-0.344179	-0.211117	-0.800088	-0.990135	-1.26671	-0.371888	-0.306369	-0.972443	-0.806223	-0.901052	0.906148	-0.377287	-0.17801	1.55835	0.608631	0.712481	1.46683	0.577728	0.0870931	0.287924	0.216077	0.194814	-0.320216	-0.23508	0.904206	0.434808	0.10436	0.112267	-0.048753	-0.0567155	0.345519	0.13656	-2.30673	-0.769726	0.214429	-2.06714	-2.66591	1.52011	1.26725	1.63277	0.785518	1.29818	1.37474
TAOK3	-1.16031	-0.0427267	0.0158337	-1.10491	-1.30395	-1.34177	-0.48166	-0.777268	-0.505149	-0.463801	-0.665644	0.462524	-0.0911767	0.0642837	1.44453	0.315857	0.0841922	0.89257	0.106518	-0.186783	0.0980247	0.216906	1.5025	-0.0732297	0.0463367	1.6568	1.9681	1.68571	1.91066	1.96326	0.219621	0.994759	0.715913	-1.38916	-0.0549189	0.0280259	-1.17871	-2.30182	-0.558378	-0.88548	-1.06641	-0.102701	-0.333497	-0.323461
TBCK	-0.0255793	-0.669995	-0.0860927	0.243431	0.212301	0.824968	1.8584	1.88937	0.412839	0.669827	0.219561	-1.02708	-0.513743	-0.242345	-1.93518	-0.540142	-0.885989	-0.0562983	-0.716294	-0.413387	0.412312	0.06665	-1.48324	-0.571767	-0.18432	-0.505027	-0.394362	-2.27069	-1.71798	-0.883333	-1.45535	0.983858	0.329753	0.807462	-0.347312	-0.408776	1.29924	1.90895	0.117465	0.784918	0.609273	1.31865	0.914069	1.45099
TBK1	1.53336	0.281917	-0.109042	1.5109	1.40272	-0.664021	0.176026	0.759917	0.587036	0.50237	0.428336	1.2432	0.165924	0.00695084	1.52471	0.916509	1.50126	2.17229	1.68513	-0.763449	-0.334088	0.0179483	-1.03773	0.174844	-0.00196943	-1.01197	-0.794644	-0.0395331	0.167472	0.247339	-0.969924	-0.130971	-0.311859	-1.53311	0.259328	-0.086453	-1.53796	-2.23519	-0.848426	-0.875074	-0.739223	-1.06522	-1.12841	-1.04724
TLK1	0.692096	0.102226	0.119338	0.977314	0.747684	0.38352	0.674104	0.921514	-0.171059	-0.051259	0.269468	1.3201	-0.101541	0.323106	2.52825	1.22211	1.70348	2.44955	1.71636	-0.280449	-0.927247	-0.588288	-0.79008	0.0504658	0.171098	-1.05438	-1.76351	0.149527	-0.0980924	-0.0643172	-0.66703	-0.746597	-0.943821	-0.969767	-0.0209974	0.242562	-1.10316	-1.18166	-0.261385	-0.462258	-0.416028	-1.40039	-1.16489	-1.53566
TLK2	1.25715	0.110787	-0.100507	1.31359	0.924585	-0.653405	0.311721	0.221638	0.841999	0.665066	0.652961	0.114827	0.0060078	0.00427209	2.0765	0.0578562	0.621968	1.7699	0.572663	1.50298	1.50259	1.73956	-1.38208	0.15495	-0.14467	-1.40833	-1.51644	-1.05153	-1.06754	-0.867957	-1.45626	-1.27224	-1.69584	-1.19682	0.293744	-0.283464	-0.855856	-1.6488	-0.0877796	0.0939685	0.0813287	-0.0193511	-0.0417926	-0.141952
TNIK	-0.663698	-0.710493	0.259149	-0.504932	-0.734959	-0.35683	-0.180415	-0.566497	0.240843	0.306662	0.114222	-0.699263	-0.826179	0.374836	-0.260415	-1.09275	-1.26618	-0.560667	-1.46031	1.18095	1.28664	1.24296	0.307549	-0.821492	0.370149	0.19983	0.111405	0.417314	0.55419	0.480163	1.02634	1.17341	0.996811	-2.11653	-0.749114	0.29777	-1.8916	-2.55367	1.64987	1.46378	1.38817	0.800913	0.905764	0.866306
TP53RK	1.20556	-0.127414	0.351128	1.13194	0.907395	2.59095	0.956297	0.831083	1.41692	1.12239	1.23037	-0.99935	-0.162156	0.385871	-3.00864	-1.28994	-0.589059	-2.46812	-0.64607	-0.00415657	-0.261534	-0.31105	-0.687597	-0.191328	0.415042	-0.522926	-0.428714	0.393084	0.492555	0.331751	-0.100966	-1.05823	-0.317048	0.307895	-0.144056	0.367771	0.907305	1.17324	-0.397681	-0.673252	-0.933507	-0.410624	-0.443616	-0.341518
TRIO	-0.502286	0.119743	0.472928	-0.53717	-0.518026	-0.360242	0.0592634	-0.108708	-0.717892	-0.901659	-0.759939	-0.125842	0.126785	0.465887	0.334557	-0.0825254	0.0971189	0.754778	0.0352835	-0.804675	-0.842733	-0.794143	-1.20175	0.0661651	0.526506	-1.36635	-1.65654	-1.20512	-1.27141	-1.20365	-0.998371	-1.00875	-0.95945	1.28584	0.109711	0.48296	1.34796	1.4154	1.78602	1.77005	1.7031	1.60462	1.62919	1.73336
TRPM7	1.76754	0.196355	-0.0143744	1.65894	1.0327	-0.552327	-0.304512	-0.0222124	-0.409336	-0.353855	-0.676653	-1.40672	0.559085	-0.377104	-0.949515	-1.80312	-2.20302	-1.7148	-2.45783	0.225622	-0.413	-0.114303	0.354451	0.715559	-0.533579	-0.729136	0.865706	0.449623	0.36095	1.00452	-0.281441	0.00262911	-0.499932	1.79879	1.0239	-0.841918	1.69478	1.36621	0.441999	0.485443	0.352348	0.123392	-0.0154018	0.193555
TSSK3	0.0589194	-0.260595	-0.250135	0.392462	0.31331	-0.00648587	0.0857142	-0.601714	-0.0333681	-0.064555	-0.318721	-0.322107	-0.255365	2.46142	2.59248	1.00026	0.562678	4.03221	0.142289	-0.116652	1.76333	0.469355	-0.444398	0.050187	-0.560918	-0.486739	-0.228496	-0.138896	-1.24828	-0.567397	-0.533556	-0.28062	-0.431456	-0.777185	-0.0320524	-0.478678	-1.14003	-0.741211	-0.606396	-0.460835	-0.433684	-0.879487	-0.717616	-0.506989
TTK	-0.121419	0.378036	0.524666	-0.0613463	0.263481	0.612573	0.163546	0.580147	-0.47266	-0.523169	0.149451	1.67397	0.32662	0.576081	1.7591	1.74745	1.32302	1.09469	1.44029	-0.86229	-1.45489	-0.999811	-1.16192	0.395888	0.506813	-1.79835	-2.39213	-0.788344	-0.824347	-0.887061	-0.959147	-1.51955	-1.14991	-0.160462	0.373663	0.529039	-0.8522	-0.920137	0.680842	1.08954	1.3693	0.00179611	0.183767	0.165361
TTN	0.583318	0.10046	-0.568939	0.492075	0.306958	0.376578	1.1352	1.68066	-0.266294	0.0661523	0.430008	-0.348333	0.374989	-0.843468	2.00983	0.493027	-1.11674	1.41539	-0.503209	1.20943	1.11769	0.972862	0.13301	-0.00291842	-0.46556	0.357296	0.0679111	0.00621954	0.154527	-0.0113185	0.147137	0.18172	-0.229497	0.296545	0.386715	-0.855193	0.867073	0.727967	-3.16593	-1.71912	-1.23377	-1.8491	-1.72939	-1.18196
TYK2	1.35099	0.673572	-0.532701	1.14639	0.792181	-0.00228549	0.661728	0.979184	-0.0354692	-0.066343	-0.483121	1.02202	0.437631	-0.29676	1.49841	0.668256	-0.150315	0.994055	-0.290243	0.732126	0.0495129	0.300449	0.919529	0.536205	-0.395334	0.26382	-0.0329919	0.712313	1.1564	1.10348	0.0471788	0.0935999	-0.159137	-0.45337	0.601016	-0.460145	-0.162587	-1.1683	-2.32824	-2.01324	-1.58849	-2.09752	-2.0333	-1.99015
ULK3	0.000101054	0.730765	-0.00556092	-0.161702	0.261795	-1.51597	-1.02331	-1.50691	-0.423107	-0.637207	-0.271078	1.26589	0.718219	0.00698503	0.823826	1.36285	0.804163	0.212056	0.689447	-1.45519	-1.11508	-0.914791	-1.94856	0.930128	-0.204924	-0.801039	-0.684809	-0.779513	-0.832483	-0.691881	-0.903085	-0.906325	-0.859336	1.68698	0.821729	-0.0965249	2.19206	2.50748	0.36269	0.253976	0.195461	0.537462	0.593993	0.780344
VRK1	0.594213	-0.169947	0.0482511	0.477449	0.321092	1.4357	1.62935	1.15627	2.03563	1.70837	1.8813	0.069993	-0.195991	0.0742952	0.47066	-0.206164	-0.394461	-0.319493	-0.868019	-0.622849	-1.23503	-1.05839	-1.37395	-0.14932	0.0276236	-1.56186	-2.24121	-1.08336	-1.25797	-1.53493	-0.653038	-1.00183	-1.22234	0.382918	-0.110241	-0.0114547	0.1494	0.181652	0.839671	0.721208	0.569992	0.771011	0.775958	0.94983
VRK2	0.246643	0.0482352	-0.23409	0.188335	0.477332	-1.48605	-1.05594	0.806742	0.0683993	0.0748213	0.814005	0.000334666	0.0867214	-0.272576	0.484612	0.759645	1.07584	0.879179	1.58855	-0.314451	-1.76631	-0.129038	-2.0345	0.0535684	-0.239423	-2.28454	-2.02058	0.108933	0.0943058	0.106153	-0.764823	-2.20371	-0.476352	1.8515	0.111854	-0.297709	1.37852	1.15525	-0.407421	0.235764	0.271872	0.893102	0.880243	1.24706
VRK3	1.61432	0.445867	-0.313328	1.43337	1.11727	-0.96563	-0.881125	-0.671679	-2.10511	-2.11883	-2.32526	-0.14236	0.413571	-0.281032	-0.595109	-0.538962	1.05782	0.572435	0.970757	1.24039	0.59212	0.698439	-0.695308	0.498596	-0.366057	-0.95442	-1.97826	0.190202	-0.320695	-0.100238	1.04773	0.463747	0.554956	1.43271	0.55603	-0.42349	1.45237	0.792772	-0.838266	-0.756468	-0.371066	0.336743	-0.273625	0.534097
WEE1	-0.0490835	-0.641318	0.20682	-0.0852144	0.329233	1.77216	1.89579	2.43077	-0.0722639	-0.308716	0.967006	-1.90583	-0.645895	0.211396	-1.05564	-1.72517	-1.89105	-0.672963	-1.43515	1.1871	0.0392057	1.3141	0.0245452	-0.685504	0.251006	-0.502198	-1.28965	1.03224	1.0591	1.00434	0.804316	-0.110947	0.958763	-0.277553	-0.543826	0.109327	-1.63862	-0.228467	-0.444293	0.130141	0.622213	-0.527254	0.0548544	0.332171
WNK1	0.852591	-0.153579	0.0560296	0.859135	0.609647	0.493371	1.40851	1.27247	0.886848	0.840957	0.631961	1.26037	-0.089496	-0.00805383	2.47667	1.01319	1.15379	2.4307	1.00534	-0.649692	-0.553385	-0.575616	-1.24673	-0.160245	0.0626956	-1.18917	-1.19299	-0.744216	-0.648216	-0.765234	-0.566906	-0.0358834	-0.523698	-1.93527	-0.0850567	-0.0124931	-1.6932	-1.65333	-0.449839	-0.533734	-0.623211	-0.532684	-0.350891	-0.341467
WNK2	0.355339	-0.466249	-0.489955	0.406529	0.194153	0.0253274	0.615149	0.539954	0.251532	0.245244	0.356791	0.39279	-0.43604	-0.520164	1.11175	0.289038	0.288212	1.43289	0.470476	-0.915431	-0.617854	-0.605416	-1.73827	-0.447212	-0.508992	-2.1038	-1.39296	-1.14225	-1.07184	-1.05911	-0.939919	-0.38233	-0.700072	-0.530844	-0.956372	0.000168281	-0.437912	-0.185534	1.88758	1.74788	1.89274	1.58643	1.785	1.77356
YES1	-0.422306	0.671641	-0.48692	-0.408238	-0.66913	-0.619585	0.130878	-0.357652	-0.462458	-0.395452	-1.02692	2.48973	0.665773	-0.481052	3.48705	2.53798	-0.0200744	1.05146	0.461733	0.863588	0.82143	0.384411	0.0738069	0.733886	-0.549164	0.0443204	0.0608216	-0.669304	-0.658529	-0.824505	0.299386	0.462412	-0.0455004	-0.726814	0.924319	-0.739598	-0.356115	-0.576003	-0.440782	-0.758834	-1.14688	-0.662644	-1.19896	-1.4612

## Sheet: kinase_phospho
Gene	AMO-1_1	AMO-1_10	AMO-1_11	AMO-1_2	AMO-1_3	AMO-1_4	AMO-1_5	AMO-1_6	AMO-1_7	AMO-1_8	AMO-1_9	ARH77_1	ARH77_10	ARH77_11	ARH77_2	ARH77_3	ARH77_4	ARH77_5	ARH77_6	ARH77_7	ARH77_8	ARH77_9	L363_1	L363_10	L363_11	L363_2	L363_3	L363_4	L363_5	L363_6	L363_7	L363_8	L363_9	RPMI8226_1	RPMI8226_10	RPMI8226_11	RPMI8226_2	RPMI8226_3	RPMI8226_4	RPMI8226_5	RPMI8226_6	RPMI8226_7	RPMI8226_8	RPMI8226_9
AAK1	0.824571	-0.541784	-0.567736	0.463427	1.06499	-0.864925	-0.0568949	0.447305	1.08646	1.1723	1.79553	0.820513	-0.0654114	-0.390149	0.456825	-0.374007	0.348489	0.70036	-0.0693861	0.713846	2.11416	1.80674	-0.639002	-0.355369	-1.12967	0.314107	0.269841	-1.98336	-1.41945	-1.80267	-0.827211	0.808417	-1.05785	-1.56642	1.11789	0.768655	-1.37915	-0.969779	-0.0342409	-1.06178	-0.753865	1.03209	0.00818502	-0.22458
ABL1	-0.23161	0.540552	0.841021	0.0947539	-0.625509	-0.0985533	0.305326	-0.483024	-0.419541	-0.0371569	-0.571197	1.4912	0.612131	0.787721	0.094568	0.204063	2.49183	2.41643	1.74336	0.687773	1.56059	-0.102761	-1.85807	-0.394831	0.136229	-0.764557	-0.936037	-2.2318	-0.576497	-0.931235	-2.33649	0.192579	-0.503419	-0.471194	0.566869	0.814055	-0.0903197	0.0365517	-0.827695	-0.140605	-0.517157	-0.181559	0.131209	-0.417993
ABL2	0.330032	0.343768	0.957776	0.405241	0.123705	0.949385	1.26688	0.742394	0.989453	0.946224	0.377107	-1.0165	-1.88249	-1.51627	-1.98065	-2.28795	-1.4744	-2.10348	-1.62939	-0.556493	-0.605742	-0.715633	0.0351574	-1.41246	-0.616706	0.0709308	-0.130819	0.631876	0.289161	0.304815	0.596228	0.508969	0.363825	0.927102	0.415629	1.1526	1.0808	1.16169	0.571899	0.637972	0.493837	0.42343	0.524137	0.306966
AKT1	0.764603	1.48859	1.5575	-0.311943	-0.323234	0.455827	0.416436	0.309591	0.43797	0.738123	0.422727	0.817575	-0.784055	-0.702318	0.479946	-0.0799511	0.554608	0.385285	0.420402	-3.32941	-1.88212	-1.30304	-1.13927	1.03775	0.931166	-0.527155	-0.624761	-1.40284	-0.677646	-1.30035	-0.691386	0.044846	-0.604549	-1.05549	-0.194363	0.354899	-0.425524	-0.470049	1.33855	0.807356	0.817975	1.17459	1.11867	0.954484
AKT3	-1.13376	-1.0275	-0.337529	-0.092852	-1.15742	-0.663718	-0.796331	-0.920819	0.0756636	-0.0399072	-0.247586	-1.08699	-0.107754	-0.179385	-0.151296	-0.242964	-1.77797	-0.589043	-0.561721	-0.657951	-0.211938	-0.246989	1.57265	0.695622	0.36241	1.69727	2.00833	1.1816	1.22051	1.4808	1.72684	2.83564	1.39552	-0.537143	0.00301214	0.372084	-0.595893	-0.063029	-0.455228	-0.232051	-1.37295	-0.162658	-0.643407	-0.33416
ARAF	-0.260114	-0.971437	-0.298715	-1.43374	-0.365164	-0.362764	-0.0510938	-1.37991	-0.744867	-0.526737	-1.15444	0.160257	-0.0451161	0.0143074	-1.92535	-0.797349	1.12822	0.385212	-0.54981	0.210828	0.245097	-0.0884645	0.0507691	-0.143288	0.128682	-0.162552	-0.612728	-0.91308	-0.402311	-0.42484	0.0763689	1.20379	-0.299826	0.517017	0.0563343	-0.540482	1.03127	-0.192581	-0.876322	2.20106	0.738526	2.3977	2.18933	2.78832
ATR	0.872553	0.322692	0.430026	0.685016	0.487571	0.722062	0.514909	0.571135	1.17028	1.06921	1.01441	0.644676	0.208725	0.543993	0.588872	0.417071	0.351579	0.397061	0.192408	0.415221	-0.0457316	0.181153	-1.78958	-1.73731	-1.74332	-1.45432	-1.52557	-2.11224	-1.45669	-1.92933	-1.39323	-1.32568	-1.70613	0.896509	0.309906	0.442813	0.700114	0.768319	0.917131	0.481232	0.433958	0.572992	0.413219	0.482324
BCKDK	0.397395	0.352814	0.216826	0.196562	0.309845	-0.0852297	0.409864	-3.12887	-0.242061	0.164333	-0.717526	-0.0563888	0.549972	0.019668	-1.45736	-0.648973	-0.335473	-0.0422133	-2.69296	1.08979	1.47938	0.804465	0.574916	0.366435	0.203205	1.57512	1.02887	0.156163	0.600158	-1.76892	0.374715	0.916901	0.714247	-1.77943	0.401674	0.167965	0.77317	0.51911	-0.455202	0.313523	-1.98309	0.115955	0.409292	0.191363
BLK	-0.595807	1.0503	0.515909	-1.17648	-1.01282	-0.836358	-0.588063	-0.932148	-0.984311	-0.769918	-1.03324	2.25347	1.47446	0.624564	1.9347	2.07759	1.75078	1.34964	1.7522	0.4173	-0.549452	0.109188	-0.122693	-0.53858	-0.704123	-0.537471	-0.57764	-0.536758	-0.592091	-0.694626	-0.285206	-0.543842	-0.415128	0.806546	1.07728	0.473032	0.685748	0.425977	-0.521317	-0.37018	-1.1899	-1.24564	-0.755586	-0.669296
BMP2K	1.78966	0.899424	1.42672	1.47755	1.3426	1.43438	1.24063	1.24614	1.58184	1.41774	0.849012	-0.854303	-0.643445	0.0424213	-0.325374	-1.17764	-1.82118	-1.39662	-0.968043	-0.867487	-0.533948	-0.614179	-0.273792	-0.707301	-1.03661	-0.639002	-0.96287	-0.987846	-0.400083	-1.14701	-1.20145	-0.527489	-0.70209	-1.16267	-0.185026	0.198952	0.191081	-0.305278	0.720093	0.816685	0.615643	0.814874	0.665419	0.669882
BMPR2	-1.46536	0.226016	-0.000165746	-0.908415	-0.17207	-0.488255	-0.748524	-0.459566	-1.82522	-0.167743	-0.964891	1.05686	-1.37982	0.737857	-0.404688	0.440633	2.11576	2.62637	1.27228	0.445688	0.0864048	0.554318	-1.17664	-0.71062	-0.132028	-0.596281	0.279071	-2.29519	0.0451282	-0.861303	0.0470646	-0.570671	0.0161723	-0.661687	-1.02168	0.379721	-0.0128547	0.525595	1.07787	0.902181	1.27773	1.06574	1.22904	0.616169
BRAF	1.7014	0.477736	0.333601	0.11602	0.30808	0.298643	0.331588	-0.238778	1.75605	1.47962	1.26327	-0.93374	0.132137	-0.380812	0.384025	-0.28595	-2.45013	-0.499731	-0.518438	1.41971	0.505715	0.488322	1.44094	-0.0289504	-0.439263	1.00841	0.968388	0.841473	0.647975	0.667463	-0.0949564	0.518365	-0.547558	-0.701788	-0.227986	-0.87452	0.0498259	0.249712	-1.42371	-1.54038	-1.56064	-2.08226	-1.42513	-1.13373
BTK	-0.451734	0.151958	-0.371557	-0.904385	-0.118467	-0.494064	-0.0864972	-0.651546	-0.971772	0.376338	-0.171244	2.38254	1.53324	0.422722	2.14446	2.09209	2.17831	1.91837	1.85763	-1.26543	-0.37683	-2.35193	-0.103182	-0.231528	-0.410341	-0.423835	-0.44898	-0.490792	-0.435921	0.33519	-0.336294	-0.272248	0.0770235	-0.090135	-0.515117	-0.434475	-0.506463	-0.66063	0.163327	-0.609116	-0.177764	-0.786696	-0.178084	-0.306138
BUB1	-1.25865	0.283635	0.135637	-1.07684	-0.235976	0.757413	-0.012236	1.15446	1.49989	2.26427	2.13354	-1.162	-0.0551554	-0.0226907	0.393232	0.686052	-1.01472	-0.206163	0.515308	-0.0919861	-1.36572	-0.697574	-0.648294	-0.469607	-0.415736	-1.56381	-2.03977	-0.45354	-0.769737	-0.219005	-1.02372	-1.83637	-0.871644	1.12717	0.415954	0.252004	0.780761	0.775745	-0.119191	0.541952	1.41354	0.758695	0.98891	0.751975
BUB1B	-0.344961	0.465808	0.548764	-0.67042	-0.338485	0.243846	-0.0671326	0.535944	0.0318672	-0.0179568	0.309949	1.23113	0.45888	0.555692	0.938698	1.15471	1.16524	0.888136	1.14425	0.270198	-0.202974	0.160634	-1.05823	-1.6247	-1.67524	-1.6075	-1.5663	-1.80578	-1.37985	-1.70258	-1.47236	-1.46625	-1.3898	0.727347	0.457692	0.55688	0.343397	0.0854763	0.946006	1.10207	1.36731	0.926274	0.929576	0.844739
CAMK1D	1.07272	1.22338	0.804126	-0.962955	0.51013	1.91897	1.85543	1.65058	-1.22896	-0.749473	2.32031	-1.1571	-0.403147	-0.414047	-0.400515	-0.548567	-2.28664	0.0575319	-0.851172	-0.746176	-0.657335	-0.883332	0.162358	0.248401	0.322678	1.10214	0.744448	-1.43825	-1.04966	-0.835022	0.157369	1.37658	0.369358	-0.721847	0.427798	0.25791	-0.240465	-0.848556	-0.290807	-0.652	0.739199	-0.226566	-0.487209	0.758367
CAMK2D	0.120383	0.390652	0.00799066	1.11586	1.05107	0.280167	0.572727	0.727242	1.26976	1.587	0.998137	-0.425703	-0.371059	-0.55474	-0.532751	-0.689994	-0.614317	-0.63225	-0.5078	-0.343673	0.267937	0.161794	0.5651	0.469986	0.228241	0.875562	1.37012	0.694996	0.704774	0.816035	0.881649	1.26525	1.44361	-2.48272	-0.329945	-0.600948	-2.3185	-2.04615	-0.773061	-0.613432	-0.813694	-1.94808	-0.699855	-0.567363
CAMK2G	-1.50885	0.823225	0.387628	1.57613	1.57629	-0.0360386	-1.1833	-0.46661	1.40566	1.74676	0.991489	-1.66556	0.394617	0.490644	-0.208688	0.0593029	-2.03815	0.0296875	0.218313	-1.06105	1.05724	0.958517	0.787566	0.471671	0.42075	-0.0019244	1.18443	1.53327	0.252453	0.628451	0.572283	-0.142347	0.929201	-1.18	-0.801023	-0.594094	-0.75675	-0.598252	-1.06293	-0.895082	-1.27347	-1.46068	-0.9375	-0.623277
CAMK4	-1.02596	-0.268147	0.0504208	-0.741001	0.163629	-0.991174	-0.686592	-0.208327	-0.830772	-0.882999	-0.534256	-1.26675	0.951857	1.85944	2.08279	2.20674	-1.38553	2.66835	2.5802	-0.137896	1.73413	0.930778	-0.423846	-0.457245	-0.2079	-0.0720919	-0.399928	-0.682739	0.336388	-0.52628	-0.0772521	-0.57897	-0.0699172	-0.36764	-0.371436	-0.162967	-0.132826	-0.0344968	-0.211045	-0.264207	0.0711191	-0.644176	-0.755583	-0.235889
CAMKK2	1.04534	0.560383	0.522461	1.59672	1.2996	-0.928996	-0.545944	-0.154918	0.721969	0.629819	0.460886	0.648904	0.57948	0.494392	1.04986	1.10185	-0.786255	-0.934474	-0.459396	-1.8862	-1.5267	-1.39341	-1.81772	0.664965	0.412795	-1.32485	-0.702693	-0.298125	-1.07985	-1.00537	-1.15239	0.0894797	-0.930648	-0.977332	-0.236513	-0.300964	-0.387605	-0.0873484	2.00842	0.702106	0.320701	1.39721	1.43617	1.17419
CASK	-0.249762	0.414205	0.945221	0.551255	0.391492	1.42271	1.52151	1.44463	0.785697	1.07436	0.739583	-0.697477	0.323793	0.997935	0.434656	0.512755	-1.40709	-0.641205	-0.542064	0.0177083	0.162402	0.44101	-1.41949	-1.17168	-1.17417	-1.17969	-1.51566	-1.18894	-0.744819	-1.6292	-1.18983	-1.2949	-1.12926	-0.527476	-0.349932	0.0719309	-0.70206	-0.691493	1.40883	1.02556	0.810164	1.38857	1.32901	1.23121
CDK1	0.600903	-0.030104	0.519355	-0.259009	0.120009	0.875752	-0.0619259	-0.284408	-0.299226	-0.74412	0.639342	0.632136	-1.1227	-1.23327	-0.929092	-1.20959	0.145535	-2.92657	-2.20467	0.0575327	-1.73292	-0.101956	0.622833	-0.037822	0.452542	0.0430681	-0.901399	1.9698	1.12354	1.4307	1.95282	-0.466441	0.672596	1.20223	-0.208391	0.689975	-1.02936	-0.116436	-0.430493	0.768237	0.767099	0.94127	-0.08644	0.189065
CDK10	-1.84645	-1.45038	-1.57626	-1.86772	-1.72264	-1.39758	-1.42012	-1.74602	-1.69514	-2.40655	-1.20529	0.801554	0.58357	0.435875	0.344515	0.357527	0.923171	0.263348	0.328038	0.608025	0.53446	0.564197	0.329082	0.570644	0.4488	0.548499	0.485804	0.371508	0.47919	0.371371	0.421192	0.355928	0.280543	0.852233	0.547581	0.471864	0.703339	0.714008	0.940565	0.880991	0.786655	0.792358	0.602168	0.635559
CDK11A	2.25234	0.444171	-0.501676	1.08875	0.815641	0.631911	0.279194	0.54679	-0.413304	0.493136	-0.0374	1.72656	0.42543	-0.482936	0.683516	0.126143	2.81524	1.35714	-2.00722	1.28081	-1.12051	0.128447	-1.29939	-0.144448	0.0869421	-0.420177	-0.543459	-1.00067	-0.473679	-0.740186	-1.0586	-0.506961	-2.22953	-0.0281069	0.516152	-0.573658	-0.00628496	0.064179	0.118079	0.119691	-0.603621	0.352507	-1.28731	-0.873657
CDK11B	-0.660559	0.184398	-0.0711331	1.11854	1.44022	0.439725	0.159091	-0.0487797	1.04964	0.795008	0.684359	-1.5676	-0.459932	-1.76099	0.944512	0.496719	-1.85785	0.15749	0.484984	-0.551011	-2.51812	-1.26561	-0.117125	0.0457368	-0.276988	-1.44969	0.0629554	-0.492038	-0.967142	-1.04208	-0.0534706	-1.4459	-0.293799	1.66711	-0.327457	0.0616723	0.215445	0.569797	1.42178	1.26138	0.635718	1.43439	0.689451	1.20714
CDK12	2.07905	-0.876998	-1.54903	-0.0250888	-0.176725	-1.83547	-0.826141	-1.06436	-1.32876	-0.819843	-1.03411	2.02053	0.65718	-0.354047	0.89129	0.510913	2.15051	1.49213	1.06926	1.3178	-0.119976	0.65613	-0.149315	0.417883	-0.487419	-1.23106	1.52332	0.825241	-0.0897698	-0.0778449	0.0898365	-0.410177	1.24074	0.577771	-0.184964	-0.782215	-0.0552682	0.0457909	-0.448629	-0.8935	-0.954948	-0.186001	-0.712587	-0.891128
CDK13	0.104022	-0.829453	-0.492686	-1.03175	-1.12734	-1.83219	-1.21147	-0.873183	-2.36425	-1.58475	-2.17199	1.17455	-0.0978692	0.0671161	0.0882901	-0.220122	1.547	-0.184674	-0.380161	1.13261	0.499214	1.16848	0.791352	-0.207257	0.14277	0.372742	1.43963	1.10073	0.554619	0.808428	0.858525	1.09966	0.822568	-0.597302	-0.182505	0.141539	-1.05682	-1.35664	0.154077	0.495888	0.405655	1.33013	0.725288	0.777548
CDK14	-0.25195	0.265609	0.00218893	-0.682027	-0.697931	-0.480205	-0.607326	-0.544929	0.0167593	-0.0629294	0.285394	-2.2883	0.334671	0.105122	-2.63797	-2.29497	-0.560445	-1.47808	-1.57335	0.364448	0.408306	0.0337515	2.10169	0.357423	0.0915482	1.70961	0.944072	0.305798	0.303909	0.406915	1.59479	0.919523	-0.0144254	0.854378	-0.844593	-0.654531	0.84327	0.850769	0.101125	1.33831	0.504294	-0.20895	0.0989668	0.740265
CDK16	0.797674	0.410684	0.313614	0.908046	0.760494	0.589537	1.03001	1.22935	1.29541	1.43764	1.61904	0.952376	0.307986	0.150068	0.332264	0.537068	0.539482	-0.114444	-0.138586	-1.23104	-1.09231	-1.13321	-1.71787	-0.201509	-0.352797	-1.66506	-1.0899	-1.21189	-1.57584	-2.04497	-1.56986	-0.99964	-1.53646	0.548221	0.335449	0.131909	1.00546	1.00353	0.650383	-0.31416	-0.601714	0.97625	0.567836	0.161466
CDK17	2.36791	0.304961	-0.107387	1.65318	1.10499	0.201564	-0.0423287	0.197021	1.14837	1.1657	0.799893	1.45807	0.544946	0.232454	-0.258119	-0.422358	2.23123	0.0333881	0.473975	-1.03108	-0.456373	-0.571366	-1.46663	0.0851327	-0.0375094	-1.93776	0.0488396	-1.10962	-1.38813	-1.94013	-1.03014	-0.0177715	-0.21698	0.19477	0.528378	0.209221	0.574536	0.233787	-0.0513563	-1.51694	-1.46771	0.59626	-0.526954	-0.791954
CDK18	1.54355	0.441106	0.600777	1.30528	1.26519	1.34903	1.40327	1.30979	1.47504	1.55283	1.12916	-1.45435	-0.934249	-0.916995	-0.990408	-0.90237	-1.49137	-1.15926	-1.01085	-1.36983	-0.978031	-0.982589	-0.84864	0.133599	0.276202	-0.646441	-0.641362	-0.987977	-0.947308	-1.02331	-0.93246	-0.934678	-0.961375	0.331606	0.356758	0.530868	0.638973	0.667672	0.808179	0.318508	0.277465	0.896417	0.821177	0.681427
CDK2	2.34642	1.06726	0.524031	0.417831	1.03269	1.06622	-0.133601	-0.602729	-0.140762	-0.219858	0.417203	2.12006	0.943964	0.647325	0.146293	0.58927	2.15216	0.372652	0.269428	0.837214	0.552015	1.34692	0.154786	-0.733995	-0.0302717	-0.757123	-0.38322	0.331343	-1.60475	-1.15707	-0.973908	-0.500497	-0.963922	-1.37964	-0.284899	-1.17576	-0.420118	-0.877924	-0.747796	-0.789379	-0.828598	-2.34315	-0.358574	0.0724592
CDK7	-1.04831	2.51748	1.76679	0.323638	-0.690335	2.54273	1.05247	2.58888	0.215129	0.248451	1.51705	-0.739549	-0.687489	-0.442353	-1.22705	-0.346059	-0.437708	-0.484235	-0.373546	-0.700121	-0.799344	-0.317137	-0.774689	-0.610827	-0.419484	0.0137315	-0.527945	0.36277	-0.140648	0.794996	-0.250413	-1.1046	-0.27013	0.784929	-0.601004	-0.143328	0.469585	-0.157415	-1.51605	-1.53058	0.827879	-0.297916	0.0541262	0.557633
CDK9	1.67975	0.332522	0.294102	0.653763	0.271075	-0.597643	0.524968	0.173118	-0.565145	-1.70121	0.461292	0.90576	0.296284	0.33034	0.506811	1.08245	1.28489	0.390565	-0.187976	0.43109	0.4857	0.924682	0.697338	0.422831	0.203793	0.678564	0.571877	-0.83599	0.549935	0.581982	-1.00009	-0.526291	0.254435	-1.38196	0.258886	0.367737	0.643524	0.424929	-1.77415	-3.77125	-1.71391	-0.471258	-1.28998	-0.868149
CDKL5	-1.16458	-0.906958	0.728475	-1.90929	-1.69215	1.56578	1.26815	0.866311	0.194886	0.0225258	0.0866851	-0.0410647	-1.06025	0.881765	-0.562071	-0.850383	1.437	0.528063	0.239184	0.658293	1.06334	0.303662	0.54445	-0.955528	0.777045	0.256148	-0.445273	-0.613985	-0.465831	-0.270443	-0.0228029	-0.0776166	0.211711	-1.39035	-0.891786	0.713303	-1.9221	-2.24562	1.48149	1.40895	1.64494	0.515513	0.0421071	0.0483013
CHEK1	-0.96757	-0.312812	-0.32366	-1.16364	-0.761636	-1.29795	-1.02108	-1.44289	-1.29776	-1.13031	-1.16834	1.64023	1.2899	0.630289	1.38356	1.59927	1.62426	0.907783	1.44563	0.611996	-0.0149292	0.441769	0.782838	1.23911	0.677126	0.317989	0.578565	1.14579	0.867512	0.853409	0.535682	0.224254	0.672707	-0.852352	0.366984	-0.295052	-0.644302	-0.882085	-1.00064	-1.03292	-0.797931	-1.31923	-0.992844	-1.11671
CHEK2	-1.47102	-0.802188	-0.811849	-1.09282	-1.48535	-1.02109	-0.699834	-0.922169	-1.25313	-1.04945	-1.07781	-0.296244	-0.443784	-0.409772	-0.37393	-0.789712	0.0205603	-0.677324	-0.786129	-1.62711	-0.659071	-0.741626	0.775214	0.421673	0.349944	0.728026	1.10636	0.414777	0.49252	0.724981	-0.337736	0.2013	0.131644	1.70224	0.572516	0.43039	2.28244	1.83051	1.12915	1.3398	0.531606	1.77655	0.963414	0.903542
CIT	-1.02186	1.16874	0.147607	-1.64176	-0.798103	-1.08012	-1.7915	-1.07441	-1.01457	-0.734138	-0.62956	1.25158	0.740436	0.540435	1.71604	2.0807	0.296916	-0.430756	0.547341	1.24902	-0.378589	0.112556	1.26873	1.01351	0.269499	-0.0831524	-1.73407	0.791216	0.0555433	0.155072	1.01314	-0.543336	-0.340623	-0.860872	0.941207	0.340033	-1.4225	-2.03343	-0.0180412	0.770699	0.462107	0.864015	-0.575956	0.41121
CLK1	0.279688	-0.129964	0.484785	-0.838706	-1.45503	-0.123378	0.180379	-1.24283	-0.734031	-1.8353	0.00797241	1.59082	-0.739288	1.09411	0.201106	1.10365	2.87564	1.74705	1.44838	0.298946	1.3625	0.895525	-0.499961	-0.6482	1.00302	-0.987741	0.604623	-1.29274	0.150775	-0.0961413	-0.661753	-0.891578	-0.46484	-1.0299	-0.188367	0.543188	-1.15	-1.65879	0.46794	0.227584	-0.51662	0.527195	0.357803	-0.267541
CLK2	2.17126	-0.124274	0.687859	1.02147	1.19732	1.15567	1.4415	1.23717	1.79344	1.5499	1.56028	0.053923	-0.69456	-0.685863	-1.38209	-1.56706	-1.27469	-1.38616	-1.44254	-2.30265	-0.350987	-0.594353	0.39647	-0.193267	0.545381	-0.244532	-0.00433882	-0.744895	0.810548	-0.370982	-0.704069	1.18987	-0.266407	0.102424	-0.373176	-0.175223	-0.0257394	-0.574493	-0.628281	0.0224892	-0.457105	0.408817	-0.137468	-0.640601
CLK3	1.20255	0.0833858	-0.0760692	1.3466	-0.129299	1.70568	2.31298	-0.132991	1.41257	0.169447	-1.78344	-0.0468354	0.0833253	-0.340907	0.409257	-0.857962	-0.95255	-1.30504	-1.58321	0.0968612	0.0708508	-1.01096	-0.68205	-0.369027	-0.403726	-0.263796	1.28297	-0.502831	-1.43901	-0.652588	-0.6387	0.454599	-0.838208	1.13528	-0.31345	-0.68488	0.747462	-1.51055	2.29275	0.115679	-0.289008	1.01475	1.1568	-0.2867
CLK4	0.227404	0.743242	0.73534	0.0423829	-0.232915	0.492664	0.687398	0.104054	0.056318	0.0156854	-1.00087	-2.17308	-1.56238	-1.48905	-1.04305	-1.20307	-1.92893	-1.34592	-1.69531	-1.56272	-0.742215	-1.15322	0.520862	0.739924	0.738658	0.766806	1.06902	0.585541	0.392394	0.702839	0.825101	0.755059	0.674239	0.357999	0.522674	0.955908	-0.0564703	-1.39318	1.29836	0.785343	0.381425	1.23569	1.23069	0.939374
CSNK1A1	-2.06255	0.20861	0.674582	-0.0772294	0.386246	0.374557	-0.0692745	0.218857	0.860869	0.836865	0.878549	-1.52465	0.115171	0.731142	-0.401892	-0.104698	-1.81575	-0.159333	0.241882	1.35638	0.570493	0.912773	1.28922	0.434785	0.915461	0.550104	0.520648	1.5718	1.2997	1.24622	0.957866	0.368225	1.02677	-1.01712	-0.789244	-0.439839	-1.33588	-1.00411	-1.86216	-1.44938	-1.00698	-1.00057	-1.26873	-1.15839
CSNK1D	-0.845627	1.4126	1.0623	-0.475498	0.10576	-1.20861	-1.97171	-0.144531	-0.856305	-1.79194	-0.161809	-0.841309	0.283371	0.458611	-0.200591	0.667525	-0.054437	-1.03236	1.62965	1.61687	0.046779	0.401711	1.52529	1.15022	1.0393	0.442645	0.538812	0.365724	0.927167	1.20247	0.382212	0.307588	-0.311029	-1.21017	1.25472	0.948704	0.337689	0.206054	-1.29485	-1.47997	-1.84658	-0.856952	-0.828869	-0.900638
CSNK1E	1.16079	0.70842	0.782468	1.37376	1.45703	0.702259	1.63643	1.69338	-0.952004	0.412654	1.31316	0.526336	-0.703192	-0.813134	-0.603734	-0.0106802	-0.28181	-0.512636	-1.21236	-1.00078	-0.556269	-0.41833	-0.228528	0.526091	0.704642	0.29992	1.29806	0.0626776	0.813108	0.872737	0.614018	1.01567	1.42234	-1.23128	-0.210349	-1.34159	-0.874067	-1.61985	-1.39726	-0.997183	-1.33064	-0.566401	-1.52973	-1.00414
DAPK1	-0.255406	-0.611542	0.769826	-0.935066	-0.101854	-0.4821	-0.0578707	0.233431	-1.37617	-0.933919	-0.556536	-1.02306	-0.524834	1.04255	-0.986007	-0.272185	-0.597323	-1.18078	-0.475057	-0.324497	0.235895	-1.01755	-1.21062	0.410964	0.0422336	0.188128	-0.418526	-1.34834	0.674198	-0.722111	0.104508	0.00588777	-0.534793	0.313351	-0.306722	0.805776	-0.757368	0.130098	1.69962	1.87999	1.66328	2.06647	2.42868	2.31533
DCLK1	-0.966302	-0.112439	0.137927	-0.836029	-0.708877	-0.880009	-0.762193	-0.681304	-0.798036	-0.833011	-0.944296	-0.696191	-0.0948994	0.251053	-0.53298	-0.893354	-1.57129	-0.653653	-0.620488	1.04006	0.974033	0.9903	1.46667	0.213489	0.530278	1.59563	1.8454	1.68338	1.51753	1.65408	1.53506	1.49555	1.62451	-0.782099	0.187568	0.462801	-0.825598	-0.663006	-0.551842	-0.644752	-0.983641	-0.964411	-0.60165	-0.602987
DCLK2	-1.4685	-0.553296	-0.61082	-1.08843	-0.775291	-1.13848	-0.842505	-0.871459	-1.18268	-1.261	-0.903811	-1.2564	0.0822188	0.169659	-1.3985	-1.01727	-1.60268	-1.26783	-0.94386	0.897209	1.06263	1.13686	1.13322	0.0632235	0.189425	1.22372	1.18521	0.872141	0.97978	1.15988	0.981187	1.36942	1.04071	-0.625898	-0.0929441	0.345832	-0.590219	-0.582167	0.912663	0.876748	0.905271	1.25932	1.12222	1.10549
DDR2	-2.02502	-0.238758	0.508074	-0.480699	-0.123027	0.745029	0.166418	1.1217	0.837157	0.526149	0.597255	-0.730511	0.143865	0.269318	-0.75573	-1.66662	-1.59565	-1.23982	-0.858674	-1.30677	-1.38946	-1.03651	0.592708	-0.0103213	0.279638	0.636089	0.246626	1.74424	1.58757	1.49742	1.66524	1.76591	1.86457	-1.16506	-0.61497	0.304105	0.259945	-0.687503	-0.126444	0.0779575	-0.908482	-0.449048	-0.303753	0.275847
DYRK1A	1.79397	0.370896	-0.394545	0.420846	0.0383067	-0.526042	-0.27014	-0.237573	-0.498612	-0.51902	-0.462029	2.50383	0.360168	-0.383817	0.742003	1.13537	2.48094	1.17514	1.82155	0.480288	1.41618	0.590305	-0.937572	0.364884	-0.388533	0.283316	-0.160872	-0.30014	-0.588347	-1.21234	-1.66944	0.201127	-0.180108	-0.0112458	0.224255	-0.247904	0.22561	0.0333804	-1.72209	-1.16352	-1.22526	-0.990786	-1.42333	-1.14911
DYRK2	1.46455	0.414792	-0.126451	0.879122	1.31668	-0.481374	-0.113567	-0.00170482	0.1943	-0.0127985	0.29557	-1.681	0.386324	-0.0761937	0.0759433	-0.481168	-2.72933	-0.628504	-1.07102	-1.88737	-1.25368	-0.733648	-0.70236	-0.976524	0.312833	-0.388892	-0.754338	-1.17109	-0.336497	-0.785802	-0.467572	-0.198084	-0.459684	2.14061	1.32903	0.854821	1.32145	1.18371	0.878269	0.872862	0.960228	1.0546	0.904849	0.678128
EEF2K	-0.904638	0.317037	-0.0605116	0.276857	0.659884	-0.900696	-0.663572	-0.240624	-0.362488	0.431205	0.348611	-3.07782	0.0267831	-0.244207	-0.305401	0.130363	-3.95923	-0.583803	-0.271357	-0.0240725	-0.267731	-0.0149118	0.0912086	0.174688	-0.190739	-0.0544896	0.0352474	0.0741251	0.166522	0.0504089	0.0435168	-0.200424	-0.236433	1.65465	0.365321	-0.0983913	1.95504	1.9492	0.676005	0.874465	1.1508	-0.013711	0.590939	0.632374
EIF2AK2	-0.596703	1.84424	0.347155	0.478167	-1.03576	-0.0229018	1.77916	-1.99046	-0.999661	0.704834	0.274244	1.77035	-0.270411	0.24599	1.64081	1.06694	-0.0729687	-0.390434	-0.0211478	-1.34378	-1.0273	-0.61905	-0.00180331	0.517865	-0.542286	0.556227	-2.1494	-0.049947	-0.777258	-0.354673	0.332039	-0.426768	-1.44505	0.902568	0.454954	1.02548	0.218124	-0.51105	1.26813	-1.01917	-1.70608	1.35308	0.110415	0.483284
EIF2AK3	2.00521	0.453419	0.128368	0.505894	0.539276	0.705738	0.747542	-0.371831	3.35344	1.44234	1.2502	0.705959	0.52802	0.0537671	-0.434593	-0.703617	0.975968	-0.217171	-0.231113	0.349221	-0.628391	0.319604	1.03393	0.453047	0.128741	-0.421305	-1.17579	0.559895	-0.565534	-0.111883	0.114736	-0.826849	-0.716075	-0.648398	0.17576	0.406028	-0.940481	-1.53847	-0.669284	-0.830498	-0.907707	-1.51614	-1.51965	-1.96131
EPHA3	-1.1626	-1.47144	-1.10527	-1.34966	-1.99965	-1.24005	-1.25611	-1.63013	-1.58542	-1.53366	-1.46807	0.604643	0.580102	0.574779	-0.0717337	0.0361729	0.584033	0.467028	0.210521	0.97825	1.11954	1.00837	0.882738	0.717544	0.437337	1.03178	1.20809	0.804521	0.862763	0.945346	1.16479	1.10131	1.1849	0.278388	0.65768	0.497202	0.493962	0.504675	-1.39365	-0.823197	-0.784176	0.0854492	-0.0938341	-0.0532635
EPHA5	-1.41285	-0.751171	-0.908667	-0.991389	-0.806134	-0.998468	-0.75602	-0.944575	-0.995084	-1.08933	-1.30613	1.51263	0.978213	0.956289	1.2953	1.16831	1.64471	1.26504	1.17039	0.723547	0.787851	0.816705	-0.787031	-0.961628	-0.658398	-0.597138	-0.553019	-0.975256	-1.11197	-1.46148	-1.16431	-0.944553	-0.701245	0.932254	1.01099	0.923515	1.05872	1.12685	0.47555	0.534249	0.473133	0.766034	0.608175	0.647406
EPHA6	-1.06091	-0.859588	-0.580314	-0.57608	-0.51979	-0.138011	0.129085	-0.900502	-0.817594	-0.504837	-0.849205	-0.738041	0.30372	-0.0942368	-0.860956	-0.696225	-1.15389	-0.906157	-1.09671	-1.155	-0.465806	-0.500164	-0.388889	0.104577	0.123048	-0.0531166	-0.500646	-0.815852	-0.381258	-1.06629	-0.139216	-0.330595	0.176511	1.24506	1.31212	1.29574	1.53101	1.08475	1.91018	1.74235	1.94358	1.83605	1.7866	1.6255
EPHB1	0.139592	-0.0371284	-1.03856	0.460708	-0.436889	1.30266	0.770682	0.886172	1.91935	2.28184	-0.0661198	-1.62678	-0.451561	-0.62413	-1.4843	-1.43722	-0.710998	-0.834208	-0.637914	0.00728977	0.562973	0.714766	-0.0799923	0.324031	-1.39972	1.20437	1.66005	0.204908	-0.844653	0.231898	-2.17319	1.15721	0.399851	1.54388	-0.441388	-0.634303	0.022476	0.515771	-0.141051	-0.615437	-1.39825	0.813909	0.0650645	-0.0756615
FGFR4	-0.420717	-0.198071	-0.4295	-0.813126	-0.754176	-0.917194	-0.743936	-1.14644	-0.232948	-0.0393685	-1.1153	-1.11005	0.394722	-0.558324	-0.643679	-0.813335	-1.40893	-0.672534	-0.463907	-0.24663	-0.230936	-0.602762	-0.128177	-0.330724	-0.563834	0.30514	-1.03759	-0.405636	-0.266614	-0.669829	-0.264872	-0.731626	-0.273647	1.6688	1.38538	1.55243	1.30067	1.25578	2.08223	1.6313	1.65216	1.6747	1.57942	1.75168
FYN	-0.138127	1.94257	-0.337352	0.977911	0.758227	-0.648582	0.451358	-0.375401	0.529952	0.214994	-0.993955	0.835246	1.59219	0.0130245	2.70843	1.88769	-2.1199	0.947067	-0.209527	-0.38094	-0.271488	-0.971985	-0.397626	1.37958	0.225639	-0.0730706	0.000496322	-0.887364	-0.491016	-0.502943	-0.0724349	0.0109873	-0.247224	-1.41533	1.92978	-0.324561	-1.77061	-0.558379	-0.298519	-0.293168	-0.380664	-0.755318	-0.686302	-0.803343
GRK6	1.03404	0.286208	-0.0710807	0.0417344	0.240012	0.522468	0.82609	0.900713	-1.52921	-1.1424	0.167168	1.39547	0.313515	0.00510784	0.075638	0.256883	1.46999	0.970458	0.435497	0.271756	0.559181	0.997027	0.360102	0.254748	-0.0350553	1.13219	0.829531	-0.435911	-0.16065	-0.0271993	0.828705	1.17289	0.440828	0.225953	0.300862	-0.0518658	-0.296121	-0.634433	-2.16399	-2.25199	-2.01183	-1.38823	-2.26695	-1.84781
GSK3A	0.481117	-0.658231	-0.433911	0.241427	-0.420301	-0.898526	-0.630892	0.377847	-0.489953	0.221355	0.165035	1.46962	-0.0286035	-0.0978893	-0.692881	0.0102185	1.7565	-1.16491	-0.822481	0.056384	0.0334798	0.115422	0.993216	1.04446	1.01553	1.30249	1.20892	1.20417	1.03817	1.3188	1.20274	1.49081	1.09052	-0.470905	-0.662316	-0.453053	-0.706281	-0.278573	-1.15395	-2.00431	-1.53041	-0.369516	-1.54175	-2.32856
GSK3B	0.450916	0.79126	1.41273	0.11047	-0.378882	0.553974	-0.118602	0.57859	0.472641	0.753181	0.903974	1.20293	0.00876424	0.692052	-0.910679	0.0419816	2.23615	-0.889797	-1.15113	0.853562	0.858707	0.711812	0.422093	-0.813269	0.012462	0.686342	0.810684	0.850004	-0.202881	0.218508	0.851992	1.16946	-0.174511	-1.32762	-0.502921	-0.230189	-0.91599	-1.46336	-0.991178	-2.57612	-1.94509	-0.110035	-1.77795	-1.17505
HIPK2	0.910845	1.8499	2.45635	1.04577	1.01651	1.50844	1.07765	1.81176	1.21883	0.497758	-0.0310217	-0.726384	-0.356264	-0.733075	-0.526672	-1.33082	-0.105776	0.803688	-0.955187	-1.64033	-1.53105	-0.586989	0.601157	-0.386782	-0.579808	0.0560553	-0.0294363	0.573141	0.776761	0.584588	0.376021	0.300492	0.266407	-0.4618	-0.731143	-0.179442	-0.271793	-2.1225	-1.34137	-0.606451	-0.245078	-0.809507	-0.379403	-1.06405
HIPK3	-0.537121	0.166772	-0.504481	-1.7668	-0.378774	-0.743439	0.472616	0.113094	-1.85555	-0.546178	-0.58173	0.0385727	-0.106761	1.08767	-1.57174	-2.04028	-1.32424	0.195205	-0.960123	0.447864	0.961068	0.268965	0.660646	-1.13192	-0.238513	0.141892	0.221045	0.24507	0.483055	0.646598	-0.217991	1.24987	1.085	1.11548	0.765694	-0.473802	2.3437	2.8247	-0.277782	-0.0831041	-0.933001	0.85224	-0.065599	-0.0478826
IKBKB	-0.782427	-0.645991	-0.0927137	-1.11048	-1.67479	0.555022	-0.0634254	-0.31249	0.186239	0.923668	-0.176029	2.47525	0.760709	0.937411	1.15231	1.03975	1.90842	1.39354	1.46042	1.82471	1.08014	1.0995	-0.195307	-0.797467	-0.671698	-0.280981	-0.669589	0.32059	0.361551	0.133616	0.364651	0.121405	0.162018	-1.29191	-0.814087	-0.669188	-1.28543	-0.844444	-0.947681	-0.730126	-1.24397	-0.911883	-1.17967	-0.86914
INSR	-0.67622	-0.675875	0.190432	-0.975064	-0.897211	-0.131573	0.767155	-1.24137	-1.11121	-0.797519	-0.110479	-1.36577	-0.641532	-0.363309	-0.0973644	-0.148879	-1.52873	-0.730024	-0.93845	-1.63509	-0.340181	-0.426568	0.340645	0.181027	-0.0555878	-0.15667	-0.205372	-0.953658	0.423786	-0.803214	0.0255886	-0.51622	-0.0874824	1.58087	0.743975	0.956993	2.1207	2.3264	1.56741	0.961606	0.955589	1.65993	1.43775	1.37075
IRAK2	-1.04251	-0.273647	-0.745424	-0.44074	-0.64757	-0.897259	-0.499619	-1.02804	-0.331462	-0.372126	-0.308564	2.45999	1.47022	1.31107	1.45772	1.71715	2.28785	1.70885	1.68892	1.3143	0.77979	1.02873	-0.460292	-0.418123	-0.440613	-0.224763	0.207344	-1.37236	-0.160623	-1.14095	-0.481758	-0.136309	-0.481465	-0.912664	-0.266873	0.143332	-0.856274	-0.714252	-0.334865	-0.645112	-0.93806	-0.0299211	-0.045324	-0.927728
IRAK3	-0.864023	0.191696	0.114067	-0.544984	-0.103861	-0.0698719	-0.242149	-0.788232	-0.871678	-0.446309	-0.725488	2.3972	1.23708	0.722456	1.74896	1.87646	2.32456	2.14384	1.9864	-0.625003	-2.33014	-1.52492	-0.598517	-0.0378253	-0.00593336	-0.0511236	-0.0219612	-0.591385	-0.169324	-0.292513	-0.0617976	-0.394673	0.36129	-0.36853	0.165446	-0.265479	-0.21472	-0.456383	-0.478293	-0.3865	0.148277	-0.836942	-0.52199	-0.527174
JAK1	0.834303	0.338867	0.505271	0.117896	0.150096	0.408104	0.651321	0.863377	0.155341	0.0814013	0.15946	1.1506	0.308969	0.535169	0.705844	0.216808	1.6712	0.715593	1.03643	0.414297	0.762718	0.918612	-1.84339	-0.494657	-1.25064	-1.90097	-1.72509	-1.16406	-1.36913	-2.06977	-1.48011	-2.46362	-1.50507	0.0987408	0.268013	0.576125	0.0590899	0.281947	0.774163	0.455608	0.640099	0.584799	0.564445	0.261808
JAK3	-0.637869	0.61351	-0.57512	0.445984	-0.715724	0.762428	0.961182	-1.03684	-0.877034	0.0256033	0.389403	1.37457	-0.170343	0.823282	-0.512176	-0.241282	2.63038	1.88536	1.06962	-1.37635	0.107078	-1.43013	-1.30292	0.440284	0.690324	-0.0430742	-2.0823	0.183103	-0.181793	-0.627803	-1.49588	-0.362527	-2.0924	0.661968	0.576604	0.585602	1.44267	0.774684	-0.114743	0.086082	-1.05905	-0.298247	0.348428	0.355445
KSR1	-1.22664	0.996269	0.694946	-1.18616	-1.37076	-0.59224	-0.546294	-0.544371	-0.449125	-0.206039	-0.181161	2.23771	1.41546	0.738821	2.12438	2.18447	2.05548	1.89509	1.69823	-0.187984	-0.0461271	-0.0463326	-0.668299	0.900951	0.02267	-0.270189	-0.762973	-0.882903	-0.371795	-0.602306	-0.490648	-0.667233	-0.414548	-0.46625	0.279876	0.185681	-0.418941	-0.725221	-0.570865	-0.687392	-0.832673	-0.67453	-0.695343	-0.644695
LATS1	1.27705	0.308031	0.389937	0.621881	0.58536	0.582054	0.291234	0.909124	-0.00905065	0.430617	0.04208	1.8049	0.314022	0.385459	0.50386	0.906891	1.51055	0.814872	1.02608	0.864231	0.301035	0.857738	-0.328296	0.327337	0.372974	0.0524814	0.293236	0.136256	0.187097	0.168463	0.334652	0.0690579	0.390511	-1.71346	-0.681027	-0.698511	-1.30886	-1.22903	-1.68909	-2.25528	-1.87996	-1.54067	-1.62944	-2.09639
LCK	-1.38277	-0.339839	-0.162255	-0.242551	-0.501337	-0.29679	-0.544026	-1.01344	-0.156469	-0.386804	-0.841843	2.83321	1.61934	0.31387	2.84776	2.42178	1.82672	1.24126	1.61915	-1.00596	-1.17607	-0.227936	-0.0305932	0.297264	0.299129	-0.213196	-0.687836	-0.601681	-0.299612	-0.473261	0.139445	-0.27602	-0.0624474	-0.714813	-0.360472	-0.370853	-0.144948	-0.307395	-0.333728	-0.341746	-0.315632	-0.609762	-0.704777	-0.332057
LIMK1	0.179595	0.108604	0.00672007	-0.506244	-1.32573	1.92638	1.16805	1.57296	0.608289	1.22257	-0.997445	0.953282	-0.357137	0.472462	0.125334	-0.181886	0.342175	0.548126	0.769955	0.890711	0.657118	0.755775	0.42502	-0.267132	0.382457	0.307521	0.0967572	0.846687	0.19588	0.48232	0.342767	0.573388	0.709716	-1.28525	0.00587669	0.109448	-0.792743	-1.76019	-1.38212	-1.06754	-0.0633913	-2.55368	-2.11336	-2.13209
LMTK2	-2.58944	-0.166592	-0.0939578	-0.0924646	-0.227685	-0.877866	-0.66359	-1.01459	0.0785519	-0.101318	-0.0141897	-2.76042	-0.267393	0.10604	-0.594428	-0.840905	-2.54954	-0.513824	-0.629771	0.0197354	0.12909	0.327126	-0.19871	-0.0724547	-0.128796	0.113618	-0.138277	0.125692	0.280892	0.0961985	0.0895979	0.0721042	0.080551	0.840294	0.703237	0.589327	1.04663	1.27182	1.95534	1.73864	1.87884	0.853099	1.17358	0.966205
LYN	-1.88813	0.43067	0.28813	1.30156	1.22711	0.936439	0.622729	0.690467	0.764409	0.78011	-0.0162524	-2.11665	-0.0351623	-0.0997048	-0.321298	-0.621357	-2.5272	-1.21263	-0.918345	0.0254667	0.283969	0.112934	1.33897	0.286828	0.332276	1.07195	1.32387	1.2695	0.898997	0.816251	1.12221	1.13004	0.971559	-0.707723	-0.0102297	-0.0901806	-0.989717	-0.978152	-0.513429	-0.740866	-0.886585	-1.18831	-1.03493	-1.12959
MAP2K2	-0.223634	0.036352	0.109736	0.39263	0.339594	-1.03105	-1.52905	-1.70191	-0.184561	-0.48063	-1.03284	-1.15089	0.174089	0.280916	-0.239219	0.219639	-0.270599	0.476652	-0.439427	3.82644	1.6353	2.46086	0.718505	-0.879314	-0.50879	0.159179	0.221295	0.684127	0.478152	0.290335	0.625051	0.370111	0.874454	-0.370424	0.0677756	0.397458	-0.120864	0.400968	-1.38076	-1.20429	-1.16183	-0.754242	-0.184587	-0.390704
MAP2K4	1.37589	0.649799	0.845791	1.07212	1.21925	0.453287	0.377711	0.60751	1.10833	1.09269	0.389636	1.54262	0.649829	0.845761	0.243592	1.30326	2.07409	1.61428	1.4872	0.0719717	-0.297058	0.447996	-0.606892	-0.253293	-0.448618	-0.68844	-0.907052	-0.298905	-0.70747	-0.91228	-1.55806	-1.03491	-0.695757	-1.02504	-0.868095	-1.03153	-0.92096	-0.600161	-0.449716	-1.24775	-0.959223	-1.35519	-1.18209	-1.42413
MAP2K6	0.45054	-1.27786	-0.900576	0.056124	0.181342	-0.792332	-0.899763	-1.22631	-0.0706667	0.220461	-0.32861	-0.0249622	0.246069	-0.0437721	-0.517635	-0.55727	-0.114558	-0.289638	-0.210833	0.761782	0.841083	0.738135	1.60514	0.171709	0.0410812	1.74975	2.13369	1.41925	1.01464	1.27322	1.16818	1.2311	1.31998	-1.4041	-0.036933	-0.0944296	-1.34846	-1.46577	0.116597	-0.0343698	0.110599	-1.58787	-1.69691	-1.92686
MAP2K7	1.56639	0.307756	-0.281598	1.00582	1.1962	0.346927	-0.683146	-0.363925	0.228359	0.453567	0.0332638	-0.00983789	0.563277	-0.537119	-0.562069	-0.000884981	-0.593032	-0.593955	-1.18598	2.50026	0.498358	1.16224	1.6904	0.40714	-0.380983	0.197088	0.550191	1.88251	0.494699	0.878795	1.17425	-0.74431	1.18091	-1.09093	-1.00375	-1.61043	-1.12636	-1.00167	-1.14111	-1.07926	-0.910541	-1.16464	-0.67004	-1.58284
MAP3K1	-2.0338	0.362063	0.465614	0.00104771	0.0495879	0.337276	-0.153094	0.0208167	-0.251093	-0.572417	-0.709561	-2.98887	-0.529461	-0.684126	-0.273603	-0.0401517	-3.69564	-0.261246	0.0790385	0.0727566	0.0673834	0.169366	0.399395	0.30244	0.304226	0.429247	0.633375	0.856872	0.775884	0.866772	1.0474	1.18222	1.05169	0.9505	0.210239	0.317024	1.31382	0.981661	0.313086	0.412821	0.558674	-1.67149	-0.336748	-0.330976
MAP3K11	-1.2579	-0.143548	-0.31201	-1.03863	-0.37197	-0.242825	-0.902324	0.164188	-1.04246	0.216999	-0.793205	1.46182	1.33424	1.38966	1.18671	1.2387	2.26337	1.60318	2.10698	1.6032	1.33272	1.70237	-1.30701	-0.118865	-0.270949	-0.561709	-1.24578	-0.893691	-0.79656	-0.508729	0.193964	-0.565934	-0.0236841	-0.700255	-0.838347	0.0745272	-0.490604	-0.772874	-0.631333	-0.717834	-0.00331039	-0.393898	-0.423595	-0.502777
MAP3K2	1.16495	-0.270145	-0.135954	-0.275295	-1.16763	-0.987671	-0.922053	-0.205605	-1.93069	-2.21849	-2.20911	2.01068	-0.128817	-0.295938	0.419174	-0.425397	1.8825	-0.177615	-1.13723	0.0332245	-0.00535454	0.296699	-0.700585	-0.476682	0.0727807	-0.908159	0.682634	0.529066	0.251699	0.430143	0.135389	0.980375	0.629656	1.34252	-0.196599	0.00953953	1.54806	2.06808	0.0895955	-0.375236	-1.02986	1.20392	0.402117	-0.00269428
MAP3K3	-0.922126	1.07125	0.188601	2.29064	1.38453	-1.27054	-0.62724	-1.66117	-1.6039	0.112399	-0.625796	-2.26098	0.942589	0.129835	0.661402	-0.42681	-1.76844	0.431671	-0.517902	0.622699	0.99847	0.992975	0.414026	0.957511	0.354027	0.919201	0.868754	0.655925	0.883528	0.619299	0.720364	1.54892	0.228815	-0.654365	-0.191756	-0.54217	-0.0988863	0.310767	-0.635332	-0.725704	-1.11559	-1.5605	-0.472593	-0.626396
MAP3K4	-1.84765	0.451006	0.520003	-0.939218	-0.819441	-1.13274	-0.621093	-0.632731	-0.991197	-1.24428	-0.527614	-0.233132	0.396705	0.548195	1.89795	1.4786	-0.241655	1.62606	1.47105	-0.301346	-1.03138	-0.663662	-1.28407	0.683796	0.56573	-0.713248	-0.780781	-0.983097	-0.607149	-0.866944	-0.763748	-0.622668	-1.06502	0.054151	0.905641	0.960532	-0.19364	-0.157959	0.815057	1.26652	1.03587	1.55941	1.54759	1.48159
MAP3K5	0.893288	1.09808	0.688403	0.637003	0.831673	0.208714	0.527285	0.36456	0.322384	0.257691	0.125466	2.09237	1.06178	0.724709	1.78158	1.61244	2.1359	1.79447	1.3776	-0.042938	-0.0567176	-0.176651	-0.7976	-0.986089	-0.849689	-0.831817	-0.328788	-1.17308	-0.571924	-1.15274	-0.618615	-0.609192	-1.36177	-0.812392	-0.672977	-0.528416	-1.2294	-0.804343	-0.605336	-0.598677	-1.03241	-1.59265	-0.616501	-0.484687
MAP3K7	0.313669	-0.126217	0.0407371	-0.386224	-0.748387	-0.152246	0.0113157	0.349704	0.776465	-0.131633	0.319061	2.94378	0.321002	0.241188	1.55111	1.81601	2.73608	1.07695	1.56286	-0.278069	-1.50021	-1.48703	-1.53376	-0.114172	-0.0230523	-1.4562	-0.574906	-0.308101	-0.309576	-1.19806	-0.698177	-0.922528	-1.30247	0.55307	0.0225022	0.00743801	-0.246161	0.199564	-0.232398	0.230904	-0.352359	-0.643395	0.353945	-0.702038
MAP3K8	0.0256095	0.51906	0.50087	-0.571813	0.265043	0.29672	-0.704576	-1.00508	0.0614126	-0.492256	-0.518907	-1.51746	-0.149517	0.38978	0.600999	-0.181338	-1.24108	-0.301016	-0.0704615	-0.911922	-0.961774	0.192022	0.0792815	-0.253573	-0.295657	-0.507556	-0.502458	0.0499988	-0.381035	-0.00528093	-0.0663497	0.712384	0.722806	1.7786	3.07852	2.70661	1.82425	1.42761	-1.118	0.278629	0.164688	-1.41489	-1.25714	-1.24576
MAP4K1	1.58706	0.639152	0.438371	1.06057	0.972809	1.13837	1.06842	0.758943	0.595462	0.691285	0.188575	-0.554842	-0.224255	-0.437132	-0.959729	-0.851293	-0.452116	-1.15439	-1.22135	0.31488	0.363172	0.170174	0.959423	0.656427	0.42049	0.951969	1.07579	0.924693	0.561149	0.130993	1.07617	1.28225	0.891568	-0.625562	-0.29517	-0.338108	-0.505166	-0.782691	-1.58399	-1.6078	-1.5607	-1.96124	-1.92686	-1.87577
MAP4K2	0.0254108	0.688439	0.25525	-0.00940633	-0.464757	0.436892	0.424422	-0.14028	0.313239	0.346364	-0.387982	0.886	0.63347	0.310219	0.329149	0.319301	0.837086	0.161978	-0.400336	-0.0747336	-0.313476	-0.0129376	-1.01894	-0.709081	-1.60358	-0.816879	-1.7362	-1.68318	-1.45553	-1.66898	-1.5574	-1.49003	-1.79957	2.06129	0.679954	0.263735	1.96555	1.78229	1.03758	0.809762	0.47281	0.829249	0.869198	0.604649
MAP4K4	0.773263	0.446965	0.51086	1.08836	0.639932	0.688589	1.27588	1.0456	1.78632	2.05611	2.71452	0.791171	0.414451	0.557286	1.25222	0.70558	0.732659	0.593018	0.782326	-0.27441	-0.117988	0.020868	-1.17513	-0.4212	-0.294071	-0.716778	-0.945686	-1.22856	-1.18335	-0.898739	-0.818858	-0.9655	-0.829152	-0.835111	-0.340737	-0.40988	-0.670889	-1.11411	-0.866333	-1.34078	-1.32407	-0.458567	-0.804731	-0.841334
MAP4K5	0.129474	-0.0822567	0.846412	0.901273	0.99349	1.42648	1.34286	1.21841	0.509669	0.604561	1.15905	0.392597	0.121925	1.54512	0.348794	0.74266	2.20623	1.59435	1.32206	-0.563085	-0.970548	-0.0222244	-1.33901	-1.04196	0.257729	-1.49078	-1.18819	0.502249	0.0267392	0.0753984	-0.790369	-0.584502	-0.9214	-0.893034	-0.89201	0.0690293	-0.878228	-1.33272	-0.728648	-1.38775	-1.83532	-0.305492	-0.218188	-0.870854
MAPK1	-0.274927	0.125711	1.09128	-0.60972	0.606782	1.80306	0.856718	-1.24608	2.10063	1.81258	1.33557	0.0414572	0.433598	1.82472	-0.976438	-0.236391	2.22286	0.605584	-1.06337	0.692993	-0.160186	0.0874112	-0.754542	-0.59612	-0.785887	-1.01444	-0.807382	-1.00639	-0.397177	-0.996074	-0.572853	-0.927422	-0.927939	-0.983666	0.417685	1.50728	-0.532162	-0.560364	0.365062	-0.576218	-1.27948	0.497315	-0.453362	-0.689713
MAPK14	-3.12735	0.290142	-0.151941	1.43868	1.59528	-0.492224	1.19151	0.839079	-0.327215	-0.127469	0.203864	-2.20586	0.0724182	-0.33207	1.0892	0.210679	-2.77683	0.768619	0.696806	0.0970397	-0.125426	-0.414071	-0.0492899	0.0477488	-0.322979	-1.06795	0.21736	-0.962244	0.780431	0.117232	-0.744338	0.0889958	-0.660182	0.196096	0.263373	-0.344346	0.890604	1.05241	-1.38697	1.04844	1.03195	0.675378	0.338693	0.376735
MAPK3	-0.428967	-0.134742	0.790591	-0.32007	-0.119543	1.89045	0.931589	-1.94227	1.28837	1.58735	2.82228	-0.612737	-0.338831	0.188668	-0.509464	-0.571685	-2.77187	-0.272008	-0.576594	-0.823337	-0.576401	-0.567203	-0.384802	0.39035	1.35963	-0.0964224	-0.307963	-0.0566744	0.151374	-0.35502	0.191464	-0.201958	-0.730491	-1.08512	0.525348	1.32731	0.72084	0.720917	0.438266	-0.484755	-1.24959	1.09098	-0.0542067	-0.843042
MAPK6	-0.300562	0.848044	0.365022	-0.768517	-1.11651	-0.568065	-0.84602	-0.949583	-0.464846	-0.706862	-0.881101	2.34476	0.983111	0.457735	1.7055	1.65274	1.40924	0.675868	0.544599	-1.55821	-0.913504	-1.26617	-1.16292	0.951875	0.335275	-1.25808	-1.23225	-0.801948	-0.686184	-0.577568	-0.983015	-0.551395	-0.85425	-0.565045	0.88138	0.338107	-0.431643	-0.215078	0.8052	1.10731	0.833065	1.29806	1.06378	1.05867
MAPKAPK5	-1.65485	-0.837837	-1.34966	-1.42174	-1.21667	-1.09596	-0.392161	-1.81784	-1.798	-0.489019	-1.40289	-1.47134	0.991312	0.517294	1.11527	1.1777	-2.32486	0.833576	0.436256	0.27098	0.431497	0.322146	0.0216144	0.965874	0.542732	0.131134	0.141268	0.000837601	0.0286475	-0.127905	-0.177868	0.041054	0.150507	0.563839	1.03578	0.472828	0.538914	0.466306	1.36666	1.43794	0.984989	0.119873	1.20472	1.26707
MARK1	-1.53025	0.272169	-0.0795803	-0.983606	-0.0275517	-0.329512	-0.28139	-0.134749	-0.664242	-0.182256	-1.082	2.24782	0.702619	1.01058	1.9083	1.70988	2.61276	2.02551	2.46003	-1.01422	-0.335022	-0.984866	-0.39949	0.599929	-0.533552	-0.901905	-0.304978	-0.767724	-0.0199744	-0.573502	-0.607732	-0.614892	-0.802867	-0.233985	0.178195	-0.101159	0.19184	-0.614501	-0.22793	0.00705839	-0.231504	-0.878795	-0.299999	-0.182958
MARK2	1.89027	0.395858	-0.0893815	1.37443	1.05253	0.188445	0.526806	0.53983	1.80297	1.99345	1.7239	-1.0335	0.00603068	-0.318612	-2.08404	-1.85274	-1.08483	-1.79924	-1.55435	-0.435607	-0.388768	-0.685345	-0.0252461	-0.46182	-0.863068	-0.00250026	-0.338592	-0.614795	-0.672013	-0.670129	-0.306541	-0.391552	-0.26949	1.59253	-0.0828323	-0.455073	1.3244	0.436802	0.62595	-0.225277	-0.116808	0.972259	0.327902	0.0477831
MARK3	0.704877	0.0666677	0.174272	-0.346605	-0.651784	0.826833	1.24766	0.46263	1.65226	1.41179	1.30448	2.4208	0.470549	0.426748	1.12707	0.898165	2.44479	0.943609	1.45934	-0.585626	-0.31633	-0.263418	-0.665692	0.188138	-0.0156947	-0.828861	-0.593679	-0.835602	-1.40987	-1.07841	-0.854833	-0.819708	-0.716107	-0.652911	0.00376058	-0.225948	-0.607667	-1.50835	-0.806654	-1.06277	-0.861814	-1.13724	-0.76134	-0.62752
MARK4	2.24625	-0.769909	-0.614626	1.81347	1.61197	-1.84399	-0.413922	-0.355612	0.31874	1.32333	0.772995	-0.690178	-0.490108	0.673993	-0.820987	0.867662	-3.13508	-0.214792	0.0118473	-2.48958	0.0372837	0.0890576	-0.223377	0.632288	-0.0333444	0.754454	0.0767585	0.714817	-0.0145317	-0.3155	-0.312009	0.0340717	0.106051	-0.507625	1.11572	-0.171256	-0.735798	-0.754007	0.0365052	0.48542	-0.465543	1.13847	0.257855	0.252785
MAST2	-0.239374	-0.0535444	0.122067	-0.99466	-0.859104	-1.6991	-1.53974	-1.47303	-1.58945	-1.8016	-1.54891	-0.345782	-0.532945	-0.313793	-1.39039	-1.39822	-0.402975	-1.51137	-1.14325	0.352536	0.395652	0.203418	0.919946	0.286598	0.234461	1.16931	1.27496	1.21365	0.938789	1.15807	0.974791	1.4739	1.18013	0.959211	0.428838	0.518182	0.923418	0.913137	0.843295	0.481193	0.495282	0.663393	0.403501	0.309519
MAST3	-1.06038	0.521676	-0.0127905	-0.956319	-1.16207	-1.81487	-0.576822	-1.04988	-1.5571	-1.74252	-1.41173	0.717983	1.02092	1.01131	2.46996	1.77494	0.82569	1.99758	2.22655	-0.0189028	0.534569	0.0744535	-0.534051	0.714483	-0.0249314	0.330704	0.056159	-0.983163	-0.454085	-0.0848701	-0.662301	0.480643	-0.531043	-0.415119	0.288586	0.847609	0.598788	0.472821	0.00955257	-0.507661	-0.462636	-0.424245	-0.350681	-0.176806
MAST4	-0.623404	0.227877	-0.377517	-0.4874	-0.445541	-0.247334	-0.831613	-1.11517	-0.935717	-0.436214	-1.19502	-0.38128	0.998161	-0.230253	-0.142721	-0.596141	-0.545797	0.527606	-0.851286	-1.14381	-0.377536	-1.13951	-0.18618	0.410566	-0.780034	1.10283	3.09607	-1.67529	-0.166075	0.0927014	0.180322	1.448	0.86094	2.26806	0.0771249	-0.446593	2.118	1.39703	-0.441023	-0.559279	-0.539359	1.27413	0.405268	0.412419
MASTL	-0.953672	0.372241	-0.476014	-1.02857	-1.2538	-0.866493	-0.765452	0.133502	-1.8804	-1.10841	-1.02056	2.33781	1.25859	0.70312	1.52417	1.59445	1.70389	0.0303243	0.23889	2.50976	-0.375	0.796354	-0.152424	0.335339	-0.258788	-1.19864	-1.85045	0.616271	0.119728	-0.28832	0.583749	-0.655872	-0.874541	-0.848003	-0.158694	-0.00588595	-0.693445	-0.00133159	-0.230773	0.343415	0.263756	0.858853	0.217084	0.40424
MELK	0.310808	0.429035	0.356629	-0.439758	0.0227187	-0.221309	0.0906215	0.603727	-0.639383	-0.646024	-0.00207532	1.1054	0.148513	0.245834	0.765947	1.04751	1.93011	0.459943	1.01164	1.31472	-0.0673954	1.15075	0.550043	0.351494	0.485985	0.0428903	-0.198366	1.20329	0.880001	0.906165	1.21915	-0.0243523	1.2318	-1.29734	-0.853884	-0.867293	-1.65185	-1.87682	-1.90751	-1.48388	-1.23003	-1.45948	-1.51298	-1.48501
MINK1	0.727963	-0.735236	-0.796409	0.309894	-0.124193	-0.831072	-1.42936	-1.01689	-0.534243	-0.394018	-0.901868	-0.535176	0.00664777	-0.177286	-1.30662	-1.5954	-0.277917	-1.86242	-1.44676	0.901374	1.32664	1.12621	1.28631	0.0542099	0.0913895	1.28221	1.84828	1.36759	1.24811	1.11229	1.35936	1.79973	1.8372	-0.236115	-0.519214	-0.834069	0.226818	-0.447004	-0.203015	-0.333036	-0.691093	-0.593206	-0.0553994	-0.0351997
MKNK1	-0.39027	0.402388	-0.669621	-1.86003	-1.46868	-0.997903	-1.90217	-1.38437	1.28476	0.958907	0.542739	1.2685	0.298004	-0.565237	0.532307	0.654771	0.779784	0.870719	0.215572	0.186749	-1.19177	-0.196013	-0.069809	0.290382	-0.557615	-0.715608	-0.492615	0.211059	-0.669392	-0.0636973	-0.210665	-1.74077	-0.403824	2.3825	0.417628	-0.684861	2.06558	2.3389	-0.205548	-0.101159	-0.162794	0.716383	0.0718729	0.2149
MKNK2	0.489048	0.783538	1.09596	0.345746	0.721665	-0.173962	0.233861	0.543038	-0.612894	0.109156	-0.0285914	-2.97749	-1.02628	-0.309399	-0.126776	0.106195	-3.0573	1.05312	0.542222	-0.666365	-0.35252	0.146057	-0.337827	0.85698	1.02548	-0.483287	1.0174	0.836879	1.18725	1.03514	0.309973	0.247618	0.941045	0.544339	0.146889	0.531934	1.14316	0.932605	-1.52839	-1.36302	-1.08865	-0.980674	-0.929977	-0.882896
MTOR	1.3323	0.464913	-0.163933	1.8993	2.26327	-0.877774	1.67463	1.06688	-0.00562089	0.8257	1.92343	-0.692544	-0.55478	-0.78791	-0.0752122	0.255461	-2.0733	-0.0072806	-0.627242	-0.749303	-0.59104	-0.481632	-0.617139	-1.10791	-0.964706	-0.818874	-0.786528	-0.512923	-0.680383	-0.660723	-0.904569	-1.17241	-0.722243	0.685592	-0.445471	-1.12676	0.627398	1.24021	-0.495091	0.955847	0.750647	0.903715	0.761814	1.0722
MYLK	2.37988	0.619394	-0.493621	2.25817	2.12617	0.652529	1.23265	0.961106	2.16514	2.21431	2.16068	-0.597737	-0.299151	-0.0679496	-0.594577	-0.592063	-1.39487	-0.739672	-0.627503	-0.623895	-0.497402	-0.467084	-0.624946	-0.19791	-0.32844	-0.647298	-0.36053	-0.561655	-0.226347	-0.577298	-0.482013	-0.39295	-0.0122833	-0.296456	-0.544856	-0.383093	-0.655845	-0.443198	-0.27183	-0.258539	-0.719489	-0.574012	-0.660377	-0.555138
MYO3A	-1.01558	1.27533	1.00576	1.16585	1.32556	0.427399	0.782536	1.12443	0.495675	0.941133	1.01459	-1.46126	1.26535	1.01575	1.48376	1.4707	-2.70608	1.21802	1.49213	0.781404	0.41157	0.578431	-0.733101	-1.15228	-0.698734	-0.317387	-0.382573	-0.854948	-0.59779	-0.661749	-0.97387	-0.758284	-0.398077	-0.48278	-0.350655	-0.66036	-0.292263	-0.143521	-0.870522	-0.913472	-0.540956	-1.17264	-0.793496	-0.342994
MYO3B	0.194196	0.712161	0.503776	0.480139	0.767577	-0.313085	0.93859	0.404741	1.00948	0.810518	0.689776	-1.00679	-0.74855	-1.15042	-0.970211	-0.680323	-1.27005	-0.798485	-1.04419	-1.28627	-0.308206	-1.54892	0.95386	0.865049	0.350888	1.40127	1.6607	1.46389	1.59062	1.62986	0.30116	1.37813	1.46801	-0.550857	-1.06654	-1.29488	-0.319086	-0.523812	-0.147156	-1.16567	-1.21942	-1.01403	-0.205784	-0.941662
NEK1	-0.806032	0.0448472	0.452334	-0.514138	-0.754931	0.417837	0.837558	0.831562	0.00268243	-0.248897	-0.335112	0.973262	0.127776	0.669009	1.50889	1.02091	1.10938	1.56361	1.64774	0.858924	0.691441	0.824474	0.173125	0.191022	0.577203	0.106819	0.268076	0.653305	0.775904	0.839796	0.0222998	-0.301077	0.371016	-1.81729	-0.164088	0.148904	-1.54206	-1.98419	-1.28666	-1.55098	-1.58334	-1.893	-1.44064	-1.48728
NEK3	1.99006	-0.329041	-0.154098	0.978178	1.00081	-0.710464	2.79053	1.85824	1.48737	1.49278	2.05901	0.0447044	0.934628	0.67715	-1.1349	-0.145684	0.44836	0.677854	-0.521848	0.18218	0.132154	0.0245529	-1.13886	-0.59086	-0.429885	0.344285	-0.136594	-0.403479	-1.09924	-0.41374	-0.800056	-0.925757	-0.558725	-1.01573	0.108209	-0.281844	-0.745177	-0.357843	-0.947405	-0.718036	-1.27489	-1.11034	-1.22291	-0.0636429
NEK4	1.38911	0.563095	-0.30879	1.32425	0.71121	0.369314	-0.465038	0.93859	0.208511	0.875046	0.420897	-3.20278	-0.383182	-0.458433	-0.0896655	-0.772257	-0.957539	-0.3193	0.614551	-0.387781	-0.0932483	-0.896606	-1.08952	-0.0831494	0.197578	-1.18207	-1.28925	-0.357713	-0.958627	-1.06647	-0.439364	-1.82936	-0.875386	1.59188	0.36488	-0.168168	1.08428	0.494792	1.39997	0.496412	1.06568	1.00585	1.47425	1.08355
NEK7	-0.787109	-0.385183	-0.205801	-1.07948	-0.758187	-0.853371	-0.819387	-0.407389	-1.00877	-0.979266	-0.457927	-0.567708	0.329956	-0.3893	-0.297214	-0.462951	-0.646014	0.0476677	-0.906115	-0.701284	-0.505793	-0.353703	1.51047	0.149718	0.871752	0.657894	1.41327	2.43257	2.15948	1.91393	1.86091	1.97528	1.82337	0.166463	0.0232195	-0.57421	-0.101329	-0.924658	-0.665995	-0.870148	-0.206748	-0.2948	-0.358167	-0.767958
NEK9	-1.22693	-0.462149	0.215913	-1.84245	-1.48559	0.0191976	-0.193597	0.329887	1.46851	2.16257	2.65082	1.77159	-0.182485	0.543142	0.513605	0.456354	1.87867	1.36557	0.520924	0.648242	1.21913	0.0687522	0.305402	-0.964747	-0.34525	-0.223101	-1.18919	-0.103259	-0.137085	-0.228417	-0.578378	0.0811009	-0.442686	-1.14022	-0.803413	0.371998	-0.735315	-1.55274	-0.717169	-0.681392	-0.589787	0.209361	-0.449392	-0.526007
NRBP1	-3.24146	-0.0839303	-0.326034	-0.0321315	0.0688874	-0.359741	-0.24283	-0.363931	-0.185682	-0.0149036	-0.381979	-3.02535	-0.282286	-0.215696	-0.0687882	-0.105664	-3.7929	0.101785	-0.0661074	-0.156146	0.112141	-0.0110915	0.405104	0.689088	0.367559	0.638623	0.887365	0.464969	0.425681	0.484458	0.472808	0.745547	0.766705	0.147271	0.45555	0.538527	0.30894	0.515452	0.947405	0.778867	0.819391	0.516831	0.703254	0.59444
NUAK1	-0.991378	0.136544	-0.415186	-0.804916	-0.842288	-0.698749	-0.365929	-0.958053	-0.318907	-0.496969	-0.529599	-0.80074	0.0903646	-0.0657892	0.137558	0.102932	-1.16026	-0.555257	-1.35429	-0.883011	-0.4117	-0.158053	-0.0816633	-0.349314	0.129629	-0.243457	-0.226607	-0.300362	-0.740166	-0.487771	-0.245779	-0.104709	-0.195328	0.723275	-0.790609	0.489385	0.0405242	0.235956	2.12522	2.05448	2.21222	2.49551	2.38277	2.22047
NUAK2	1.99199	-1.73418	-0.592984	1.33547	0.725682	1.45575	2.14582	1.30925	1.35238	1.45025	0.580423	-0.0922212	0.494276	0.118163	0.418514	0.786826	-2.12518	-0.216841	-0.521518	-1.716	-0.666551	-0.851793	-0.570151	-0.737861	0.0645992	-0.471258	0.0933531	0.790424	0.75897	0.428556	0.18745	-0.561078	-0.0794635	-0.673384	-0.0906786	-1.14627	0.434159	-0.128943	-1.09844	-1.17346	-1.14559	-0.895422	0.909434	-0.542471
OXSR1	-2.87005	0.0171416	-0.0477193	0.669078	0.263941	-0.49276	0.37431	0.0794617	0.139401	-0.781697	0.47908	-0.599304	-0.471477	-0.530819	-1.47854	-1.79949	-0.361906	-1.27944	-1.36717	-0.784804	-0.166308	-0.117382	1.28679	0.477683	0.510612	1.53499	2.0093	-0.122042	0.70965	0.845047	-0.0735661	0.623363	1.27779	-0.179845	-0.221955	0.137293	1.78685	2.48691	-0.71875	-0.118868	-0.702534	-0.058777	-0.327259	-0.0362564
PAK1	1.07828	0.621233	0.52123	0.754152	0.800336	0.613338	0.808454	0.779777	0.39757	0.478941	0.375147	1.20375	0.630609	0.511837	0.815275	0.840295	1.34102	0.904809	0.76789	0.773631	0.881086	0.934383	-0.0200822	-0.0346932	-0.338636	0.361003	0.306446	-0.211044	-0.07355	-0.222513	0.0899604	0.533594	0.253792	-1.68183	-1.4444	-1.50247	-1.38563	-1.43289	-1.49566	-1.44478	-1.77098	-1.77915	-1.90684	-1.63268
PAK2	0.329594	-0.200729	-0.364897	-0.281527	0.0166538	-1.51624	-0.695939	-0.879515	-2.14026	-1.9695	-1.79299	1.78758	0.661488	-0.253912	0.677085	1.02537	1.91468	0.856511	0.585982	-1.13122	-1.77204	-1.21043	0.629062	0.605629	0.174955	1.03676	0.963249	-0.952334	-0.774345	-0.568894	-0.11816	-0.166537	-1.18327	0.742635	0.722329	0.0721924	0.432092	0.524995	0.414595	1.24495	1.06761	0.900521	0.0493463	0.536885
PAK4	1.81576	1.66231	1.47529	1.2506	1.12905	-0.854246	-0.568818	-0.879318	-0.905191	-0.292748	-1.03487	2.0383	0.0302538	-0.742552	0.391492	0.829671	2.52022	0.670144	0.316557	-1.43143	-2.15017	-1.96425	-0.32989	-0.0316746	0.0117091	0.0837772	0.20516	-0.346007	-0.271671	-0.194348	0.216165	0.00979925	0.117727	-1.27743	0.213876	0.834189	-0.625272	-1.15785	-0.313775	0.182002	0.198824	0.0410618	-0.563921	-0.308488
PAN3	1.35722	0.758199	0.198911	2.10094	1.67425	2.06384	1.77987	1.66449	2.11841	1.8515	1.25272	0.0922231	-0.290703	-0.439642	-0.486365	-0.828473	-0.649533	-0.0435057	-0.562707	-0.304456	0.0914061	0.0248582	-0.233682	-0.0262676	-0.730731	-0.592704	0.00578513	-0.733054	-0.84484	-0.905193	-0.34045	0.423009	-0.387021	-1.11363	-0.642138	-0.577735	-0.525627	-0.616654	-0.889714	-0.729832	-0.617579	-1.3014	-1.07423	-0.969761
PBK	0.667146	0.690042	0.565946	-1.9113	0.0598995	0.783013	-1.05423	-0.218818	-0.951357	-0.924825	-0.946517	2.29335	0.914459	0.341528	0.618258	0.878267	1.54919	-0.509026	-0.0135144	0.66041	-1.32557	-1.12356	0.842032	0.804498	0.45149	-0.388184	-2.51102	0.574442	-0.201971	-0.372959	0.870826	-0.73151	-1.21347	-0.718718	0.760604	0.495383	-1.62737	-1.51792	0.567386	0.19185	0.596486	1.1975	0.263756	0.624078
PDPK2P	0.859403	0.270209	-0.218178	-0.647111	-0.398297	-1.19419	-1.03637	0.0319188	-0.842406	-0.800362	-0.300565	1.36712	0.190773	-0.138742	-0.607263	-0.156894	1.39706	-0.57747	-0.420432	1.05929	1.23988	1.14102	1.35178	-0.0352469	0.0872783	1.25187	1.45875	0.430342	0.766691	0.379629	1.41847	1.28504	0.282388	0.875292	-0.0124386	0.06447	-0.189008	0.144896	-2.06758	-1.82744	-1.8389	-0.417474	-1.57589	-2.05131
PEAK1	-2.74342	-0.821988	-0.036257	-1.89515	-1.96161	-1.76429	-1.53927	-1.91956	-0.98659	-0.86576	-0.869402	-0.409167	-0.32089	0.246127	0.328112	-0.116512	0.0476649	0.35786	0.333055	0.458346	0.813462	0.225791	-0.0405904	-0.10013	0.392857	-0.329336	-0.0450323	0.847916	0.817213	0.854395	0.47066	0.840725	0.723119	0.1285	-0.267389	0.503208	0.780447	0.688369	1.14168	1.51713	1.42671	0.981103	1.0851	1.02279
PIK3C2A	1.18531	0.295074	0.123424	1.07088	0.657062	0.751538	0.838127	0.309968	1.47095	1.42218	0.95372	-1.28096	-1.19336	-0.796211	-1.6596	-1.57684	-1.4511	-1.64014	-1.59107	-1.17364	-1.27124	-1.57944	0.671571	0.185336	0.0982316	0.299146	0.1549	-0.692475	-0.943279	-0.951267	-0.0269506	0.07501	-0.714823	0.361692	0.310998	0.127275	0.576162	0.46797	1.28952	0.565331	0.358053	1.65032	1.34688	0.925763
PKN1	1.45536	1.90919	1.53631	1.34528	1.72418	0.988271	0.571072	0.843845	0.170507	0.125713	0.662053	1.03239	0.547653	0.0643152	0.853281	1.09523	0.914967	0.851177	1.09809	-0.21195	-0.401519	-0.249642	-1.031	-1.01967	-1.45144	-1.01425	-0.812623	-1.7015	-1.30127	-1.27449	-0.945213	-1.08496	-1.22453	0.701155	0.403578	0.149677	-0.0240991	0.00836707	-1.13265	-0.796337	-0.563832	-0.977655	-1.04511	-0.787934
PKN2	-3.5463	-0.391022	0.0334617	-0.652297	-0.303073	-0.105021	-0.00883	0.0882215	-0.105166	0.36098	0.566461	-1.44988	-0.301964	0.0336921	-0.0109723	0.0879793	-1.51961	0.35723	0.189925	0.315964	0.342983	0.539097	-1.15729	-0.806005	-0.413635	-0.537445	0.0349331	-0.727181	-0.74661	-0.937451	-0.53969	-0.30676	-0.327913	0.637487	-0.364592	0.111594	0.841569	0.917392	1.03419	1.60317	1.21604	2.3009	1.92537	1.72007
PRKAA1	-0.539592	-0.303276	0.0119705	0.305307	0.567821	-0.923938	0.988262	0.768841	0.186867	0.730196	1.63098	-0.636723	0.261296	0.242601	1.44477	1.0319	-2.35062	1.77703	-0.240761	1.28219	1.43945	2.08691	0.173529	-0.814647	-0.0109508	0.483119	0.741368	-1.16957	0.66815	-0.217824	-0.789441	0.355434	-0.785291	0.184328	0.112618	0.221207	-0.535542	-0.445631	-1.30698	-1.54913	-1.39736	-1.30087	-1.49563	-0.882359
PRKACA	4.39877	0.463168	-0.702927	0.370618	-2.95822	-0.732774	1.26369	1.3737	-0.0523365	-0.842006	-0.327614	-0.663707	0.342495	0.589472	-0.515833	-0.713931	-1.12977	-0.377231	-0.482481	-1.30621	-0.107825	-0.674021	0.36366	-0.183636	0.230226	0.868559	0.126336	0.240084	-0.197823	0.729063	0.221619	-0.172879	-0.229671	0.427228	0.171789	0.376157	-0.034387	-0.803287	0.726444	0.203301	-0.171287	-0.453688	-0.0446348	0.391793
PRKCA	1.80465	0.955193	0.645905	1.18741	1.18699	0.951424	1.12858	1.03043	0.997897	1.15892	0.679752	1.30315	0.976882	0.624215	1.18312	0.997967	1.25726	1.01541	1.07296	-1.31907	-1.25987	-1.69868	-0.146677	-0.47999	-0.510744	-0.536848	-0.967001	-0.543894	-0.819025	-0.89542	-0.925681	-0.948284	-0.588365	-1.02388	-0.301727	-0.504189	-0.502865	-0.997501	-0.844613	-0.803994	-0.851884	-1.10762	0.0254594	-1.60574
PRKCB	-0.724931	0.554309	-0.0124791	-0.812008	-0.616421	-0.426873	-0.24639	-0.410987	-0.564625	-0.435497	-0.555009	1.62403	0.659585	0.173767	1.21452	1.20282	1.2699	0.920885	0.59153	0.630697	0.816138	1.1047	0.66243	0.952907	0.278471	0.820781	1.32361	0.443094	0.260922	0.451936	0.797695	1.16186	1.11694	-1.20609	-0.135992	-0.446137	-1.32616	-1.52287	-1.5349	-1.39468	-1.5754	-1.79145	-1.47682	-1.81778
PRKCD	1.05083	0.484165	0.667511	1.54636	1.40163	1.01721	1.31916	1.23817	1.30813	0.870416	1.08042	-0.487908	0.570855	0.604168	0.766294	0.13179	0.28869	0.881058	0.645773	0.898222	0.960721	1.06042	-1.08688	-0.834574	-1.01955	-1.18417	-1.24133	-1.37755	-1.29266	-1.38426	-0.94692	-1.05732	-0.990004	0.00240491	0.27259	0.396016	0.183633	0.354163	-0.991993	-1.27319	-1.21484	-1.22903	-1.39053	-0.998117
PRKCE	-1.13008	0.298109	-0.0598498	-1.01679	-0.894484	-0.921393	-0.149037	-1.27232	-0.827602	-0.298335	-0.702304	-0.844782	-0.624835	-0.187385	-0.377392	-0.363494	-1.5872	-0.545425	-0.0171972	-0.812187	-0.448049	-0.662598	0.204823	0.0473353	-0.407118	-0.546808	-0.0903163	-0.254189	0.333848	-0.184694	-0.30403	-0.611327	-0.00446017	3.4026	1.52758	1.09195	2.36597	1.74716	0.5167	0.155761	1.2889	1.07206	0.679069	1.41381
PRKCI	-1.14106	0.571502	-0.0757141	-2.33894	-2.74022	-0.135479	-0.280514	-0.224554	-2.48442	-1.3066	0.518638	1.87319	0.396282	0.0995056	0.332493	0.534789	0.64056	0.0443404	-0.700389	-1.76087	1.35559	0.756726	-0.051769	0.538709	-0.0429205	0.908475	-0.0498149	0.534659	-0.97001	0.76524	0.472058	0.494197	0.233686	1.46583	0.645417	-0.149629	0.0237236	-0.282605	0.0934293	0.122105	1.48686	0.154995	-0.92778	0.600273
PRKD1	-0.878866	-0.449272	-0.41185	-0.557851	-0.34484	-0.625064	-0.555033	-0.753504	-0.826066	-0.696084	-0.557313	-0.580158	-0.361124	0.012592	-0.669018	-0.636304	-1.33875	-0.654735	-0.809435	-0.744015	-0.474621	-0.449579	-0.523205	-0.353757	-0.258394	-0.279511	-0.358754	-0.676868	-0.279832	-0.265049	-0.346591	-0.283954	-0.645389	1.76948	0.32272	0.735265	1.52084	1.42401	2.00299	2.0401	1.79077	2.06989	2.00544	1.95069
PRKD2	2.5961	1.01041	0.200946	2.38996	1.44611	1.12769	1.69372	0.163977	0.329959	-0.117753	0.116941	-1.30739	-0.046339	-0.786301	-1.6107	-1.67455	-1.44624	-1.77972	-1.74067	-1.15082	-0.653866	-1.08128	0.661266	0.435809	0.0349307	0.615857	-0.510087	-0.605255	-0.339948	-0.0694652	-0.119987	-0.0332646	-0.657236	0.406852	0.918671	0.26008	0.423518	0.346637	-0.0427824	0.682279	0.0914695	-0.0220512	-0.286921	0.129434
PRKD3	-0.920277	-0.143642	0.14895	-0.829723	-0.95389	-0.574651	-0.365248	-0.567426	-0.221057	-0.0861874	-0.460221	-1.58934	-0.306087	-0.468367	-1.05813	-1.36841	-1.00968	-1.37608	-1.2208	1.39646	1.11061	1.14851	1.9052	-0.0720889	-0.156192	1.87438	1.86082	1.47146	1.14938	1.10835	1.64519	1.75804	1.26819	-0.100275	-0.469765	-0.337837	-0.14434	-0.518778	-0.641453	-0.461787	-0.702694	-0.105883	-0.232081	-0.383157
PRKDC	1.43036	0.0698776	0.0144955	0.435525	0.531529	-0.132862	1.00061	0.132824	1.58704	0.960564	0.708449	-0.152103	-1.19061	-0.826211	-0.624839	-1.55189	-0.546239	-1.17751	-1.3586	-1.65018	-0.628985	-1.15218	-0.497625	-0.395168	-0.542993	-0.252727	0.474161	-0.533555	-0.323924	-0.273349	-1.06224	-0.14495	-0.362425	-0.68595	0.260834	0.0379223	0.0537462	0.492135	0.30705	0.372473	-0.285112	2.65889	2.58841	2.23532
PRKY	1.98669	1.21253	0.299577	0.354135	0.997889	2.15633	0.754179	0.984505	-0.833908	-1.47824	2.02584	-0.347723	-1.21852	0.13728	0.452284	-0.0520956	-2.0961	0.168984	-1.02148	-1.51835	-1.3405	-1.08687	-0.33668	-0.102362	0.805503	0.508503	-0.335401	-0.29489	1.26547	0.567703	-0.409474	-0.173692	0.191848	-0.694543	-0.903761	0.164854	0.46872	-0.939248	-0.384147	0.958484	-0.359674	-0.0480325	-1.5629	1.07728
PRPF4B	-1.70284	-0.468033	0.143462	0.00603722	-0.100489	-0.866581	-0.0993222	-0.0874996	-0.258855	-0.436981	-0.0248829	-0.102872	-0.439135	0.236393	1.08043	0.223908	1.12079	1.41938	1.3604	0.962023	1.32105	1.33097	0.296724	-0.259456	-0.00244006	0.718725	1.32829	0.0346839	0.638231	0.356067	0.331329	1.31491	1.30547	0.0108191	-0.705452	-0.141033	0.637697	0.0421798	-2.79382	-1.57317	-2.15185	-1.22907	-1.57158	-1.20462
PTK2B	1.12189	0.281707	0.224171	0.723605	0.583891	-1.79798	-2.13148	-1.74673	-2.61247	-2.03648	-2.58566	0.680243	-0.163476	0.359504	-0.191911	-0.14766	0.764947	-0.00975631	0.0768875	-0.613974	-0.206577	-0.197148	-0.443864	0.334525	-0.259979	0.259964	1.65186	0.627247	0.775586	0.0750207	0.460235	0.766322	0.574528	0.985331	0.193799	-0.12493	1.17672	0.917066	0.667051	-0.0442646	-0.698185	0.71911	0.606257	0.405064
RAF1	-0.916039	0.0251072	1.03317	0.24524	-0.338462	0.754399	1.80916	0.989475	-0.158558	-0.107465	-0.153753	-0.353194	0.533904	0.920922	0.984998	1.24854	-0.148297	0.904066	1.56903	-0.782353	-0.492387	-0.722318	-1.89348	-0.10015	0.47528	-1.43388	-2.19276	-1.59549	-1.09548	-1.30011	-1.39144	-0.462977	-1.42535	0.29554	0.835584	1.70006	0.864983	0.948733	-0.486679	0.145859	-0.598987	0.306612	0.683161	0.875786
RIOK1	-1.07615	-0.0414849	0.402385	-1.66335	-1.3541	-1.22376	-0.35483	-0.472895	-1.51464	-1.42263	-1.15261	1.05986	-0.0940274	0.455168	0.156745	0.17729	1.51533	-0.0434304	0.595637	-0.662655	-0.117754	-0.471553	-1.00113	-0.265252	0.638827	-0.240973	-0.582667	-0.26701	-0.150202	-0.0943891	-0.0269704	0.171822	-0.244315	-1.3423	-0.147461	-0.00956493	-0.305225	0.0101632	1.95672	1.92794	2.00231	1.91887	1.74889	1.60538
RIOK2	-2.1137	-0.918567	-0.937809	-1.85529	-1.21893	-1.94481	-1.79618	-1.32848	-1.45978	-1.57513	-1.11939	-0.441575	0.714682	0.69636	1.0667	1.13178	-0.1672	1.13458	1.42884	0.482475	0.206314	0.264097	0.716708	0.919281	0.81036	0.760112	0.677763	0.874968	0.826226	0.836522	0.613961	0.413012	0.744089	0.833661	-0.509765	-0.246069	0.725161	0.906933	0.348718	-0.00132256	0.656889	-0.805161	-0.138052	-0.212979
RIPK1	1.38755	0.955271	0.115369	0.356785	1.19215	-1.54226	-0.564301	-0.430075	1.26152	0.372	0.905976	0.892889	0.172955	0.00376583	0.439105	0.169183	1.11641	0.536022	-0.231802	-1.05583	-0.662148	-0.590638	-1.23708	-0.358972	-1.03699	-0.610904	-1.09037	-1.6746	-0.594415	-1.78601	-1.23789	-1.99869	-1.68899	0.251751	0.449787	0.104117	0.597318	0.627191	1.17256	1.32445	0.874118	1.98007	0.31922	0.814434
RIPK2	0.251358	-0.408166	-0.866392	-0.128727	0.130318	-1.31415	-0.233175	-2.40192	-1.41204	-1.50908	0.341647	1.09195	-0.487326	-0.776789	0.704362	2.36319	1.56835	2.67727	1.14136	-0.181398	-0.20188	0.198938	0.00445901	-0.384959	-0.888985	-0.0414734	0.361214	-0.326147	1.46124	0.847946	0.026458	-0.801159	-0.998574	-0.184042	-0.498523	-0.76335	-0.916678	0.0179818	-0.520672	1.28426	0.588656	0.343868	-0.201998	1.04278
RIPK3	1.91229	0.60651	0.512829	1.66636	1.64172	-0.149537	0.0169386	-3.18249	-2.30312	-0.0964081	0.152622	0.332068	0.422479	0.13204	0.226143	-0.302595	-0.912675	0.177799	-0.211742	-0.802881	-0.431427	-0.245352	0.0545889	0.123077	0.106237	0.0796321	0.270249	0.348595	-0.201555	-0.441612	0.184642	-0.489779	0.0848535	1.40058	0.60651	0.0171653	1.28787	1.39719	0.203477	-1.19283	-2.70559	-0.119884	-0.060986	-0.113998
ROCK1	-0.489142	0.237376	0.348871	0.413724	-0.324324	0.384036	0.578789	0.5618	0.173202	0.201351	0.370531	-1.25987	0.401004	0.859031	0.437973	-1.54613	-2.32687	0.791822	-0.0543644	2.59752	1.5873	2.2151	0.451044	0.0141019	0.371056	0.310508	0.307878	0.098872	0.642544	0.344128	0.090072	0.480772	-0.424926	-0.471325	-0.195024	0.467277	0.0514187	-0.0482266	-1.00406	-2.02417	-2.17733	-0.965437	-0.931251	-1.54665
ROCK2	0.29161	0.169434	0.816121	1.03989	0.608255	0.0779122	1.36635	1.27383	-0.150772	-0.154087	1.22663	-1.12254	-0.931896	-0.208729	-0.839668	-1.68934	-1.67077	-1.06136	-1.4202	-0.69378	-0.436973	-0.479575	0.924179	0.161322	0.824232	1.16111	1.54772	0.348299	1.35409	1.02346	0.477476	0.430252	0.955173	-0.206224	0.108186	0.877368	0.204521	1.28598	-0.540984	-2.03096	-0.913315	-1.85637	-1.03189	-1.11398
RPS6KA1	-0.325834	-1.13562	-0.484362	-0.722262	-0.617558	-0.36319	-0.467307	-0.517624	-0.0724791	-0.050234	-0.291511	0.481078	0.374336	0.908143	-0.180241	0.0710094	1.66187	1.32661	1.16014	-0.266135	1.1991	0.296561	-1.00638	-0.675683	-1.52508	-1.14183	-0.778693	-1.92238	-0.905755	-0.967606	-1.34834	-1.8244	-1.01449	0.0162302	0.379424	0.884093	1.01039	0.928104	0.99234	1.42483	0.900846	1.60002	1.66837	1.3215
RPS6KA3	0.852976	-0.40943	-0.623845	0.491735	0.169504	1.03601	0.833739	1.17778	0.806489	0.754809	1.11575	0.877499	-0.0241085	0.0592289	-0.72532	-0.678017	0.596699	0.487934	-0.136902	-1.40197	-0.175336	-0.762884	-1.7774	-1.10454	-0.561713	-1.414	-1.39412	-1.47856	-1.27487	-1.41244	-1.3216	-0.847116	-1.57535	1.25893	0.376682	0.310101	1.47203	1.47724	0.552292	0.508828	0.257442	1.63351	0.877624	1.11469
RPS6KA4	-1.94785	0.692981	-0.115101	0.189521	-0.659368	0.418309	-0.597698	-2.04414	-1.61694	0.343717	-0.505008	0.0537374	0.436833	-0.0886969	0.268779	-1.51641	-3.35013	-0.336066	-0.896537	0.137721	-0.534138	0.417284	0.296533	0.816621	-0.0662255	0.246755	0.921271	1.39315	0.727081	1.14072	-0.471156	-0.225841	1.52681	0.0274575	-0.565742	-0.252253	0.0837981	-0.0258563	1.36497	1.35151	0.380405	1.29558	0.103781	1.17983
RPS6KB1	-2.09034	-0.564299	0.217051	-0.199349	0.534006	-1.52732	-0.893527	-0.767981	-1.27816	-0.565529	-0.431693	-0.876408	-0.448615	0.119049	0.7874	1.06263	0.210573	4.33193	1.85193	-0.192958	-0.506835	0.0992432	0.136628	-0.436618	-0.143749	0.353648	0.0830866	1.06445	0.689283	1.12138	0.223125	0.0855732	0.660477	-1.22064	-0.661616	0.302282	-0.945108	-0.146986	-0.0901523	0.202603	0.203837	-0.191213	-0.14348	-0.0176098
RPS6KB2	1.05852	0.318337	-0.426701	0.48003	0.744903	-1.02791	-1.12829	-0.88432	0.326058	0.162013	-0.0629859	1.2307	0.342135	-0.450498	0.718834	0.157667	0.451376	-0.735271	-0.0233528	1.61165	0.845351	1.1774	1.33768	-0.0528971	-0.0554665	-0.119209	-0.140198	0.52391	0.721704	0.217898	1.67672	-0.116768	1.34616	0.759344	0.289925	-0.398289	-0.0102026	0.193859	-1.77215	-2.377	-2.41196	-1.16982	-1.49165	-1.83723
RPS6KC1	-1.56246	-0.870506	-0.384878	-1.34149	-1.77766	-1.24724	-0.49858	-1.30566	-1.29374	-1.71678	-1.11839	-0.473979	-0.46244	-0.311537	-0.624918	-1.04272	-0.537691	-0.361147	-0.39774	-1.13639	-0.512829	-0.503542	0.431716	0.215109	0.114482	0.24504	0.6519	1.09166	0.789171	0.684551	0.652816	0.597792	0.812864	1.29689	0.597442	0.946775	1.45217	1.22884	1.28694	1.11005	1.21325	1.51419	1.2756	1.27305
SCYL2	-0.746232	0.416771	0.327629	0.644856	0.713048	-0.017813	-0.0470196	0.715011	0.84341	1.01407	1.45396	-0.266737	0.40052	0.343881	0.588678	0.927162	-0.224623	0.553279	0.573333	-0.387163	-0.343644	-0.478981	-1.67235	-1.59495	-1.19163	-1.53426	-1.52974	-1.86164	-1.13131	-1.85499	-1.26942	-1.01908	-1.63243	0.74329	0.320537	0.423864	0.835864	1.06474	0.905388	0.948569	0.30742	1.3904	1.1298	1.21853
SCYL3	-1.91353	-0.614205	0.793376	-2.57228	-2.36805	-0.704421	-0.861437	-0.816524	0.508126	0.61372	-0.454738	1.33947	-0.240529	0.4197	0.221509	-0.26827	1.96523	1.59709	0.570281	0.58	0.652275	0.536559	-1.95947	-0.0545889	0.233761	-0.188368	-0.613037	0.752425	-1.28673	0.471991	-0.53749	0.282624	-1.10477	1.1332	-0.259335	0.438506	1.62906	0.607199	0.35174	0.0190744	0.382642	0.363911	0.334585	0.0197272
SIK2	1.36687	0.522133	0.231488	1.69758	2.06124	0.849874	0.83623	1.69768	2.15891	2.22569	2.82162	0.55242	-0.461685	-0.297126	-0.282795	-0.470027	0.571569	-0.771	-0.394073	-1.02768	-0.855118	-0.851046	-0.559888	-0.46971	-0.426388	-0.394374	-0.319788	-0.604408	-0.707327	-0.656291	-0.584717	-0.44611	-0.508734	-0.686005	-0.234764	-0.425522	-0.712448	-0.403076	-0.48065	-0.746365	-0.80509	-0.494227	-0.863257	-0.653631
SIK3	1.72546	1.54518	1.15931	1.35609	0.881046	0.093308	0.0220503	0.301052	0.00540884	0.450124	0.436907	2.17245	0.520054	0.550108	0.798951	0.764357	2.49265	1.14538	1.40921	-0.725188	-0.340011	-0.500833	-0.740568	-0.769765	-1.09154	-1.10808	-0.46357	-0.996864	-1.35525	-1.22694	-0.938806	-1.29897	-0.855009	-0.425906	0.455907	0.335901	-0.798374	-0.509006	-0.712558	-0.904402	-0.736573	-0.598617	-0.579241	-0.94482
SLK	-2.83008	-0.0905633	-0.412063	-1.55621	-1.84542	-0.387486	0.350041	-0.187154	-0.0395968	-0.0787997	0.168697	-0.510505	0.495471	0.297495	0.81052	0.181631	0.191608	1.63185	1.87668	-0.404513	1.1994	1.46054	0.463334	-1.01899	-1.03145	1.60801	0.911902	-2.07142	0.537232	-0.345253	-1.21943	-0.469879	-1.5635	0.706961	0.664	0.881683	0.166184	-0.383974	0.349014	0.128641	0.126743	0.780984	0.390854	0.0668139
SMG1	-0.329702	-0.484383	-0.0462126	-1.4101	-0.900216	-1.11584	-0.64578	-0.450028	-1.27542	-0.797042	-1.31233	0.4778	0.369979	1.81865	-0.0357356	1.22289	1.7409	1.55275	2.05568	1.96218	1.83401	1.29783	-1.20597	-0.769472	-0.399335	-1.49673	-0.605584	-0.240909	-1.46947	-1.13673	-0.223885	0.12633	0.0477732	-0.233999	-0.341082	0.205707	-0.00688368	0.317296	0.543642	0.335087	0.435486	0.906	0.0632465	-0.38039
SNRK	2.39351	0.994451	0.244347	1.97971	1.89265	0.792989	0.646337	0.709493	1.11666	1.11132	0.921913	-0.436408	-0.504781	-0.958505	-0.607275	-0.881964	-1.26906	-1.0535	-1.31224	-1.06742	-1.3382	-1.41206	0.784588	1.0313	0.207501	0.733961	0.790511	0.571728	0.341835	0.604419	0.68677	0.321352	0.484062	-0.559272	-1.11973	-0.966388	-0.315926	-1.00185	-1.19645	-0.644526	-0.571744	-0.93911	-0.412239	-0.79276
SRPK1	-4.03387	0.258146	0.41382	0.114037	0.0343536	0.451617	0.646801	0.713752	0.168558	0.220553	0.238346	-2.44276	1.06638	0.587314	0.998985	0.502197	-2.22843	0.228852	0.466614	1.54886	1.12576	1.30955	0.254888	-0.302763	-0.323157	-0.250957	0.284588	0.872582	0.352927	0.570229	0.441287	-0.168207	0.560856	0.533449	-0.233022	-0.42502	-0.0753917	-0.194668	-0.45963	-0.684008	-0.892635	-0.660696	-0.786364	-0.803724
SRPK2	-0.983413	-0.0673734	0.267324	0.93498	0.771631	-0.370911	-0.173315	-0.0377838	0.79021	1.09842	0.438667	-2.74924	-0.384625	-0.147485	-1.34828	-1.39805	-3.16973	-1.42833	-1.1192	0.80874	0.7082	0.689639	0.645138	-0.354367	-0.159658	0.888657	1.11727	1.26517	1.02012	1.01672	0.941539	0.740703	0.933605	-0.879588	-0.394075	-0.110711	-0.632943	-1.01721	0.659164	0.326356	0.0196104	0.426909	0.365171	0.0523314
STK10	-0.0373119	0.773875	1.2675	-0.112129	-0.365623	0.237284	0.0571779	0.0512744	-0.399534	-0.355684	-0.748076	1.44092	0.591742	0.709191	0.683725	1.03314	2.25216	1.43342	1.50536	-0.0212814	-0.0424433	-0.417401	0.585455	0.597486	0.753762	0.549768	0.496665	-0.0698502	0.0415575	0.0314279	0.00181817	0.3154	-0.518958	-1.43798	0.585993	1.01721	-1.37249	-1.64723	-1.09709	-1.80728	-1.39018	-1.53068	-1.60756	-2.03454
STK11	-0.466432	0.27518	-0.277479	-1.16124	-1.06677	-1.29612	-0.266589	-0.638831	-1.52632	-1.12582	-2.67351	2.00788	0.371006	-0.373305	0.579617	0.670241	2.36397	0.595336	0.479646	-0.0219295	0.868131	0.423809	0.339722	0.236748	-0.239047	0.617114	1.44796	0.201776	-0.0689299	0.194987	0.101551	1.19551	0.613626	0.781683	0.189452	-0.191751	0.842096	1.45202	-1.39893	-1.42265	-1.59129	-0.152396	-0.439679	-0.450034
STK17A	-0.933937	-0.790664	0.832998	-2.03812	-1.16603	-0.444895	-1.60382	0.369019	0.423092	0.347852	0.330458	0.567187	-0.263936	0.30627	-0.336013	-0.431633	2.25533	0.82814	1.52413	-0.421025	-0.552711	0.462042	-1.07576	0.485017	-0.442684	-0.291171	-0.606612	1.3269	0.262186	2.74681	-1.3073	0.185849	-0.771187	0.941408	-0.756134	0.798468	1.20195	0.772848	-0.435402	-0.295768	0.633874	0.0228655	-0.945618	-1.71427
STK24	1.35343	0.85035	0.457022	0.774876	0.546768	0.931983	1.00903	0.657277	0.295118	0.885046	0.59345	-0.664333	-0.613353	-0.677479	-0.954537	-1.64692	-0.81651	-1.209	-1.32417	-0.751943	0.12071	-0.560891	-1.60257	-1.0461	-1.28608	-0.438556	-0.745932	-1.86954	-1.04363	-0.66227	-0.92742	-0.246912	-0.815206	1.42009	0.51067	0.45108	1.28629	1.47266	0.420565	1.0679	0.991152	1.31172	1.29973	1.19643
STK26	-0.541043	1.04698	0.324809	-1.82146	-1.05505	0.129847	0.727824	-0.568167	-1.33793	-1.15989	0.490598	1.54071	0.32715	-0.311607	0.781938	0.25313	1.22093	1.31803	-0.628442	-1.82281	-0.682491	-0.853442	1.81783	0.953383	0.277224	2.49673	2.4025	-0.552994	-0.00206373	0.558887	-0.483139	0.751403	-0.0923128	-0.181091	0.126757	-0.344446	-0.734361	-0.813867	-0.311901	-0.827546	-0.483514	-0.450511	-0.84942	-0.637161
STK3	-3.73822	-0.824999	-0.404455	-1.35761	-1.27057	-1.12348	-0.216927	-0.363172	-0.703269	-1.18682	-1.10292	-1.37695	0.428283	0.527716	0.695382	0.454648	-1.84393	0.691585	0.377078	0.909919	1.34469	1.28904	-0.38932	-0.320721	0.0374071	-0.379595	-0.0461686	0.253708	0.12542	-0.194935	0.0376822	0.351751	0.431052	0.741365	0.21735	0.73293	0.506716	0.841394	1.16836	0.877683	0.69802	1.17397	0.93362	0.997275
STK38L	-0.345846	0.892669	0.261666	-1.56173	-0.636698	-0.368244	-0.994834	-1.12997	-3.3073	-1.45339	0.477009	2.26878	0.684649	0.469686	0.767264	1.82099	1.28498	1.61154	0.496189	-0.652238	-0.076904	-0.0178161	-0.189092	0.848642	0.305694	-0.0420874	0.671495	0.34213	-0.257603	0.521586	0.89229	0.740568	0.161297	-0.460746	-0.224548	0.250006	-1.09903	-0.137798	0.200919	-0.975151	-1.43469	-0.953506	0.422563	-0.07339
STK39	-2.4704	-0.384771	-0.261223	0.885374	0.931229	0.650118	0.258969	0.388885	0.61748	0.557561	0.191929	-1.79292	-0.360673	0.28422	-1.28711	-1.76666	-2.15911	-2.53006	-2.0258	1.05639	0.744197	0.917743	0.739981	0.0267407	0.295253	0.83671	1.11346	0.569287	0.605784	0.542742	0.808716	0.830702	0.931861	-0.832665	-0.0883657	0.378351	-0.549248	-0.193126	0.561639	0.502634	0.486968	0.0806714	-0.09694	0.00347957
STK4	0.613633	0.557131	-0.0658389	0.432026	0.545342	-1.02543	-0.577758	-1.04243	-0.538208	-1.56719	-1.21918	2.35284	1.00577	0.408126	1.3478	1.60848	1.62841	2.18494	0.190258	-1.36924	-0.648953	-0.683816	0.42361	0.970518	0.382054	0.246266	0.0939561	-0.790832	-0.483782	-0.504559	-0.641928	0.124816	-0.626707	0.426181	0.715893	-0.157152	1.0803	0.909276	-0.347699	-0.968661	-0.919462	-0.999503	-1.83426	-1.23503
TAOK1	-0.331531	0.250191	0.792713	0.344123	0.175327	0.73801	0.957564	0.897649	0.409206	0.0681198	0.462257	-3.20999	-0.396514	0.280115	-0.302762	-0.804007	-2.88932	-0.541075	-0.67751	0.442309	1.02837	1.32136	0.987719	0.100882	1.04286	0.906115	1.37642	0.136886	0.930107	0.566674	0.3338	0.844035	1.02915	-0.939828	-0.381538	0.22621	0.164755	-0.116154	-0.452159	-1.28935	-1.06604	-0.939306	-1.42755	-1.04827
TAOK2	-1.04251	-0.624661	0.0459593	-0.134589	-0.51456	-0.746163	-0.648849	-0.835475	-0.942281	-0.796041	-0.615612	-0.502735	0.431616	0.524871	-0.644456	-0.720111	-2.01289	-0.419471	-0.455735	-1.12471	-0.456843	-0.480188	2.29856	1.60931	1.27026	2.46982	1.89392	0.390583	1.32516	1.43508	1.14901	0.7372	1.38338	0.0530156	-0.542747	0.172146	-0.948117	0.146446	-0.770513	-0.775882	-0.329874	0.420146	-0.350303	-0.321183
TAOK3	0.513842	0.990484	1.04563	0.553115	0.453372	0.594867	0.428657	0.751199	0.569736	0.572897	0.759758	0.880597	1.05665	0.979461	1.17797	1.01166	0.904219	0.894567	0.958048	0.616182	0.464974	0.610627	-1.53321	-1.38872	-1.19255	-1.19147	-1.70986	-1.72931	-1.25835	-1.78733	-1.35874	-1.86006	-1.1761	-0.0150442	1.06329	0.972825	0.312597	0.0552219	-0.346083	-1.32621	-0.438641	-0.127758	-0.384057	-0.368943
TBK1	-1.93542	-0.0131405	-0.287846	1.04844	1.3948	0.775743	0.440005	0.62924	0.897772	0.899315	0.80737	-1.74012	-0.234291	-0.0666956	-0.112117	0.325637	-1.93902	-0.400462	-1.24355	1.82673	0.077384	1.01068	0.935455	-0.163772	-0.137215	0.262113	1.01265	1.30707	0.479217	0.452914	0.865395	0.019368	0.621793	0.465793	-0.0101659	-0.290821	0.390702	0.603917	-1.56518	-1.41422	-1.42067	-1.30258	-1.63492	-1.63729
TEC	1.93237	0.0834615	0.0715422	1.34009	0.763914	2.44262	1.78501	2.41605	2.04321	1.66915	1.45676	-0.304152	-0.636957	-0.555007	0.0130678	-0.54866	-1.47542	-0.487438	-0.373082	-1.51145	-1.01065	-0.140747	-0.774142	0.0746154	-0.793312	-0.590938	0.42071	-0.276404	-0.494595	-0.598458	-0.807367	0.0190601	-0.341112	-0.461008	-0.288462	-0.306941	-0.162097	-0.994822	-0.228522	-0.580099	-0.416275	-0.458491	-0.387288	-0.52773
TESK2	0.44329	-0.403389	1.16498	-1.33255	-1.66491	1.09402	3.05801	0.285996	0.842842	-1.28247	0.325623	-0.213469	-0.0753807	-0.731398	1.52018	-1.09765	0.855141	-0.262203	0.294249	-0.765114	0.0301161	-0.0264921	-0.0482869	-0.481197	-0.325581	0.40262	-0.404526	-0.735753	0.772487	0.275271	0.0630909	2.41406	0.567164	-0.219263	1.28479	-0.403389	-0.248208	0.609412	-0.652238	-0.510523	-1.29706	0.147564	-1.68865	-1.58119
TEX14	1.01364	0.151779	0.4221	0.378929	0.518712	0.890745	0.725548	-4.4171	0.431352	0.196054	0.126209	0.647689	0.162658	0.411221	-0.436601	0.115537	0.755428	0.819632	-1.93678	0.528202	0.469366	0.657888	-0.0595799	0.15554	0.418339	0.0323098	0.63959	0.574385	0.462063	-1.95351	0.549731	0.0989109	0.324542	-1.28849	0.144406	0.429473	0.0933529	-0.327273	-0.197359	-0.300807	-2.45014	0.148338	-0.130782	0.00474481
TLK1	1.18984	0.692611	0.553592	0.890391	0.882035	0.610182	0.685007	0.641487	0.428762	0.362104	0.432984	1.01114	0.74302	0.503183	0.979652	0.804855	1.05232	0.699496	0.672229	0.519385	0.294891	0.092352	-1.78279	-1.79426	-1.32069	-1.38709	-1.69939	-2.11702	-1.56218	-1.64553	-1.69104	-1.7968	-1.23472	0.410945	0.755803	0.4904	0.249336	0.104448	0.209252	0.2947	0.436137	0.20147	0.0986215	0.0388809
TLK2	1.08674	1.78051	0.966761	2.1766	2.04896	0.537327	0.0126527	0.882584	1.59144	0.851907	1.28576	-1.19988	0.293523	0.294328	0.852756	0.342287	-1.83614	0.86534	0.229108	-0.123159	-0.0254048	0.297389	-1.35646	-0.733092	-0.575603	-1.02138	-1.14033	-0.731252	-1.26682	-1.27719	-1.0762	-1.07462	-0.835582	-0.73394	0.976026	0.195819	0.375312	0.269777	0.00445633	-0.813694	-0.820012	-0.980354	-0.382238	-0.214024
TNIK	-1.34056	-0.572493	0.241464	-1.09492	-1.15089	-0.487119	-0.298442	-0.694512	-0.839396	-0.669239	-0.720575	-0.10658	-0.534794	0.137839	-0.256644	-0.867265	-1.07457	-1.10342	-1.45347	1.31577	1.23493	1.52158	0.385673	-0.589712	0.0435878	0.493649	0.453865	0.183665	0.511201	0.523432	0.696869	1.03123	0.743691	-1.61608	-0.292389	0.566112	-1.61883	-1.43616	1.89586	1.72427	1.65724	1.21881	1.12545	1.11188
TNK2	0.930734	0.946052	0.273635	1.08501	1.1008	-0.299826	0.466117	-0.0870724	0.835952	1.06343	0.0711145	-1.52339	0.124547	-0.0794721	-0.140306	-0.576801	-2.05787	-0.895652	-1.79281	-2.14935	-0.826713	-1.26793	-0.215898	-0.501857	-0.756771	-0.7826	-0.271879	-0.504144	-0.43496	-0.740178	-0.530705	-0.988235	-0.89986	1.47675	0.665421	0.2621	1.76757	1.2398	0.62162	1.12802	1.64679	0.579373	0.94257	1.09687
TP53RK	-0.1093	-0.660452	-1.25696	0.225522	-0.69022	-0.0861271	-1.44734	-2.9356	-0.0799318	0.482674	-1.93463	-0.25044	0.877329	0.81106	-0.794301	0.844085	-1.40511	1.00442	0.170014	-0.415185	1.02603	0.117158	-0.488702	1.00789	0.259946	-0.441973	0.658241	-1.92618	-0.599318	-0.415546	-0.897731	0.7849	0.442464	1.20187	0.821289	0.324101	1.05799	2.18676	0.833837	0.360839	-0.254364	0.23492	1.33268	0.023381
TRIO	-1.92114	-0.668737	-0.334743	-0.647588	-0.71169	-0.724294	-0.188197	-0.174595	-0.978105	-1.01093	-0.354776	0.827388	0.577652	0.398609	0.42529	0.642839	1.16978	0.68338	0.725185	0.226011	-0.263467	-0.197912	-0.962384	-0.770077	-1.08982	-0.78488	-1.14662	-1.41644	-1.12023	-0.98325	-0.888939	-1.27217	-0.981995	1.58676	0.608114	0.749033	1.59203	1.44606	1.45651	1.27402	1.35164	1.25901	1.34051	1.25315
TRPM7	2.3028	0.293131	0.0520797	1.75022	1.7986	-1.03281	0.695171	0.669155	-0.883467	-0.609861	0.879935	0.00764452	-0.0794177	-0.903901	-1.2374	-2.06901	-0.565051	-1.85763	-2.55531	-0.425109	-0.466913	-0.618039	0.172047	0.240578	-0.127911	0.523197	0.669641	0.311174	1.39323	1.12201	0.103475	0.55689	-0.671913	1.18708	0.0839134	-0.787229	0.810194	0.370632	-0.996957	0.626388	-0.106678	-0.0908977	-0.712315	0.178629
TTK	0.0237177	0.965038	0.508366	0.503425	0.743141	0.840069	0.129733	0.952564	0.235574	0.363537	0.801671	1.55023	1.3256	0.963729	1.5029	1.75561	1.75611	1.45218	2.00993	0.604371	0.0483552	0.350037	-1.16972	-0.513888	-0.59364	-0.619408	-0.501176	-1.35486	-0.922661	-0.909824	-0.816352	-0.805244	-0.592984	-0.928252	-0.75862	-0.7209	-0.940304	-0.840677	-1.37967	-0.869504	-1.17215	-0.89367	-1.18632	-0.896075
TTN	1.92864	0.91796	0.881824	1.48922	1.3726	1.68886	1.78126	1.97068	1.59276	1.65236	1.02689	-1.0503	-0.483821	-0.572557	-0.692275	-0.88101	-2.08564	-0.884542	-0.913284	-1.31489	-0.625855	-0.629702	-0.799238	-0.591918	-0.576081	-0.616836	-0.601697	-0.760993	-0.803118	-0.906468	-0.567625	-0.488028	-0.727812	0.367252	0.360406	0.226705	0.240112	-0.075482	-0.465834	0.0909873	-0.0333753	0.279721	0.116908	0.163243
TYK2	1.19643	0.682828	-0.283543	0.571594	0.175096	-1.29336	-0.72279	-1.66551	-0.341363	-1.01277	-1.71896	1.59252	0.621867	-0.222583	0.680342	0.614478	0.265953	-2.25977	-1.4233	0.621172	0.980253	0.555063	1.51999	0.525737	-0.126453	1.04448	1.15826	1.06694	0.323247	0.418335	0.836319	1.21694	0.191823	0.178348	0.625258	-0.225973	-0.112687	-0.313067	0.0321098	-0.379115	-0.921597	-2.48686	-0.863038	-1.32265
ULK1	0.706533	-0.103902	0.210879	-0.0977456	-0.0628023	-0.259496	-0.0884055	0.121283	-0.483198	0.149615	-0.814361	1.07701	-0.0834024	0.210343	0.66528	-0.0908	1.2166	-0.219138	0.111732	0.140407	0.386606	0.245699	-1.83742	-1.62432	-1.39063	-2.04058	-1.30984	-0.6691	-1.32271	-1.38749	-1.44812	-0.834981	-1.04602	1.19636	0.0695392	0.134209	1.37782	1.78572	1.31595	1.0493	0.716092	1.49243	1.51539	1.31968
ULK2	-0.604112	-0.193236	-0.348243	-0.307322	-0.632457	-0.144685	0.38498	-1.12082	-0.45458	-0.663583	0.212548	2.27642	0.624203	0.0421103	1.85706	2.07981	2.6722	1.83035	2.16726	-0.959764	-0.815648	-1.71809	-0.933184	-0.353124	0.262875	-0.0834062	-0.142377	-0.303673	0.751524	-0.9362	-0.554541	-0.481992	-0.0885501	-0.761439	-0.503848	0.350154	0.364443	0.0444274	-0.088464	-0.286504	-0.196779	-0.268863	-0.554118	-1.42077
ULK3	-2.07791	0.305598	-0.221655	1.02398	1.2083	-0.432489	-0.375417	-0.427622	0.537863	0.686643	0.55504	-1.13915	-0.840263	-0.700179	-1.23403	-1.03431	-2.50271	-1.26702	-1.20734	-1.36825	-1.34458	-1.05367	0.473984	0.554456	-0.412652	0.0140607	0.483111	0.447799	0.111974	0.265183	-0.0355762	-0.223399	0.0268882	1.62172	0.819913	0.387345	1.65805	1.91608	0.471472	0.994825	0.604318	0.869187	0.787291	1.07315
VRK1	1.15437	0.331001	-0.0989099	0.112888	-0.0321052	0.180002	0.790981	0.327104	0.566288	-0.0581874	0.682055	-1.0096	-0.946605	-0.244003	-0.753361	-1.27295	-2.30257	-1.19781	-1.89598	-2.45343	-1.22786	-0.539312	-0.330483	0.424486	0.282592	0.0204978	-0.726255	-0.609898	-0.450964	-0.218952	-0.70844	0.446004	-0.258938	0.707857	1.48758	0.861407	0.979708	1.16978	1.10718	0.504039	0.347436	1.75845	1.30911	1.78579
VRK3	1.56515	-0.155086	0.0963088	0.143206	0.720596	-0.631964	-1.6092	-0.798901	-1.79757	-1.94339	-1.29804	1.24301	-0.0632549	0.00447787	-0.506476	0.283158	2.30391	0.245242	1.45539	1.77745	0.505484	1.07314	-0.520917	0.00559038	-0.0643674	-1.12759	-2.29754	0.852567	-0.187372	0.0138183	1.14561	-0.771538	0.687066	1.46038	-0.166373	0.107596	0.228894	-0.0607851	-1.07686	-0.357007	0.160368	-0.0065548	-0.377173	-0.260448
WEE1	0.520955	-0.432943	0.62195	0.0809953	0.482991	1.33726	0.907698	1.49902	0.67779	0.477389	1.00338	-2.16832	-1.32003	-1.07612	-1.50214	-1.74725	-2.34196	-1.59752	-1.6229	0.446336	-1.09369	-0.222785	0.932606	-0.183187	0.592594	0.418667	0.092242	1.51263	0.841907	0.984072	1.39522	0.335574	1.25592	-0.0181961	-0.152706	0.683861	-0.33415	-0.122527	-0.516786	-0.40189	0.221564	0.0668991	-0.107385	-0.427027
WNK1	1.14266	-0.175436	-0.175181	1.54125	1.57822	0.25497	1.64436	1.09588	1.28866	1.81743	2.58357	0.585745	-0.220968	-0.237774	-0.355181	-0.0100573	1.31281	0.340642	0.0449281	0.519088	-0.61073	0.683676	-1.00672	-0.38147	-0.413717	-0.00475617	0.60896	-1.98867	-1.00508	-0.704686	-0.827166	-1.21014	-0.100327	-1.39077	-0.928221	-1.06426	-1.3576	-1.05356	-0.022006	-0.0317074	0.224625	-0.622836	-0.847161	-0.521303
WNK2	-1.1435	-0.309966	-0.358637	-0.587369	-0.649511	-0.485696	-0.495608	-0.654434	-0.660181	-0.374844	-1.0035	-0.595542	-0.267209	0.0367136	-0.382149	-0.649486	-1.45759	-0.296074	-1.14259	-0.164974	-0.755354	-0.583041	-0.38791	-0.586469	-0.253044	-0.106693	-0.174736	-0.3174	-0.228894	-0.610023	-0.626519	-0.0678665	-0.327385	0.749975	0.0124226	0.943641	1.00357	1.26392	2.21641	2.27808	2.32238	1.75885	2.07002	2.04821

## Sheet: active_loop_phospho
Gene	AMO-1_1	AMO-1_10	AMO-1_11	AMO-1_2	AMO-1_3	AMO-1_4	AMO-1_5	AMO-1_6	AMO-1_7	AMO-1_8	AMO-1_9	ARH77_1	ARH77_10	ARH77_11	ARH77_2	ARH77_3	ARH77_4	ARH77_5	ARH77_6	ARH77_7	ARH77_8	ARH77_9	L363_1	L363_10	L363_11	L363_2	L363_3	L363_4	L363_5	L363_6	L363_7	L363_8	L363_9	RPMI8226_1	RPMI8226_10	RPMI8226_11	RPMI8226_2	RPMI8226_3	RPMI8226_4	RPMI8226_5	RPMI8226_6	RPMI8226_7	RPMI8226_8	RPMI8226_9
CAMK1D	1.38328	1.56959	1.08836	-0.851382	0.893414	2.23626	2.08838	1.87844	-0.735279	-0.046045	2.6553	-1.16882	-0.291383	-0.299222	-0.065869	-0.358418	-2.50244	-0.101439	-0.57164	-0.259549	-0.0684541	-0.224867	0.430848	0.0647636	-0.725108	0.294655	-0.405371	-1.37044	-0.325596	-0.557156	0.147093	-0.156988	0.169435	-0.411982	-0.283736	0.0959786	0.182414	-1.21157	-1.03305	0.0865118	0.161726	-0.539233	-0.727784	-0.133623
CDK12	1.01986	0.683643	0.561582	0.811295	0.775808	0.519785	0.843285	0.885503	0.340061	0.674083	0.780494	0.764664	0.966627	0.278599	0.658198	0.3698	0.959612	0.253996	0.198972	0.396736	0.333804	0.459578	0.296873	0.862514	0.382711	0.360868	0.368884	0.441007	0.602245	0.456546	0.502607	0.381042	0.0992699	-1.92101	-1.31326	-1.52082	-1.3529	-1.49793	-1.78609	-1.73813	-1.6422	-1.96131	-1.78675	-1.77015
CDK13	1.26128	-0.166181	-0.154162	-0.0356007	-0.731131	-1.63558	-0.241511	0.108634	-2.65322	-1.66031	-0.984471	1.68415	-0.0874599	-0.232883	0.562296	-0.0111993	2.11793	0.0213334	-1.55362	-0.247637	-1.09716	0.672623	0.93828	-0.188705	-0.131638	1.07982	1.50605	1.10721	0.337544	1.4053	1.30269	0.371773	-0.508257	-0.0133597	-0.161904	-0.158439	-1.35423	-0.778752	-0.555671	0.212954	-0.0473797	1.07964	-1.08896	0.709921
CDK2	2.34642	1.06726	0.524031	0.417831	1.03269	1.06622	-0.133601	-0.602729	-0.140762	-0.219858	0.417203	2.12006	0.943964	0.647325	0.146293	0.58927	2.15216	0.372652	0.269428	0.837214	0.552015	1.34692	0.154786	-0.733995	-0.0302717	-0.757123	-0.38322	0.331343	-1.60475	-1.15707	-0.973908	-0.500497	-0.963922	-1.37964	-0.284899	-1.17576	-0.420118	-0.877924	-0.747796	-0.789379	-0.828598	-2.34315	-0.358574	0.0724592
CDK7	-3.12936	0.371306	-0.24612	-0.999922	-1.8784	1.76486	-0.82945	0.876697	-1.87858	-1.19407	0.648759	-0.238488	-0.189645	0.0200238	-0.73774	0.247119	0.156911	0.133343	0.086248	-0.0523766	-0.359119	0.199662	-0.27631	-0.282306	0.108917	0.618624	0.0210667	1.16308	0.44085	1.67175	0.249504	-0.815619	0.23594	1.53653	-0.249081	0.120323	1.05985	0.411798	-1.40291	-1.20061	1.68338	0.216914	0.758462	1.15817
GSK3A	-0.744833	-0.923478	-0.685145	-0.915968	-1.05023	-1.1315	-1.06445	-0.859897	-1.35797	-0.806383	-1.02832	0.86017	-0.0632781	0.0294292	-0.015782	0.0646939	0.786912	-0.213033	-0.0678978	0.422241	0.4969	0.677632	1.45929	1.16337	1.13714	1.73429	1.55065	1.28315	1.50764	1.62833	1.23739	1.52312	1.53301	-0.273614	-0.651872	-1.07431	-0.573278	-0.412132	-0.683249	-0.726089	-0.437968	-1.29317	-0.776857	-1.26462
HIPK3	-0.918179	0.393756	-0.924362	-1.34735	0.321991	-0.875253	0.276046	-0.726718	-1.06103	0.564022	0.338801	0.484867	0.121911	1.61431	-0.749481	-1.10006	-2.78744	1.42752	-0.387787	-0.344277	0.754223	-0.432771	0.736615	-0.493069	-0.0545317	0.286983	1.09868	-0.355523	0.759322	1.27501	-0.0884019	2.03073	0.515141	-2.75351	0.490226	0.131248	-0.69467	1.68991	-0.213193	0.598686	-0.151255	0.519928	-0.268274	0.297201
MAPK1	-0.274927	0.125711	1.09128	-0.60972	0.606782	1.80306	0.856718	-1.24608	2.10063	1.81258	1.33557	0.0414572	0.433598	1.82472	-0.976438	-0.236391	2.22286	0.605584	-1.06337	0.692993	-0.160186	0.0874112	-0.754542	-0.59612	-0.785887	-1.01444	-0.807382	-1.00639	-0.397177	-0.996074	-0.572853	-0.927422	-0.927939	-0.983666	0.417685	1.50728	-0.532162	-0.560364	0.365062	-0.576218	-1.27948	0.497315	-0.453362	-0.689713
MAPK14	-2.11747	0.190203	-0.0334685	1.13099	1.27614	-0.714024	1.04367	0.702891	-0.072135	-0.127776	0.0825423	-1.87184	0.256693	-0.0999582	0.786562	0.380646	-4.40531	0.618614	0.639036	0.0390018	-0.0749339	-0.28774	0.111863	0.179535	-0.0228	-1.44182	0.142637	-0.710947	0.45541	0.0387407	-0.453459	0.0849615	-0.25281	0.304131	0.234514	-0.0777794	0.781867	0.858266	-1.11908	0.90629	1.0615	0.843512	0.342868	0.390266
MAPK3	-0.428967	-0.134742	0.790591	-0.32007	-0.119543	1.89045	0.931589	-1.94227	1.28837	1.58735	2.82228	-0.612737	-0.338831	0.188668	-0.509464	-0.571685	-2.77187	-0.272008	-0.576594	-0.823337	-0.576401	-0.567203	-0.384802	0.39035	1.35963	-0.0964224	-0.307963	-0.0566744	0.151374	-0.35502	0.191464	-0.201958	-0.730491	-1.08512	0.525348	1.32731	0.72084	0.720917	0.438266	-0.484755	-1.24959	1.09098	-0.0542067	-0.843042
MAPK6	-0.156857	0.910691	0.435377	-0.735923	-0.917591	-0.666959	-0.719885	-0.803631	-0.391341	-0.675909	-0.721319	2.27075	0.923061	0.423008	1.60032	1.54796	1.39907	0.665513	0.51974	-1.5815	-1.07827	-1.3799	-1.40419	0.992949	0.353119	-1.59305	-1.44688	-0.66433	-0.6793	-0.476211	-0.987388	-0.487458	-0.96391	-0.419013	0.932658	0.41341	-0.310087	-0.127845	0.890558	1.07933	0.754778	1.23473	1.0051	1.03663
MARK3	0.938846	0.787034	-0.00263269	-0.0546777	0.409217	0.939685	0.631578	0.508288	-0.356136	0.0569025	2.21568	-0.869675	-0.202822	-0.583212	-0.494056	-0.984097	-2.73071	-0.428945	-0.972049	-1.10959	-0.951348	-0.732467	1.34378	1.03137	0.51819	1.4532	1.71634	1.2751	0.654366	0.983518	0.978794	0.872048	0.843461	-0.46973	-0.465595	-0.643621	-0.186887	-0.515004	-1.05748	-0.288418	-1.2143	-1.71757	-0.765015	-0.361363
PKN1	0.574919	0.843763	-0.188054	-0.591271	0.183864	-0.401189	-0.76621	-0.864096	-2.30368	-2.00408	0.0612898	1.48319	0.938771	-0.283062	0.919424	0.948683	0.890045	0.971825	0.205138	-0.594757	0.232274	-0.00106711	0.511958	0.798441	-0.142732	0.894613	1.00749	-0.19744	0.0929626	0.535576	0.615691	0.563136	0.27275	1.69768	0.88897	-0.233261	0.633472	0.406449	-2.31677	-1.97	-0.247481	-1.28232	-1.96628	-0.818635
PRKAA1	0.866403	0.416953	-0.960989	0.418202	1.05509	-0.616971	0.308808	0.336405	-0.807331	-0.0364423	1.57125	0.994645	1.14922	-0.315319	1.50888	1.61349	-0.353155	1.15857	-0.152531	1.55026	1.40242	1.71268	-0.801217	-0.754367	-1.18386	-0.912307	-0.689515	-1.83923	-0.891797	-1.16903	-1.30945	-0.882396	-1.64409	1.31304	0.882111	-0.0482062	0.483025	0.227133	-0.261249	-0.742237	-0.526031	-0.534515	-1.12672	-0.409613
PRKCI	-1.14106	0.571502	-0.0757141	-2.33894	-2.74022	-0.135479	-0.280514	-0.224554	-2.48442	-1.3066	0.518638	1.87319	0.396282	0.0995056	0.332493	0.534789	0.64056	0.0443404	-0.700389	-1.76087	1.35559	0.756726	-0.051769	0.538709	-0.0429205	0.908475	-0.0498149	0.534659	-0.97001	0.76524	0.472058	0.494197	0.233686	1.46583	0.645417	-0.149629	0.0237236	-0.282605	0.0934293	0.122105	1.48686	0.154995	-0.92778	0.600273
PRKD2	-0.485747	1.29595	1.99284	-0.00632318	0.52879	-0.820224	-0.105917	-1.7492	-1.17577	0.82007	1.65537	-1.40074	1.02469	-0.513733	-0.0135513	-0.266612	-2.54486	1.15175	0.674996	-0.344421	-0.456114	0.955396	-1.5181	-0.817768	1.28559	-0.168326	1.30468	0.741571	-0.482455	0.272974	-0.326379	0.257177	-0.324263	0.661077	0.951496	0.191386	-0.6251	0.51212	-0.24151	-1.28923	-1.38601	1.41383	-0.105689	-0.523702
PRKD3	-0.709575	0.0433984	-0.275694	-0.931282	-1.22449	-0.371108	0.00345935	-3.09765	-0.157387	-0.573506	-0.547265	-1.44792	0.098651	-0.330947	-0.9692	-0.884606	0.405658	-1.03105	-1.11771	1.19077	1.51233	0.340611	1.76989	0.280614	-0.512909	1.61419	-0.303206	-1.07928	-0.637269	-0.483995	1.55723	1.62394	-0.413911	0.980768	0.0316437	-0.263939	0.777206	0.973099	0.821752	1.35794	0.362724	0.389262	0.416137	0.812623
PRKY	1.98669	1.21253	0.299577	0.354135	0.997889	2.15633	0.754179	0.984505	-0.833908	-1.47824	2.02584	-0.347723	-1.21852	0.13728	0.452284	-0.0520956	-2.0961	0.168984	-1.02148	-1.51835	-1.3405	-1.08687	-0.33668	-0.102362	0.805503	0.508503	-0.335401	-0.29489	1.26547	0.567703	-0.409474	-0.173692	0.191848	-0.694543	-0.903761	0.164854	0.46872	-0.939248	-0.384147	0.958484	-0.359674	-0.0480325	-1.5629	1.07728
PRPF4B	-0.0239977	-0.44866	-0.232879	0.0621911	-1.30775	-1.57918	-0.526382	-1.90411	-1.10898	-0.815056	-1.88476	1.12027	1.10167	0.54922	0.153687	-0.209728	1.69987	-0.771529	-0.47715	1.01832	1.22316	1.20162	0.711455	1.17731	0.476174	0.813367	1.43597	0.462524	0.768054	0.290577	0.93123	0.937515	1.45754	0.000965946	-0.838216	-0.326924	0.0362088	-0.855826	-2.38396	-0.121336	-1.23966	-0.490198	0.0935062	-0.17611
RPS6KA3	-0.662297	-0.368777	-0.833593	-1.58189	-1.03238	-1.10838	-0.261684	-0.559977	-1.07883	-0.859045	-0.858646	2.70087	0.640196	0.685222	0.145598	0.258884	2.72403	0.388953	0.243604	-1.80518	-0.279366	-1.08745	-1.47716	0.408822	0.634811	0.145596	0.161121	-1.40756	-0.579837	-0.287598	0.287383	1.1217	-1.17038	0.392666	0.315436	0.514242	0.320105	0.302674	0.686252	0.775919	0.448185	1.59133	0.499879	0.906553
SLK	-0.714379	-0.604364	-0.26286	-1.28043	-1.94835	-0.93847	-0.674839	-0.986493	-1.37623	-1.93924	-1.02652	2.4368	1.03161	0.733942	0.19975	0.396349	1.97226	-0.142612	-0.665699	0.272809	1.75632	2.02793	0.109467	0.0889724	0.333513	1.24986	0.685836	-0.0687713	0.396336	0.452615	0.763236	1.28694	-0.508662	-0.107504	-0.00168662	-0.00118549	-0.851131	-1.10978	0.109031	-0.157854	-0.834531	0.544987	-0.369425	-0.277562
STK24	-1.63079	1.00527	0.0688504	-0.0755666	-0.959277	0.0205882	-0.373556	-1.53965	-1.26046	0.516918	-0.635663	-0.0408351	0.741223	0.170161	-0.0696944	-0.2272	-1.74175	-0.520551	1.03859	-1.19347	-0.0940044	-0.785641	0.787912	1.24503	0.761452	2.28967	1.7547	-0.0253885	0.891322	1.35801	1.09503	2.21324	1.2038	-0.92493	-0.722681	-0.423262	-0.427114	-0.289827	-0.309107	-1.10021	-0.483035	-1.39059	0.0546	0.0278813
STK38L	-0.345846	0.892669	0.261666	-1.56173	-0.636698	-0.368244	-0.994834	-1.12997	-3.3073	-1.45339	0.477009	2.26878	0.684649	0.469686	0.767264	1.82099	1.28498	1.61154	0.496189	-0.652238	-0.076904	-0.0178161	-0.189092	0.848642	0.305694	-0.0420874	0.671495	0.34213	-0.257603	0.521586	0.89229	0.740568	0.161297	-0.460746	-0.224548	0.250006	-1.09903	-0.137798	0.200919	-0.975151	-1.43469	-0.953506	0.422563	-0.07339

## Sheet: substrate_phospho
Gene	AMO-1_1	AMO-1_10	AMO-1_11	AMO-1_2	AMO-1_3	AMO-1_4	AMO-1_5	AMO-1_6	AMO-1_7	AMO-1_8	AMO-1_9	ARH77_1	ARH77_10	ARH77_11	ARH77_2	ARH77_3	ARH77_4	ARH77_5	ARH77_6	ARH77_7	ARH77_8	ARH77_9	L363_1	L363_10	L363_11	L363_2	L363_3	L363_4	L363_5	L363_6	L363_7	L363_8	L363_9	RPMI8226_1	RPMI8226_10	RPMI8226_11	RPMI8226_2	RPMI8226_3	RPMI8226_4	RPMI8226_5	RPMI8226_6	RPMI8226_7	RPMI8226_8	RPMI8226_9
ABL1	0.0600151	-0.292544	-0.588817	-0.182982	-0.25973	-0.43416	-0.197134	-0.759224	0.243103	0.279209	-0.0844227	-0.278941	-0.294583	-0.43139	-0.162599	-0.279677	-1.02517	-0.756436	-1.19019	-0.673491	-0.203218	-0.283055	-0.825917	-0.894511	-0.756318	-0.930368	-0.753055	-0.935858	-0.98787	-1.06617	-1.10138	-1.02086	-0.567647	1.55913	1.65593	1.38955	1.55238	1.51445	1.72154	1.62728	1.63804	1.72686	1.7393	1.51091
ADRBK1	1.13617	0.132727	0.0608142	1.26684	0.506511	-1.71541	-1.20326	-1.52086	-0.346007	0.48974	-0.267252	-0.421646	0.992258	0.337237	0.854636	-1.06213	-2.32157	-0.284	-0.888123	-0.627867	0.256887	-0.132967	0.670862	0.249337	-0.055795	0.157796	-0.201813	1.24945	-0.336272	0.16746	1.55847	3.58157	0.512464	-0.432119	-0.0317615	1.17965	-0.568532	-1.14475	-0.532723	-0.677542	-0.80952	0.503447	0.0969571	-0.379381
AKT1	-0.0298794	-1.40191	-0.644958	0.417162	0.438698	-0.00902087	0.0260665	0.474243	1.31061	1.55047	1.45574	-3.366	-1.05426	-0.610012	0.141178	0.453146	-2.04322	2.24976	1.08883	0.449218	-0.235033	0.254139	-0.895371	-0.809287	-0.604675	-0.451803	0.392862	-0.753063	-0.994234	-0.660502	-0.806951	0.0117916	-0.24016	0.267384	-0.451493	-0.123613	0.833697	1.45111	0.692643	0.21874	-0.0893142	0.815279	0.702994	0.578994
AKT2	0.692998	-0.537111	-0.476568	0.715498	0.676642	0.331008	-0.352504	-0.594539	1.08339	0.948159	0.67104	-2.37574	-1.01005	-0.777416	-1.45532	-1.18651	-2.41315	-1.32662	-1.41102	-0.480781	-0.542819	-0.90746	-0.104174	0.191618	0.0330022	0.237706	0.324414	-0.473642	-0.283924	-0.295641	-0.17874	0.743426	0.0345373	-0.19545	0.449468	0.18812	0.445453	0.488529	1.67895	1.46398	0.999144	1.8721	1.59738	1.51262
AKT3	1.40739	0.0973105	0.0824675	1.05044	0.837174	1.1493	0.579987	0.111947	1.70297	1.33912	1.26275	-2.02203	-1.0232	-0.825303	-2.34856	-2.05968	-1.64801	-1.45756	-1.6254	-0.955256	-0.685539	-1.38815	0.235579	0.25556	0.211019	0.212102	0.589481	-0.379126	-0.279943	-0.46528	0.111878	0.180176	0.278638	0.630596	0.120686	0.12881	0.597232	0.482105	0.68467	0.446319	-0.0802795	1.00128	0.718387	0.737928
ARAF	1.1622	0.435932	0.334372	0.489519	0.393814	0.388946	-0.00132577	0.0343286	0.622002	0.805109	0.983489	-1.43191	-1.18922	-1.07311	-1.63185	-1.73518	-2.18611	-1.24582	-1.769	-1.82469	-1.73605	-1.72745	0.277868	0.502764	0.559548	0.620148	1.19189	0.2342	0.562308	0.268476	0.428878	0.479903	0.799282	1.03417	0.30586	0.317638	1.27802	1.27636	0.624487	0.128763	-0.346105	0.650012	0.195606	0.511921
ATM	-1.83149	0.742974	-0.746703	0.320269	-0.478012	-1.21092	-1.56197	-1.36768	-0.110183	-1.05679	-1.1706	1.35138	0.703463	-0.624698	0.201637	-0.241465	-2.14727	-1.04611	-1.0973	0.160139	-0.708264	-0.0940646	1.24262	0.795833	-0.830655	0.408656	0.555754	0.653192	0.493565	1.05556	-0.104126	-0.145501	-0.17371	1.81905	0.699241	-0.464175	2.13887	1.9397	0.180037	0.975177	-0.636845	0.420632	0.690783	0.299988
ATR	0.46444	1.55007	0.421131	-0.29619	-0.362874	-0.256504	0.0293486	-1.44702	0.0631916	-0.249661	-0.411631	3.20721	0.83039	-0.156028	0.794128	0.704961	1.1381	-0.124817	-0.305365	-0.00690867	-0.325356	0.13945	-0.656887	0.419387	-1.00513	-1.89105	-1.79946	-0.880068	-1.06509	-1.04523	-1.19439	-1.12246	-0.987863	0.995138	1.39233	0.738382	1.16673	1.60358	-0.516319	0.0292989	-0.807827	0.454653	0.431397	0.340803
AURKA	0.453923	0.0238559	-0.0320946	-0.838394	-0.158597	0.305495	-0.71355	0.239944	-0.762202	-0.751923	0.135332	2.548	0.399699	0.280778	1.09168	1.58702	2.7288	1.02412	1.69352	-1.01419	-1.90442	-1.7536	-0.289303	0.424913	0.748347	-0.561782	-1.01185	-0.594137	-1.43469	-0.876824	-0.221845	-0.668412	-1.43489	-0.0312432	0.564119	0.33155	-0.523019	-0.776592	0.690646	0.138671	0.630428	0.716328	-0.27877	-0.12483
AURKB	-1.04592	0.676267	0.0677738	0.691798	1.17175	0.439548	-0.489074	1.01954	1.54539	1.59706	2.37031	-3.52952	0.628605	-0.0505848	1.38425	0.880746	-2.79202	-0.839452	0.307054	0.440296	-0.150066	-0.0353677	0.0495524	0.196997	-0.466714	-0.431749	-0.491016	-0.0132042	-0.309125	-0.0262557	-0.52537	-0.314889	-0.419436	-0.171939	0.170025	-0.35233	-0.0787365	-0.47107	-0.21737	-0.420169	-0.170885	-0.822325	0.370684	0.62693
BCKDK	1.98212	0.336249	0.227408	0.454113	0.600843	-0.371523	0.40465	-0.698606	-0.781191	-2.88489	-3.59825	0.507753	0.0604989	-0.187029	0.329647	0.022242	-0.905817	-0.366046	-1.91576	1.00852	0.503681	0.696386	0.336092	0.197476	-0.252737	0.230689	1.50936	0.864132	0.320115	0.404537	-0.276226	-0.303453	0.0200409	-0.68797	0.646485	0.12775	0.948715	1.03887	0.515747	-0.3242	-1.32812	0.214683	0.094902	0.278112
BMPR1A	1.96822	-0.449397	-0.297358	1.58332	1.04622	1.27832	0.74628	0.342223	1.87321	1.47237	1.02683	0.401234	0.933	0.991452	0.161371	-0.0438989	1.73179	0.811292	0.97953	-2.06363	0.283116	-0.42745	-0.161695	-0.412419	-0.182874	-0.803876	-1.12387	-1.02741	-0.988061	-0.936067	-0.429733	-0.644477	-0.605831	-0.0337206	-0.108236	-0.195685	-0.0557142	0.262736	-0.392623	-1.14503	-1.55998	-1.24197	-1.55911	-1.00241
BRAF	1.42676	0.00701383	-0.555873	0.605731	0.351936	0.404637	-1.1015	-0.427051	1.65728	1.49898	1.95232	-1.36757	-0.889983	-0.657326	-0.573391	-0.620145	-1.59199	-0.717182	-1.12161	0.84495	-0.763211	-0.76925	1.15669	0.168206	0.0290376	0.405102	1.66266	0.472614	0.450275	-0.0399558	0.19095	-0.47098	0.881996	0.765708	-0.0557101	-0.278338	1.64615	1.75764	-1.11365	-1.54353	-1.55728	-0.588074	-0.805596	-0.727435
BTK	1.67858	0.578468	-0.747819	1.16983	1.01426	0.252249	-0.455376	-4.17143	-3.71957	0.278051	0.766301	-0.214804	-0.045652	0.622518	0.359	0.593491	-0.939179	0.752404	-0.27115	-0.420754	0.402623	-0.322452	-0.250219	0.0333059	0.265084	0.231039	0.304481	0.104016	-0.229118	0.230158	-0.043495	-0.135905	0.582213	0.0576584	-0.106714	0.411306	0.459671	0.771236	0.145431	0.0220731	-0.057494	-0.0954753	0.22604	-0.0848631
BUB1	-2.85091	0.494145	-0.032728	1.7794	2.52695	0.204264	-0.180381	0.542303	1.24342	0.998989	1.17406	-1.36052	0.640765	-0.0702982	0.133202	0.448565	-1.92623	-0.445471	0.656879	1.04161	-0.21636	1.00699	0.522436	0.302196	-0.360575	-0.11002	-0.699746	0.312634	-0.00153229	0.160462	0.660007	-0.645945	0.47784	0.158987	-0.00761703	-0.493702	-1.4781	-1.68243	-0.934221	0.44453	0.469874	-0.794573	-0.753719	-1.35543
CAMK1	-1.1062	1.23811	0.275292	-0.447293	0.516871	0.748306	-0.601274	-0.475472	0.875113	0.203327	-0.510173	-1.41048	-0.00131974	0.939878	0.487638	-1.98405	-0.659974	0.407508	1.06024	-1.09945	-0.10911	0.365652	1.42173	-1.00284	-1.53734	1.47413	0.393648	-0.821483	-1.30535	-2.34612	1.41276	1.02417	-1.37863	-0.466465	0.601158	1.62875	0.841672	0.412748	0.383743	-0.63478	-0.511811	0.761229	1.12791	-0.19197
CAMK2A	2.11872	-0.355058	-0.202627	2.00955	1.52203	0.0633075	-1.58701	-2.02635	1.46701	0.954964	0.45358	1.59266	0.37849	0.58287	-0.78433	-0.11006	2.79835	0.741135	0.765905	-1.67772	0.468992	-0.539282	-0.546413	-0.252713	-0.0890167	-0.888386	0.108614	0.403558	-0.713656	-0.504437	-0.974032	-0.355885	-0.263084	-0.454793	-0.3987	-0.0948836	-0.808702	-0.526944	0.0677635	-0.4865	-0.226895	-0.972221	-0.60105	-0.0567562
CAMK2B	1.45294	0.0201287	-0.0747068	1.16503	0.816111	-0.592677	-2.306	-0.600773	1.34265	2.27842	2.38883	0.340293	-1.11703	-0.685242	-2.43891	-1.197	1.0665	-0.604116	-0.9933	-0.312275	1.22151	-0.387342	-0.0441455	-0.102514	0.0980299	-0.977818	0.203583	0.856515	0.0831362	-0.142066	-0.0659959	1.29407	0.145358	0.296064	-0.0464146	0.0759033	0.492862	0.567953	-0.480847	-0.979285	-0.276485	-0.672182	-0.879841	-0.228937
CAMK2D	-1.2379	-0.744012	0.498931	-1.099	-1.15468	-0.499677	0.182268	-0.276469	0.0511708	-0.0908495	0.263592	-0.86323	-0.542484	0.0305108	-0.883408	-0.733926	-0.0767668	-0.425954	-0.213785	-1.87126	0.0634525	-0.659736	0.175127	-0.692371	0.338801	0.143571	-0.255512	0.0415518	-0.00924027	-0.0153144	0.58976	0.940215	0.221682	-0.983014	-0.86887	0.50931	-1.09017	-0.997469	2.00763	1.91003	2.15201	2.09505	2.10496	1.96548
CAMK4	1.38886	-0.228062	-0.252096	0.228085	0.0232464	-1.60323	-2.379	-1.66619	-0.784303	-0.656536	-0.742544	2.83026	0.157634	0.51176	-0.860073	0.886765	2.57547	1.14159	0.796741	0.38114	0.487648	1.1244	-0.417533	-0.149961	-0.343311	-0.221802	-0.152498	0.482402	-0.50785	-0.290252	-0.267485	0.0995601	-0.558094	-0.213301	-0.525096	-0.253827	-0.571965	-0.242151	-0.719081	-0.875737	-0.96842	1.31602	0.745064	1.27374
CAMKK1	1.46756	0.869443	1.09215	1.36296	0.921708	1.39856	1.44191	0.750383	0.6727	1.13703	-0.00822774	0.61709	0.745531	1.21606	-0.0880971	0.17081	1.33146	0.722583	0.398501	1.31084	1.5387	0.842468	-1.21538	-0.723112	-0.722053	-1.37418	-0.790759	-1.01488	-0.605158	-1.02586	-1.32531	-0.922391	-1.50696	-0.831396	-0.959187	-0.430418	-0.545984	-1.43795	-0.759394	-0.677884	-0.899221	-1.11729	-0.517104	-0.51026
CDC7	-2.23894	-0.357368	-0.538133	-0.188534	-0.171318	-0.732297	-0.411521	-0.808983	-1.1286	-1.47034	-1.2999	-0.718493	1.18286	0.268073	1.03077	1.31694	0.0451665	1.57179	1.17725	3.04328	0.75251	0.844595	0.646436	0.167616	-0.823382	-0.442287	0.475933	0.319187	-1.00774	-0.870759	0.0266904	-1.30292	0.757621	0.721853	0.707848	-0.361506	1.04093	1.4194	-0.12908	-0.402608	-0.738254	-1.05607	-0.183463	-0.134247
CDK1	-1.32227	-0.332691	0.0362439	-1.81734	-0.544617	0.441836	-0.372753	0.240629	-0.945135	-0.824298	-0.00634883	1.41728	-0.42266	-0.291481	0.939778	0.755743	1.41758	0.124074	0.849696	0.559334	-0.993226	-0.432822	-0.0615369	-0.380204	-0.284019	-1.17557	-1.7721	2.1186	0.82064	2.5697	0.141847	-1.11426	2.83108	-0.0464426	-0.326078	-0.0155302	-0.757514	-0.593988	-0.477733	-0.229437	0.622261	0.111517	-0.252821	-0.204964
CDK12	0.996845	0.27647	0.0591543	0.930928	1.12492	0.545899	0.728859	0.603007	0.361372	-0.564184	0.690056	0.449517	0.700666	0.16362	1.13837	0.897638	0.604775	1.43221	0.368224	0.546133	0.199813	0.606862	0.375451	0.563466	0.115271	-0.361626	1.00055	0.108495	0.462259	0.283087	-0.197627	0.0425536	0.327434	-1.53384	-0.242934	-1.01063	-0.141609	-0.269347	-1.90531	-2.54248	-2.22621	-2.16216	-1.7921	-1.75385
CDK16	1.51108	0.13126	-0.69485	1.23496	0.96749	-1.8385	-1.60007	-1.52886	-0.16618	-0.315376	-1.1587	0.769774	0.32511	-0.887755	0.396525	0.395877	0.976108	0.603911	0.545355	1.62758	0.955355	1.38494	0.988589	0.338858	-0.919352	0.826572	2.23875	0.0302348	-0.440454	-0.458662	-0.0991606	0.191931	1.24033	0.534887	0.152318	-0.734109	-0.219271	-0.598822	-0.679834	-0.699933	-0.973424	-1.35295	-1.51644	-1.4851
CDK17	2.58147	0.486625	0.0284707	1.86551	1.3149	0.402157	0.140814	0.41497	1.35567	1.37034	1.00569	1.16524	0.417145	-0.0362335	-0.754552	-0.912871	1.7686	-0.0953362	0.344326	-0.943355	-0.363551	-0.387306	-1.2993	0.288109	0.13837	-1.79725	0.225787	-0.925489	-1.21028	-1.79017	-0.887613	0.143943	-0.0216665	-0.0267949	0.357949	-0.0154897	0.301742	-0.0291497	-0.188202	-1.60193	-1.58599	0.470222	-0.794896	-0.920621
CDK19	0.826916	0.424515	0.305505	0.551713	0.515401	0.481429	0.704019	0.670441	0.512412	0.601157	0.412502	0.670179	0.38973	0.34029	0.289552	0.155369	0.499387	0.160612	0.0505797	0.725775	1.06125	1.03064	0.533588	0.529036	0.200985	0.908683	0.834628	0.392812	0.522611	0.420926	0.650632	1.04784	0.790557	-1.87788	-1.35124	-1.74743	-1.84352	-1.367	-2.1434	-1.58278	-1.5527	-1.60848	-1.80741	-1.32982
CDK2	-0.0787067	0.0111169	0.31878	-1.174	-0.376713	0.280862	0.349127	0.964721	-1.3995	-1.41682	-0.35797	2.22754	0.192338	0.226322	3.28946	1.18615	2.22585	1.31053	1.19482	1.26473	-0.333029	0.219655	-0.277758	-0.0134046	0.0425903	-1.2197	-1.42305	0.305544	-0.312268	-0.441319	0.023809	-0.845109	-0.488521	-0.268472	-0.159317	-0.0279906	-1.11404	-0.692816	-0.80497	-0.581645	-0.103868	-0.151781	-0.839221	-0.731949
CDK3	-1.73603	-0.995584	0.131552	-1.77857	-1.50052	0.34054	-0.320217	-0.0241943	0.240106	0.538347	0.193905	-1.19266	-0.940034	0.350552	-2.15355	-1.0629	-1.26335	0.0830522	-0.63862	1.25417	0.292591	0.512686	0.627918	-0.920242	0.324763	-0.00699818	-0.792847	0.247835	-0.170804	-0.16652	0.684511	-0.131241	0.267541	0.515134	-0.958759	0.4801	-0.100596	-0.0680562	2.29715	1.71413	1.54332	1.55065	1.45666	1.2751
CDK4	0.185692	-0.231551	0.523425	-1.03307	-0.453542	0.442299	1.20274	1.60263	-1.49375	-1.44191	-0.128215	0.802649	-0.453648	0.20707	4.3737	0.524375	0.811807	1.94389	-0.149935	0.897879	-0.149234	0.404728	0.281487	-0.274943	0.267486	-0.426256	-0.866926	-0.018595	0.274804	-0.41443	-0.0921975	-0.38016	-0.332203	-0.617941	-0.197279	0.384389	-0.752914	-0.696555	-0.895819	-0.837876	-0.324105	-0.542919	-1.08372	-0.841364
CDK5	-0.0285189	0.30052	0.432429	-1.14824	-0.264693	-0.0129325	-0.733014	-0.469942	0.0404992	0.41852	0.305431	2.69764	0.161612	0.150112	0.913691	1.47583	2.66869	1.06734	1.73699	0.635295	-0.45126	-0.172069	-0.0211717	0.515247	-0.0466619	-0.451317	-1.00448	0.335258	0.0373361	0.139808	0.935546	0.133344	0.271569	-1.34538	-0.129221	-0.0784702	-2.22019	-2.02249	-0.876163	-0.669434	-0.0489764	-0.926765	-1.18147	-1.06986
CDK6	-0.482475	1.18353	0.6745	-0.120066	0.446335	1.4673	-0.23672	0.695271	0.00227848	0.0146826	0.696866	2.51156	-0.320493	-0.562723	-0.716261	0.599564	2.08843	0.389848	1.47679	-0.320759	-1.42661	-1.00198	0.294869	0.398812	-0.245389	-0.824945	-0.360204	-0.321788	-0.729804	-0.963969	-0.151351	-1.31286	0.0637237	0.879571	0.80075	0.491783	0.918685	1.35449	-1.5851	-0.852264	-0.0287942	-1.62752	-1.87495	-1.38259
CDK7	-0.752723	-0.193426	-0.102809	-0.146748	0.0112064	0.00384269	-0.261371	-0.0897858	0.142914	0.322783	0.0742436	1.689	0.711603	0.423934	1.42676	1.73055	2.39827	2.23829	2.34824	1.72782	-0.0373223	0.310598	-0.463301	-0.195433	-0.302559	-1.06437	-0.532079	-0.595385	-1.23229	-1.24656	-0.855287	-1.22701	-0.231186	-0.27342	-0.00785442	-0.132442	0.178999	0.390199	-0.951688	-1.13315	-0.92848	-1.23412	-1.0711	-0.867357
CDK8	0.842472	1.01132	1.18627	-0.151037	-0.560773	1.22129	1.36637	0.787442	-0.16097	0.180415	-0.578969	-0.641071	0.633459	-0.289205	-0.343962	-0.530215	-3.73044	-1.164	-1.11143	-1.9623	-1.00698	-0.0986815	0.519476	1.06427	1.13333	0.659451	0.586645	0.549617	0.456881	0.401712	0.405345	0.872788	1.31292	-0.375672	0.970044	1.22755	-0.593024	-0.291933	-0.429689	-1.06562	-0.668564	-0.580633	-0.503558	-0.550333
CDK9	0.18061	-1.10456	-0.224419	-0.0473171	0.344863	-0.0875718	-0.0922771	-0.172688	-0.811916	-1.921	-0.860342	1.6736	0.0159043	0.584982	2.24601	1.78102	2.30466	2.15703	1.72715	1.54949	0.176024	0.843855	-0.104586	-0.482362	0.459383	-0.985295	-0.0224032	-0.244145	-0.292316	-0.624914	-0.580688	-0.426774	0.162049	-1.27044	-0.347755	-0.0262553	-0.416592	-0.00312971	-0.820554	-1.29552	-0.534317	-0.849848	-0.80636	-0.750278
CDKL3	-1.34054	-1.30961	0.272581	-0.980615	-0.987878	0.699856	0.379964	0.625271	1.07737	1.43382	1.0204	-1.56128	-1.33583	0.377533	-1.76836	-1.04511	-0.493236	0.244149	-0.487095	1.25736	0.671968	0.725871	0.659861	-1.32335	0.188262	0.0111873	0.0195946	0.764437	0.161795	0.259069	0.827183	0.298395	0.573125	-1.61923	-1.40714	0.392205	-1.69202	-1.64366	0.968713	1.07765	0.910811	1.20489	0.853421	1.03822
CDKL5	0.392645	0.773006	0.900536	-0.19096	-0.247688	0.0265799	-0.247075	-0.459696	-0.221086	-0.060278	-0.115116	2.63167	0.702616	0.716538	2.08268	2.0739	2.14809	1.27712	1.92132	-0.292105	-0.264963	-0.603689	-1.14446	0.33463	0.271157	-0.950738	-1.38058	-1.09695	-0.830996	-0.827158	-0.80225	-0.734412	-0.714306	-0.862508	0.0555439	0.159523	-1.43522	-1.30435	-0.385773	-0.68141	-0.490158	0.00694184	-0.0497461	-0.0808299
CHEK1	1.19659	0.115117	-0.195113	0.812808	1.20382	0.461889	0.570389	0.87754	1.51539	1.5994	1.95992	-0.408074	0.0943571	-0.31067	0.17937	0.621001	-0.474019	0.475563	0.432567	-0.600463	-1.17028	-0.817979	-1.45639	-0.0493776	-0.521658	-1.54339	-1.38428	-1.39839	-1.78572	-1.83243	-0.972824	-0.648982	-1.39633	0.278445	-0.104394	-0.547443	-0.08873	-0.677406	1.31727	0.757367	0.672576	1.23236	1.06096	0.949655
CHEK2	2.45446	-0.0171282	-0.218048	1.88208	1.19139	0.828714	0.786282	-0.00345622	0.329077	0.0318844	-0.60074	-1.08445	-0.474379	-0.79805	-1.14512	-1.46673	-1.10138	-1.8345	-1.48888	-0.849412	0.319098	-0.137573	0.143784	-0.440465	-0.417309	0.0478227	0.844289	-0.724146	-0.519548	0.250206	-1.13964	-1.00825	-0.243463	1.55761	0.200723	-0.556104	2.54706	1.30705	0.369191	0.153504	-0.502839	1.07292	0.42568	0.0287665
CHUK	-1.06265	-0.709182	-1.15738	-1.27066	-1.54411	-1.9355	-1.98993	-2.28173	-1.56637	-1.18073	-1.43632	1.83278	0.589507	0.190531	0.940705	1.04493	1.59694	0.63597	0.679475	-0.410482	-0.514794	-0.717972	0.264728	0.87668	0.518531	0.00629581	0.477802	0.479027	0.338301	0.269423	0.373177	0.427807	-0.121899	0.566211	1.18898	0.978172	0.912477	0.871343	0.179461	0.469435	0.147415	0.608485	0.147695	0.287445
CLK1	2.47702	0.665408	0.157573	1.49503	0.688755	-0.0341515	0.952998	-0.220693	0.393693	0.572882	-0.113956	1.80704	0.867587	-0.0060166	-0.000317815	-0.506109	1.69788	1.06873	-0.523036	0.32343	2.29103	0.701767	-1.2438	-0.367763	-0.33504	-0.500097	-0.182412	-0.96363	-0.727162	-1.23083	-0.812379	0.208398	-0.299348	-1.8224	0.854604	0.0602986	-1.31381	-1.21028	-1.15528	-0.782516	-1.22071	-0.153697	-0.621948	-0.936751
CLK2	0.992168	0.711004	0.21569	1.30132	1.15027	1.08636	0.945786	0.574889	1.13885	1.28104	1.1573	0.114112	-0.551778	0.148667	-0.648967	-0.225008	0.865377	-0.000866511	-0.920993	0.221036	0.431353	-0.701893	-0.277597	-0.992142	-1.47922	0.0967466	2.13766	-0.875789	-1.06864	-1.08869	-0.552661	-1.63522	0.0817455	1.91414	-0.607034	-1.1413	0.256731	0.830743	0.175957	-0.627631	-2.4746	-0.237328	-0.3403	-1.3813
CLK3	1.96919	0.687527	0.637064	1.50987	1.01209	1.56669	1.3762	0.967625	1.84662	1.60423	1.33467	0.0686168	0.651738	0.714546	0.0207407	-0.268736	1.35161	0.466541	0.700691	-1.31938	0.050474	-0.711902	-0.42929	-0.450782	-0.375542	-0.764923	-0.772998	-1.18119	-0.733076	-0.905262	-0.411483	-0.73135	-0.526575	-0.346556	-0.250289	-0.383207	-0.378033	-0.0275886	-0.696985	-1.16965	-1.61223	-1.3243	-1.6502	-1.11521
CLK4	0.175111	0.357479	0.462518	0.938326	0.350707	-0.090128	0.61732	-0.288773	0.139381	0.346837	-0.0320868	1.23542	0.170264	0.649733	0.581701	-0.0804894	1.86342	2.10718	1.02594	0.41195	1.20183	0.0828094	-1.03642	0.0492821	0.770714	-0.346773	-0.2037	-1.2685	0.0116974	-0.481368	-1.54147	0.944566	-0.045203	-2.95557	0.303778	0.516218	-0.619155	-0.650436	-2.33461	-0.710607	-2.22755	0.13698	0.0285343	-0.566854
CSNK1A1	-2.50363	0.192419	0.109107	-1.24981	-1.11644	-0.131534	-0.16076	-0.0686276	-0.439637	-0.223442	-0.641744	-2.69878	0.455694	0.350577	0.93734	0.546774	-3.07683	1.09512	1.49052	-0.424328	0.579717	0.245527	-0.736541	0.271715	0.0754433	0.0849151	-0.477706	-0.477154	-0.419432	-0.237902	0.0371735	0.719279	-0.18739	0.255538	0.203597	0.169282	0.248268	0.097166	1.32118	0.939792	0.941523	1.61824	1.35678	0.928983
CSNK1D	-0.876184	-0.0431683	1.23579	1.10026	1.34366	1.25289	1.5506	1.33631	2.02768	2.65438	2.6486	-0.74703	-0.451466	-0.119953	-0.834743	-0.877571	-0.586755	-0.801763	-0.512396	-0.397988	0.0529446	-0.666662	-0.865249	-0.962183	-0.593281	-0.912374	-0.517661	-0.765205	-0.61103	-0.561148	-0.726484	-0.64448	-0.366794	-0.671632	-0.921198	-0.493438	-0.48262	-0.957203	0.488984	0.164558	0.319778	0.776085	0.51005	0.505081
CSNK1E	-1.73569	0.117316	-0.223351	0.0841348	0.143543	0.00515544	-0.0517327	0.188609	1.142	0.969902	1.14282	-2.69811	-0.110432	-0.625746	0.588685	-0.167863	-3.6175	0.115786	-0.163284	0.482396	-0.0855506	0.22059	0.888512	-0.273481	-0.914726	0.0363017	1.56883	-0.27833	-0.666583	-0.796299	-0.626879	-0.568011	-0.13856	-0.245711	0.162351	-0.275979	-0.143707	-0.138918	1.66005	1.23611	1.13769	0.255117	1.36148	1.03908
CSNK1G1	-1.48642	-0.000534108	0.0720179	-0.928699	-0.199773	-0.402681	0.40862	-0.818712	-0.803681	-0.832471	-0.648919	1.25373	1.49048	-0.0773618	2.11686	2.03443	1.83128	2.51915	1.93152	0.505431	-0.139438	-0.844652	-0.230263	1.74221	-0.887347	-0.82658	-0.546449	0.325668	0.449629	-0.895867	-0.557771	0.352104	-0.485549	-1.03827	-0.650507	0.152796	-0.4259	-0.0869948	-0.595251	-0.429702	-0.537139	-0.592637	-0.523873	-0.692502
CSNK1G2	1.23866	0.233016	0.0474531	1.01145	1.51002	0.159886	0.63901	2.08378	0.458156	0.889732	2.82417	1.70473	0.618415	-0.305898	0.221857	0.877503	1.09242	0.0996697	0.682847	-0.991913	-1.28365	-1.63129	-1.15636	0.32729	-0.0467075	-1.17197	-0.566516	-0.629914	-0.83854	-1.08242	-0.951649	-0.874952	-1.07684	-0.669782	0.295906	-0.015445	-1.35176	-0.547087	-0.850975	-0.66327	-0.640493	0.728434	-0.420811	0.0238193
CSNK2A1	-0.859731	-0.276427	-0.285856	-0.224931	2.38194	2.71481	-0.272174	2.86582	4.12327	-0.143943	-0.124104	-0.802068	-0.266514	-0.311131	-0.16411	-0.241519	-0.814074	-0.180064	-0.19199	-0.133721	-0.268186	-0.260591	-0.33317	-0.327625	-0.351047	-0.391707	-0.279743	-0.291673	-0.374449	-0.370968	-0.340582	-0.351162	-0.288423	-0.176689	-0.278316	-0.323723	-0.176351	-0.166907	-0.172225	-0.24904	-0.191938	-0.353791	-0.233662	-0.241515
CSNK2A2	-0.749739	-0.298338	-0.309742	-0.227891	2.44053	2.7557	-0.280122	2.89862	4.0879	-0.322728	-0.308254	-0.698393	-0.280665	-0.30564	-0.137163	-0.260236	-0.675052	-0.178185	-0.208217	-0.147489	-0.260699	-0.23623	-0.305211	-0.310851	-0.322883	-0.344041	-0.22843	-0.246725	-0.30415	-0.29837	-0.296476	-0.2938	-0.256798	-0.28425	-0.295095	-0.327681	-0.292895	-0.268108	-0.193378	-0.301683	-0.229616	-0.371383	-0.258955	-0.267189
DAPK1	1.49339	0.690861	0.822223	1.38482	1.17191	0.188937	0.558158	0.464022	1.02748	1.00075	0.927545	1.29723	0.773989	0.739094	0.995583	0.815127	0.551066	0.221319	0.326571	-0.422255	-0.342153	-0.297538	-0.201944	0.748565	0.764518	0.142622	0.321463	0.0872237	0.305724	0.168136	-0.27143	0.270718	-0.0230104	-1.40237	-1.09743	-1.83978	-1.67428	-1.40048	-1.17935	-1.59904	-1.69453	-1.74856	-1.394	-1.6709
DAPK2	1.49339	0.690861	0.822223	1.38482	1.17191	0.188937	0.558158	0.464022	1.02748	1.00075	0.927545	1.29723	0.773989	0.739094	0.995583	0.815127	0.551066	0.221319	0.326571	-0.422255	-0.342153	-0.297538	-0.201944	0.748565	0.764518	0.142622	0.321463	0.0872237	0.305724	0.168136	-0.27143	0.270718	-0.0230104	-1.40237	-1.09743	-1.83978	-1.67428	-1.40048	-1.17935	-1.59904	-1.69453	-1.74856	-1.394	-1.6709
DAPK3	1.40062	0.517344	0.665724	1.58721	1.52601	0.318477	0.635189	0.912419	1.34445	1.76819	1.32939	1.17936	0.651163	0.642722	0.871335	0.652792	0.333951	-0.0171353	0.0806428	-0.653342	-0.370597	-0.545719	-0.374995	0.608259	0.660096	0.00895255	0.116127	-0.169764	0.112273	-0.0785938	-0.571743	0.0923195	-0.270768	-1.20078	-1.16143	-0.84555	-1.4647	-0.95599	-1.47905	-1.32379	-1.92162	-2.00993	-1.21435	-1.38518
DCLK1	0.596286	0.87764	1.70837	0.350853	1.34751	2.22679	1.56174	-2.72273	2.44403	2.22991	1.86979	-1.05629	0.0469072	-0.302675	-0.0225265	-0.0312525	-1.08934	-0.489021	0.00145129	-0.782515	-0.850783	-0.348667	-0.267579	-0.26443	-0.363038	-0.308309	-0.596168	-0.147849	0.116858	-0.579059	-0.526124	-0.490395	-0.733266	-0.565663	-0.372432	-0.0625831	-0.467859	-0.594456	-0.550529	0.0273668	-0.255096	-0.243223	-0.211718	-0.109919
DMPK	0.424431	0.702137	0.791527	0.377193	0.39111	0.930684	0.531269	0.725258	0.902814	1.01826	0.86783	1.39686	0.652703	0.840961	0.878966	1.20612	1.81705	1.55416	1.62684	-0.505072	-1.36025	-0.732764	-1.37405	-1.27275	-1.52379	-1.3621	-1.41545	-1.16236	-1.25958	-1.07026	-1.41532	-1.53984	-0.887777	-0.202471	0.699052	0.794612	-0.206137	-0.385485	-0.136597	-0.14169	-0.0040007	-0.39738	-0.27586	-0.498844
DYRK1A	0.799007	0.208976	0.526751	0.862776	1.1109	0.71498	0.419455	0.956683	0.979526	1.31259	1.40232	0.914507	0.0359095	0.11534	1.30802	0.804849	1.56526	0.855776	1.52313	0.0524435	-0.747518	-0.306146	0.0550101	0.245867	-0.026477	0.0552821	0.146772	0.149673	-0.181745	0.0547325	-0.0111206	-0.405527	0.0491875	-1.56499	-1.61689	-1.12408	-2.14219	-2.33398	-1.22257	-1.27575	-1.01794	-0.839695	-1.18973	-1.21937
DYRK1B	-0.0176319	0.94681	0.496762	-0.166475	-0.367433	0.474222	-0.49652	-0.471231	0.861875	0.890288	0.305088	1.4068	0.755454	1.36204	0.554817	1.1073	1.91796	2.30235	2.02317	-0.0963844	-0.859912	-0.845201	-0.973165	0.828225	0.63949	-0.738526	-0.0783278	-1.18562	-1.12549	-1.11244	-1.3357	-1.16288	-1.0696	-1.126	0.977182	1.15678	-0.6839	-0.501463	-0.334482	-0.967947	-0.960046	-0.604839	-0.797992	-0.927412
DYRK2	-0.402281	-0.277033	-0.152879	-0.634056	-0.905377	-0.0837747	-1.06381	-1.01486	-0.579443	0.241066	-0.352921	-1.1706	-0.464957	-1.07347	-0.630398	0.07129	-1.65596	-0.354179	-0.412764	1.53833	-0.00910805	0.258116	1.17139	0.495644	-0.138617	1.3009	2.33535	1.33833	0.52275	1.29241	0.886218	0.296798	1.80959	0.884458	-1.07418	-0.822456	0.548105	1.35688	-0.899832	-0.260539	1.64012	-1.82995	-0.418511	-1.3058
DYRK3	-1.96216	0.672799	0.537206	0.90067	1.58487	0.237749	-0.4146	0.40197	-0.183871	-0.236105	0.53976	-3.80665	0.479729	0.201539	0.359609	0.542706	-2.55642	0.259643	1.33515	1.01187	-0.0360202	0.714106	0.336303	0.48873	0.16905	-0.0205856	-1.23525	0.454331	0.360196	0.430258	0.868165	-0.396344	0.372423	0.889792	0.330535	0.0396761	-0.537114	-0.985621	-0.405701	0.213909	0.836696	-0.839369	-0.825577	-1.12805
DYRK4	0.780665	0.215935	0.187294	-0.176731	-0.305819	0.402972	-0.180044	-0.31711	0.679162	0.868857	0.247436	0.627125	-0.0526356	0.232808	-0.731689	0.267789	1.47591	2.06634	2.06595	-1.53247	-1.19697	-1.79112	-1.21496	0.0867023	0.416968	-1.42503	-1.62544	-0.976235	-1.34791	-1.18073	-0.744489	-0.321549	-0.994937	-0.660255	-0.0272358	0.496109	-0.868875	-0.372169	1.32116	1.15093	1.35385	1.12407	1.06177	0.914593
EEF2K	-1.65313	0.265248	-0.146809	0.142084	0.65432	-1.37665	-0.650958	-0.103156	-0.960267	0.405977	0.331729	-2.42801	0.296994	-0.357619	0.0987816	0.679834	-3.62604	-1.16699	-0.258846	-0.295562	-0.261703	-0.17333	0.00911138	0.266785	-0.311564	-0.0662794	0.0917777	0.0824915	0.216745	0.16062	-0.0448923	-0.0834844	-0.325112	1.48382	0.557838	-0.0373316	1.97721	2.04882	0.534742	1.03046	1.10448	0.400126	0.636485	0.851247
EIF2AK2	-0.596703	1.84424	0.347155	0.478167	-1.03576	-0.0229018	1.77916	-1.99046	-0.999661	0.704834	0.274244	1.77035	-0.270411	0.24599	1.64081	1.06694	-0.0729687	-0.390434	-0.0211478	-1.34378	-1.0273	-0.61905	-0.00180331	0.517865	-0.542286	0.556227	-2.1494	-0.049947	-0.777258	-0.354673	0.332039	-0.426768	-1.44505	0.902568	0.454954	1.02548	0.218124	-0.51105	1.26813	-1.01917	-1.70608	1.35308	0.110415	0.483284
ERBB2	0.774332	0.361169	0.52678	0.570701	0.562567	0.70436	0.471635	0.304155	0.547727	0.465958	0.527222	-1.87023	-1.42012	-1.49325	-1.54773	-1.8191	-2.52162	-1.61079	-1.50482	-2.00227	-1.32846	-1.2181	0.727932	0.297523	0.590426	0.595564	0.324788	0.873969	0.730296	0.741391	0.877279	0.386964	0.759122	0.650749	0.336513	0.551436	0.299491	0.355594	0.527831	0.623701	0.665574	0.494394	0.661836	0.447514
FYN	2.45637	0.596576	-1.11597	1.03759	0.695947	1.25144	1.14925	2.06212	0.351934	1.02685	1.61478	-1.54493	-0.123742	0.509001	-0.368336	0.0504031	-2.93888	0.727854	-1.25518	-1.65453	0.27813	-0.993277	-0.885075	-0.145088	0.0132449	0.244688	0.225361	-0.0399588	-0.110835	-0.674538	-0.435343	-0.598316	0.357476	-0.508007	-0.713804	0.719668	0.230653	0.617208	0.323643	-0.717562	-0.255418	-0.715324	0.00246914	-0.748532
GRK5	-3.85169	0.513252	0.463141	-0.111399	0.116461	-0.0380887	0.574221	0.475157	0.657547	0.643455	0.370196	-0.395374	0.81883	0.985168	0.604263	0.46816	-0.264167	1.03968	0.886728	0.0254996	1.2833	0.961405	-0.900489	0.380792	0.611897	0.985416	0.33412	-1.16572	-0.122888	-0.189583	-0.196517	1.53762	-0.0251524	-0.181924	-0.888547	-0.765984	0.295776	0.773252	-0.675465	-1.10308	-1.24819	-2.67154	-0.62893	-0.380613
GRK6	0.385182	0.475514	-0.322016	2.17552	1.40956	0.847614	0.621694	1.09378	0.337234	0.913573	0.34223	0.904796	0.264549	-0.207051	-0.0950613	0.0741155	0.874823	0.574811	0.0930698	0.28704	0.148166	0.723825	0.294111	0.273357	-0.204894	0.708749	0.698768	-0.309665	-0.216973	-0.133744	0.503114	0.651596	0.228531	-0.0615999	-0.100112	-0.35148	-0.515902	-0.860779	-2.28896	-2.41156	-2.1003	-1.68707	-2.19494	-1.8432
GSK3A	-1.10835	0.605563	0.481674	0.664785	0.446427	0.388202	0.428554	0.859154	0.503764	0.806694	0.469983	-0.929637	0.421809	0.0239886	1.45232	0.915663	-1.48828	0.867437	-0.172721	2.03067	0.394593	1.16815	0.879179	-0.403962	-0.171934	0.146224	1.52141	0.513035	0.754125	0.140444	0.0841786	0.687751	0.695357	-0.790776	-1.52383	-0.854489	-0.639917	-0.401752	-1.69869	-1.68045	-1.45738	-1.7779	-1.45576	-1.7953
GSK3B	-0.330424	-0.463323	-0.215403	-0.244828	-0.0957099	0.0409053	-0.194791	-0.139509	-0.336451	-0.176976	-0.164709	0.928643	-0.651671	-0.86262	0.905701	-0.15895	0.610798	0.731598	0.355867	-0.10885	-0.621024	-0.54852	-0.802963	-0.856993	-0.932675	-1.28932	-0.324926	2.00896	0.900778	3.09624	-0.964766	-1.19016	3.92361	-0.329846	-0.825796	-0.770004	-0.0551916	0.0668957	0.0280939	0.128534	0.244362	0.0178746	-0.126794	-0.205659
HCK	1.67858	0.578468	-0.747819	1.16983	1.01426	0.252249	-0.455376	-4.17143	-3.71957	0.278051	0.766301	-0.214804	-0.045652	0.622518	0.359	0.593491	-0.939179	0.752404	-0.27115	-0.420754	0.402623	-0.322452	-0.250219	0.0333059	0.265084	0.231039	0.304481	0.104016	-0.229118	0.230158	-0.043495	-0.135905	0.582213	0.0576584	-0.106714	0.411306	0.459671	0.771236	0.145431	0.0220731	-0.057494	-0.0954753	0.22604	-0.0848631
HIPK1	-1.37821	-0.508995	-0.693269	-0.964301	-0.992876	-0.805141	-0.986123	-1.34802	-0.938253	-0.938875	-1.07741	1.68228	1.10347	0.703748	1.14495	1.38746	1.60003	0.667068	1.23338	0.769167	0.165206	0.589945	0.963531	1.11088	0.696339	0.681386	0.905816	1.3245	0.902006	0.987519	0.829887	0.4197	0.887171	-0.706922	-0.851659	-1.10313	-0.551976	-0.882095	-1.02516	-0.936574	-1.03843	-1.02874	-0.779076	-1.2202
HIPK2	-0.577008	0.493882	0.074153	-0.206843	0.470687	1.10891	-0.799861	0.177215	-0.409783	-0.316226	-0.228024	-1.23389	-0.704699	-0.732255	-2.42444	-1.20675	-2.24936	-2.57734	-1.35102	0.874533	-0.95609	-0.351011	1.56799	0.575817	0.313336	0.49648	0.540045	1.78868	1.01546	1.10045	1.49795	0.308119	0.831293	1.41336	0.214246	0.0817902	0.223322	0.491031	-0.145027	-0.12818	0.428443	0.239002	-0.146536	0.418153
HIPK4	0.862617	0.519154	0.342389	0.524394	0.994378	-0.353268	-1.02478	0.103628	-0.913869	-2.17175	-2.22133	0.479425	0.494095	0.367448	-0.05906	0.6054	1.33182	0.784887	1.17413	1.06431	0.0538001	0.604281	0.650608	0.509316	0.352228	0.0609446	0.699402	1.09141	0.226345	0.692574	0.414519	-0.267474	0.682516	0.392634	0.46416	0.397384	0.0541908	0.238197	-2.31226	-2.18197	-1.51291	-1.31287	-1.59083	-1.31022
IGF1R	0.774332	0.361169	0.52678	0.570701	0.562567	0.70436	0.471635	0.304155	0.547727	0.465958	0.527222	-1.87023	-1.42012	-1.49325	-1.54773	-1.8191	-2.52162	-1.61079	-1.50482	-2.00227	-1.32846	-1.2181	0.727932	0.297523	0.590426	0.595564	0.324788	0.873969	0.730296	0.741391	0.877279	0.386964	0.759122	0.650749	0.336513	0.551436	0.299491	0.355594	0.527831	0.623701	0.665574	0.494394	0.661836	0.447514
IKBKB	1.29802	-1.12502	-1.49863	0.419785	-0.44893	-0.130176	-0.245859	-0.987566	0.467163	0.60627	-0.429322	3.48423	0.403239	0.0147577	1.20339	1.33026	2.73105	0.780841	0.899621	-0.127178	-0.920991	-0.931686	-0.781344	0.0726073	-0.527544	-1.15597	-0.53283	-0.0800281	-0.269799	-0.356701	-0.286426	-0.311358	-1.06987	-0.0274504	0.19685	-0.247308	1.04202	1.04292	-0.9687	0.0154525	-1.25583	-0.228268	-0.633123	-0.430567
ILK	1.86995	0.308974	-0.693854	0.503964	-0.0605716	-0.683905	-0.521926	-0.463477	0.913509	0.827215	0.130982	1.2989	0.353908	-0.735191	0.363731	-1.23697	-0.693451	-2.50873	-2.49177	0.126656	0.409738	0.547709	-0.913288	0.176942	-0.540906	-0.808591	-0.162725	-0.375663	-0.622014	-0.853179	-0.175055	0.455935	0.112426	1.94646	0.465547	-0.848398	2.44517	2.05997	0.433518	-0.186162	0.0522948	0.243857	-0.179871	-0.291656
IRAK3	0.777252	-0.244544	0.346215	-0.423454	-0.800465	0.769478	0.642058	-0.208424	-0.646675	-0.763013	-0.579392	1.62781	-0.307713	0.450105	0.665808	1.00391	2.2151	0.771595	-0.294599	0.072475	-0.453864	-0.788668	0.447102	0.31959	-0.211854	0.144386	0.546741	0.4471	-0.753093	-0.347714	0.670134	-1.33971	-0.857888	0.381078	0.0294761	0.0771344	-2.1346	-0.905977	3.81056	-1.00267	-0.577355	-0.970234	-0.655654	-0.947565
JAK2	-0.53565	-0.30133	-0.624941	-0.747673	-0.762863	-0.370928	-0.795636	-0.658675	-1.1024	-1.01121	-0.570686	0.583804	0.766294	2.22313	-0.827427	-0.0262722	2.62461	0.978035	-0.557548	1.17164	0.433875	0.521038	-0.842968	-0.206104	-0.526731	-0.323622	-0.639848	-0.664823	-0.262119	-0.504801	-0.0925294	-0.502341	-0.513828	-0.649464	1.19947	2.36023	0.813837	1.08326	1.29297	-0.468093	-1.67179	1.67498	0.117451	-1.08233
LCK	1.58623	0.421147	-0.749175	0.979345	0.67887	0.31371	-0.515719	-1.6895	-2.18175	-0.415766	0.171893	-0.361705	-0.330209	0.537497	-0.09632	0.0207673	-2.33895	0.147895	-0.284029	-1.10465	0.203259	-0.654432	-0.928467	0.140197	-0.104757	0.244232	-0.237665	-0.130408	-0.287076	-0.174264	-0.113211	-0.423199	0.114147	-0.37667	0.943008	2.23046	1.519	2.0277	1.28408	-0.380662	-0.950075	2.10822	0.312559	-1.15555
LIMK1	1.4365	0.264481	-0.511142	0.409449	-0.0969632	-0.164846	-0.298996	-0.23227	1.30078	1.13184	0.365188	0.956187	0.185508	-0.693576	0.0121656	-1.44593	-1.06581	-3.02475	-3.06309	0.00859231	0.38363	0.455462	-0.618951	0.156161	-0.384226	-0.612023	-0.0628207	-0.226101	-0.524174	-0.740345	-0.0265406	0.418685	0.140242	1.70596	0.382168	-0.616678	2.10698	1.79023	0.464805	-0.137035	0.103796	0.503015	0.0223533	-0.157912
LIMK2	1.87146	0.384617	-0.481592	0.744936	0.157143	-0.0969714	-0.104926	-0.223937	1.23919	1.06314	0.433497	1.12329	0.423342	-0.500009	0.126911	-1.43705	-0.49477	-2.68481	-2.54062	-0.0497376	0.499724	0.491496	-0.964387	0.0974289	-0.597459	-0.85285	-0.279375	-0.545162	-0.707033	-0.996538	-0.234686	0.225142	0.0186207	1.81449	0.371514	-0.863409	2.27517	1.91339	0.318826	-0.294606	-0.0914785	0.109447	-0.307171	-0.3542
LRRK2	-0.823078	0.951298	1.75345	1.46793	1.68297	1.71784	1.77545	1.58395	2.08584	2.2595	2.27065	-0.948308	-0.182563	-0.242817	-0.435952	-0.854381	-0.744947	-0.467139	-0.829515	-0.556355	-0.704256	-0.911628	-0.169888	-0.344259	-0.451452	-0.297912	-0.345562	-0.827995	-0.312842	-0.342612	-0.335318	-0.297451	-0.530511	-0.26603	-0.766	-0.290969	-0.704019	-0.627487	-0.403128	-0.552018	-0.260857	-0.67767	-0.588256	-0.455701
LYN	0.888201	0.30742	0.48197	0.584422	0.564122	0.760138	0.464676	0.31533	0.536238	0.453081	0.551527	-1.9713	-1.4219	-1.29692	-1.54045	-1.52936	-2.58293	-1.27622	-1.71258	-2.05478	-1.28364	-1.4694	0.753161	0.203304	0.584199	0.595627	0.249214	0.957896	0.765986	0.773465	0.958011	0.306822	0.811462	0.654877	0.238862	0.550603	0.217736	0.301258	0.509956	0.616087	0.678223	0.445134	0.677509	0.382969
MAK	2.17775	0.179409	-0.844223	2.43589	1.3077	1.02486	0.835133	-0.652267	1.13255	0.70925	1.7835	-0.121323	0.0527959	-0.718789	0.479538	1.28438	-0.735383	1.1696	-0.0740906	-0.0966262	0.121833	-0.418009	0.638499	0.265424	-0.931397	0.252747	0.804556	-1.10793	0.890057	0.472041	-0.569596	-0.367277	-1.36806	-0.742644	-0.14	-0.527363	-0.983033	-0.2316	-1.40117	-0.794836	-1.22821	-1.28129	-1.76531	-0.917086
MAP2K1	1.84261	-0.873469	-0.529579	0.512308	0.118271	0.877751	1.04916	0.42237	1.63752	2.22049	1.80744	0.0566299	-0.330356	1.08369	-1.32679	-1.97463	1.72585	-0.844888	-1.6067	0.0497856	0.284239	0.206303	-1.13262	-0.813368	-0.0365809	-0.816006	0.412647	-1.53184	-0.852334	-1.62566	-0.461937	0.143233	0.165872	-0.315894	-0.0247029	0.96769	0.276866	0.601947	0.557147	-0.326324	-0.0605467	0.100828	-0.763913	-0.87251
MAP2K2	-0.743857	-0.325309	-0.260606	-0.723128	-0.84029	0.585434	-0.11271	-1.45046	0.00180918	0.397064	1.2365	0.195046	0.54066	2.44133	-1.22994	-0.346384	2.87046	0.869814	-1.01141	0.854843	0.159151	0.0566773	-0.75208	-0.239407	-0.436575	-0.635166	-0.568476	-0.761728	-0.330581	-0.389091	-0.341709	-0.53745	-0.709892	-0.902743	0.959792	2.34476	0.502623	0.635078	1.00608	-0.699981	-1.50418	1.42403	-0.12957	-1.09842
MAP2K3	-2.04905	-0.43755	-0.748109	0.212288	0.425016	-1.2235	0.109316	-0.0279873	-0.896872	-0.75129	-0.483655	-0.0686812	0.751032	2.61103	-0.156883	0.0903738	3.1207	1.19686	-0.374981	1.14018	0.12792	0.230157	-0.481592	-0.292573	-0.568243	-1.73743	-0.390301	-1.42507	-0.0877895	-0.619602	-0.561342	-0.559498	-0.729474	-0.401649	0.821458	2.13958	0.26573	0.331698	0.431761	0.188951	0.083294	1.145	-0.0694727	-0.279762
MAP2K4	-2.11747	0.190203	-0.0334685	1.13099	1.27614	-0.714024	1.04367	0.702891	-0.072135	-0.127776	0.0825423	-1.87184	0.256693	-0.0999582	0.786562	0.380646	-4.40531	0.618614	0.639036	0.0390018	-0.0749339	-0.28774	0.111863	0.179535	-0.0228	-1.44182	0.142637	-0.710947	0.45541	0.0387407	-0.453459	0.0849615	-0.25281	0.304131	0.234514	-0.0777794	0.781867	0.858266	-1.11908	0.90629	1.0615	0.843512	0.342868	0.390266
MAP2K6	-2.11747	0.190203	-0.0334685	1.13099	1.27614	-0.714024	1.04367	0.702891	-0.072135	-0.127776	0.0825423	-1.87184	0.256693	-0.0999582	0.786562	0.380646	-4.40531	0.618614	0.639036	0.0390018	-0.0749339	-0.28774	0.111863	0.179535	-0.0228	-1.44182	0.142637	-0.710947	0.45541	0.0387407	-0.453459	0.0849615	-0.25281	0.304131	0.234514	-0.0777794	0.781867	0.858266	-1.11908	0.90629	1.0615	0.843512	0.342868	0.390266
MAP2K7	1.22403	0.605344	0.603223	0.930538	0.921857	0.55055	0.149813	-0.317869	0.658825	0.792522	0.146388	-1.15293	-0.416398	-0.390609	-1.107	-0.825652	-2.12684	-0.498239	-0.84425	-1.6357	-1.0992	-0.727896	-1.19601	-0.88735	-0.459174	-1.16865	0.133297	-0.540993	-0.0885532	-1.33808	-1.21619	0.0484467	-1.09843	0.92756	0.0749272	1.13364	1.2492	1.34054	1.17445	1.5804	1.4092	1.00544	1.39069	1.08513
MAP3K1	0.691488	0.342791	0.480371	0.488591	0.342746	1.1896	0.481408	-1.48334	0.782666	1.10899	1.66656	-1.0579	-0.526774	-0.0724715	-1.12953	-0.949856	-2.90061	-0.507843	-0.687081	-1.5334	-0.592226	-1.12971	-1.02504	-0.384094	-0.362004	-0.591983	-0.278071	-0.470117	-0.212734	-0.433053	-0.775124	-0.1699	-0.949118	0.225289	0.440001	1.64246	1.31725	1.48289	1.15194	0.995176	0.679311	1.49677	0.977311	0.238379
MAP3K10	0.871135	-0.0830525	0.421163	0.0991436	-0.0428801	0.307783	-0.0347049	0.0414021	0.413567	0.582905	0.070031	0.360717	-0.156139	0.49425	-1.55907	-0.280788	0.658092	0.596276	0.163321	1.45558	1.29435	1.3607	0.372259	-0.0461493	0.38426	0.465955	0.364617	0.841272	1.1671	1.00108	0.638245	0.223472	1.09469	-1.13621	0.00479855	0.333312	-1.09785	-0.981455	-3.48688	-0.900127	-1.60868	-2.00827	-1.31249	-1.34675
MAP3K19	-1.82854	-0.32823	-0.574443	-1.79249	-0.964794	-2.09765	-1.30369	-1.86816	-1.18789	-1.14581	-0.882239	1.49473	0.0206031	-0.114238	1.18051	1.74594	1.20998	1.66564	1.3773	-0.46939	-0.390534	0.375735	-0.24441	-0.0263282	-0.0608754	-0.540832	1.05137	-0.255536	-0.0354444	-0.0210841	0.172282	-0.29041	0.53502	0.0589954	0.170036	-0.259445	-0.0267704	0.59186	-0.391835	1.03455	0.823991	1.35263	1.22673	1.01318
MAP3K2	-0.217878	0.187586	0.440564	-0.0328813	-0.376216	1.57805	0.807216	-2.15422	0.895622	1.30155	2.33084	-0.651602	-0.297502	0.323139	-0.764913	-0.658464	-2.67297	-0.220388	-0.293136	-1.08494	-0.0810687	-0.98063	-0.592844	0.112105	-0.0376727	-0.0610032	-0.375228	-0.144189	-0.0578729	0.169	-0.272195	-0.104297	-0.531917	-0.722318	0.790916	1.86164	1.18843	1.38211	0.971928	-0.514886	-1.02636	1.73573	0.134972	-1.28379
MAP3K5	-2.11747	0.190203	-0.0334685	1.13099	1.27614	-0.714024	1.04367	0.702891	-0.072135	-0.127776	0.0825423	-1.87184	0.256693	-0.0999582	0.786562	0.380646	-4.40531	0.618614	0.639036	0.0390018	-0.0749339	-0.28774	0.111863	0.179535	-0.0228	-1.44182	0.142637	-0.710947	0.45541	0.0387407	-0.453459	0.0849615	-0.25281	0.304131	0.234514	-0.0777794	0.781867	0.858266	-1.11908	0.90629	1.0615	0.843512	0.342868	0.390266
MAP3K6	-2.11747	0.190203	-0.0334685	1.13099	1.27614	-0.714024	1.04367	0.702891	-0.072135	-0.127776	0.0825423	-1.87184	0.256693	-0.0999582	0.786562	0.380646	-4.40531	0.618614	0.639036	0.0390018	-0.0749339	-0.28774	0.111863	0.179535	-0.0228	-1.44182	0.142637	-0.710947	0.45541	0.0387407	-0.453459	0.0849615	-0.25281	0.304131	0.234514	-0.0777794	0.781867	0.858266	-1.11908	0.90629	1.0615	0.843512	0.342868	0.390266
MAP3K7	0.00884104	0.55086	0.357453	2.06638	1.26436	-0.0707489	0.767459	-0.411412	0.727079	1.01546	-0.129631	1.41088	0.750619	0.149784	-0.1506	0.169062	1.43982	0.309132	0.538327	-0.165984	1.46476	0.490459	-1.68997	0.877232	-0.452969	-0.072566	-1.52166	-1.26255	-1.27221	-0.254206	-0.538911	1.08581	-1.72072	-2.07906	0.130603	-0.0282602	-2.13182	-1.34483	0.00635386	-0.680446	-1.04548	0.512179	0.297971	0.63315
MAP3K8	-3.78502	-0.0347145	0.599084	-1.01308	-0.883314	-0.427189	-0.138178	-0.583121	-0.121461	-0.527324	-0.584766	-2.64672	0.297177	0.694556	-0.635609	-0.704955	-0.794692	-0.698049	-0.304252	-0.185096	0.760378	0.764719	1.061	-0.241088	0.809265	0.859431	1.42331	0.0856996	1.26524	0.318886	1.1775	0.114874	0.901519	0.32409	-0.263382	1.24639	-0.982925	-0.0741794	0.403961	1.33355	0.0648188	0.998806	-0.304286	0.429131
MAP4K1	1.06201	0.963865	0.722205	0.507721	0.963115	1.17956	1.11507	-0.288944	0.241983	0.517685	0.0442332	-0.635943	-0.416306	-0.82165	-0.820691	-0.797128	-1.27728	-1.1273	-1.02198	-0.330115	0.366596	0.0592434	0.962174	0.969197	0.738655	1.24108	1.30569	1.33343	0.956013	0.143941	1.34456	1.4907	1.35929	-0.691891	-0.562804	-0.759843	-0.526442	-0.740403	-1.3282	-1.39669	-1.22308	-1.73181	-1.48485	-1.60468
MAP4K5	-1.01459	-0.620009	-0.803267	-1.17859	-0.843651	-0.573703	-1.09575	-1.09113	-1.13885	-1.33543	-0.656645	-1.23808	-0.285613	-0.905676	-0.875453	-0.587397	-1.61421	-0.9797	-0.924721	-1.01429	-0.694926	-0.747094	1.29633	0.702048	1.11791	1.40876	1.42885	1.45845	1.00801	1.22508	1.46024	1.57601	0.996416	0.61007	0.814279	1.00568	0.664024	0.371063	0.664755	0.064471	0.327638	1.14111	0.396382	0.481201
MAPK1	0.212162	-0.489481	0.0281983	0.0341126	0.14946	0.535467	0.224759	0.0939483	-0.120105	-0.0664738	-0.103615	0.0815666	-0.793164	-0.563541	-0.530718	-0.673241	0.29955	-0.121943	-0.220353	0.0547523	-0.23028	-0.118735	-0.589346	-1.05462	-0.845785	-0.49798	-0.314359	2.23429	1.19538	3.42386	-1.00848	-0.615492	3.985	-0.857956	-0.873961	-0.417933	-0.648883	-0.424181	-0.0582696	-0.21943	0.273186	-0.0249289	-0.196662	-0.145781
MAPK10	-1.14527	-0.0541899	-0.00769702	-0.867483	-0.584036	0.150608	-0.296641	-0.294915	0.0917069	0.0958833	0.333539	2.22125	-0.23289	-0.0311874	-0.189096	0.663817	2.6617	1.66164	1.77961	-1.4905	-1.43408	-1.47961	-0.385889	-0.46734	-0.259297	-0.844693	-0.234827	-0.758173	-0.778063	-1.06299	-1.20821	-1.6686	-0.978941	0.20973	-0.095012	0.08748	0.326341	1.01746	1.03304	0.953758	0.911361	1.24154	0.877494	0.531662
MAPK11	2.82839	0.748487	0.799015	1.30299	1.54047	1.40957	1.23352	0.427373	0.753207	0.499332	-0.432374	0.734124	-0.165156	0.484774	-1.33802	-0.425864	1.09842	-0.345888	0.0903707	0.426025	0.904712	0.510552	-0.243676	-0.421357	-0.622549	0.258327	0.998485	-0.700146	-0.616206	-0.105413	-0.00161664	0.674065	0.372719	-1.51826	-0.886241	-0.715212	-1.79127	-1.80721	-0.767193	-0.809252	-0.833897	-0.784012	-1.54831	-1.21579
MAPK12	0.440314	-0.342515	0.376469	-0.117751	-0.0318326	0.154602	0.0525796	-0.158024	1.04992	1.03535	0.89594	-0.970941	-0.748844	-0.88389	-2.18205	-1.37008	-1.33601	-1.4219	-1.24949	-0.925294	-0.574939	-0.383223	-0.438817	-0.623813	0.219216	0.0199017	0.125858	-0.594624	-0.536587	-0.273474	-0.135595	0.319372	-0.0266587	-0.712869	-0.168208	0.251879	-0.0716227	-0.00794956	1.52732	1.86811	2.29442	1.72574	1.9279	2.00211
MAPK13	-1.24865	-0.373083	-0.139812	-1.71042	-1.25533	-0.490689	-2.27489	-2.3554	-1.25143	-0.808847	-0.318863	1.67427	0.156458	0.32582	-0.534897	0.542583	2.02063	0.452757	1.10498	-0.0687346	0.289183	-0.111546	-0.50085	0.0553477	0.459939	-0.172084	-1.1374	0.247701	0.086213	0.184111	-0.0547794	-0.946851	-0.245503	0.542024	-0.44118	0.263818	-0.0165609	0.217195	0.979585	1.20419	2.01263	1.34077	1.24018	1.05743
MAPK14	-0.905497	-0.22813	-0.12024	-0.528207	-0.533251	-0.140932	-0.294427	-0.000109166	-0.79297	-0.895307	-0.509131	0.68493	-0.87397	-0.84364	0.341867	-0.263298	-0.129627	0.420999	0.182319	-0.214428	-0.666308	-0.499863	-0.441142	-0.807214	-0.798739	-0.822724	-0.535069	2.13145	1.12179	3.22352	-0.68905	-0.997691	3.87012	-0.0113795	-0.390206	-0.366809	0.284463	0.636119	0.748794	0.229662	0.392825	0.0509359	0.101929	-0.122354
MAPK15	-1.04443	0.151773	0.37499	-0.459854	-0.365135	-0.407794	-0.97278	-1.1324	-0.0781551	-0.561703	-0.247133	-1.71346	0.020433	0.508133	-0.696769	0.00220794	-1.93673	0.891262	0.379988	-0.642072	-0.515922	-0.65441	0.156994	-0.054453	0.589388	0.0493245	-0.741889	-0.955525	-0.846491	-0.819991	-0.783692	-1.11252	-0.718091	1.2451	-0.0389662	0.570845	0.968282	0.832857	2.50455	1.84984	1.62406	1.64505	1.77626	1.35904
MAPK3	0.116355	-0.528352	0.732372	0.382387	0.829879	1.29709	0.674836	0.716253	0.303746	0.409296	0.906675	1.02395	-0.813503	-0.272427	-0.81418	-0.626584	1.3936	1.07825	0.878587	0.208993	-0.226399	0.333262	-1.28354	-1.81233	-0.758764	-1.29691	-1.15697	-1.37904	-1.32257	-1.20033	-1.7563	-1.61399	-1.18431	-0.192703	-0.781887	0.209476	-0.0749881	0.654351	1.47767	0.885697	1.80355	1.09673	0.806793	0.876264
MAPK6	-0.953849	0.305185	-0.241877	-1.40613	-1.67489	-1.50024	-1.50741	-1.59513	-1.17174	-1.48937	-1.53234	2.30377	0.899644	0.434241	1.52234	1.51588	1.6347	0.758345	0.733185	-0.591606	-0.633054	-0.820983	-0.451855	0.943532	0.39773	-0.511192	-0.470552	-0.00785955	-0.196887	-0.0410508	-0.260124	-0.0515547	-0.738298	-0.165933	0.854983	0.491082	-0.0641802	0.114343	0.731311	0.985079	0.631631	1.12633	0.816163	0.878621
MAPK7	-0.487086	-0.500947	0.0381223	-1.83865	-1.94514	-1.58214	-0.79184	-1.27441	-1.10917	-0.686868	-1.15868	1.20191	-0.205937	0.132521	0.481828	-0.252013	1.58987	0.444365	0.683436	1.01224	1.20613	1.39658	0.970312	-0.376012	0.106278	1.10045	1.61636	1.09223	0.642748	0.665836	0.707244	1.22117	1.43462	-2.00309	-0.309628	0.178909	-1.04683	-0.878013	0.303171	-0.646828	-0.627158	0.07448	-0.398833	-0.181521
MAPK8	-0.812333	-0.560894	-0.401834	-1.29238	-0.262215	0.262164	-0.916013	-0.20153	-0.820955	-1.20894	-0.285095	0.93403	-0.0141055	-0.23637	1.32117	0.623315	1.18152	1.05139	0.748111	-0.320769	-1.81865	-1.68755	1.72418	0.371241	0.0291375	-0.186617	-0.412788	-0.76072	-1.15515	-1.37884	-0.873632	-1.31789	-1.047	0.364942	0.558359	0.362109	0.398819	0.641031	2.44942	1.34309	1.97602	0.627309	0.723936	0.280958
MAPK9	0.411576	0.162766	0.0737791	-0.295103	-0.141451	-0.812942	-1.25667	-1.37493	-0.212823	-0.147447	-0.474134	2.49042	0.0239423	-0.317665	0.738375	1.19686	2.86489	2.14101	2.12691	-0.57644	-0.741105	-1.02799	-0.993966	0.358332	-0.184222	-0.773697	-0.559004	-0.836679	-0.994176	-0.992882	-1.30415	-1.45219	-0.712441	0.56111	0.293705	0.148999	0.39361	0.488155	0.634917	0.36646	0.343635	0.398781	0.139596	-0.175739
MAPKAPK2	0.672535	0.207603	-0.411765	2.25865	2.57378	-0.102032	-0.110333	0.154303	1.67991	1.73907	2.1899	-0.889641	-0.495483	-1.06713	-1.05752	-0.193462	-1.45778	-0.447651	-0.904475	0.512843	0.315045	-0.17412	0.371116	-0.169761	-0.782177	-0.354275	-0.123292	-0.576475	-0.68528	-1.03027	0.0795773	0.202999	-1.02356	-1.4843	0.331612	-0.395941	-1.07857	-0.744321	-0.400522	0.69243	-0.991299	1.11831	1.09734	0.954361
MAPKAPK3	1.4606	0.145225	-0.529341	2.46439	2.3464	0.338783	-0.16448	-0.352364	1.54551	1.1578	1.12867	-0.953279	0.17695	-0.6169	-1.54428	-0.55792	-0.754957	0.181477	-0.22054	-0.824413	-0.238663	-0.974037	0.192302	0.263061	-0.578111	-0.132201	0.47157	-1.85726	-1.53582	-1.68572	-1.17265	-0.95924	-0.900743	-0.194689	0.391386	-0.661025	0.351446	0.127425	0.566481	0.985688	0.247898	1.09656	0.745981	1.02305
MAPKAPK5	1.37895	0.313092	0.132034	1.00278	0.336875	1.00549	0.107732	-0.707362	1.66936	1.21308	0.0768053	0.809244	0.587583	0.526922	-0.438821	0.728845	1.11097	2.11657	1.8615	0.556326	-0.0656362	-0.801541	-0.469837	0.404905	0.114638	-1.13734	-0.766582	-1.33531	-1.79877	-1.7227	-1.1078	-1.92423	-1.38472	-1.02029	0.293096	0.174265	-1.26933	-1.11385	0.252582	-0.178443	-0.527559	0.601777	0.241589	0.153127
MARK2	1.35843	0.378295	0.0154201	2.00448	1.57301	1.33793	1.32251	1.32726	1.97225	2.01824	1.51085	-1.47617	0.36527	-0.0374915	-0.998051	-1.21659	-1.51094	-1.16913	-0.866202	0.123929	0.624066	0.748456	-0.582645	-0.340477	-0.94784	-0.246601	-0.489681	-0.640444	-0.630922	-0.466636	-0.429917	-0.131175	-0.885606	0.0172429	0.261265	-0.060109	0.333207	0.480539	-0.663467	-1.30512	-1.40974	-0.207785	-0.550098	-0.509802
MARK3	-2.1584	0.378774	0.0528286	1.61026	1.1568	0.162391	1.24831	-0.122868	1.85615	1.54002	0.899061	1.32499	0.739762	0.0172219	0.434193	0.0665278	1.3914	0.15716	0.800092	-0.0950472	0.72326	0.501717	-0.872306	0.989942	-0.788993	-0.211136	-1.22217	-0.906579	-1.69925	-0.433457	-0.362866	0.906638	-1.36944	-0.623194	0.511463	-0.0871758	-0.839902	-0.78284	-0.42934	-1.61219	-2.11253	-0.333799	-0.441955	0.0364722
MASTL	1.97229	4.11485e-05	0.104229	0.558574	0.769072	0.638609	-1.57846	-1.77102	-0.00131688	0.413811	-0.00733559	0.690718	0.0308731	0.0732227	-3.32636	-0.146667	0.696853	-2.35769	-0.746051	1.44417	0.549941	0.321942	1.19867	0.0365645	0.0719055	0.910801	0.929884	0.969604	0.220968	0.0750091	-0.741198	-0.852783	-0.0717455	0.422757	-0.0595962	0.165098	-1.69967	-1.4695	-0.0625908	0.262089	0.216986	0.628917	0.30942	0.208954
MELK	0.458482	0.467792	0.442622	-0.309466	0.127039	-0.0870203	0.122198	0.705954	-0.498022	-0.607229	0.064596	0.719533	0.125098	0.144521	0.72125	0.902844	1.56914	0.335095	0.783569	1.34094	0.0113117	1.1568	0.648458	0.39591	0.529285	0.0318459	-0.136185	1.26694	0.968392	0.990945	1.30924	0.0439814	1.29995	-1.32068	-0.841858	-0.78451	-1.84557	-2.05602	-1.91545	-1.42863	-1.22099	-1.51509	-1.7055	-1.41152
MKNK1	-1.05302	-1.14725	-0.851042	-1.29345	-1.30016	-1.06661	-1.14041	-1.23538	-1.06754	-1.60092	-1.36153	-0.328703	0.0049036	0.475691	-0.793235	-0.508854	0.146562	-0.885445	-0.80232	0.24913	0.261886	0.15526	0.0586635	0.033861	0.446733	-0.146101	-0.103655	0.430599	-0.0628681	-0.00380055	0.380009	0.392345	-0.103432	1.34629	-0.0638577	0.544452	0.981163	0.917487	1.5487	1.17792	0.688514	2.70743	1.91759	2.0544
MKNK2	0.579778	-0.170693	0.318081	-0.263373	-0.658516	0.624136	0.686368	-0.277694	-0.439812	-0.491062	-0.422829	1.30661	-0.355402	0.502791	0.657804	1.00363	1.72375	0.730778	-0.173063	0.0921623	-0.388756	-0.656682	0.53811	0.331956	-0.184567	0.184046	0.278669	0.346017	-0.917323	-0.140215	0.759686	-3.829	-0.712284	0.612146	0.116684	0.0307046	-1.58604	-0.708062	3.30252	-0.515844	-0.268428	-0.632753	-0.283343	-0.650695
MOS	-1.85113	0.276474	0.480611	-0.293804	0.283392	0.521111	0.267493	-1.18286	0.601879	0.618996	0.814821	-1.70779	0.241244	0.515841	-1.44724	-1.13294	-3.41127	-1.54888	-2.07019	1.01835	0.831474	0.815981	0.926089	0.319684	0.437401	1.01746	0.259919	0.988735	0.986106	0.122826	1.29745	1.09158	0.684142	-0.469706	0.262482	0.494603	-0.159992	0.046859	-0.279145	-0.0810033	-0.611929	0.0614435	-0.131665	0.0950957
MTOR	-0.214706	-0.459308	0.189207	-0.841811	-0.933887	-0.517178	-0.67257	-0.67581	0.00554442	0.0275961	-0.187165	-1.26842	-0.989003	-0.376933	-1.63077	-1.69401	-1.29836	-1.84679	-1.73788	-0.0947823	-0.394131	-0.0643997	-0.0177692	-0.520462	0.067178	0.623839	0.279707	0.637947	0.551211	0.533873	0.352551	0.213436	0.396139	0.871459	-0.575992	0.263189	0.614524	0.805207	1.49059	1.50113	1.55003	2.23595	1.98553	1.81628
MYLK2	-1.8863	-0.128706	-0.790314	-0.906342	-1.11862	-1.25807	0.279102	0.214201	-1.37301	-1.66159	-0.154051	1.57853	0.04703	2.06517	0.648123	0.399539	3.10797	0.824043	1.39386	-2.00413	0.211897	0.14138	0.979548	0.307504	0.629769	-0.809126	0.161929	-0.583681	0.0991122	0.984071	-0.17193	0.66537	0.0197847	0.0960001	-0.28855	-0.329827	0.186221	-0.405842	-1.00293	0.0345829	0.00978477	0.223787	-0.983974	0.548674
NEK2	1.57846	0.523977	-0.470315	-0.520678	-0.275107	0.159504	-0.963956	-0.917694	0.623767	-0.555976	-0.665795	3.36319	-0.381496	0.0567319	0.351521	0.236767	3.50599	1.31404	1.05436	-0.895897	-0.471209	-1.07301	-0.256362	0.319051	0.413063	-0.0571664	-0.116272	-0.76288	-0.322126	-1.43122	-0.762702	0.170188	-0.339916	-0.723525	-0.333089	-0.227987	0.31552	0.596513	-0.556539	-0.981765	-0.59099	0.871491	-0.153163	-0.647281
NEK3	-0.515226	-0.0630275	0.0264044	0.537211	0.587631	0.684107	1.02774	0.443018	1.56244	1.62841	1.3035	-0.677225	-0.280892	-0.0743065	0.327857	0.459	0.804309	1.24105	-0.517248	0.600901	0.458734	0.285445	-0.34092	0.0881184	-0.0565053	-0.265259	-0.190918	0.74954	0.619837	0.751268	0.754421	0.804496	0.88427	-1.9532	-0.176402	-0.202406	-1.72024	-1.16265	-2.922	-2.09926	-2.01992	-0.429474	-0.502576	-0.460075
NEK4	2.49816	0.42856	-0.0599696	0.906306	1.42412	1.35227	-0.00786856	0.377291	0.375479	0.0896664	-0.067736	2.7671	0.390412	-0.0229081	0.821563	1.00459	1.70728	-1.46208	-0.478347	-0.318657	-0.138431	-0.401152	-1.81383	0.664068	-0.296089	-0.915246	-0.730628	-0.912571	-1.31287	-1.04824	-1.02298	-0.614744	-1.34509	-0.741837	0.569186	-0.199298	-1.27665	-0.978602	0.00901017	-0.104224	-0.366994	0.763936	0.00735251	0.48069
NEK6	1.403	1.78361	1.98164	-0.293272	0.293366	2.0568	0.895484	1.28638	0.721943	0.854371	0.927741	-0.266644	-0.312282	0.160692	-0.295659	0.138555	-0.31774	-0.498772	-0.150748	-0.179088	0.710327	0.47965	0.557481	-1.28925	-0.296887	-0.0992875	-1.98285	0.38122	0.853585	0.214052	1.43337	-0.394892	-0.0997828	-0.339085	0.101738	-0.695982	-0.652596	-0.464667	-1.30828	-1.98681	-1.2444	-0.879211	-1.76566	-1.42118
NEK9	-0.919333	-0.449696	0.34054	-1.93917	-1.3857	0.522078	0.0527681	0.487605	1.82627	2.63443	3.16218	0.966128	-0.834919	0.233531	-0.606832	-0.283064	1.36317	1.04119	0.0364848	0.567955	1.04738	-0.492271	0.361705	-0.999045	-0.344891	-0.266832	-1.405	-0.0734324	-0.061414	-0.298246	-0.779978	0.0834007	-0.578948	-0.82194	-0.447013	0.75849	-0.41346	-1.37787	-0.353269	-0.356191	0.0433859	0.566344	-0.235931	-0.370588
NLK	1.8486	-0.794508	-0.682725	0.328203	0.731917	0.195699	-1.42155	-0.986233	1.29657	1.45373	0.176706	1.75592	-1.03445	-0.43254	0.0347053	0.254768	2.14223	0.594929	1.23373	1.35618	0.476623	1.14516	-0.996842	-0.793072	-0.643701	-1.11914	0.982777	-0.596141	-1.01691	-1.35657	-0.644735	-0.904809	1.1711	-0.620697	-1.31237	-0.163895	-1.35414	-0.773785	0.416266	0.820621	0.234904	0.406012	-0.800549	-0.607978
NRBP2	-1.42891	-0.0213682	-0.372133	-1.92265	-1.07615	-2.42172	-1.24788	-1.56983	-1.0097	-0.93871	-0.776734	1.46927	-0.103971	-0.289389	1.10655	1.79135	1.2894	1.79234	1.46977	-0.24184	-0.16012	0.585314	-0.0390425	-0.20503	-0.179655	-0.307343	1.316	-0.174093	0.0424167	0.129776	0.318987	-0.346231	0.697981	-0.628334	-0.0268321	-0.366485	-0.108179	0.265379	-1.07794	0.784448	0.574628	1.35125	1.26012	0.795277
NRK	1.47686	0.330804	-0.516675	0.46517	0.0209968	-0.511332	-0.411839	-0.3623	0.865515	0.76438	0.19971	1.09443	0.375261	-0.56209	0.205278	-1.22058	-0.864443	-3.12855	-3.20038	0.171297	0.540157	0.602163	-0.734032	0.234701	-0.402299	-0.582366	-0.0685421	-0.267671	-0.454552	-0.695066	-0.0669853	0.371526	0.172139	1.72163	0.458432	-0.647544	2.11566	1.79	0.450772	-0.0498919	0.150196	0.308397	-0.0325948	-0.10575
NUAK1	0.845059	-1.39545	-1.53062	0.219447	0.527368	-1.74068	-0.163791	-0.445916	0.057736	0.466088	1.08777	-1.08191	-1.4577	-1.45055	-0.8246	-0.833773	-1.47337	-0.753291	-0.850065	0.708231	0.192132	0.697819	0.0507202	-1.30047	-1.3498	0.0271035	1.21125	-0.307683	1.31666	0.623794	-0.361995	0.345584	-0.314237	-0.24084	0.244559	-0.0759745	0.23736	0.599255	1.51042	1.24111	0.674859	2.40986	1.47293	1.1856
NUAK2	1.53487	0.179058	0.37142	0.699235	0.298656	0.551847	0.268672	1.45026	-0.750808	0.284772	-0.355593	2.24405	0.309161	0.241317	0.486771	0.254038	1.78861	0.403155	0.816654	0.983538	0.211521	1.17493	-0.851894	0.127679	0.422798	-0.350866	-0.105565	-0.0839781	-0.142426	0.498622	0.199052	-0.35978	0.0932924	-1.20735	0.426876	0.123602	-0.889758	-0.772964	-1.11231	-2.30659	-1.82793	-1.13427	-1.77528	-2.4171
OXSR1	0.471625	-0.601511	0.408697	0.209315	0.249734	0.203096	1.34715	0.459413	-0.389292	0.829362	0.818207	-1.07056	-0.178498	-0.0143167	-1.28839	-1.43421	-0.0691305	-1.41291	-1.43417	0.894811	0.271878	0.816476	0.860131	-0.291745	0.0989309	1.25817	0.598865	1.62216	1.87644	1.90395	1.4871	1.00043	0.627536	-1.00658	-0.0350869	-1.29088	-0.556376	-0.959311	-0.239091	-1.45756	-1.57592	-1.4534	-0.866403	-0.688137
PAK1	0.709599	-0.306093	-0.226169	0.611042	0.95744	0.189403	-0.280137	0.298013	2.18141	1.93266	3.68384	1.15883	-0.829308	-0.419945	-0.834418	-0.275977	1.22177	0.267967	-0.0255156	1.06789	0.786985	0.809497	-0.143885	-1.32151	-0.973881	-0.758252	-0.909684	0.205126	-0.0723745	-0.370086	0.16336	-0.435822	-0.594456	-0.640356	-1.25987	-0.766849	-0.676309	-0.195431	-1.63592	-0.664369	-0.382054	-0.450889	-0.619018	-0.176252
PAK2	0.528846	0.728395	0.41761	-0.0900743	-0.179023	-1.12354	-1.07957	-0.949389	-1.26299	-1.1152	-1.28969	2.292	0.594077	0.221812	1.26705	1.44457	2.09908	0.651935	0.596755	-1.23808	-1.46858	-0.878929	-1.35371	0.804248	0.64451	-0.912157	-1.03123	-0.77232	-0.396902	-0.199573	-1.21962	-0.875659	-1.12137	0.285582	0.785909	0.374123	-0.113111	-0.112122	0.509138	0.749273	0.262447	1.49492	0.995803	1.03476
PAK3	-0.156857	0.910691	0.435377	-0.735923	-0.917591	-0.666959	-0.719885	-0.803631	-0.391341	-0.675909	-0.721319	2.27075	0.923061	0.423008	1.60032	1.54796	1.39907	0.665513	0.51974	-1.5815	-1.07827	-1.3799	-1.40419	0.992949	0.353119	-1.59305	-1.44688	-0.66433	-0.6793	-0.476211	-0.987388	-0.487458	-0.96391	-0.419013	0.932658	0.41341	-0.310087	-0.127845	0.890558	1.07933	0.754778	1.23473	1.0051	1.03663
PAK4	1.49668	0.0500269	-0.267635	1.97951	1.38923	1.37873	1.17398	1.30812	2.0545	2.10516	1.58383	-0.597728	-0.0112183	-0.216899	-1.32477	-1.28146	-0.0948131	-1.05438	-0.887771	-0.389242	0.085064	0.371204	-1.18816	-1.09871	-1.00336	-0.837356	-0.44081	-1.2891	-1.10476	-1.20003	-0.970669	-0.926698	-0.849641	0.222593	0.123983	0.0915267	0.675707	0.784537	0.0605546	-0.235954	0.0468863	0.298769	0.0858312	-0.095259
PAK6	2.12708	0.607281	0.393578	1.86196	1.68106	1.66412	1.63456	1.54315	1.29896	1.42575	0.823765	-1.03779	-0.436959	-0.552034	-0.902631	-0.887839	-2.00872	-0.960145	-1.10579	-1.09078	-0.86555	-0.699887	-0.448166	-0.585664	-0.41739	-0.758722	-0.648336	-0.968287	-0.764101	-0.780466	-0.949576	-0.419958	-0.680231	0.699494	0.514488	0.176023	0.707387	0.811604	0.448226	0.120074	-0.000551935	-0.209488	-0.162897	-0.196601
PBK	-1.04753	0.171286	0.393997	-0.390258	-0.296332	-0.331483	-0.876784	-1.05353	-0.0275662	-0.496006	-0.190596	-2.22434	0.0477194	0.517564	-0.69162	0.0274023	-2.30581	0.873817	0.386143	-0.581899	-0.529895	-0.595648	0.199475	-0.0309452	0.596228	0.0785681	-0.6761	-0.876816	-0.778055	-0.742116	-0.69922	-1.02922	-0.636523	1.20911	-0.0122001	0.577483	0.953094	0.824847	2.36093	1.76324	1.55539	1.57462	1.69611	1.31347
PDIK1L	0.406087	1.22213	0.91607	1.54672	1.69396	1.40417	0.709126	1.18367	0.905105	0.858739	0.600267	-0.146353	0.0175401	-0.209219	-0.530831	0.194158	1.1138	0.336698	0.955907	0.686424	-0.614635	0.121735	0.14315	0.0854296	-0.0123503	-0.664386	0.227378	0.814454	-0.283934	0.371703	-0.192687	-1.1526	0.164323	-0.301785	-0.0786115	-0.227503	-0.517472	-0.377721	-2.57821	-1.92219	-1.91473	-2.10541	-1.22486	-1.62326
PDK1	1.8803	1.10303	0.554965	1.11182	1.56387	1.23563	1.48509	-1.61811	0.74106	0.502077	0.048266	-0.298447	0.0051033	-0.129282	-1.64053	-0.932198	-0.423328	-0.749628	-1.85373	-0.62741	-0.755266	-0.502548	-1.01731	0.264589	-0.395284	-0.661774	-0.113191	-0.913387	-0.421169	-1.56548	-0.877032	-0.698202	-0.724332	-0.951232	1.16157	0.788358	1.09698	1.29543	-0.105212	0.670597	-0.903354	1.41761	0.709952	1.24112
PDK2	1.75213	1.09949	0.682993	1.15129	1.49484	1.2274	1.40701	-2.01087	0.825547	0.607632	0.224569	-0.326199	0.142985	0.0413443	-1.55489	-0.768675	-0.305658	-0.57545	-1.91345	-0.376628	-0.482898	-0.243938	-0.676896	0.379566	-0.199933	-0.459579	-0.0404156	-0.643884	-0.173474	-1.37396	-0.880757	-0.706887	-0.460946	-1.54058	1.09153	0.69414	1.02919	1.18497	-0.486114	0.4393	-2.02628	1.10345	0.591649	1.05735
PDPK1	1.8803	1.10303	0.554965	1.11182	1.56387	1.23563	1.48509	-1.61811	0.74106	0.502077	0.048266	-0.298447	0.0051033	-0.129282	-1.64053	-0.932198	-0.423328	-0.749628	-1.85373	-0.62741	-0.755266	-0.502548	-1.01731	0.264589	-0.395284	-0.661774	-0.113191	-0.913387	-0.421169	-1.56548	-0.877032	-0.698202	-0.724332	-0.951232	1.16157	0.788358	1.09698	1.29543	-0.105212	0.670597	-0.903354	1.41761	0.709952	1.24112
PHKG1	1.94778	0.543693	0.418746	1.94731	1.7496	1.56931	2.42611	2.37772	1.07296	1.21648	1.49019	-0.912713	-0.453403	-0.585368	-0.954959	-0.297818	-0.892952	-0.219221	-0.292678	-1.08007	0.0665202	-0.669723	-0.347413	-0.0885582	-0.0581058	-0.0546866	-0.564406	-0.849522	-0.177916	-1.17569	-0.363052	-0.493007	-0.284563	-0.0908111	0.254055	-0.0414371	-0.737195	-0.389739	-0.744831	-0.912082	-0.658764	-1.01401	-0.95583	-0.719953
PHKG2	1.94778	0.543693	0.418746	1.94731	1.7496	1.56931	2.42611	2.37772	1.07296	1.21648	1.49019	-0.912713	-0.453403	-0.585368	-0.954959	-0.297818	-0.892952	-0.219221	-0.292678	-1.08007	0.0665202	-0.669723	-0.347413	-0.0885582	-0.0581058	-0.0546866	-0.564406	-0.849522	-0.177916	-1.17569	-0.363052	-0.493007	-0.284563	-0.0908111	0.254055	-0.0414371	-0.737195	-0.389739	-0.744831	-0.912082	-0.658764	-1.01401	-0.95583	-0.719953
PIK3R4	1.96822	-0.449397	-0.297358	1.58332	1.04622	1.27832	0.74628	0.342223	1.87321	1.47237	1.02683	0.401234	0.933	0.991452	0.161371	-0.0438989	1.73179	0.811292	0.97953	-2.06363	0.283116	-0.42745	-0.161695	-0.412419	-0.182874	-0.803876	-1.12387	-1.02741	-0.988061	-0.936067	-0.429733	-0.644477	-0.605831	-0.0337206	-0.108236	-0.195685	-0.0557142	0.262736	-0.392623	-1.14503	-1.55998	-1.24197	-1.55911	-1.00241
PIM1	1.03408	-0.0220617	-0.427503	0.518586	0.393702	-0.590852	-0.803056	-0.700224	0.236496	1.02689	0.999375	-0.179019	-0.436494	-1.10971	-1.15956	-1.43213	-1.0183	-1.53623	-1.87954	-2.30237	-0.976164	-1.65505	0.182524	-0.365562	-0.0998811	0.149269	1.0608	-0.25743	-0.160088	-0.458522	0.0974198	0.875928	0.670679	0.507814	-0.0780896	-0.122199	0.582843	0.654656	1.33551	1.14833	1.5102	1.71816	1.63325	1.43351
PIM2	0.481605	0.884148	0.361182	0.0160285	-0.206227	0.605322	-0.783467	-0.535649	0.903867	1.03092	0.74993	1.12726	0.338946	0.595026	0.349808	0.864618	1.19085	1.98133	1.92625	-1.73425	-2.41353	-2.39105	-0.357225	0.797488	0.650659	-0.291222	0.461815	-0.354467	-0.342107	-0.514029	-0.407244	-0.658628	0.113222	0.188755	0.761671	0.517567	0.418263	0.490192	-1.22989	-1.25579	-1.46092	-0.971373	-1.03616	-0.863505
PIM3	1.0624	0.248078	-0.222746	0.871855	0.772429	0.50866	-0.748113	-0.299096	0.813466	1.02855	1.14694	-1.74555	-0.83573	-0.892159	-1.08827	-1.43318	-2.59222	-1.11284	-1.45822	-1.51547	-1.11017	-1.39505	0.63291	0.44029	0.30201	0.727899	1.46165	0.669714	0.687535	0.467728	0.657784	0.418085	1.17992	1.14902	0.196539	-0.0375731	1.31839	1.33112	-0.401439	-0.458494	-1.15113	0.19611	0.0688799	0.13948
PKMYT1	0.542591	0.012066	0.501185	-0.203859	0.147525	0.849576	-0.0205181	-0.288983	-0.29683	-0.740583	0.609221	0.633321	-1.09579	-1.15695	-0.865842	-1.13894	-0.0760114	-2.94235	-2.09737	-0.0774189	-2.16872	-0.327116	0.636721	0.0491312	0.517478	0.130612	-0.769722	1.93462	1.1503	1.43863	1.92492	-0.349961	0.726274	1.18937	-0.155328	0.66148	-0.931586	-0.0626701	-0.426075	0.760149	0.729335	0.922271	-0.074666	0.200509
PKN1	0.916677	0.773642	0.750797	0.54467	0.47853	0.808185	0.176917	0.462527	0.959477	0.99123	0.733445	1.55936	0.747084	0.65863	0.086654	0.647576	1.79142	1.35622	1.45959	-0.440012	-0.208379	-0.950186	-1.4948	0.647085	0.59834	-1.48839	-1.70219	-1.56778	-1.6355	-1.45922	-1.59227	-1.42144	-1.47205	-0.100385	0.625264	0.613581	-0.0793757	0.367008	-0.190103	-0.869141	-0.436718	-0.442313	-0.472355	-0.731317
PLK1	-0.512022	-0.877521	-0.341005	-0.489762	-0.313325	-0.741067	-0.396521	-0.476488	-0.779418	-1.18157	-0.180399	1.31064	0.837199	1.29202	1.07361	1.45545	2.05914	1.99255	2.19618	1.27843	0.675243	0.702221	0.341368	0.369039	0.546339	0.323859	0.354538	0.207463	0.435523	0.382615	0.0478385	-0.218788	0.477834	-0.935228	-1.10967	-0.598424	-0.807397	-0.53567	-1.73257	-0.901057	-1.24993	-1.53452	-1.19474	-1.25198
PLK2	-0.909272	-0.494436	-0.0758584	-1.20747	-0.927634	0.0943046	0.0591063	0.0558505	-0.873406	-0.835854	-0.572663	2.07313	1.13173	1.64814	1.09533	1.46793	2.64302	1.89111	1.93249	1.30546	0.724691	0.837852	-0.225518	-0.150108	0.262259	-0.235268	-0.628251	-0.157444	-0.396697	-0.272852	0.023427	-0.504683	-0.383093	-1.09452	-0.828603	-0.919875	-1.3771	-1.22886	-0.515471	-0.27845	-0.510426	-0.677967	-0.427081	-0.536966
PLK3	-0.491171	-0.117764	-0.0804249	-0.175802	0.149846	0.239289	-0.384333	-0.330611	-0.343076	-1.01394	-0.574574	1.69531	0.578836	1.47629	0.0482959	0.932948	2.64595	1.86916	1.75303	0.640492	-0.13545	0.102141	-0.587774	-0.792509	-0.0509827	-0.430517	-1.04245	-1.20428	-1.44579	-1.04075	-0.79065	-1.10964	-1.17112	-0.240091	-1.28187	-0.863818	-0.785497	-0.883189	2.06713	0.998742	0.583043	0.581066	0.84095	0.165554
PNCK	-1.70828	-0.391098	-0.359263	1.79006	2.12762	0.938628	0.993184	1.8276	1.94261	2.80949	2.07439	-1.04548	0.0277413	0.241575	-0.205576	-0.422914	-0.728586	-0.619987	-0.778012	-0.532542	0.196644	-0.588945	-0.225363	-0.109251	0.176851	0.0323245	-0.403847	-0.698921	-0.309573	-0.658368	-0.889374	-0.201511	-0.595286	-0.0804284	-0.370245	0.627383	-0.288462	0.301721	-1.07049	-0.121741	-1.15402	-1.27385	-0.111066	-0.165332
PRKAA1	0.467783	-0.827317	-1.91385	1.66051	1.43744	-1.85348	0.144179	-0.28189	0.556987	1.46329	1.46064	0.596322	-0.220728	-1.80785	0.042795	-0.475265	-1.24195	-1.35339	-1.37386	-0.118707	0.248048	0.560333	0.135609	0.540563	-1.33876	1.25531	1.65834	-0.556138	-0.0590375	0.324383	0.147979	1.72185	-0.312083	0.493616	-0.174604	-1.53238	0.590199	0.911229	-0.55985	0.110647	-1.04994	0.600471	-0.494162	0.416703
PRKAA2	-1.77341	-1.23959	-1.80139	0.219579	0.615143	-0.629632	-1.05086	-0.51337	0.90272	1.42178	0.549896	-0.278435	0.193996	-0.366148	-0.97651	-0.247126	-1.0455	-0.816029	-0.983544	1.67528	0.68431	1.00886	-0.571093	-0.423579	-1.37624	0.460791	0.772743	-1.24046	-0.62769	-0.964681	-0.661719	0.338802	-0.316667	1.91519	0.474074	-0.0758652	1.86538	2.32573	0.900871	0.110133	0.247017	1.00915	0.10004	0.188045
PRKACA	-0.317999	-1.24323	-0.826443	1.12208	1.31598	0.160836	-0.543015	-0.128203	1.43269	1.53278	2.79864	-0.759664	-1.30679	-1.06627	-1.03889	-0.605335	-1.33554	0.120194	-0.460225	0.253695	-0.0835759	0.484021	-1.20156	-0.738199	-0.35382	-0.759151	0.0356585	-0.643557	-0.946313	-0.999668	-0.999131	0.552738	-0.112186	-0.813147	-0.568779	-0.322292	0.699199	1.02657	1.69657	0.689316	0.370474	1.84757	1.06094	0.973037
PRKACB	1.16995	-0.357475	-0.292974	0.302758	0.596349	-0.957512	-1.16919	-0.716772	-0.484227	-0.522963	-0.0365988	-0.016025	-0.76509	-0.829422	-1.10178	-1.24587	-1.94129	-1.27453	-2.14231	1.41249	0.851649	1.31712	0.473725	-0.587059	-0.426283	0.881141	1.20071	1.57231	0.860903	1.02795	1.04053	0.677893	1.10029	1.2846	-0.512273	-0.327988	1.0415	1.162	-0.501013	-1.21108	-1.41688	0.999732	-0.118181	-0.01881
PRKACG	1.01993	0.172763	-0.284149	0.812282	0.691743	0.398481	-0.867376	-0.350112	0.731355	0.994026	1.12677	-1.76236	-0.759384	-0.813166	-1.21746	-1.54115	-2.71918	-0.937305	-1.31533	-1.55441	-1.23409	-1.45605	0.598853	0.412388	0.304307	0.699892	1.45407	0.57641	0.618804	0.408118	0.632214	0.397078	1.15591	1.22725	0.167714	-0.0209658	1.4208	1.43752	-0.0961242	-0.389123	-0.824377	0.285998	0.200852	0.1966
PRKCA	-0.00649671	0.282625	0.144211	-0.181758	-0.232235	0.655736	0.378657	0.369049	0.735955	0.574551	0.618254	1.26407	0.974213	0.415743	1.28242	1.30595	1.73756	2.12219	2.38944	-0.539388	-0.569964	-0.483275	-1.40049	0.456521	0.301839	-1.49167	-1.31848	-1.8975	-1.39631	-1.62433	-1.5467	-0.852122	-1.59377	-0.394478	0.279559	0.239664	-0.273587	-0.0427892	-0.184135	-0.30313	-0.285256	0.206331	-0.0325307	-0.084148
PRKCB	0.449206	0.508075	0.390381	-0.0553775	0.08983	0.180419	-0.222645	0.0696807	0.681778	0.766883	0.624447	2.78342	0.536314	0.153024	0.723125	0.991107	2.38018	1.28367	1.8107	-0.964859	-0.643402	-0.767514	-1.56625	0.46154	0.150087	-1.36737	-1.11385	-1.42102	-1.5522	-1.46421	-1.43719	-1.32611	-1.2848	-0.278501	0.581047	0.519367	-0.290263	-0.04798	-0.00582561	-0.228778	0.0717439	0.160335	-0.12916	-0.199035
PRKCD	0.287043	-0.65435	0.241594	0.509343	0.251835	1.83698	1.33397	1.00064	0.813599	0.615163	0.347419	-0.886281	-0.696357	-0.187168	-0.5099	-0.189039	-0.904739	1.3042	0.790824	-1.68877	-2.43083	-1.81433	-0.591925	-0.630297	-0.103887	-0.942374	-1.12259	-0.297936	-0.89144	-0.612505	-0.501954	-1.21228	-0.918575	1.1071	-0.561404	0.010649	1.1986	1.70531	1.16875	0.52766	0.111761	1.53238	0.869842	0.784276
PRKCE	0.173721	-1.1105	-1.62292	-0.157795	-0.368275	-0.963783	-2.59938	-2.17894	-0.387696	0.247946	0.457877	-0.140692	-0.101363	-0.00343602	-0.2734	-0.547658	0.43918	0.427685	0.0682306	-2.18573	-0.932501	-1.10593	0.0499116	0.0798398	0.0826275	0.668811	1.25225	-0.231797	0.241695	-0.0170731	0.161362	0.358263	0.828629	1.74872	0.299329	0.484738	2.10935	2.2583	0.829892	0.107238	-0.269699	1.25514	0.228972	0.338873
PRKCG	-0.653125	-0.768512	-0.745452	-0.645385	-0.407381	-0.78511	-1.33846	-0.875923	-0.935366	-1.29474	-1.12353	-0.517348	-0.688288	-0.559016	-1.24387	-0.72751	0.660179	-0.57281	-0.309001	-1.20983	-0.924437	-0.818159	1.48278	0.264931	1.11166	1.66554	1.71864	1.77315	0.860185	1.3349	1.88773	2.02549	0.879967	0.290439	0.624733	0.824594	0.168679	-0.255533	0.252517	-0.818536	-0.517391	1.12384	-0.150813	-0.064411
PRKCH	-1.18044	-0.606171	-0.405668	-1.07339	-0.80953	-0.942541	-0.894153	-1.25163	-1.35557	-0.913376	-0.41224	-1.25148	-0.198576	-0.88726	-0.885591	-0.744198	-1.79866	-0.797715	-0.840098	-0.838463	-0.855313	-0.436674	1.34593	0.636399	1.09199	1.50498	1.51097	1.53447	0.974012	1.22556	1.56131	1.71306	0.979236	0.506471	0.748063	0.954509	0.541353	0.181241	0.607838	-0.180652	0.130195	1.22062	0.236236	0.354954
PRKCI	0.933265	0.318399	-0.758706	0.626783	0.346356	0.794314	-1.30976	-0.15864	0.246855	0.857639	1.33718	-0.823135	-0.837131	-0.963535	-1.62042	-1.16401	-0.818006	-1.03493	-2.01292	-1.82704	-1.32564	-1.39597	0.567346	0.299936	0.162996	0.762636	1.71291	0.676887	0.623019	0.576661	0.718377	0.136857	1.26044	1.68015	0.0772507	-0.260849	1.67294	1.57249	-0.528747	-1.05002	-0.13533	0.0615866	-0.122614	0.124116
PRKCQ	1.57389	0.0339411	0.201437	1.28514	1.10592	1.0248	1.12627	1.11208	2.63938	2.57563	2.37707	-0.825642	-0.128695	-0.11992	0.41273	-1.06638	-0.954594	0.458369	-1.06402	-0.30126	0.0203322	0.175448	-0.248362	-0.423136	-0.404398	0.0103204	0.205043	0.0308401	-0.214921	-0.0712017	-0.195213	-0.0672168	-0.026668	-0.849914	-0.987243	-0.961452	-0.690301	-0.640909	-0.817577	-1.18542	-1.16489	-1.04096	-0.95913	-0.959212
PRKCZ	0.648915	0.54781	0.496379	0.151906	0.114711	0.78952	0.178724	0.379843	1.11289	1.06876	0.856886	1.81337	0.742643	0.562248	0.324061	0.89517	2.20235	1.6794	1.89002	-0.488122	0.135457	-0.196386	-0.823523	0.642364	0.551811	-0.873121	-0.82697	-1.09372	-0.884214	-1.08276	-0.883674	-0.521832	-1.09037	-1.04014	0.488752	0.510931	-0.949972	-0.244598	-0.918979	-1.85134	-1.33142	-0.951405	-1.26553	-1.46685
PRKD1	1.48069	0.321139	-0.341294	1.71375	1.2219	0.556481	0.492616	-0.266947	1.81399	1.51751	0.799436	-0.779368	0.420104	-0.529818	-0.794028	-1.88531	-1.94935	-2.09099	-1.86468	0.382199	1.12505	0.428817	-0.390847	-0.128604	-1.04327	-0.298999	-0.188462	-0.864668	-1.20597	-0.915271	-0.12636	0.267466	-0.616378	0.940395	0.0259541	-0.898626	1.29616	1.02089	0.472407	0.00929512	-0.629181	0.79331	0.314643	0.394212
PRKD2	0.0969383	1.12498	0.848631	1.58855	1.35389	1.02582	1.56626	1.24526	1.50498	1.426	1.32431	-2.00027	1.17204	0.608793	0.675035	0.0536071	-1.29043	0.307494	0.619579	0.278339	1.51894	0.658996	-0.542558	-0.753212	-1.02904	-0.466629	-0.61535	-1.12017	-0.692974	-0.622946	-0.420934	0.00779582	-1.17809	-1.02135	-0.111301	-1.08511	-0.52028	-0.795699	-1.23722	-0.851791	-1.50735	-0.177952	-0.431861	-0.533701
PRKD3	-0.709575	0.0433984	-0.275694	-0.931282	-1.22449	-0.371108	0.00345935	-3.09765	-0.157387	-0.573506	-0.547265	-1.44792	0.098651	-0.330947	-0.9692	-0.884606	0.405658	-1.03105	-1.11771	1.19077	1.51233	0.340611	1.76989	0.280614	-0.512909	1.61419	-0.303206	-1.07928	-0.637269	-0.483995	1.55723	1.62394	-0.413911	0.980768	0.0316437	-0.263939	0.777206	0.973099	0.821752	1.35794	0.362724	0.389262	0.416137	0.812623
PRKDC	-2.09048	0.287198	0.155395	-0.367635	-0.474376	0.251986	-0.513282	-0.305776	0.615028	0.02172	0.886426	-0.977571	-0.0600598	-0.149611	-1.52371	-1.24508	-2.88845	-1.7967	-1.57502	1.52181	1.02616	1.03155	1.40951	0.278374	-0.334986	1.35699	0.381587	1.06875	1.26638	0.704377	1.63738	1.29391	0.372396	-0.105194	0.337194	-0.0801898	0.159515	0.289489	-0.26595	0.0545793	-0.893802	-0.111689	-0.372086	-0.27606
PRKG1	0.91531	-0.54033	-0.797476	1.62614	1.51017	0.563155	0.312898	0.0977865	1.88398	1.88205	2.31499	-0.667452	-0.691134	-0.816476	-1.12227	-1.25581	-0.54662	0.682833	-0.353707	1.21915	0.579577	0.9105	0.087518	-1.96608	-1.93643	-0.34532	0.765307	-0.100293	-1.28452	-0.531805	-0.767028	-0.625618	-0.810562	-0.136149	-0.653739	-0.705022	-0.467627	-0.0584587	0.459125	-0.00158779	-0.720981	0.94595	0.336755	0.80932
PRKG2	1.2149	-0.626442	0.133812	1.29785	0.767082	1.71512	0.838904	-0.325693	2.62811	1.73174	1.33336	-0.890033	-0.447407	-0.0513234	-1.66178	-1.08712	-0.45012	-0.0977772	-0.506741	-0.0890155	0.315475	-0.453515	-0.0188183	-0.783956	0.0330827	-0.34939	-0.358664	-1.7894	-1.23115	-1.82061	-0.512964	-0.618154	-1.00245	-0.420354	-0.578771	0.0880368	-0.395282	-0.669488	0.964413	0.644807	-0.173053	1.42502	1.06272	1.21505
PRKY	-0.875094	-0.35514	-1.01338	-0.216918	-0.538695	-0.869986	-0.300455	-1.11902	-0.437137	-0.815571	-0.52614	1.86402	1.68386	1.38496	1.80469	1.77099	2.27842	2.2766	2.72498	0.398537	-0.0349039	-0.403833	-0.413591	-0.135151	-0.298816	-0.153745	-0.469581	-0.7221	-0.120305	-0.4272	-0.075283	-0.651271	-0.141363	-0.0123679	-0.401294	-0.340246	-0.126021	-0.673036	-0.667857	-0.998738	-0.499659	-0.520999	-0.316738	-0.515407
PTK2	0.986848	0.984216	0.477794	0.755119	0.855668	0.66057	1.24189	0.494163	2.05369	2.05982	1.29337	1.16605	1.02664	0.43537	1.28043	1.01086	-0.147932	-1.06703	-1.35701	0.469424	1.07219	1.19083	-0.265034	-0.695702	-0.342294	-0.873127	-0.433916	-1.05558	-0.719177	-1.24227	-0.96706	-0.530917	0.207405	-1.30183	-0.645987	-0.281811	-1.11408	-0.645589	-1.05792	-0.888216	-0.79645	-1.13991	-0.919755	-1.23374
PTK2B	1.12189	0.281707	0.224171	0.723605	0.583891	-1.79798	-2.13148	-1.74673	-2.61247	-2.03648	-2.58566	0.680243	-0.163476	0.359504	-0.191911	-0.14766	0.764947	-0.00975631	0.0768875	-0.613974	-0.206577	-0.197148	-0.443864	0.334525	-0.259979	0.259964	1.65186	0.627247	0.775586	0.0750207	0.460235	0.766322	0.574528	0.985331	0.193799	-0.12493	1.17672	0.917066	0.667051	-0.0442646	-0.698185	0.71911	0.606257	0.405064
PXK	-0.41322	0.813489	1.89021	0.402552	0.617399	-1.46036	0.837246	-0.474884	-0.776501	1.09676	1.62853	-0.0885013	1.511	0.476651	0.404747	0.0328888	-1.22222	0.948306	0.694815	0.876938	-0.0737754	1.70987	-0.308469	0.361076	-1.8536	0.4145	-0.570117	-1.92227	-0.590479	-2.44883	0.0121702	0.215569	0.0635972	-0.0176957	-0.125713	-1.36681	-0.703906	-0.788094	0.605648	-0.813515	-0.770845	1.51513	-0.329233	-0.0100621
RAF1	1.94713	0.473992	-0.432418	0.962212	0.628759	0.0509831	-0.277299	-0.198382	0.404935	0.770435	1.41281	0.648174	0.00268909	-0.724104	-1.39984	-0.931615	-0.695226	-1.38763	-1.83324	-1.41637	-0.91694	-0.510044	0.661795	0.0249939	0.166727	0.729289	1.75552	0.473898	0.639363	0.43604	0.254643	0.955783	1.19578	1.13032	0.0668638	-0.715755	1.28746	1.28265	-1.1116	-1.73655	-1.8759	-0.405147	-0.894605	-0.90059
RET	-1.74301	-0.393737	-0.762924	0.216794	0.359566	-1.00872	0.115157	-0.162859	-1.04767	-1.0517	-0.642042	-0.233178	0.546319	2.28928	-0.147416	-0.073605	2.7655	0.917867	-0.176699	0.922636	0.065459	0.0697306	-0.766107	-0.336668	-0.69388	-1.28108	-0.63461	-1.25471	-0.173113	-0.634771	-0.620951	-0.598879	-0.846856	-0.507755	1.01403	2.48733	0.840921	1.13073	0.855397	0.100764	-0.0544418	1.7591	0.00755121	-0.616734
RIPK2	1.96919	0.687527	0.637064	1.50987	1.01209	1.56669	1.3762	0.967625	1.84662	1.60423	1.33467	0.0686168	0.651738	0.714546	0.0207407	-0.268736	1.35161	0.466541	0.700691	-1.31938	0.050474	-0.711902	-0.42929	-0.450782	-0.375542	-0.764923	-0.772998	-1.18119	-0.733076	-0.905262	-0.411483	-0.73135	-0.526575	-0.346556	-0.250289	-0.383207	-0.378033	-0.0275886	-0.696985	-1.16965	-1.61223	-1.3243	-1.6502	-1.11521
ROCK1	2.11412	1.35257	0.598156	1.37603	1.37686	0.441961	0.432529	1.0661	0.32557	0.709243	0.228035	2.11749	0.994813	-0.0663036	1.89825	1.75703	0.818692	0.469081	0.342473	-0.319194	0.0604257	0.0163682	-0.812817	-0.69276	-0.923452	-0.719634	-0.794929	-0.776292	-0.560033	-0.50533	-0.629529	-0.935711	-1.09022	-0.496321	-0.792921	-0.832971	-0.520948	-0.0732648	-0.827364	-1.37376	-1.18572	-0.838229	-1.1771	-1.551
ROCK2	0.925773	-0.57463	-0.493577	1.07832	0.801124	0.498491	0.0279702	1.11024	1.78	2.30228	2.33955	-1.77408	-0.382394	-0.250061	-0.946579	-1.16274	-1.3723	-0.978932	-1.34432	0.93608	1.72021	0.875676	0.112054	-0.679122	-0.20849	-0.0210554	0.542994	0.31373	-0.0863353	-0.111181	0.469397	1.4383	0.178627	-0.481659	-0.452339	-0.425388	-0.644886	-0.127131	-1.28549	-1.42349	-0.784867	-0.126421	-0.730186	-0.583159
RPS6KA1	0.54571	-1.26002	0.0881444	0.438714	0.762745	1.25467	1.29379	0.968885	0.585278	0.862175	0.672668	0.466481	-1.0869	-0.393638	-0.0806819	0.0375973	0.855325	1.55869	1.36138	-0.87317	-1.35444	-0.838423	-1.18186	-1.13968	-0.662232	-0.906525	-0.175533	-0.951164	-1.16279	-0.859703	-1.13766	-0.504334	-1.44138	1.76971	-1.06792	-0.287465	1.80692	2.38175	0.500433	-0.160562	-0.494475	0.375961	-0.342618	-0.223845
RPS6KA2	0.0929637	-0.112519	0.0931259	-0.487059	-0.0156965	0.390263	-1.0655	-0.593475	0.944458	1.01889	0.987625	1.37408	-0.75111	-0.136165	-0.0734686	0.983947	2.696	1.93887	2.10884	-1.3824	-1.84248	-1.50942	0.45863	-0.994727	-0.665107	0.115812	0.801731	0.472406	-0.167641	0.14706	0.27239	-0.0995886	0.159963	0.291345	-0.0213621	0.112337	0.739179	0.214163	-1.23816	-1.47035	-1.61614	-0.284155	-0.675757	-1.2118
RPS6KA3	-0.303426	-0.599455	-0.128964	0.545832	0.416198	0.0849575	0.811927	0.777171	0.667292	0.708704	0.324621	2.83995	-0.743396	-0.721792	1.70927	0.576494	0.866766	2.38645	1.64301	-0.425513	-1.11848	-0.897598	-1.40672	-0.405667	-0.772111	-1.39671	-0.181371	-0.973853	-1.56583	-1.37619	-1.11257	-0.326686	-0.85274	-0.115656	-0.382477	-0.235349	0.499223	1.05266	0.59951	-0.233097	-1.06373	0.860011	0.0684603	-0.099127
RPS6KA4	1.85092	0.24996	0.732229	1.22392	1.12754	0.978728	0.811541	0.59968	1.38957	1.25949	0.908666	-0.651041	-1.22398	-0.0950834	-0.464959	-1.8036	-0.835308	-1.51808	-0.564295	-1.06362	-0.382968	-1.09672	1.00119	0.39337	0.58882	0.706198	1.37237	0.916037	0.562309	0.618905	0.77687	0.735533	0.931694	-0.572111	-0.577193	-0.743197	-0.409684	-0.639484	-0.63636	-1.26687	-1.80241	-1.46874	-1.27638	-0.643439
RPS6KA5	0.865661	0.334227	0.400428	-0.0615397	-0.0541018	-0.320533	-0.984197	-0.54444	-0.687221	-0.253896	-0.253877	0.118199	-0.393463	-0.441977	-1.99259	-1.15454	-0.101245	-1.80669	-1.62667	-0.721614	-0.752006	-0.420422	-0.9346	-0.212923	-0.0154201	0.64923	-0.120479	-0.378405	-0.440105	0.222618	-0.445952	-0.0108849	-0.201757	0.735746	-0.0940175	0.347933	0.31488	0.512282	1.05255	0.986873	1.51846	3.50622	1.87504	1.98522
RPS6KB1	0.348949	-1.25277	-0.376203	1.09666	1.04546	0.891247	0.257174	-0.315809	2.05925	1.99914	1.6101	-0.869224	-1.30343	-0.524752	-2.09422	-0.454523	-0.107353	-0.278466	-0.575599	-0.553968	-0.706471	-0.558374	-0.421632	-1.4784	-0.0982369	-0.90852	-0.454317	-0.0394494	-0.30886	-0.720549	-0.162218	-0.35761	-0.47077	0.205937	-1.07992	-0.184927	-0.678434	-0.411801	0.996681	1.37719	0.87878	1.77778	1.57429	1.62815
RPS6KB2	-0.0811637	-1.30971	-0.660209	-0.226427	-0.611757	0.342843	-0.170732	-0.957987	0.869882	0.205886	0.045454	-2.31311	-1.25507	-0.64337	-1.94198	-1.44679	-1.85496	-1.49458	-1.60262	-0.335741	-0.367694	-0.566432	1.00315	-0.0495577	0.562472	0.951841	0.491605	1.01586	0.818821	0.826318	1.22742	1.17358	0.983312	0.284176	0.282498	0.307848	0.63354	-0.257288	1.37519	0.557999	1.42202	0.904134	1.33632	0.525017
SCYL1	0.793835	0.288122	0.46454	-0.268345	0.287945	0.0493252	0.114237	0.481542	-0.164114	-0.313385	0.363866	2.3018	0.287293	0.534226	0.344482	0.929977	2.65703	1.32181	2.05778	0.697709	0.594482	0.629759	0.0278026	-0.633134	0.10655	-0.68937	-0.279798	-0.351124	-0.196362	-0.273945	0.4545	-0.762939	0.671162	-0.567533	-0.559042	0.0394499	-1.29975	-0.921723	-1.43503	-1.43405	-0.973758	-1.50245	-2.08278	-1.7906
SGK1	1.02074	-0.494109	-0.173521	1.09085	1.23512	0.911271	0.313996	0.485114	2.58579	2.63167	1.9652	-0.207911	-0.290965	-0.23145	-1.70166	-1.15205	0.455457	-1.47094	-1.17074	-0.657452	-0.418319	-0.68838	-0.926204	-0.221131	-0.382441	-0.411817	-0.474462	-0.761832	-0.952726	-0.806197	-0.874294	-0.382174	-1.1279	1.30943	-0.388572	-0.32945	0.925403	1.31128	0.540995	-0.135489	-0.238935	0.602451	-0.110323	-0.203321
SGK2	0.872208	-0.458053	0.320781	0.514552	0.185537	-0.236282	-0.178024	0.0675327	0.907269	0.937944	0.73241	0.398196	-0.356691	0.226873	-0.307459	-0.55451	0.390165	-0.6535	-0.546529	-0.994325	-0.656275	-0.780867	-1.88383	-0.347394	0.192063	-2.15324	-1.5044	-0.461388	-0.496258	-0.443541	-1.1574	-0.884757	-1.64292	0.340355	-0.445567	0.287598	0.126432	0.0161186	2.01531	1.81216	1.66341	2.0942	1.63848	1.40362
SGK3	-2.34772	-0.604529	0.147602	0.316544	-0.0984694	-0.353803	0.543671	0.301105	-0.231031	-0.48417	-0.273757	-3.26853	-0.489679	0.0624568	0.258397	-0.217631	-3.36886	-0.310074	-0.400007	0.506999	0.632063	0.718346	0.795358	-0.332173	0.669325	1.03685	1.41951	0.329619	0.540964	0.718228	-0.216313	1.08256	0.819358	-1.36265	-0.237467	0.578663	-0.345596	-0.28995	1.094	0.414257	0.292965	0.75737	0.684141	0.512057
SIK1	-1.57694	0.426069	-0.15146	-0.759338	-1.24323	-0.748803	-0.631785	-0.84587	0.132381	-0.550724	-0.409351	-1.26162	-0.38433	0.0886504	-1.19179	-0.808906	-1.08033	-0.455933	-0.0387242	-0.0946687	0.312932	-0.38196	1.813	1.30466	1.19979	1.50702	1.6932	1.27357	1.60903	1.37398	1.89268	2.06429	1.05549	-0.4081	-0.531557	-0.659956	-0.433063	-0.18164	-0.0843964	-1.32117	0.136767	-0.830793	-0.563675	-0.253395
SRC	0.907667	0.161377	0.454438	0.514385	0.502065	0.831312	0.446552	0.227752	0.536131	0.389493	0.501581	-0.896374	-1.41995	-1.99	-1.12767	-1.46385	-0.882736	-1.38199	-1.51999	-2.81542	-2.03225	-1.93704	0.825134	0.0632563	0.581873	0.601887	0.128197	1.10329	0.859421	0.838456	1.10301	0.234324	0.87666	0.684626	0.123292	0.525485	0.0469973	0.138603	0.483665	0.630619	0.708505	0.394539	0.716158	0.326509
SRPK1	1.66507	0.677798	0.33742	1.55015	1.4478	0.662736	0.99753	0.950107	1.07166	1.65087	1.00625	1.09735	0.992846	0.226066	0.437784	0.10788	0.729621	-0.385487	-1.09685	0.637448	1.64542	0.811816	-0.959638	-0.232343	-0.827007	-0.400295	-0.923894	-1.45064	-0.925168	-1.18434	-1.29204	-0.909969	-1.22112	-0.907082	0.890084	0.398894	-1.25457	-0.730855	-0.748847	-0.692722	-1.09295	-1.23789	-0.72001	-0.798912
SRPK2	-0.1785	-0.306981	-0.10806	2.34576	2.89537	0.640394	-0.200555	0.213404	1.8757	1.65464	1.66508	-0.87674	-0.215891	-0.471194	-0.245771	-0.858909	-0.279821	-0.860735	-0.810343	1.27559	0.434692	0.46003	0.277192	-0.538156	-1.00831	-0.743017	0.293742	0.621838	-0.521803	-0.486268	-0.211977	0.00677593	0.215447	0.365733	-0.442394	-0.683682	0.665357	1.16871	-0.871182	-1.16873	-0.999603	-1.15875	-1.5433	-1.28479
STK10	-1.24514	-0.198948	-0.886508	-0.551463	-0.6384	-0.20433	-0.395394	0.0999666	-0.468552	-0.45513	-0.224582	-1.09888	0.0706113	0.36115	0.163454	-0.373756	-1.50062	-0.381684	-1.43698	-0.597328	-0.0714415	-0.402314	0.700216	2.38644	4.31348	0.465426	1.12293	0.662654	0.984047	1.06354	-0.687672	0.455773	0.22473	-0.485711	0.484449	0.197439	-0.659999	-0.534415	-0.932731	-0.393147	-0.12128	0.72654	0.610968	-0.147415
STK11	-0.349118	-0.00497533	-0.897973	-1.64069	-0.897392	-0.207242	-0.274487	-0.829973	-1.86364	-1.34511	1.89887	-0.0401326	-0.0643097	-1.05651	-0.094997	0.271195	-0.924089	0.304056	-1.41829	-1.49328	-1.07068	0.0742866	1.28064	0.850566	0.165485	1.39778	1.95717	1.33788	0.0879409	1.02395	0.847484	0.299398	0.60055	-0.470953	-0.237389	-0.59878	-1.18762	-1.1164	1.34789	0.473343	0.998084	1.08422	1.04839	0.734849
STK16	-1.79372	0.890313	0.294352	0.987474	1.05781	1.00016	0.506372	0.730061	0.633852	0.757411	0.742313	-1.40984	0.843946	0.340719	0.860231	1.00759	-2.05121	0.477114	0.580651	1.14408	-0.163308	0.586111	0.954476	0.801717	0.382948	0.29662	0.0734076	0.988781	0.473717	0.605202	0.77463	-0.178832	0.522854	-1.49555	-1.35336	-0.694056	-0.950965	-1.30105	-1.37777	-0.829385	-1.89907	-1.20523	-1.28985	-1.32172
STK17A	0.419462	0.384988	0.302063	-1.65546	0.556642	1.70815	-0.12584	1.11136	-0.365047	-0.490675	-0.137839	2.0844	0.565801	0.217624	1.05091	0.928249	2.53402	-1.06996	0.295283	1.03249	-1.51779	-1.30417	0.955512	0.570554	0.284734	-0.720213	-2.15324	0.872505	-0.524058	-0.180502	0.324217	-0.720081	-1.17267	-0.531853	0.490274	0.0757919	-1.39646	-1.48905	0.126577	-0.842273	-0.0211732	0.435956	-0.491062	-0.41815
STK24	0.411451	1.14165	0.850534	-0.434432	-0.533797	-0.956307	-1.88424	-2.98329	-1.00252	-1.04197	-0.589105	0.0276513	-0.661482	-0.622393	-2.18772	-0.864179	0.270644	-0.392386	-0.495168	-0.321113	-0.275487	-0.236242	-0.605949	1.31274	0.695069	0.970453	0.223258	-0.452329	0.410117	0.0463421	-0.440463	-0.451097	0.0753028	1.5109	1.28572	0.705726	1.07844	0.205644	0.897451	0.52661	0.51258	1.47667	1.5437	1.25303
STK3	1.54645	0.696474	0.508135	1.14857	0.90528	0.511682	0.95809	0.520725	0.644325	0.876818	0.292684	1.37831	0.637278	0.594352	0.991955	0.560645	1.66359	1.67422	1.09994	-0.209039	0.451539	-0.522032	-0.81966	-0.309671	0.212914	-0.605189	-0.633925	-1.19569	-0.43534	-0.820978	-1.55897	0.272468	-0.412193	-2.42206	-0.0698246	0.0225688	-0.772672	-0.974078	-1.97738	-0.954438	-1.92471	-0.399251	-0.110583	-1.04133
STK38	1.35015	0.647383	0.660636	1.41576	1.25813	1.1149	1.20541	1.28329	1.06989	1.6724	0.912016	1.1027	0.667905	0.766421	0.0587033	0.342991	1.09686	0.519805	0.382289	0.631741	0.900654	0.29203	-0.736854	0.266321	-0.0488924	-0.600913	-0.421011	-0.656441	-0.455861	-0.51719	-0.694343	-0.733737	-0.979964	-1.10422	-1.32823	-0.639502	-1.16688	-1.34163	-1.66358	-0.916155	-1.612	-1.6937	-1.17696	-1.13033
STK38L	-1.45544	-0.60568	0.105593	1.55179	1.94605	0.907066	0.0872126	0.6761	1.56909	1.51299	1.51602	-1.39279	-0.605912	0.194019	-0.772211	-0.482163	-0.769931	0.0651944	-0.531056	1.56352	0.478727	0.759277	0.341933	-1.09528	-0.244527	-0.430625	-0.0595549	0.816968	0.0144621	0.0572069	0.424193	-0.253034	0.254191	-1.86477	-1.88791	-0.156105	-2.14431	-1.94345	0.241913	0.416634	0.176786	0.537912	0.153103	0.326809
STK4	-0.200752	1.22184	0.802682	1.23556	0.71059	0.29074	0.15842	-0.854244	-0.2568	0.053106	-0.119147	-0.531327	1.15198	0.920057	-0.26189	1.60002	0.414525	1.64459	1.25944	0.771014	1.1317	0.797961	-0.0426687	0.881793	0.360578	-0.0859759	0.553632	-1.0359	0.299335	0.230275	-2.66841	-1.05237	-0.186127	-0.925255	0.91845	0.308227	-0.917076	-1.43659	-1.70339	-0.843805	-1.72373	-1.7762	-0.361169	-0.733694
STK40	2.5667	0.568096	0.341272	1.93689	1.49616	1.43731	1.46965	0.716627	0.722238	0.792118	0.206344	1.09179	0.818119	-0.427328	-0.161415	-0.569582	0.102529	-1.25291	-1.93385	0.0976757	1.94654	0.561464	-0.37501	-0.298319	-0.450437	-0.594788	-0.308193	-0.742539	-0.828118	-0.587582	-0.0272088	-0.574797	-0.649516	-1.14203	0.896336	-0.104045	-0.743695	-0.220459	-0.475683	-0.663064	-1.48073	-1.23715	-0.792923	-1.1265
SYK	-1.73878	-0.162226	0.0135871	-0.727645	-0.182113	-0.0470653	0.0171571	-0.989339	0.246271	-1.13464	-1.61772	2.7412	1.03998	0.349641	2.38473	2.17439	1.99684	1.38085	1.54516	-0.129641	-0.681335	-1.04505	-0.0680737	-0.465667	0.682847	0.0849587	-0.435331	-0.0626549	-0.585567	-0.411051	0.679307	-0.173954	0.28423	-1.26858	-0.507302	-0.125567	-0.181914	-0.877655	-0.251192	-0.315454	-0.159074	-0.519498	-0.537518	-0.219539
TBK1	2.46131	0.283393	-0.527052	1.39671	0.871261	0.504691	0.753817	-0.0826326	1.35931	1.19201	1.5539	0.427909	-0.213425	-1.23223	-0.690075	-1.07011	-0.776104	-1.75141	-1.882	-0.522553	1.29664	0.16824	-0.0151339	-0.564337	-1.2091	0.778817	0.395447	-1.38074	-0.923758	-0.925872	-0.146193	0.65249	-0.97834	0.931946	0.345017	-0.661428	0.511045	0.949898	-0.640348	-0.934605	-1.49829	0.739592	0.437259	0.615052
TESK1	1.47686	0.330804	-0.516675	0.46517	0.0209968	-0.511332	-0.411839	-0.3623	0.865515	0.76438	0.19971	1.09443	0.375261	-0.56209	0.205278	-1.22058	-0.864443	-3.12855	-3.20038	0.171297	0.540157	0.602163	-0.734032	0.234701	-0.402299	-0.582366	-0.0685421	-0.267671	-0.454552	-0.695066	-0.0669853	0.371526	0.172139	1.72163	0.458432	-0.647544	2.11566	1.79	0.450772	-0.0498919	0.150196	0.308397	-0.0325948	-0.10575
TESK2	1.47686	0.330804	-0.516675	0.46517	0.0209968	-0.511332	-0.411839	-0.3623	0.865515	0.76438	0.19971	1.09443	0.375261	-0.56209	0.205278	-1.22058	-0.864443	-3.12855	-3.20038	0.171297	0.540157	0.602163	-0.734032	0.234701	-0.402299	-0.582366	-0.0685421	-0.267671	-0.454552	-0.695066	-0.0669853	0.371526	0.172139	1.72163	0.458432	-0.647544	2.11566	1.79	0.450772	-0.0498919	0.150196	0.308397	-0.0325948	-0.10575
TGFBR2	-0.349589	0.805887	-0.254181	-0.100031	-0.657827	-1.39287	-1.20446	-1.09868	-0.0233227	-0.766524	-0.516483	2.26698	0.814311	-0.222718	1.214	0.757368	-0.599161	0.343578	0.362379	-0.259435	0.104125	-0.32282	0.219839	0.784546	-0.182577	0.825146	1.4745	-0.54251	-0.178881	-0.373009	-1.43387	0.0215498	0.427397	0.480013	1.19791	-0.555804	2.26694	2.33824	0.511513	-1.75915	-1.28959	-1.58633	-0.704814	-0.841586
TLK1	-1.05114	-0.092	0.624521	-0.507545	-0.702917	-0.525498	-0.283931	-0.0133817	-1.11699	-1.84636	-0.249029	-0.998935	1.07927	-0.000992786	0.144464	-1.65753	-1.49094	-0.39355	-0.648955	-0.734391	-0.557187	-0.0940114	1.88501	1.15928	0.098382	0.862471	2.13001	1.99626	0.504094	1.07578	1.67888	0.950001	1.49855	0.184256	1.14895	0.386287	-0.24583	-0.033879	-0.513766	-0.910213	-1.38768	-0.0233054	-0.480875	-0.845634
TNK2	1.69626	0.996684	0.0500333	1.12726	1.10162	0.532945	1.03977	-0.0935279	2.03154	2.16177	1.38988	0.981259	0.847852	0.50379	1.242	1.03002	-0.73293	-0.274347	-1.48892	0.109539	1.02384	0.994381	-0.608939	-0.792673	-0.359018	-0.741367	-0.395111	-0.96621	-0.997879	-0.938764	-1.04206	-0.782682	0.289513	-1.14666	-0.856938	-0.203832	-0.631546	-0.0808268	-0.928353	-0.934912	-0.935012	-1.19823	-0.773196	-1.24601
TNNI3K	-0.0938212	-0.0725119	0.951122	-1.83623	-1.49669	1.09522	0.27976	0.516139	-1.86319	-2.18012	-1.41669	2.037	0.010216	0.890813	-0.250872	0.260094	2.64664	0.130518	1.57028	-1.00622	-0.220107	-0.419711	-0.0567282	-0.0891214	0.994171	0.380038	-0.636481	-0.689422	-0.559973	-0.0762991	0.434083	0.509503	-1.03939	-0.155619	-0.361919	0.843416	-0.957894	-0.924657	0.969607	0.104685	0.258387	0.95243	-0.100778	0.670338
TRIB3	2.11215	0.408414	0.529471	1.21699	0.504024	1.38616	1.12825	0.412804	2.01244	1.72695	1.30103	0.704613	0.352045	0.613497	0.223439	0.0721318	2.03803	0.472435	1.03111	-0.823175	0.279689	-0.526886	-0.868518	-0.652772	-0.372103	-0.950575	-1.03393	-0.985174	-0.551881	-0.982533	0.156412	-0.356477	0.0237748	-0.79902	-0.547355	-0.579309	-1.04119	-0.716466	-1.05206	-1.31705	-0.794155	-1.28914	-1.30885	-1.15725
TRPM7	3.40222	0.360336	-0.370464	1.75353	1.1757	-0.967144	-0.383502	-0.0767296	-0.71432	-0.492676	-0.140202	0.810653	0.736777	-0.74133	-0.955301	-1.87353	0.0312318	-1.57937	-2.84807	0.39277	0.042349	-0.236432	0.488459	0.484595	-0.486945	0.472345	-0.10305	0.671016	0.193567	0.739191	0.440779	0.406041	-1.10903	1.19105	0.43899	-0.439721	1.01501	-0.0816018	-0.331963	0.318564	-0.585355	0.169656	-0.848331	-0.36977
TTK	-1.5455	-0.13401	0.315579	-0.439526	-0.0942019	0.76325	0.683408	0.921177	-0.842321	-0.940372	0.150782	1.44324	0.289801	1.151	1.3388	1.52658	1.98508	1.17253	2.12087	1.06375	-0.0407126	0.524037	-0.824136	-0.0485203	0.400187	-1.29316	-2.15424	0.214768	-0.0520661	0.183928	0.557211	-0.445335	-0.113369	-0.583599	-0.416417	0.608389	-1.36757	-1.19351	-1.49497	-0.469973	-0.0111232	-0.704796	-1.65918	-0.545726
UHMK1	0.902031	-0.0957735	-0.203779	0.407949	0.615756	-0.770196	-2.41522	-2.76026	0.0405903	0.0031753	0.293833	1.19457	-0.0538747	-0.363863	-2.35905	-0.65046	1.95574	0.247753	0.56175	0.13633	1.15352	0.0873382	-0.557129	-0.56838	-0.415017	0.109807	-0.5633	-0.00874998	0.146616	0.389483	-0.20187	-2.21396	0.0313933	1.27993	-0.232073	-0.282631	0.0198168	0.437502	-0.236845	0.98125	1.93129	0.689654	0.756951	0.578387
ULK1	1.25702	-2.16502	-1.26226	1.73842	1.7129	0.441601	2.36218	1.3343	0.831076	1.02827	2.40022	1.15111	-0.199327	-0.34014	0.235361	-0.654056	0.714592	-2.061	-0.700208	0.000184723	0.228237	0.164338	-0.443922	-0.37798	-0.822693	-0.0334018	0.220395	-0.757432	-0.456646	-0.563927	-0.341691	0.231094	-0.788195	0.017906	-0.57844	-0.447561	0.0299428	0.0898193	-1.274	-0.218122	-0.369968	0.289924	-1.05295	-0.569959
ULK3	0.641179	0.807619	0.641305	0.293405	0.370605	0.682451	0.149024	0.361501	0.928426	0.98228	0.879812	1.69484	0.85541	0.726382	0.979137	1.35	1.70744	1.40282	1.60708	-0.826612	-1.33582	-1.45044	-1.11032	0.756581	0.594045	-1.18543	-1.33755	-0.98188	-1.0751	-0.906137	-1.19556	-1.8178	-1.43559	-0.491522	0.750483	0.599739	-0.44082	-0.346323	-0.488228	-0.619523	-0.412444	-0.797057	-0.779318	-0.72809
VRK1	-1.28273	-0.040326	0.413778	-1.08051	-0.532133	-0.387628	-0.767169	-0.313147	-1.03455	-2.03139	-0.757905	-1.97711	-0.187155	0.565594	0.235999	0.36866	-1.72559	0.472636	0.496169	0.494935	-0.653031	0.05455	0.246749	-0.105375	0.52606	0.296516	-1.08429	-0.510123	-0.480201	0.0186319	-0.648208	-0.444443	-0.467162	0.720306	-0.216055	0.606167	0.424477	0.316297	2.9802	1.79086	1.46331	1.43593	1.70395	1.09444
WEE1	3.30779	0.356655	0.0771927	1.92265	1.42657	0.329705	0.335774	-0.591503	0.644064	0.86198	0.256246	0.31248	-0.600057	-1.06204	-1.22885	-0.903879	0.0182649	-0.659374	-1.70325	0.287207	-0.0552559	0.208069	0.167095	-1.01556	-0.855928	-0.578612	-1.47136	0.916888	-0.242093	0.0252995	1.22847	-0.535996	0.436326	0.0872956	-0.958644	-0.668563	-1.85611	-1.5954	0.501278	0.572075	1.11605	0.385841	0.704587	0.0966198
WEE2	0.774332	0.361169	0.52678	0.570701	0.562567	0.70436	0.471635	0.304155	0.547727	0.465958	0.527222	-1.87023	-1.42012	-1.49325	-1.54773	-1.8191	-2.52162	-1.61079	-1.50482	-2.00227	-1.32846	-1.2181	0.727932	0.297523	0.590426	0.595564	0.324788	0.873969	0.730296	0.741391	0.877279	0.386964	0.759122	0.650749	0.336513	0.551436	0.299491	0.355594	0.527831	0.623701	0.665574	0.494394	0.661836	0.447514
WNK1	-1.23246	0.0695278	-0.208125	-1.26991	-0.719675	-0.758862	-0.975401	-0.528257	-0.849	-0.930118	-0.846894	-0.564114	-0.416422	-0.243467	-0.0325962	-1.19854	-0.560051	-0.462254	-1.1291	-1.06538	-1.20512	-0.58175	0.120288	0.179011	-0.112954	-0.127459	-0.429414	0.0350542	-0.334648	0.0921475	-0.508476	-0.50841	-0.00416805	1.55747	1.61802	1.23611	1.52216	1.52827	1.92584	1.79439	1.35273	1.54407	1.59255	1.63539
WNK2	-1.76665	-0.740368	-1.43091	-0.934475	-1.48476	-1.02917	-1.65523	-0.758663	-1.47769	-0.99758	-1.14878	-0.773144	0.199687	1.17019	0.218282	-0.83295	-0.388664	-1.23539	-0.850401	1.35715	1.38196	1.37221	1.07468	0.267806	1.10207	1.40945	1.40185	0.274128	1.07366	0.848991	0.736154	1.21828	1.28024	-0.479841	0.339223	1.03065	-0.382957	-0.0753329	0.482155	0.414476	0.441971	-0.449098	-0.384962	0.181768

## Sheet: kinase_activity_score
Gene	AMO-1_1	AMO-1_10	AMO-1_11	AMO-1_2	AMO-1_3	AMO-1_4	AMO-1_5	AMO-1_6	AMO-1_7	AMO-1_8	AMO-1_9	ARH77_1	ARH77_10	ARH77_11	ARH77_2	ARH77_3	ARH77_4	ARH77_5	ARH77_6	ARH77_7	ARH77_8	ARH77_9	L363_1	L363_10	L363_11	L363_2	L363_3	L363_4	L363_5	L363_6	L363_7	L363_8	L363_9	RPMI8226_1	RPMI8226_10	RPMI8226_11	RPMI8226_2	RPMI8226_3	RPMI8226_4	RPMI8226_5	RPMI8226_6	RPMI8226_7	RPMI8226_8	RPMI8226_9
AAK1	1.15537	-1.09674	-0.914194	0.790584	1.18205	-0.380657	1.58352	2.09252	2.22793	2.39148	2.61824	0.862727	-0.551898	-0.805157	1.36936	-0.918034	-0.00303916	1.28482	-0.373063	1.89489	3.69647	3.24745	-0.598313	-0.871444	-1.51542	0.488039	0.697624	-2.1589	-1.32822	-1.76098	-0.163224	2.38414	-0.0953751	-4.05214	0.594883	0.389837	-3.42667	-2.87045	-1.1343	-2.19895	-2.0256	0.240624	-0.883826	-1.06597
ABL1	-1.70199	0.0642058	-0.0461266	-1.90265	-2.32793	-0.442241	0.515586	-0.821721	-1.65536	-1.08615	-1.88575	2.06429	-0.147724	0.33947	1.44661	0.386976	3.31257	3.50396	1.98288	0.194533	1.34873	-0.198419	-2.20517	-1.72822	-0.663339	-0.804448	-0.564202	-2.65575	-0.467181	-1.39845	-2.78087	0.51236	-0.465212	0.941317	1.18923	2.75505	1.4596	2.46347	0.203344	0.208792	-0.0421445	0.480339	0.198157	0.419576
ABL2	-2.37828	-0.537833	1.65012	-2.82806	-2.69476	-0.469289	0.359205	0.0692847	0.987376	0.714229	-0.0320528	-0.92904	-2.40571	-1.18231	-1.39989	-2.22133	-1.26809	-1.49216	-1.33842	0.690003	0.415301	0.3527	0.456103	-1.90109	-0.317341	0.487101	0.0509082	1.79136	1.50477	1.34632	1.57697	1.45686	1.17735	0.966427	0.169005	1.20996	0.953715	1.05806	0.987906	0.851481	0.716606	0.388478	0.675715	0.332322
AKT1	0.450907	0.251471	1.17689	-0.0812346	-0.14117	0.32906	0.506375	0.93171	2.31224	2.91567	2.38377	-0.855403	-1.6664	-1.0551	3.02935	1.83248	0.0799983	5.05072	3.15179	-3.95583	-2.86469	-1.84781	-3.13123	0.350246	0.633844	-2.29376	-1.56884	-3.66325	-3.14431	-3.45388	-2.63827	-0.768124	-2.05461	-1.44079	-0.525492	0.54006	-0.0631544	0.0415483	2.58943	1.36787	0.898986	2.12488	2.21956	2.04448
AKT2	2.17246	-0.242607	-1.02473	2.52194	2.52896	0.841601	0.295596	0.457118	0.858705	0.901375	1.09565	-1.82955	-0.998611	-1.04251	-0.259521	-0.447506	-1.47315	0.505968	-0.238876	-0.212696	-0.585921	-0.642684	-0.546819	0.291124	-0.320161	-0.577278	-0.606121	-0.218152	0.0482708	0.268886	-0.0773175	0.571109	0.0731882	-0.635112	0.654162	-0.270231	-0.242544	-0.174947	-0.74211	-0.754786	-0.895644	0.384812	0.130635	0.458028
ARAF	0.339255	-1.63434	-0.235034	-0.942324	-0.64113	0.561922	2.2053	0.48592	-0.566646	0.0560971	-1.36286	-2.76257	-1.94864	-1.71403	-3.1571	-4.79007	-1.75201	0.78798	-3.28245	-1.9856	-1.5016	-2.00301	1.09801	-0.337638	0.0158193	1.00811	1.27553	-1.31949	-0.663432	-0.857507	0.428619	2.278	0.0544797	1.84739	-0.607689	-0.622484	2.70831	1.21908	0.895917	2.80122	0.303816	5.03566	4.32764	4.95357
ATM	-2.68822	0.80944	-1.03049	-0.585017	-1.47834	-3.90475	-3.16977	-3.25705	-1.83221	-2.77775	-3.30407	1.88596	0.660862	-0.799414	1.4698	0.157136	-1.18071	0.583894	-0.414933	0.693876	-0.0915078	0.460299	2.05641	0.782955	-1.03509	1.1712	1.10679	1.14123	1.11272	1.43861	0.495481	0.805559	0.263636	2.46942	0.675371	-0.657622	3.68976	3.36032	0.299596	0.755852	-1.3831	0.400966	0.49836	0.344544
ATR	-1.13282	1.93772	0.543111	-2.45936	-2.2297	0.166733	0.383701	-0.30869	2.99875	1.82478	2.3934	4.57749	0.998111	0.185884	2.89113	1.20961	1.70292	0.484916	0.366814	0.583361	-1.42788	-0.416769	-0.689671	-1.21707	-3.09239	-3.07127	-4.45527	-3.00197	-2.86984	-3.1288	-1.7715	-2.60666	-3.59247	2.50529	1.86796	0.77238	0.775941	2.61554	0.408267	1.35148	0.903714	1.40212	0.806952	0.814051
AURKA	-0.458389	0.106361	0.489986	-1.63499	-0.15186	2.17285	-0.205859	1.01339	-1.05708	-1.16351	1.04526	4.34221	0.424669	0.860394	2.343	3.69197	4.23273	0.637452	3.93889	-2.14199	-3.58601	-2.117	-0.529488	0.488297	1.28955	-1.29375	-2.81094	0.0254276	-0.766436	-0.737695	-0.795775	-2.22246	-2.39989	0.267274	0.675174	0.825081	-1.69366	-1.96835	-0.591559	-0.605629	0.586784	0.880692	-0.589131	-0.815994
AURKB	-0.204931	1.01395	0.143771	1.42311	2.26735	1.21797	-1.03395	1.05084	0.471044	0.311321	1.90195	-3.22266	0.94467	0.0470264	0.429585	1.03077	-3.11615	-3.02468	0.0744863	0.46983	-1.37316	-0.448052	-0.0345591	0.57337	-0.429412	-1.24612	-3.42145	0.230971	-0.273303	-0.190369	-0.374252	-2.25587	-1.19691	1.06412	0.55656	-0.325189	-0.0100288	-1.00114	0.664472	1.06095	1.46188	1.06877	1.87704	1.82636
BCKDK	2.62297	0.620043	0.0630025	0.819326	1.18851	-0.0157121	1.46923	-3.44641	-1.2252	-2.99759	-5.14353	-1.10574	0.600086	-0.607227	-2.88867	-2.06506	-3.87193	-2.56198	-7.11595	3.99902	3.61981	2.31309	1.75174	0.519638	-0.455509	2.9495	3.81247	1.28809	1.08327	-1.31404	0.944407	1.76841	1.0193	-2.32939	0.905648	-0.0120245	2.83764	2.50755	0.250158	-0.0329549	-3.57126	0.373052	0.74453	0.689699
BMP2K	1.87494	-0.0173342	1.74612	1.82508	1.42685	1.4748	2.18333	1.69568	1.18823	0.895755	0.193619	-2.82483	-1.62508	0.426689	-0.929002	-3.43606	-2.45341	-0.313392	-1.51593	-0.146776	0.0813007	-0.419574	0.339281	-1.57327	-0.768007	-0.51553	-0.769729	-0.574973	-0.0995405	-0.909359	-1.4453	-0.26549	-1.38781	-3.31494	-1.05079	0.467347	-1.15187	-1.92891	2.52305	2.44699	2.11208	2.51619	1.99444	2.02514
BMPR2	-2.17551	-0.273352	0.882196	-1.18465	-1.28363	-0.162314	0.0693481	0.558602	-2.8853	-1.38484	-2.3763	1.58334	-1.61823	1.35926	1.27414	0.724849	2.4614	4.06914	1.2735	-1.11239	-1.37456	0.050682	-2.6029	-1.22238	0.762724	-2.96203	-0.29141	-3.73397	-0.839139	-1.97884	0.45834	0.0350786	0.971617	-1.05529	-1.14838	0.889412	0.464324	1.55073	2.54382	2.09325	2.53999	1.50139	1.95481	1.59349
BRAF	2.8197	0.103298	-1.07538	0.580213	0.340519	-0.945324	-1.35237	-1.5691	5.16936	4.63335	4.59122	-2.82705	-1.27539	-1.75515	0.33229	-1.77285	-5.7435	-1.04261	-3.1547	2.54634	0.466043	0.412464	3.7742	-0.520552	-0.984978	2.97268	4.62128	2.72207	2.64462	2.35735	0.504646	1.15267	0.642206	-0.998698	-0.603423	-2.06769	1.34736	2.02821	-2.98815	-3.92059	-3.90978	-2.98283	-2.69492	-2.57703
BTK	1.99441	1.77648	-0.462354	1.07789	1.68061	-1.52509	-1.77631	-5.90055	-5.81222	-0.247587	-0.21565	3.46028	2.51408	1.72182	3.92062	3.95165	2.54513	4.0943	2.87394	-2.23144	-0.511709	-3.46966	-1.06786	0.869372	0.490226	-0.960345	-0.999716	-1.10329	-1.45122	-0.388074	-1.1526	-0.909308	0.0468891	1.28794	0.414335	0.643741	1.28617	1.2628	-0.779559	-1.8378	-1.30129	-1.88278	-0.787237	-1.13905
BUB1	-5.05137	0.443721	0.17963	-0.205425	1.80154	1.64333	0.216447	2.88455	4.44331	5.31838	5.9555	-2.89414	0.240445	-0.00516328	0.708326	1.06277	-3.20966	-0.986018	1.14939	-0.0334045	-3.55721	-0.514429	-0.790591	-0.389193	-0.811867	-3.32687	-5.38191	0.208008	-0.274588	0.662186	-0.560465	-3.89777	-0.442797	2.05284	0.118256	-0.208955	-1.21373	-0.987579	-1.24211	1.86523	3.45299	0.5843	1.08965	-0.0955376
BUB1B	-2.22196	0.327546	0.977837	-2.68451	-1.90259	0.337912	-0.24518	1.32382	-1.1464	-1.00812	0.071003	2.24372	0.307429	0.997954	2.39721	2.44972	1.91118	1.7546	2.35177	0.224618	-1.34717	0.0555927	-1.07951	-1.79706	-1.21207	-2.59576	-3.74055	-0.640778	-0.145244	-0.405708	-1.36314	-2.39927	-1.43841	0.695659	0.274485	1.0309	-0.783305	-1.65635	1.29087	2.14945	3.13037	1.04206	1.34805	1.11933
CAMK1D	3.62763	2.77554	2.1568	-0.662033	2.5867	5.39386	5.6361	5.08513	-0.60812	0.584407	6.14569	-3.04974	-0.628567	-0.53235	-0.944796	-1.4649	-5.45516	-0.278815	-2.06809	-1.20214	-0.542473	-0.932073	0.161307	0.408117	-0.250501	1.31728	0.65556	-5.3806	-3.69184	-3.49748	0.241666	1.74081	0.78983	-3.10024	0.165979	0.578853	-1.33016	-3.3576	-1.10185	-0.38444	0.725371	-0.474522	-0.822663	0.984507
CAMK2D	-0.368811	-0.427026	0.51688	0.83359	0.651469	0.236086	1.74117	1.23222	2.29653	2.48519	1.97657	-1.23275	-1.00753	-0.493949	-1.18603	-1.51795	-1.04799	-1.1352	-0.956191	-1.89928	0.872727	0.0620389	0.920254	-0.313803	0.594752	1.38901	1.74038	0.904254	1.04759	1.10718	1.84387	3.11673	2.34254	-6.9301	-1.28872	-0.0654362	-6.61807	-6.31526	1.16961	1.09095	0.861164	-0.239654	1.00758	1.00345
CAMK2G	-2.52975	0.12941	-0.0186193	0.787261	0.689269	-1.83947	-2.43435	-1.17306	2.15733	1.58465	1.29012	-0.0585269	-0.417586	0.202785	1.71028	1.65983	-0.887725	2.00605	1.50979	-1.04597	1.65489	1.29944	-0.686355	-0.342533	0.134892	-1.33907	0.355692	2.27265	1.36667	2.27669	0.148096	0.723827	1.50755	-2.86162	-1.47809	-1.01709	-1.80369	-1.10838	-1.21013	-0.329972	-0.721633	-1.25595	-0.812406	-0.0952024
CAMK4	0.448017	-0.0514977	0.362234	-0.377253	0.381155	-2.98793	-3.4648	-2.34548	-1.41551	-1.32182	-0.996448	2.52271	1.52381	2.9655	2.204	4.12562	2.11295	4.71543	4.32751	0.510696	2.48787	2.34859	-0.531853	-0.175649	0.0258535	-0.101412	-0.434624	0.681546	0.800893	0.183721	0.203432	0.0696622	-0.0952154	-2.59573	-0.448182	0.143478	-3.16279	-3.11343	-1.79862	-2.26899	-1.82013	-1.36909	-1.77392	-0.494297
CAMKK2	1.41544	0.516025	0.620164	2.04366	2.07577	-2.31826	-1.23614	-0.758041	0.135604	-0.238964	-0.406773	1.59744	0.455907	0.67131	2.32317	2.04064	-1.28095	-0.646351	-0.588278	-3.76225	-3.10665	-2.7362	-2.867	0.534134	0.596971	-2.40468	-1.36227	-0.633674	-1.35444	-1.36852	-1.76417	-0.156258	-1.23377	-1.76355	-0.437916	-0.0462174	-0.697464	-0.160434	3.97129	2.68634	2.55227	3.08511	3.12511	2.88288
CASK	-0.968616	-0.361237	1.29113	-0.238051	-0.534473	2.32554	2.99155	2.58563	1.31025	1.65063	1.22006	-1.1359	-0.367854	1.26005	0.518891	0.188635	-2.66382	-1.33888	-1.88334	-0.740388	-0.197942	-0.133987	-2.28305	-1.92925	-0.846138	-2.00097	-1.96229	-2.29769	-1.47681	-2.35352	-1.7348	-1.08837	-1.18969	-1.16821	-1.08969	0.382154	-0.945762	-1.5116	3.24939	2.74989	2.22162	3.74212	3.47172	3.28306
CDC42BPB	1.75475	-0.145853	-0.402381	1.84228	1.11571	0.465032	0.968635	0.935939	0.488036	0.532864	0.0949033	1.16575	-0.162417	-0.385817	0.904354	0.209986	0.660361	0.265812	-0.187451	-0.559347	-0.649356	-0.630245	0.192346	-0.199483	-0.348751	0.248243	0.420429	0.98574	0.891401	0.632591	0.7694	1.43215	0.690232	-1.42614	-0.27262	-0.275614	-0.796249	-0.510863	-1.59058	-1.75729	-2.39517	-1.82497	-1.44972	-1.69662
CDC7	-3.13039	-0.188458	-0.316608	-1.38267	-1.15593	-1.78933	-1.7575	-1.42144	-2.3684	-2.95545	-2.00706	1.1726	1.33608	0.505292	2.91713	3.37816	1.27939	2.47077	2.90097	3.68194	-0.200121	1.1192	0.361496	0.315488	-0.580818	-2.01012	-1.42478	1.24275	0.119908	0.681028	0.735122	-1.93229	1.41487	0.832634	0.844017	-0.10724	0.613808	0.963865	-0.939492	-0.484947	-0.193091	-1.47114	-0.687478	-0.381779
CDK11A	3.31602	0.479703	-0.251585	1.9831	1.53827	0.556134	1.67584	1.64522	-0.474754	0.598769	0.331749	3.03004	0.537263	-0.309144	3.49743	1.43563	4.04144	3.5433	-0.725549	-0.483472	-2.39101	-1.06538	-2.21817	0.0499704	0.178148	-1.06034	-1.18359	-2.44358	-1.36976	-1.98432	-2.0729	-1.17424	-3.22948	-1.21256	0.71171	-0.483591	-0.824465	-0.701704	0.174379	-0.108911	-0.841044	-0.015745	-1.52226	-1.17656
CDK11B	-0.957597	-0.248714	-0.106096	0.867376	0.679709	-0.19923	0.928525	0.313263	0.350866	0.0877731	-0.000413058	-1.01184	-0.942959	-1.74603	3.79288	0.948158	-1.67876	2.22263	0.788821	-1.48847	-3.75269	-2.31861	-0.85139	-0.266872	-0.432455	-2.40702	-1.13052	-1.41115	-1.83833	-1.76291	-0.892754	-2.20438	-1.25581	1.62879	-0.67722	-0.0566395	0.433257	0.412542	3.07299	2.7415	2.10067	3.08963	2.32109	2.85837
CDK12	3.11114	-0.518654	-1.07568	1.23038	1.04538	-1.50196	0.560294	0.497266	-1.80476	-2.08164	-0.526235	4.88349	1.69461	-0.0311264	5.55449	3.12894	5.49633	5.82601	3.44066	3.82336	1.0554	2.64914	0.00154657	1.39218	-0.286916	-1.86534	1.49955	1.60519	0.648742	0.510666	0.835528	0.344974	1.22079	-3.16184	-2.32253	-3.48146	-2.50098	-2.27561	-4.22076	-5.54067	-5.14674	-4.79302	-4.17183	-4.74832
CDK13	0.351682	-1.52707	-0.348896	-1.81301	-3.04015	-4.69024	-1.61386	-0.939826	-7.15814	-5.29408	-5.00012	3.36872	-0.811013	0.226431	2.43595	0.0864285	4.6469	1.86006	-0.990941	0.959216	-0.596512	1.6906	1.55501	-0.980605	0.362289	1.52107	2.90696	2.21299	1.12487	2.48717	2.05855	1.90983	0.650321	-1.84749	-0.88593	0.291136	-3.36495	-3.62763	1.09062	1.9205	1.3411	3.70305	0.870502	2.89851
CDK16	2.39432	0.98441	-0.501168	2.16917	1.71059	-0.0649308	1.40467	0.865351	2.29561	2.49293	0.956533	2.3394	0.585973	-0.368029	1.69659	1.45132	1.06579	0.366742	0.116569	-0.618287	-0.931897	-0.795901	-1.86434	0.0274743	-0.839741	-2.42203	0.233452	-3.21775	-3.4877	-4.94985	-3.28955	-2.02526	-1.2996	1.04435	0.538146	-0.330044	1.47607	1.16184	1.30566	-0.0186737	-1.04581	0.131224	-0.160442	-0.583171
CDK17	5.79216	0.319849	-0.295574	4.46586	2.74507	1.42464	1.62788	1.84675	3.82493	3.84399	2.89213	2.70984	0.34792	0.121998	-0.315104	-0.940357	5.00077	2.37465	2.7443	-2.2295	-1.24367	-0.400809	-3.0526	-0.132105	-0.0821868	-3.8027	0.00143419	-3.66601	-3.31669	-4.55083	-2.26497	0.822267	0.376909	-1.47204	0.51796	-0.126296	0.0657588	-1.53891	-0.796642	-4.86599	-4.74728	0.304438	-2.12236	-2.20889
CDK2	3.37696	1.91025	1.43749	-1.42314	0.914033	1.57328	-1.64944	-2.4051	-2.62202	-2.96657	0.195564	7.84176	1.83664	1.59987	4.3006	3.74126	8.02081	3.31262	3.68265	4.85331	1.96787	3.83102	0.35367	-1.65326	-0.0108175	-3.09011	-4.19082	1.83213	-2.75812	-1.86395	-0.757873	-1.67796	-1.92672	-3.49967	-0.905154	-2.36821	-3.14444	-3.38968	-2.74145	-2.40505	-1.47757	-5.20109	-1.87981	-0.573795
CDK4	0.919616	-0.71419	0.463277	-0.895334	0.893565	0.184338	0.0453731	2.22242	-1.8655	-1.59688	1.18069	-0.339173	-0.890141	0.100776	2.40366	1.50681	1.93151	2.8614	2.01318	1.83732	-0.391411	1.04116	-0.980024	-0.857532	0.307288	-2.83818	-1.06115	0.828999	1.03533	1.02242	0.0655292	-1.71867	0.16862	-0.181551	-0.615314	0.259637	-1.63034	-1.04316	-2.89299	-0.936414	1.44177	-0.941537	-1.74212	-0.603054
CDK5	0.0296895	0.474588	-0.559974	-1.37386	-0.909006	-1.92559	-2.71688	-2.29404	-0.616963	-0.433788	-0.390644	2.23034	0.208138	-0.71475	0.282237	1.15016	1.88896	0.908749	1.25032	1.78947	0.463666	0.672761	2.35768	0.559043	-0.908793	1.68661	1.35349	0.398736	0.0848918	0.731194	2.08127	1.76878	1.36687	-1.74511	-0.0310966	-0.99493	-2.1568	-2.14946	-0.941822	-0.326618	0.642946	-0.941658	-1.27096	-0.97785
CDK6	-0.926636	1.17347	0.667768	-0.49247	0.0520429	0.597735	-1.17253	-0.227715	-0.367327	-0.445957	0.253177	0.936308	-0.348981	-0.551023	-2.18077	-0.859932	0.544268	-0.648733	-0.0264752	1.44456	0.0904601	0.602895	1.62517	0.30452	-0.167885	0.409268	0.843992	0.88995	0.451749	0.212167	1.6111	0.335731	1.70786	0.289599	0.789692	0.486052	0.372706	1.00983	-2.01692	-1.33559	-0.424494	-1.85896	-2.08189	-1.56779
CDK7	-5.87458	1.62809	1.79792	-1.84443	-3.56187	4.97606	0.323998	3.73583	-1.81109	-1.29464	2.33177	0.605045	-1.27103	0.419898	-0.165817	2.09202	3.59586	3.6506	3.73829	0.484769	-2.32672	-0.434381	-2.14776	-2.11924	-0.269656	-2.04605	-3.48775	1.32246	-0.649097	1.58093	-1.12784	-4.5365	-1.15343	2.46451	-1.7379	0.0373051	1.51561	0.440987	-3.16478	-2.7167	3.32821	0.00839238	1.34233	2.32036
CDK8	1.28887	0.316359	1.8726	0.270254	-0.114682	2.73171	1.79293	0.877498	1.54999	1.64973	0.966881	0.236693	0.00812112	0.327491	-1.94713	0.0297923	-1.90358	-1.74336	0.5962	-2.45125	-2.28885	-1.56081	-0.445257	0.683591	1.50536	-0.547942	-1.40344	0.0570062	0.0247784	-0.346872	-0.496187	-0.475307	-0.0424847	-1.11947	0.623127	1.56583	-1.11137	-1.00206	0.0580163	-0.414219	-0.359979	0.515174	0.310161	-0.0838888
CDK9	3.16756	0.0942802	-0.640589	1.93958	2.02669	-2.72918	-1.78334	-3.07711	-1.68876	-3.64369	-1.24515	4.50405	0.931085	0.452475	2.76772	4.49871	4.66534	1.46037	2.54721	2.18712	0.550127	1.88002	0.571082	0.742959	0.0167356	-0.225037	0.433543	-1.10168	0.156271	-0.880863	-1.27492	-1.1799	0.0806962	-1.89955	0.656379	-0.247716	0.807934	1.3268	-2.87789	-5.70892	-3.35603	-1.52313	-1.90508	-1.47623
CHEK1	0.015718	0.280841	-0.11142	-0.617654	0.499807	-1.93826	-1.99854	-1.42528	-1.74762	-1.52182	-0.462314	2.90504	1.81561	0.774159	3.10919	4.14425	2.87777	2.82565	3.70293	0.568305	-1.36342	0.0306428	-0.567406	1.64651	0.584578	-1.71795	-2.28004	0.48376	-0.294511	-0.440399	0.0932636	-0.877865	-0.579488	-0.626474	0.714745	-0.408762	-1.91629	-3.02291	-0.427242	-0.499667	-0.0171887	-0.993576	-0.531537	-0.685131
CHEK2	-0.795563	-1.11973	-0.662331	-0.929603	-2.08349	-1.52113	-0.882453	-1.94789	-3.23626	-3.15831	-3.74286	-1.38049	-1.07197	-0.986867	-0.981138	-1.85088	-0.877065	-1.64958	-1.95521	-1.90465	0.0304519	-0.43553	1.23614	-0.208029	0.189019	0.696321	1.67784	0.295288	0.561164	1.76332	-1.07827	-0.330985	0.218131	3.40086	0.559348	0.155324	4.94597	2.84162	2.34563	2.75058	1.44061	4.38742	2.83631	2.45895
CHUK	-1.78308	-1.10795	-0.877313	-2.22001	-2.52371	-1.16153	-1.43034	-1.03228	-1.47169	-0.983567	-1.22931	3.28803	0.0749324	0.586408	3.28752	2.30825	2.87448	2.65319	1.98048	-0.192374	-0.607956	-0.759468	0.146874	0.462422	0.814093	-0.238042	-0.293774	1.03369	0.852802	0.710449	0.243843	0.249465	-0.649577	-2.18755	0.841974	1.20648	-1.5238	-0.648023	-0.564761	-0.40631	-0.942518	1.00986	0.0959937	0.113694
CIT	-0.94828	1.15497	-0.2333	-1.46638	-0.558856	-1.27852	-1.41637	-0.631536	-0.63956	0.46155	0.377403	2.46604	0.45969	0.426507	3.65505	2.96769	1.1018	1.16704	1.35878	2.12714	-0.25923	0.376782	1.98668	0.83012	0.0582131	0.243845	-1.88072	1.0911	0.0296038	0.00136353	1.25747	-0.646751	-0.762477	-3.25794	0.715887	0.17068	-4.24371	-5.57489	-0.368479	0.743205	0.295577	0.156681	-1.26002	-0.253851
CLK1	2.29865	0.400093	1.45634	-0.210608	-1.55353	-0.179067	1.60813	-1.87818	-0.801101	-2.51705	-0.287939	4.48064	0.0243347	1.87068	2.05613	1.752	6.67245	5.57097	2.95617	0.0301991	2.46763	0.845812	-2.77026	-0.987618	1.31826	-2.73982	-0.709132	-2.53539	-1.06697	-1.53354	-1.97101	-1.59763	-1.35191	-3.79941	0.561135	1.38722	-3.32228	-4.61292	0.377857	0.0142262	-1.8805	0.790798	0.366452	-1.00031
CLK2	3.81392	0.424235	0.728225	2.68652	2.4873	3.28023	3.48986	2.64928	3.70302	3.75921	3.78004	-1.28335	-1.20247	-0.918879	-2.0734	-2.7795	-2.06278	-2.09907	-3.65557	-0.26983	1.60253	-0.652234	-2.36296	-0.690553	-1.76651	-1.7901	0.396882	-1.67979	1.01227	-1.16439	-1.20823	-1.37321	0.10798	2.78581	-0.368068	-2.26648	0.758388	-0.644428	-1.85447	-0.626163	-1.86923	0.205094	0.313388	-1.32251
CLK3	3.8367	0.571269	0.771841	3.46917	0.290945	4.87957	6.90822	1.80927	3.72357	1.70474	-1.83891	-0.423186	0.472285	0.64762	1.16439	-2.00465	-0.871439	0.130336	-2.53951	-1.92318	-0.22811	-2.89832	-0.997428	-1.01272	-0.575155	-1.13827	-0.026352	-2.76899	-3.22166	-2.57457	-1.90228	-0.133498	-2.78446	0.769496	-0.77873	-0.841894	0.553631	-3.01015	3.49478	0.138456	-1.33067	0.87412	0.480708	-0.867
CLK4	-0.396067	0.938819	1.72381	0.00153731	-1.47926	0.259055	1.87682	-0.599558	-1.11972	-1.39806	-2.11464	0.442238	-1.67852	-0.188864	1.96589	0.133522	1.82298	3.52291	0.880345	-1.42248	0.145793	-1.52959	-0.617517	0.715938	1.94669	0.0381668	0.389012	-0.861604	0.0910537	0.115818	-0.985127	1.32198	-0.0248936	-3.18848	0.680173	1.98246	-1.59919	-3.96413	-0.398757	0.283458	-2.12441	1.81055	1.83917	0.762666
CSK	-0.310803	0.363663	0.142789	-0.18845	-0.208252	-0.932015	-0.350757	-0.565396	-1.3	-1.217	-1.34797	1.49342	0.31803	0.188421	2.21179	1.3198	1.03868	1.90942	1.0906	-1.54895	-1.48231	-1.41335	-1.20674	0.353746	0.152705	-1.05144	-1.14869	-0.727463	-0.469976	-0.467378	-0.952513	-0.722493	-0.850663	0.936527	0.370322	0.13613	1.37936	1.56678	0.90102	0.753442	0.725335	0.313933	0.414266	0.382444
CSNK1A1	-5.54547	-0.38961	0.759855	-2.59518	-1.62342	1.57835	0.910566	1.87777	0.0281117	0.113689	-0.0401056	-6.22748	-0.364495	1.20261	-0.572027	-1.14223	-4.99367	1.89247	1.90642	2.8894	2.35081	2.53833	1.04707	-0.0813396	0.96427	0.860022	0.138536	2.08194	1.69819	2.11155	2.36963	1.68221	1.80977	-0.33126	-1.44222	-0.228454	-1.36901	-3.4938	-1.23448	-0.540086	-0.0640503	0.628354	-0.520446	-0.641106
CSNK1D	-2.64655	1.14589	1.65856	-0.369457	1.59456	-0.357751	-0.923509	1.54431	0.859272	0.330705	3.2289	0.0161698	-1.09005	0.397546	1.12667	2.13269	0.208913	-1.1345	4.1282	-0.012359	-0.969103	-1.15185	1.15313	-0.327342	0.0983265	0.332974	-0.484349	0.671691	0.894819	0.214132	-1.27691	0.608186	-2.35102	-1.41006	-0.0454993	-0.0287792	-0.493148	-0.71586	-2.43646	-1.91188	-1.01203	-0.24159	-0.638626	-0.316956
CSNK1E	-1.90275	0.571382	0.186768	0.660195	1.4315	0.826277	1.385	2.68174	-1.84492	-0.149738	1.45081	-1.731	-1.01494	-1.86426	0.459979	2.12317	-3.43996	1.57325	0.608426	-0.18178	-0.357972	1.07	1.88711	-0.108405	-0.475771	0.945597	4.9877	0.43233	1.19027	0.101059	-1.42093	0.405611	-0.406268	-1.1702	-0.50415	-1.78812	-1.17148	-2.57619	-1.17586	-0.0232136	-0.607936	-0.409757	-0.396805	-0.255757
CSNK1G2	1.83213	-0.12226	-0.529174	1.58717	1.89094	0.932371	1.55639	3.07115	0.415137	0.605702	2.67164	0.764694	0.478157	-1.09754	-1.87992	-0.671582	-1.5705	-0.971363	-1.93627	-0.0820177	-0.440708	-1.78472	-0.506047	0.189627	-0.840947	-1.17293	0.161621	-0.196343	-0.4715	0.854542	0.273347	0.959109	-0.0601794	-0.429089	0.111528	-0.76297	-0.682431	-0.962249	-1.43201	-0.139309	0.131097	0.492346	-0.519224	0.282588
CSNK1G3	-1.40425	0.163144	-0.514889	-2.28604	-0.832949	-0.178975	-0.988947	-0.691283	-1.22945	-1.43045	-2.03359	-0.729155	-0.118947	-0.232797	-0.380583	-0.766576	-0.525671	0.025383	-0.482126	0.267332	0.345356	0.0226316	1.44689	-0.843696	0.491951	1.51124	2.04097	1.87537	1.59261	1.50715	0.745148	1.63174	0.470304	0.264716	-0.176506	-0.175239	0.961006	-0.330042	0.0717513	0.294796	0.846583	0.409589	-0.310614	-0.322882
CSNK2A1	-0.149559	-0.310496	-1.06011	-0.579143	2.22492	3.81911	-0.287917	3.45281	5.62475	0.963479	1.92768	-0.154442	-0.263906	-1.12206	-0.616564	1.2302	-0.790954	0.14805	0.335206	1.10557	-0.228966	-0.593056	-1.16578	-0.310152	-1.17684	-2.962	-2.81645	-0.931115	-1.27065	-0.00928647	-0.148773	-0.484892	-0.807389	0.78107	-0.262308	-1.14805	0.574771	-0.0143723	-2.76563	-0.920018	0.293319	0.66444	-0.0667625	0.272275
CSNK2A2	-0.0551324	0.185572	-0.60633	-0.00437111	2.82705	2.88123	-1.13684	2.7067	4.13573	-0.735078	-0.628231	0.410856	0.063845	-0.462829	-1.17461	0.913805	0.0493836	-0.41863	0.519317	0.54297	-0.112046	0.170265	-1.089	0.0692277	-0.51564	-1.31962	-0.629963	-0.0411224	0.117801	1.0516	1.37524	0.780535	1.17122	0.596944	0.230858	-0.666311	1.05199	0.373157	-2.50031	-1.77686	-1.03633	-2.35302	-2.68249	-2.28054
DAPK3	-0.378173	-0.0374081	0.872112	-0.218588	-0.176869	-0.937986	-0.868086	-0.529785	1.03239	1.41694	1.26516	2.30423	0.0541241	0.891397	2.07569	2.23001	1.90476	1.69923	1.88865	-0.199156	-0.0934498	-0.351643	-0.949764	0.0987416	0.821249	-0.710038	-0.729727	0.293055	0.676209	0.756785	-0.150388	0.46274	-0.00567343	-2.42347	-1.72494	-0.630413	-2.69822	-1.93706	-1.70206	-0.929426	-1.23594	-0.75841	-0.187752	-0.17903
DCLK2	-2.4546	-1.54135	-0.551535	-1.9073	-1.58526	-0.48389	0.813245	0.650454	-1.34221	-1.19733	-1.15704	-3.0512	-0.850377	0.173485	-2.64534	-3.20645	-3.18897	-1.72511	-2.58167	1.50402	2.15381	2.27259	1.99078	-0.703279	0.0271572	2.20325	2.10804	1.53598	1.76569	1.9265	1.71844	2.80806	2.04555	-2.12066	-0.972007	0.296125	-1.73791	-0.913489	1.55151	1.32678	1.2336	1.8342	1.97815	1.99955
DYRK1A	3.21423	0.851284	0.0590455	1.72702	1.47804	0.291952	0.770801	1.43637	-0.139398	0.373211	0.583263	4.83197	0.663069	-0.337217	4.22226	3.27862	5.47889	4.53815	4.86957	0.819708	0.995453	0.509317	-0.731344	1.09228	-0.698284	-0.0618904	-0.294918	-1.01273	-1.60628	-1.36637	-2.13614	0.364053	-0.520831	-1.6534	-1.10883	-1.45753	-1.90737	-2.58109	-4.57059	-3.95323	-3.83775	-3.8251	-4.59911	-4.04915
EEF2K	-3.24135	0.890779	-0.392631	-0.221451	0.991373	-3.88498	-2.57466	-1.52487	-1.76223	0.351677	0.166445	-5.8008	0.708251	-0.863117	0.366796	0.789197	-8.27278	-1.43402	-1.25245	-0.943062	-1.54276	-0.871214	-0.129144	0.886843	-0.824489	-0.572293	-0.681873	-0.244503	0.0207603	-0.414152	-0.402993	-1.07016	-1.32121	5.38388	1.33406	-0.423437	6.75819	6.42333	2.37201	3.37368	4.22852	0.993448	2.16216	2.46525
EIF2AK1	0.156008	-0.312629	0.601248	-0.132537	-0.0809674	0.473809	0.75448	0.823983	-0.877024	-1.07298	-0.941266	0.501955	0.189318	0.099301	0.969338	0.77815	0.832723	1.58157	0.950097	-1.8329	-1.74117	-0.978436	-2.3257	-0.486964	0.775583	-2.11745	-0.502511	-0.701009	-0.349196	-0.492672	-1.36184	-0.670344	-0.992741	0.0908581	0.0180686	0.27055	0.217725	0.568156	1.2396	1.32095	1.69665	0.867514	0.981281	1.21141
EIF2AK2	-1.54671	3.23481	0.44133	0.607623	-2.611	1.69654	5.44995	-1.59724	-1.14329	2.07344	1.61082	2.94668	-0.989753	0.234271	5.00429	2.62858	-1.11313	0.572397	-0.533065	-3.11962	-2.67473	-1.07895	1.06911	0.597793	-1.35327	2.05133	-3.52087	0.280424	-0.805508	0.299377	0.690042	-0.551364	-2.42634	1.29898	0.385813	1.86842	-0.0555025	-1.98168	1.05003	-3.4136	-4.55882	1.03072	-1.54203	-0.506315
EIF2AK3	3.24983	0.510353	-0.0799127	1.79092	1.63215	1.11715	1.85276	0.926983	5.16769	3.35132	2.94426	-0.357048	0.404682	0.0257583	-0.796895	-1.72298	-0.0680192	-0.573258	-0.941727	0.15542	-0.575703	0.703546	1.67498	0.471368	-0.0409279	0.409949	-0.332329	1.09698	-0.0651525	0.442348	0.464459	-0.219134	-0.416561	-1.75297	0.25832	0.172119	-1.78331	-3.03575	-1.33204	-1.71598	-2.50303	-3.51813	-3.32145	-3.67104
EIF2AK4	-0.00858043	0.518916	-0.200949	0.0067747	-0.627836	0.103132	0.895802	0.685185	-0.167312	-0.342962	-0.610965	1.63652	0.537097	-0.219129	2.36464	1.38775	0.673581	1.58617	0.606419	-0.0690661	-0.0396613	-0.135411	-0.245985	0.368662	-0.0506947	-0.493186	-0.257772	-0.0875666	0.0451111	0.162437	0.0351471	0.0486856	0.0858013	0.669506	0.728055	-0.410088	1.47954	0.631003	-2.25093	-2.438	-2.1178	-1.68456	-1.57876	-1.21872
ERN1	2.19857	0.795901	0.180682	2.0863	1.10675	-0.76403	0.318425	0.0311296	-0.804474	-0.786551	-1.35459	-0.497802	1.11103	-0.134447	0.246168	-1.02342	-1.27812	-0.244142	-1.45796	-1.19461	-0.662459	-1.01494	-1.0544	1.07111	-0.0945231	-0.735404	-0.514615	-0.923992	-0.991461	-0.940455	-0.884292	-0.332848	-0.867001	1.27418	0.977026	-0.000442449	1.28535	0.893848	1.82953	1.38194	0.842957	0.554668	0.182577	0.18884
FASTK	-2.10041	-0.191621	0.541017	-0.44163	-0.358399	-0.82514	-1.72222	-0.462046	-2.87483	-1.83129	-2.50393	0.00207542	0.117639	0.231757	-0.61645	-0.346546	0.828078	-0.550922	1.15588	0.34099	0.607543	0.787515	0.492934	-0.177803	0.5272	1.26019	1.08984	1.06556	1.14422	0.828364	0.540075	-0.533851	1.03216	-0.0631561	-0.339806	0.689202	0.149039	-0.298584	0.590931	1.20223	1.04706	-0.458397	0.52093	-0.095393
FER	0.433952	-0.274449	0.227222	0.385886	0.344222	0.812946	1.37919	1.19157	-1.96352	-2.14302	-2.0767	0.606042	-0.363101	0.315874	0.894042	0.506473	-0.705694	-0.497569	-1.40548	-0.292578	0.216786	-0.0184878	0.657754	-0.169717	0.12249	0.927681	0.983873	0.0706478	0.156701	0.391139	0.167091	1.18377	0.499472	-2.60264	-0.223113	0.175885	-2.12864	-1.60125	0.933412	0.98333	0.880871	0.104139	0.397099	0.516403
FYN	2.51983	3.31466	-1.70312	2.24663	1.37926	0.844354	2.32351	2.20329	1.13231	1.65904	0.836008	1.64965	2.27196	0.244229	5.4282	4.2743	-5.18398	2.00437	-1.27239	-2.6851	-0.754792	-3.17952	-0.772871	1.42064	0.578448	0.433705	0.486472	-2.1279	-0.900724	-1.39522	-0.542786	-0.251266	-0.2209	-3.58489	1.96282	0.173977	-3.34327	-2.08172	-0.11244	-1.45602	-1.41824	-1.86623	-1.89527	-2.63902
GAK	-0.900803	-0.298335	0.0203922	-0.791055	-0.851453	-2.08154	-1.2076	-0.779884	-2.0247	-1.58233	-1.42328	0.886192	-0.382741	0.104798	1.97476	0.936781	1.25343	2.34045	1.28117	0.428489	0.688078	0.413429	0.598829	-0.31391	0.0359674	0.494139	0.279779	0.378613	0.54215	0.50554	0.378068	0.844978	0.138272	-1.59152	-0.326054	0.0481106	-1.15243	-1.68111	0.439489	0.497214	0.48387	0.393761	0.550443	0.451556
GRK6	2.5218	1.03767	-0.305582	3.40871	2.54693	2.08395	2.47122	3.12908	-1.59287	-0.51415	-0.0958881	2.82984	0.81117	-0.0715852	0.872257	0.877272	3.4877	3.10105	1.77202	0.866457	1.34896	2.36504	0.6566	0.78903	-0.137411	2.09611	1.81022	-1.94655	-1.37675	-1.55299	1.68795	2.68359	1.1632	-0.462071	0.435376	-0.274508	-1.00261	-1.85001	-6.45514	-7.00317	-6.56558	-4.41167	-6.07461	-5.16007
GSK3A	-0.0871788	-1.4889	-0.725617	1.29588	0.954511	-3.0399	-1.20368	0.496462	-1.78342	-0.681033	-0.509512	3.29463	0.241783	-0.55732	3.55279	2.37664	2.09574	1.00133	0.133326	2.46751	0.146181	2.17113	3.27602	1.5194	1.66421	3.49802	3.63589	2.48695	3.14397	2.76012	2.78459	3.94351	3.05761	-3.31307	-2.94776	-2.8731	-3.79948	-2.20453	-3.14409	-4.80114	-3.25359	-4.63254	-4.16482	-6.78751
GSK3B	-0.882911	-0.743998	0.753444	-0.853467	-1.45255	-1.34503	-1.0179	1.20948	-0.244118	0.516388	0.796157	1.25814	-1.37303	-0.956261	0.567489	-0.775967	1.88708	1.00414	-1.01489	1.86931	1.23119	1.54347	0.882725	-2.55791	-1.54839	0.282566	1.27289	4.68192	2.37042	4.89808	1.09569	1.87079	4.17786	-2.47991	-2.21988	-1.62485	-1.70366	-1.58108	-2.46516	-3.4821	-2.1723	0.370446	-1.18505	-0.859249
IGF1R	0.606099	-0.254113	0.709975	0.566663	0.466355	1.03706	1.76032	1.38127	0.13212	0.465865	0.661733	-4.3109	-2.13492	-1.21055	-2.10747	-3.78099	-3.95628	-1.71545	-2.78393	-2.38879	-1.04233	-1.11577	-0.443542	-0.143037	0.598898	-0.235901	-0.467151	0.0334602	-0.00734534	-0.431811	0.648324	1.24862	0.642116	1.22227	-0.214051	0.669912	1.58767	1.90753	2.20951	2.05217	1.73228	1.93528	2.26114	2.20769
IKBKB	-0.355697	-2.7817	-1.8219	-1.3618	-2.99771	1.44379	1.9946	0.885033	1.562	2.60564	0.0184304	5.35183	0.00823956	0.86664	3.0815	1.42093	3.91293	2.8696	1.58238	2.0433	0.670456	1.09194	-0.54404	-1.83238	-1.33296	-0.967614	-0.637951	0.77858	0.864116	0.706754	0.830857	1.47985	0.0574309	-3.62155	-1.70755	-1.06741	-1.76998	-0.750009	-2.50146	-1.63729	-3.67551	-1.50424	-1.90209	-1.35598
ILK	1.39567	0.505721	-0.39923	0.242084	-0.618421	-0.198906	0.112221	0.107081	0.878035	0.48948	-0.378495	2.99901	0.440931	-0.330842	2.29474	0.327413	1.15851	-0.453186	-0.591744	-0.859657	-1.45215	-1.48588	-1.4094	0.285182	-0.157775	-1.56176	-1.76656	-1.38832	-1.61175	-2.09252	-0.37162	-0.793138	-1.51827	2.00529	0.666197	-0.557676	2.64915	2.46369	0.647176	0.0183729	0.306021	0.373089	-0.0809836	-0.286787
INSR	0.76291	-0.713183	-0.113044	0.459819	0.307257	0.744259	2.39078	-0.0497485	-0.619262	-0.225259	0.196915	-3.45459	-0.622699	-0.722926	-1.26089	-2.53615	-3.01472	-0.977958	-2.64059	-0.379054	1.06695	0.663894	0.696539	0.157041	-0.372387	0.34633	0.602255	-0.952101	0.50926	-0.663697	0.767631	0.79878	0.502126	0.188206	0.740323	0.61986	1.55675	2.10974	0.969753	0.0590217	-0.290879	0.886259	0.753757	0.752726
IRAK1	-1.12014	-0.71513	-0.41021	-1.29354	-0.975473	-0.489897	-0.309851	-0.233439	1.90945	1.62962	1.51581	-1.23954	-0.698807	-0.426533	-0.968819	-1.43852	-2.13896	-1.32687	-1.88596	1.47181	1.07622	1.24578	0.728763	-0.745838	-0.379501	0.849113	0.610604	0.413331	0.409794	0.0314374	1.35569	1.25004	0.927802	-0.00343309	-0.545785	-0.579555	0.0831337	0.986028	0.670032	0.414025	0.504358	-0.225855	0.0331	0.0357123
IRAK4	0.573107	0.530067	-0.315417	0.694972	0.353118	-2.87022	-2.10495	-2.28577	-1.30024	-0.983346	-1.00012	1.21444	0.379358	-0.164708	1.81817	1.1492	1.3055	2.27977	1.49437	-0.466271	-0.0904204	-0.221517	-0.212662	0.420918	-0.206268	0.0296427	0.259968	0.168774	0.239769	0.0369612	-0.711725	0.225223	-0.345783	0.40576	0.407519	-0.192869	0.894819	1.02516	-0.500112	-0.592451	-0.556081	-0.240698	-0.182563	-0.36239
JAK1	1.29772	0.516932	0.131718	0.797849	0.411251	0.0535651	1.43874	1.05077	-0.0510176	-0.0642603	-0.363735	1.47033	0.478558	0.170092	1.778	0.258284	2.2958	2.80279	1.99798	1.26391	1.79931	1.89798	-1.3831	-0.39597	-1.54482	-1.4731	-1.28886	-1.1037	-0.734427	-1.487	-0.895536	-1.33206	-0.730551	-0.0413462	0.416714	0.231936	0.266479	-0.829031	-1.44654	-1.73905	-1.89222	-1.23427	-1.29818	-1.49795
JAK3	-0.187682	1.00599	-0.0250573	0.933487	-0.25195	0.891635	1.1562	-0.752591	-0.875093	-0.0223866	0.427781	2.08936	0.231401	1.36408	0.3172	0.582582	3.59485	2.96363	1.97246	-1.16622	0.273873	-1.16122	-0.85081	0.835965	1.23719	0.327871	-1.8198	0.872515	0.597883	0.142257	-1.12385	-0.0946611	-1.63361	-0.572972	0.959092	1.14566	0.233475	-0.417908	-1.92222	-3.08399	-3.39515	-1.48949	-2.0357	-1.27407
LIMK1	0.319248	0.221393	-0.246294	-2.01233	-2.84639	2.95587	2.62915	3.62035	2.26863	2.53649	0.369909	3.05574	-0.232958	-0.0533499	1.9531	-0.648229	0.27944	-0.811202	-1.10728	0.457432	0.686154	0.861184	-1.12154	-0.260609	0.254304	-1.43289	-0.350178	0.977106	-0.281716	0.318931	-0.27299	0.811821	0.536636	-0.71638	0.132295	-0.145045	0.241034	-1.70161	-2.39037	-1.18513	0.793427	-2.27167	-3.13546	-3.05599
LIMK2	1.76712	0.548419	-0.971736	0.259456	-0.404792	-0.386781	-2.11995	-1.86312	1.78173	1.53798	1.53708	-0.0422151	0.645631	-1.04864	-2.10296	-2.45443	-2.05862	-4.26744	-3.89699	2.16914	2.56587	1.89013	-0.103031	0.256155	-1.08253	-0.962507	-0.206802	-0.421565	-0.934216	-0.306823	0.282391	0.087459	0.0461257	2.50764	0.54064	-1.35888	2.54517	2.15646	0.000192175	0.20639	1.23645	0.908759	0.579866	0.937775
LMTK2	-2.52884	-0.751817	-0.180437	0.126364	0.00585726	-2.36456	-0.99522	-1.17007	0.485444	0.335151	0.0279602	-4.94456	-0.834831	0.00177432	-0.86965	-3.25629	-4.95159	-1.51457	-3.04469	0.42422	0.468098	0.857068	-0.067451	-0.587845	-0.28511	0.230956	-0.0109525	0.80104	0.940131	0.857251	0.510997	0.733946	0.61975	0.802245	0.274041	0.346819	1.50011	2.29141	3.75913	3.62382	3.82872	1.12613	1.8628	1.51725
LYN	-0.425008	0.963478	0.482843	2.47923	2.34259	1.87097	1.65828	1.60538	0.976516	0.890229	0.156379	-3.35402	-1.30992	-1.60563	-0.755067	-1.44491	-6.05896	-2.86701	-3.25968	-0.911991	0.122616	-0.187234	2.7339	0.647863	0.696876	2.38758	2.52292	2.97595	2.51875	2.55161	3.22303	2.9036	3.06695	-1.68944	0.41674	0.210446	-2.13014	-2.09202	-1.565	-1.65887	-1.66549	-2.52031	-2.34413	-2.5599
MAP2K1	1.87669	-1.53545	-0.610458	0.404811	-0.126218	1.34724	1.89216	1.32545	2.2536	2.63183	2.24386	-2.24216	-0.882222	0.892691	-2.85278	-4.00796	-0.633803	-1.59438	-3.93724	0.337843	0.747345	0.490082	-1.50898	-1.27744	-0.315368	-1.57426	-0.298949	-1.68193	-0.991903	-1.3894	-0.197933	0.84009	0.329096	0.297483	-0.724463	0.924588	1.02899	1.93804	1.74795	1.0496	1.34965	1.45959	0.540837	0.43379
MAP2K2	-1.7522	-0.914945	-0.631804	-1.22133	-1.45651	-1.74657	-2.34594	-3.9996	-1.25761	-1.28185	-0.893973	-1.68716	0.0576857	2.27238	-1.52411	-0.733005	1.67472	2.00828	-2.27757	6.49683	3.59672	3.94499	1.02012	-1.78298	-1.38803	0.376389	0.597315	1.10245	1.25163	1.51089	1.9601	1.85555	1.79815	-2.15311	0.494373	2.16849	-0.201184	1.26149	-1.14271	-2.42434	-2.40563	1.16667	-0.302279	-1.09081
MAP2K3	-0.64443	-0.892754	-0.797226	1.36973	1.43394	-1.67143	0.400152	0.711385	-0.279632	-0.300907	-0.139112	-1.44721	0.313674	2.54407	-0.805435	-1.45541	1.39551	0.0717391	-2.05789	0.575479	-0.207713	-0.335185	-0.81415	-0.761615	-0.603523	-2.11841	-0.546207	-1.08513	0.578877	0.116722	-0.908911	-0.284583	-1.38029	-1.83818	0.325968	2.13075	-0.588948	-1.28439	2.24988	2.09151	1.87667	2.82894	1.16694	1.06674
MAP2K4	2.05892	1.1742	0.530724	5.06685	4.83808	0.454196	1.69433	1.25233	1.53744	1.35116	0.530583	0.126616	1.22932	0.475601	0.299438	1.9239	-2.8654	1.12337	1.24272	-0.55732	-0.746318	-0.412844	-1.58341	0.216783	-0.709363	-3.21667	-1.08304	-2.59802	-1.54291	-2.24917	-3.04046	-1.50918	-1.48074	-1.9731	-0.274132	-1.41616	-0.661751	0.828386	-1.24601	0.108196	0.666589	0.427034	-0.104458	0.113695
MAP2K5	0.113641	-0.611367	0.311599	0.361025	-0.282482	-2.41576	-0.0642889	-0.7795	-0.374958	-0.359654	-0.786853	-0.271711	0.0297993	-0.329567	1.33642	-0.292978	-0.411858	1.27517	-0.749819	-0.613449	-0.538964	-0.60665	-1.31617	-0.137156	-0.162611	-0.862931	-0.398095	-0.819786	-0.760687	-0.709328	-1.46072	-0.462192	-0.307089	0.702048	-0.384982	0.0852148	1.48796	1.14858	2.16441	1.69913	1.7557	1.34077	1.61721	1.84293
MAP2K6	-1.45164	-1.16114	-0.912686	1.43293	1.69491	-1.72638	-0.0738172	-0.785732	0.761899	0.917636	0.677824	-2.75862	0.376286	-0.0693849	-0.540638	-1.37857	-5.15101	0.270002	-0.255398	1.47897	1.59791	1.44484	2.95616	0.226543	0.0908505	1.67305	3.73349	1.55436	2.43623	2.42302	1.56744	2.50779	2.27426	-2.90636	0.110965	-0.137724	-2.24944	-2.27786	-0.891964	0.972835	1.50683	-3.03327	-3.34635	-3.57905
MAP2K7	3.16774	1.04358	0.148367	2.54155	2.7469	1.15552	-0.217617	-0.515591	0.404628	0.786048	-0.429242	-0.872246	0.286377	-1.11001	-1.49863	-0.694998	-3.19913	-1.60129	-2.4879	2.17778	0.523111	1.49917	1.37247	-0.367453	-0.995694	-0.252127	1.39908	2.54019	1.60148	0.55367	1.36653	0.670285	1.20357	-0.645746	-0.728788	-0.719602	-0.269643	0.426971	-2.24024	-1.62962	-1.7561	-2.08398	-0.988997	-2.31036
MAP3K1	-2.85321	0.889199	0.72226	-0.944356	-0.641429	1.19249	0.567934	-1.03427	-1.50978	-1.42633	-1.57693	-3.13513	-1.43553	-0.416681	0.959808	-0.264974	-5.81661	1.45132	0.421745	-1.36572	-0.220138	-0.36286	-1.10883	-0.12599	-0.0528226	-0.934328	-0.0522822	0.301394	0.588132	0.245631	0.244249	1.36373	0.743348	2.36815	0.668667	1.90168	3.97269	3.88005	1.96139	1.17996	1.24794	-0.765978	0.125141	-0.952707
MAP3K11	-1.2869	-0.583562	-0.231869	-2.22795	-2.14485	2.52661	1.05682	-0.350785	-1.55616	-0.863766	-1.86411	1.35572	0.956432	1.40759	1.30746	1.11532	3.23942	2.88352	2.82038	1.71224	0.969496	1.49953	-2.07382	-0.326167	-0.42352	-1.66855	-1.39364	-1.91035	-1.62098	-1.2215	-0.553238	-1.08192	-0.584914	-0.125239	-1.20857	0.0848727	0.452647	-0.250418	-0.945846	2.42056	1.7953	-0.704872	-0.393656	-0.0067944
MAP3K2	-0.85848	-0.258235	0.511568	-1.82488	-3.0758	-0.299561	0.177357	-1.82446	-3.9375	-3.69144	-2.16971	1.62863	-0.617014	0.249178	1.43835	-1.2548	-0.564949	0.988999	-1.095	-0.742005	0.454477	-0.239476	-1.47436	-0.457707	0.159522	-1.05532	0.303347	1.20055	1.18605	1.84784	0.0454925	1.94237	0.558032	0.678798	0.377324	2.11946	3.08432	4.33835	1.67421	-0.505701	-1.75569	3.05568	0.896388	-1.21421
MAP3K4	-2.19496	0.820034	1.11033	-1.21623	-1.22486	-1.28593	-0.520782	-0.533629	-1.55209	-1.98256	-1.07519	1.31765	0.729067	1.17518	3.97368	3.0846	1.41931	3.78856	3.15046	-0.998421	-1.67358	-1.41203	-2.82613	1.06994	1.13894	-2.04819	-2.47494	-2.18603	-1.90307	-2.22892	-1.98527	-1.67753	-2.129	-0.330875	1.22833	1.59719	-0.657677	-0.693591	1.4575	1.85116	1.63528	2.06763	2.11493	2.08172
MAP3K7	0.175816	0.476789	0.513839	1.6806	0.688105	-0.127128	1.78339	0.83244	1.29415	0.824955	0.0446373	5.96292	0.880128	0.750261	4.04884	3.69129	5.83082	4.10948	4.02745	-1.41079	-0.882988	-1.69917	-4.71241	0.745953	-0.29112	-2.861	-3.26728	-2.58425	-2.34065	-2.34866	-2.26687	-0.682338	-4.28919	-2.01861	0.129108	0.170971	-2.92974	-1.53237	-0.257212	-0.439929	-1.15823	-0.632848	0.404696	-0.333842
MAP4K1	3.35097	1.78008	1.04414	2.34816	2.41433	3.11429	3.40877	1.6313	0.850576	1.17859	-0.0554257	-1.39952	-0.467221	-1.37149	-1.42885	-1.81159	-2.54337	-2.21798	-3.12132	0.995567	1.78471	1.21144	2.71344	1.7991	1.0463	3.11102	3.30323	2.6759	2.03202	0.705903	3.33097	3.90671	3.14735	-1.70177	-0.705241	-1.19006	-1.27407	-2.04563	-4.25471	-4.4916	-4.50333	-6.3282	-6.09854	-5.87496
MAP4K2	-1.89573	1.53688	-0.0929855	-1.95993	-2.40181	-0.0371807	0.491406	-0.409944	-0.433653	-0.483824	-1.64935	1.09421	1.40498	0.0389197	1.03295	0.455855	0.374127	0.237402	-0.925926	-0.129623	-0.112371	0.0694812	-2.05642	0.0550709	-1.86753	-1.52649	-2.25308	-2.41077	-2.20246	-2.33882	-1.92625	-1.35541	-1.98151	4.46136	1.35665	0.0872458	4.5116	4.15241	1.64308	1.42392	1.10678	1.66167	1.74601	1.5091
MAP4K4	1.14673	0.0952358	0.174106	1.38905	0.720019	1.28626	1.9862	1.67459	4.2796	4.45718	4.97697	1.06926	-0.0648281	0.348082	2.67939	1.14362	1.26893	2.38557	1.26615	-0.476683	-0.53186	-0.385877	-2.11636	-0.697571	-0.706183	-1.65943	-1.70608	-2.64424	-2.55251	-2.17086	-1.78829	-1.48413	-1.6395	-0.516906	-0.424757	-1.01434	0.151892	0.266379	-2.41109	-2.27822	-2.11603	-1.01153	-1.18124	-1.1867
MAP4K5	-1.26172	-1.40269	1.07319	-0.587603	-0.154662	1.63783	1.4003	1.15603	-0.892031	-0.987665	0.262733	-1.44295	-1.18332	1.98869	-0.613947	-0.638641	1.0584	1.63475	0.989756	-2.94989	-2.73363	-1.48981	-0.601886	-1.02575	2.3911	-0.682718	-0.311245	4.38707	3.55395	3.76997	0.372393	0.912529	-0.147728	-1.42673	-0.91942	2.24601	-1.32385	-2.69126	-0.259913	-1.69817	-1.881	0.674676	0.205276	-0.406397
MAPK1	-0.634941	-0.307753	2.27284	-1.42893	1.18013	4.58146	2.16294	-2.21306	3.09562	2.63561	1.52659	1.994	-0.00914822	3.16147	-0.774295	0.608421	6.29138	3.09381	-0.590109	2.64418	0.604388	1.26756	-2.03029	-2.24933	-2.42269	-2.70493	-1.97491	-0.518747	-0.142099	0.999742	-1.61057	-1.86642	2.66202	-4.23356	0.010036	2.5404	-2.89878	-2.1082	-0.874171	-2.98303	-3.58534	-0.243343	-2.30682	-2.62114
MAPK12	0.547663	-0.386605	0.890538	-0.11578	0.148927	1.16652	1.28238	0.926412	-1.32976	-1.62305	-1.61987	0.33088	-0.798995	-0.363759	-0.387691	-0.112693	-0.13529	0.410952	-0.0416344	-1.72994	-1.26223	-0.802303	-1.06277	-0.613109	0.678492	-0.632252	-0.325245	-1.37611	-1.11307	-1.26119	-0.818486	-0.184751	-0.419191	-1.03381	-0.177014	0.730665	-0.30781	-0.421097	2.27182	2.41234	2.58229	1.82517	1.99269	2.25775
MAPK14	-5.78463	0.0885192	-0.913196	2.28791	2.39641	-2.78728	0.00823006	0.585276	-2.3267	-2.40477	-1.09803	-4.25823	-0.806774	-1.78293	1.13668	-0.363729	-8.53381	1.32904	0.575369	0.881633	-0.401707	-0.731289	-1.0786	-0.798831	-1.69753	-4.30306	-1.1841	0.87459	2.85374	3.86878	-1.17862	0.0527773	3.05872	1.43894	-0.233069	-1.21993	3.17555	4.84707	-0.864844	3.39269	3.98021	3.04454	2.37161	2.50337
MAPK15	-1.26705	0.0647156	0.12707	-0.537912	-0.398278	-0.137699	-0.3409	-0.871962	-0.791732	-1.44147	-1.51089	0.0267623	-0.178191	0.371779	1.74727	1.24349	-0.761337	2.2927	1.66238	0.184759	0.5491	-0.25318	-0.325953	0.0395701	0.160388	-0.104462	-1.06847	-1.84639	-1.80359	-1.8987	-0.517675	-0.892362	-0.737177	1.61393	0.00595715	0.190944	2.23026	2.84722	1.46901	-0.136498	0.0551861	0.356897	0.447857	0.134622
MAPK3	-0.580266	-0.128841	1.52869	-0.0169029	0.640878	5.59063	3.17926	-3.42098	3.41749	3.7576	6.06951	0.295012	-0.937787	-0.564333	-1.00788	-1.70556	-4.1955	0.645419	-0.849311	-1.51606	-1.32932	-0.755014	-2.77479	-0.536869	1.34986	-1.92576	-2.27653	-2.66732	-2.10309	-3.44844	-1.77358	-2.28666	-3.0634	-0.149836	0.710003	2.30703	4.30226	5.82073	1.56688	-1.09909	-1.91362	2.82682	0.294474	-1.27581
MAPK7	-0.0507479	-0.71435	-0.321089	-0.942404	-1.28065	-1.69559	0.269414	-0.606722	-1.25222	-0.920911	-1.71835	-0.479454	-0.52225	-0.123779	-1.48626	-2.14653	-0.0109688	-0.0219632	-1.01502	2.25276	2.89239	2.87541	2.20246	-0.649833	-0.192514	2.62709	3.33334	1.4843	1.08713	1.18906	1.36909	2.83078	2.50159	-3.38888	-0.311775	-0.391558	-2.29044	-1.66878	0.29309	-1.0138	-1.11834	-0.347757	-0.357022	-0.167937
MAPK8	-1.37011	-0.642335	-0.455961	-2.02398	-1.1019	-1.44085	-2.83372	-2.13182	-1.29483	-1.87497	-0.647978	1.81289	-0.121452	-0.264592	2.2868	1.48101	2.04261	2.71697	1.67072	0.973347	-0.727385	-0.998499	2.75449	0.263342	0.0014687	0.454753	-0.507856	-0.423211	-1.08954	-1.32162	0.784761	0.342546	-0.174428	-1.38522	0.559219	0.22568	-1.73266	-1.22323	1.63604	1.09141	2.11615	1.16325	0.731541	0.679146
MAPK9	-0.870544	-0.474622	0.386085	-1.37358	-1.2367	-0.520169	-0.0935086	-0.427583	-1.82794	-1.81498	-2.30314	3.36123	-0.578554	-0.0402512	2.52455	1.73771	3.9128	4.47507	3.14872	0.165057	0.035953	-0.437016	-0.839334	-0.27438	0.123408	-0.50425	-0.191126	-0.441299	-0.594382	-0.489657	-0.688119	-0.232787	-0.241293	-1.29806	-0.274872	0.392495	-1.11968	-1.39628	0.770861	0.182155	0.202421	-0.13689	-0.158991	-0.538533
MAPKAPK2	0.228981	-0.192323	-0.337824	2.01715	2.05495	-1.83851	-2.40489	-2.5962	0.664715	0.64193	0.951122	0.572539	-0.945347	-0.943247	-0.69764	1.12674	-0.105559	-0.163633	0.65811	1.52951	0.965392	0.418418	-0.409103	-0.57845	-0.699474	-0.938714	-1.11076	-0.228742	-0.250159	-1.32545	0.628045	-0.304272	-0.998091	-2.35162	0.00691717	-0.397231	-1.49832	-0.269247	0.922942	1.49225	-0.312101	2.03462	2.62216	2.36039
MAPKAPK3	2.38831	0.395233	-0.581937	3.31318	3.11539	0.957994	0.0572223	-0.0363758	2.1141	1.77125	1.69106	-2.42775	0.450839	-0.693377	-3.28869	-2.07097	-3.57734	-2.66698	-3.40466	-0.665023	-0.366988	-1.03065	0.32392	0.544444	-0.662081	-0.102244	0.569439	-1.57176	-1.43396	-1.6918	-0.909801	-0.859934	-0.928162	0.657643	0.620086	-0.692314	1.29067	1.3414	1.18408	1.50886	0.757765	1.58531	1.37423	1.65038
MAPKAPK5	-0.19191	-0.565335	-1.19441	-0.120446	-1.06357	0.220344	0.76628	-1.7344	-0.563146	0.152149	-2.28326	0.733932	1.58304	1.02269	2.9302	3.01999	-0.784236	4.89057	2.68561	-0.104372	-0.513672	-1.8737	-2.20826	1.559	0.451777	-2.3398	-1.92667	-2.76633	-3.15105	-3.60983	-2.26143	-2.4648	-2.54199	0.183136	1.28065	0.677945	0.649259	0.334278	2.34961	1.46599	0.765219	1.70366	2.21015	2.62715
MARK2	3.77134	0.465623	-0.855181	3.86814	2.97418	1.42715	2.49217	2.45639	5.86474	6.25116	5.01751	-4.73932	-0.058335	-1.01622	-4.21282	-5.14866	-4.73261	-3.77009	-4.29932	-0.517082	-0.039086	-0.0301549	-0.453389	-1.01569	-2.68726	-0.110766	-0.964195	-1.3797	-1.5578	-1.28469	-0.56576	-0.38962	-1.31211	2.59417	-0.169556	-1.25694	2.56585	0.827341	0.607109	-0.857337	-1.20211	1.857	0.860773	0.725171
MARK3	-0.468296	1.02364	0.366063	1.38692	0.887887	2.89754	4.43443	2.34924	5.25612	5.08574	6.35815	3.50576	0.782385	0.0186229	1.97539	0.754972	1.83577	1.79371	2.17555	-2.97932	-1.79495	-1.53664	-1.47817	2.02997	-0.174257	-0.848892	-1.45869	-1.77493	-3.72048	-1.81311	-1.65165	-0.172779	-2.45197	-2.03002	-0.148916	-0.82544	-1.87851	-3.88706	-2.20909	-2.87627	-4.11562	-2.7042	-1.44145	-0.477158
MAST3	-1.5431	0.640288	0.122761	-0.978789	-1.72329	-3.14242	-1.26577	-2.14662	-3.86395	-3.56136	-2.94323	2.66796	1.33955	0.946843	5.29602	3.4549	2.11494	4.25793	3.69512	-0.630793	-0.290676	-0.758434	-0.0588586	0.896634	0.0470822	0.441842	0.243245	-0.720567	-0.252782	0.495569	-0.741455	0.80289	-0.584109	-0.508867	0.465464	0.924895	0.805039	0.291467	-0.677353	-1.06777	-0.91694	-0.0670497	-0.937532	-0.568749
MASTL	-0.141579	0.154053	-0.476124	-1.75782	-1.98467	0.0385539	-2.25176	-1.87973	-3.06264	-2.63921	-1.24353	4.10482	1.02335	0.719881	0.726331	1.97637	1.87383	-1.89338	-0.931051	4.05153	-0.952358	-0.38319	1.60428	0.591854	-0.729401	0.498154	-2.39378	2.2152	0.348124	0.0479293	0.188814	-1.13889	-2.05821	-1.17811	-0.466033	0.0843853	-3.26435	-1.68601	0.935408	2.1144	2.45395	2.7662	1.87419	2.12021
MINK1	1.54277	-1.02315	-0.581304	1.4172	0.355781	-1.47087	-0.521487	-1.64245	-0.776658	-0.865108	-2.0916	-1.90058	-0.135571	-0.107881	-1.11348	-4.25649	-0.585655	-1.19249	-2.24419	0.164962	1.12044	1.42442	-0.23257	-0.299035	0.371821	0.0760469	1.15672	0.216637	0.267754	1.2569	0.81541	3.09352	1.61895	-0.276423	-0.75967	-0.666427	0.98455	-1.01929	2.10595	1.14163	0.403129	0.869117	1.77125	1.58744
MKNK1	-2.85909	-0.694119	-1.58454	-5.12126	-4.52341	-3.40715	-5.08382	-3.8568	0.0718124	-0.939467	-0.139139	0.89861	0.396671	-0.196442	-0.279897	-0.524921	1.27036	0.359026	-0.186567	0.673644	-1.13799	-0.393447	-0.333903	0.577589	-0.37736	-1.47084	-0.93275	1.37992	-0.137622	0.482964	0.303276	-1.68049	-1.14859	6.08914	0.644549	-0.444321	5.53881	6.33037	1.12187	1.40722	1.11728	3.70915	2.24066	2.84103
MLKL	-0.135199	0.672318	0.132886	0.147162	0.0933963	-0.670025	-0.668831	-0.469891	-0.162279	-0.118609	0.13614	0.00840063	0.697092	0.108112	-0.0178193	0.0449721	0.602016	0.689451	0.789622	-0.861325	-1.04135	-1.05543	-0.840352	0.739618	0.0655859	-1.12176	-1.38157	-0.915048	-0.775506	-0.803328	-1.88551	-1.84027	-1.97741	2.11624	0.703436	0.101768	2.20231	2.44709	0.741399	0.828702	1.04972	0.519811	0.592473	0.511788
MTOR	0.300286	-0.27295	-0.200831	0.370451	0.283147	-2.94303	0.592052	-0.10098	0.114221	0.659614	1.10065	-1.45078	-1.86381	-1.34948	0.236609	-0.958016	-2.81435	-0.371128	-1.87964	-1.82106	-1.88837	-1.27816	-1.63997	-1.88765	-1.1429	-0.879434	-0.968983	-1.08642	-1.39106	-1.46883	-1.49648	-1.16654	-1.14006	2.33413	-1.28146	-1.10823	2.64653	4.19353	2.77781	4.01667	3.5955	4.63505	4.03212	3.96225
MYLK	4.02952	0.34444	-1.64328	4.21558	3.79526	0.752301	2.60828	1.53669	4.71428	4.87656	4.41592	-0.928134	-0.813485	-0.978227	-0.906479	-1.08258	-1.858	-0.510341	-1.22377	-0.726911	-0.650924	-1.0491	-1.55641	-0.756848	-1.19411	-1.98313	-1.80132	-1.07747	-0.944615	-1.21175	-0.685444	-0.287911	-0.308129	-0.142672	-1.00255	-1.35001	-0.566779	-0.136135	-0.734192	-0.423311	-0.467092	-0.805573	-0.943028	-0.539115
NEK1	-1.92388	-0.361608	0.666173	-1.28166	-1.62184	0.703606	2.04831	2.23577	0.00609839	-0.298044	-0.666312	1.84785	-0.3024	0.906568	3.35768	1.55117	2.10128	3.8178	2.8431	1.24697	1.18801	1.39237	0.111692	-0.378124	0.953733	0.325497	0.454512	1.45934	1.69615	1.85338	0.290994	0.288217	0.758299	-3.65556	-0.518524	0.310724	-3.73088	-4.20666	-1.95982	-2.58701	-2.54995	-3.29923	-2.49767	-2.57611
NEK3	2.54702	-0.448498	-0.0352379	2.75575	2.38144	0.989074	5.2782	3.47121	4.14658	4.01381	4.2281	-0.625123	0.310212	0.982395	-0.811069	-0.0501105	1.63829	2.87985	-1.0894	1.16587	0.713675	0.650357	-1.81343	-0.819358	-0.133747	-0.552752	-1.11062	1.39891	0.380813	1.22763	0.370742	0.528174	0.37201	-5.60879	-0.288073	-0.228343	-5.13523	-3.73961	-5.24805	-3.91419	-4.75573	-2.3967	-2.37456	-1.25152
NEK6	1.4876	2.0975	2.38222	-0.0854885	0.620319	2.23699	1.20444	1.56821	1.06217	1.34336	1.29673	0.741476	-0.0245161	0.587388	0.732065	1.2684	0.852041	0.555481	1.08326	0.032159	0.834232	0.690411	1.18482	-0.978637	0.106966	0.152907	-1.83117	0.846688	1.55178	0.948392	1.55868	-0.229702	0.246329	-1.49085	0.354802	-0.234584	-1.76189	-1.54858	-3.34426	-3.80725	-3.48996	-3.6312	-3.7941	-3.37563
NEK7	-1.10041	-1.06341	-0.373646	-1.17949	-0.994864	-0.0552532	-0.447659	0.1346	-1.66559	-1.57612	-1.49393	-1.11045	-0.467362	-0.438055	-1.28935	-0.635432	0.346723	1.13162	0.762326	1.08711	1.8476	1.76698	0.348821	-0.615585	0.790982	-0.0499284	1.04628	2.26192	2.03933	2.22911	2.63411	3.21163	3.1017	0.0180712	-0.64351	-0.753554	0.885121	0.357605	-2.24201	-2.40312	-2.04692	-1.30441	-0.940072	-1.11151
NEK9	-3.57818	-1.50106	0.361647	-4.97151	-4.33933	-0.690649	-0.444145	0.309639	4.25756	5.72508	6.41985	2.82269	-1.64997	0.625221	0.912207	0.1941	4.15485	4.2882	1.22863	1.96907	3.24605	0.582141	1.62927	-2.55096	-0.886998	0.907864	-1.06444	0.614439	0.837063	0.48783	-0.910771	1.53287	0.00181323	-2.98905	-1.79502	0.891054	-1.90297	-4.85801	-1.85443	-2.17946	-1.63367	-0.530777	-1.87015	-1.79758
NRBP1	-3.43969	-0.928471	-0.938276	-0.154835	0.118584	-1.93271	-0.29259	-0.371561	-1.40432	-1.02843	-1.18894	-2.894	-1.34741	-0.607356	1.12705	-0.165061	-3.84934	1.68716	0.701514	0.370948	1.53279	1.40804	0.492184	-0.479244	0.0791086	0.864656	2.08992	1.26927	1.65539	2.10258	1.32233	2.75123	2.04439	-2.17946	-0.476319	0.0136144	-1.81412	-0.321505	0.875483	0.943637	0.988708	0.280011	0.759811	0.335217
OXSR1	-1.27946	-0.932606	-0.0954828	2.01701	1.69359	0.425331	3.42376	1.82289	0.460377	0.784507	1.90379	-3.96559	-1.0806	-0.919209	-4.29912	-5.67355	-2.7617	-3.36297	-5.27407	0.116572	0.759166	1.1628	2.16663	-0.225227	0.216011	2.88438	3.13969	0.985579	2.21321	2.39472	1.38876	2.52656	2.15116	-1.65804	-0.6787	-1.53662	1.31164	2.11843	-0.504164	-1.06205	-1.84481	-0.723621	-0.438487	0.249495
PAK1	2.31274	0.624114	0.47147	1.91882	2.28735	1.39517	1.27116	1.79383	3.092	2.92313	4.52029	2.63906	0.0612328	0.317344	0.370553	0.742707	2.70373	1.50457	0.925341	2.55137	2.41799	2.47687	0.375815	-1.07132	-1.11202	0.218806	0.0314072	0.351915	0.249785	-0.205426	0.819179	0.827009	0.252242	-2.96655	-2.42494	-2.06327	-2.64501	-2.02536	-5.47836	-5.18934	-4.83181	-4.20503	-4.78406	-3.4445
PAK2	1.47633	0.221447	-0.0267955	0.429284	0.55131	-2.39018	-0.998186	-1.2903	-4.76897	-4.34137	-4.40544	3.29954	0.994066	-0.156329	1.61317	1.2347	2.13196	0.449384	-0.521846	-3.05063	-3.805	-2.72862	-0.897894	1.16915	0.674467	0.0181043	-0.114721	-2.3261	-1.61066	-1.23003	-1.87127	-0.938315	-2.78973	1.39449	1.18651	0.382314	1.15142	1.69566	3.09491	3.89227	3.19631	3.98192	2.81225	3.21142
PAK4	2.75499	1.31835	1.04221	2.77071	1.96049	0.0237243	1.00262	0.433168	0.633988	1.83757	0.844901	2.64254	-0.223105	-1.27674	1.59191	0.591532	2.29389	0.7513	-0.827623	-1.00441	-0.879066	-1.12981	-1.09033	-1.71499	-0.966473	-1.05474	-1.11599	-2.5395	-2.11694	-2.40882	-0.906074	-0.560667	-1.87632	-2.72147	0.0952125	0.608939	-2.02992	-3.0868	0.870964	0.512593	1.4515	1.38183	1.06725	1.04761
PAN3	2.89221	0.547666	0.101614	3.88656	3.0855	4.19049	4.51629	3.85179	3.12832	3.07642	2.012	-0.0802118	-0.335043	-0.703131	0.122278	-1.37664	-0.477734	0.568094	-1.01946	-0.646047	-0.36313	-0.160903	-0.544852	-0.47451	-0.590318	-1.17188	-0.0334502	-1.80634	-1.4351	-2.20999	-0.675319	0.486043	-0.812137	-2.91382	-0.794643	-0.733059	-1.60049	-1.54133	-0.776432	-1.24458	-1.83488	-2.29285	-2.02892	-1.78805
PASK	-0.105132	0.388496	0.502263	-0.0249253	-0.0228683	0.654878	0.89506	0.863796	-0.274383	-0.274303	-0.165249	1.5109	0.350833	0.539926	1.93082	1.44501	1.43084	1.92629	1.41392	0.0985081	-0.0398779	0.037695	0.00590829	0.361224	0.529535	-0.0626154	-0.451089	-0.182737	-0.115598	-0.20272	0.0689404	0.10184	0.0194447	-1.30576	0.369055	0.521704	-1.30099	-0.907404	-1.5554	-1.78931	-1.41935	-2.02584	-1.70023	-2.0411
PBK	-0.502244	0.691569	1.12009	-2.17749	-0.125717	0.990707	-1.88729	-1.0495	-2.4105	-2.8864	-1.79613	1.02373	0.748974	1.06268	1.827	1.82579	-0.991498	1.20721	0.158336	1.40526	-2.11363	-1.88957	1.11349	0.55545	1.25621	-1.09451	-5.9262	0.276863	-0.763875	-1.04564	1.25654	-2.24602	-2.48231	-0.932529	0.557834	1.25382	-3.1367	-2.71296	3.55645	3.14489	3.93375	3.55979	2.94091	2.70337
PDK1	2.88226	0.92358	0.898308	2.09759	2.61271	1.61619	2.3252	-1.05625	0.400531	0.190364	-0.882474	-2.57722	-0.11184	0.151559	-3.72617	-2.90068	-2.6329	-2.07653	-4.06965	-0.857482	-0.751568	-0.632788	-1.16694	0.133716	-0.100512	-0.41502	0.503929	-0.777985	-0.49234	-1.65481	-0.967105	-0.460011	-0.743885	-1.66924	1.01911	1.09472	1.14277	1.75521	1.34647	1.93874	-0.0754127	3.04629	2.1198	2.59978
PDK2	1.4014	0.21997	0.553847	1.43177	1.72887	2.7335	3.52235	-0.471619	-0.6861	-0.708903	-1.84215	-1.13246	-0.45817	-0.366164	-2.3701	-1.62888	-1.34759	-1.46387	-2.43317	-1.48387	-1.26747	-1.19649	0.300342	0.466002	-1.29503	0.661176	0.930168	-0.428304	-0.278874	-1.63311	-0.15468	-0.379811	-0.123641	-2.11482	0.153692	0.623313	2.237	3.01678	0.236389	0.938882	-2.44061	2.36186	2.03861	2.14995
PDK3	0.56434	0.0519684	0.363271	0.664839	0.636999	1.5201	1.86522	1.65062	-0.445909	-0.282679	-0.45459	0.120331	0.0275531	0.387686	-0.346054	0.150672	-0.03923	0.080109	0.0450596	-1.29955	-0.784388	-0.856491	-1.63156	0.0650163	0.350223	-1.18743	-0.941878	-1.94648	-1.78312	-1.7327	-1.50291	-0.955052	-1.1223	0.293158	-0.000581527	0.415821	1.08699	1.48837	0.865208	0.783213	0.0288125	1.20601	1.28668	1.31463
PDPK1	0.432902	0.916545	0.139224	-0.268791	0.315921	0.265931	0.615464	-2.10213	-0.391223	-0.482975	-0.796472	-0.159054	-0.150995	-0.575406	-2.02539	-0.513746	-0.279907	-0.264103	-1.3373	1.16902	1.28851	1.03282	0.12133	0.0410909	-0.774008	0.242389	1.32643	-0.149598	0.237335	-0.691182	0.505297	1.45831	0.57663	-1.05296	1.03723	0.310477	1.25468	1.67249	-1.7138	-0.604061	-1.65637	0.699479	-0.243909	0.573875
PEAK1	-5.96545	-1.15713	-0.124339	-4.65785	-3.63793	-2.88808	-2.87298	-3.37839	-1.45235	-1.28124	-1.24056	0.0316875	-1.4275	0.929513	0.435577	-0.0611011	0.260392	1.98176	0.802125	1.18144	1.91406	0.21155	-0.345784	-0.595534	0.465037	-0.635868	-0.526805	1.26206	1.31341	1.5341	0.938843	1.44292	1.14162	0.543435	-0.687267	0.499861	1.4629	1.30994	2.10183	2.64242	2.67127	1.95584	1.8915	2.01108
PHKG2	2.76699	0.650095	0.774689	2.90398	2.769	3.46492	4.85601	4.80286	1.50693	1.47718	1.76524	-1.32419	-0.361781	-0.214645	-0.989992	-0.70049	-1.15119	-0.584146	-0.7581	-2.20788	-0.675392	-1.49029	-1.54873	-0.0150786	0.33076	-1.03497	-1.3093	-2.23695	-1.2027	-2.3236	-1.2846	-0.849092	-0.965427	0.762541	0.457237	0.217727	0.515583	0.815231	0.0367884	-0.28534	-0.069015	-2.66088	-2.40779	-2.2222
PIK3C2A	2.5333	0.356116	-0.0562795	2.25018	1.27411	1.22775	1.95307	0.63637	2.4235	2.45706	1.74746	-3.30624	-1.09967	-1.00856	-2.80699	-3.46038	-3.38246	-2.94804	-4.01424	-1.02516	-1.14565	-1.91913	1.16351	0.28583	-0.120923	0.628271	0.501096	-1.77319	-2.16387	-2.32065	-0.393349	-0.00227496	-1.47088	0.112442	0.318567	0.0010451	0.729701	0.598659	2.45313	1.46582	1.1075	3.14099	2.75646	2.296
PIK3CA	0.405922	0.0504663	0.0327248	0.250412	-0.0246975	-0.352098	0.287936	-0.565172	0.694537	0.439928	0.480649	-1.85749	-0.114471	0.197662	-1.04155	-1.98719	-1.78423	-0.411966	-2.35965	-0.887931	-0.701401	-0.834989	-0.0518793	0.010564	0.0726271	-0.393695	-0.603688	-0.259484	-0.0373688	0.0189056	-0.464418	-0.0534949	-0.725016	0.9919	-0.0698405	0.153032	1.13142	-0.0757911	2.00593	1.64192	1.60339	1.72648	1.71573	1.74537
PIK3CB	0.182082	-0.420161	-0.828057	0.0143913	-0.528163	-1.03019	1.22819	0.172514	0.485173	0.916782	0.437209	-1.35636	-0.890418	-0.3578	0.0773793	-2.31253	-2.82547	-0.423985	-2.54944	-0.314422	0.0178129	0.492369	0.66177	-0.548252	-0.699967	0.402143	1.17484	0.383585	0.488084	0.483087	0.259825	1.63054	0.426975	-0.237932	-0.560941	-0.687277	1.09108	0.769566	1.93241	1.09902	0.478442	0.0675509	0.70544	0.493106
PIK3CD	-0.278559	0.797566	0.613648	-0.415679	-0.255468	-0.843728	-0.976311	-0.802805	-0.683781	-0.952373	-0.724683	1.98875	0.748046	0.663169	2.3097	2.08734	1.85295	2.19337	1.87797	-1.25782	-0.849209	-1.2097	-0.781627	0.767237	0.643977	-0.929287	-0.757879	-0.57985	-0.711554	-0.490414	-0.463617	-0.129048	-0.445762	-0.602218	0.78054	0.630674	-0.356758	-0.436384	-0.242817	-0.149805	0.0352112	-0.636855	-0.586455	-0.439711
PIK3CG	0.194145	0.30775	0.361358	0.174599	0.0890017	-0.278953	-0.0149226	0.0123252	-0.0951403	-0.0121609	-0.0640243	0.436258	0.289125	0.379982	0.811289	0.489165	1.0675	1.26658	1.06197	0.26209	0.475501	0.367424	0.150779	0.308371	0.360736	0.118913	0.0219529	0.447841	0.565001	0.433135	0.659074	0.657975	0.540862	0.533009	0.31108	0.358028	0.706481	0.421952	-2.1857	-2.58923	-2.50127	-2.47786	-2.30965	-2.11233
PIK3R4	2.92672	0.0252334	-0.860797	2.6336	1.99037	0.212867	0.548625	-0.126991	2.66436	2.21038	1.73972	2.28741	1.34498	0.490662	3.08063	1.53431	2.84626	3.09428	2.05456	-2.74206	-0.530658	-1.07891	-0.674306	0.131916	-0.816018	-1.18943	-1.29936	-2.52885	-2.33522	-2.47198	-1.36145	-0.990784	-1.25008	0.101299	0.329094	-0.721823	-0.266476	-0.508092	-1.17485	-1.70701	-2.1639	-1.91062	-2.1236	-1.41402
PIM2	1.49237	1.16144	0.679684	1.10083	0.695439	1.4515	-0.0132176	0.221399	1.52046	1.77798	1.10978	-1.13586	0.858476	0.671292	-1.02609	-1.66969	-1.60454	0.394401	-0.105443	-2.3029	-2.19582	-2.77228	-1.11546	1.15547	0.88847	-0.988671	-0.161321	-0.625515	-0.372358	-0.497571	-0.690706	-0.923327	-0.199939	0.795659	1.07985	0.795185	1.45812	1.74473	-0.636902	-0.735428	-0.858823	-0.189001	-0.309196	0.0775217
PKMYT1	-0.506449	0.227034	0.129969	-1.31062	-0.522247	0.885709	-0.304314	-0.0619558	-0.20133	-0.906646	1.31567	1.77608	-1.00665	-1.40234	3.08985	-0.046949	-0.0455959	-1.02967	-2.16262	-0.398843	-3.61338	-0.00461877	-0.232383	0.180221	0.230141	-1.52083	-3.48962	1.87606	0.919873	1.5185	2.08437	-1.62114	0.198062	2.07079	-0.147689	0.497594	-0.75237	0.77405	-0.450931	0.978083	1.47931	1.19177	0.0305929	0.285465
PKN1	3.80698	4.24998	1.9349	2.26765	3.17487	0.467244	-0.693371	0.069502	-2.37156	-1.98952	0.287438	5.44418	2.9531	0.279523	3.65706	3.91197	5.31934	5.3936	4.57216	-1.26109	-0.529041	-1.1753	-2.39759	1.11567	-1.12641	-2.10863	-2.19999	-4.36417	-3.70812	-3.10167	-2.11639	-2.18755	-2.77407	3.37411	2.63801	0.369031	1.60826	1.56123	-4.80928	-4.9932	-2.44811	-4.00624	-4.63973	-3.45478
PKN2	-4.27666	-1.11604	-0.357272	-1.05631	-1.23469	-0.851518	0.348796	0.469507	-0.754268	0.518025	0.235405	-1.70946	-1.24258	-0.141445	0.641286	0.0596248	-0.985757	1.78172	0.89509	0.516244	0.839162	0.695857	-2.10958	-1.39023	-0.94517	-0.598185	-0.378383	-1.79222	-2.24887	-3.08595	-1.91124	-0.996128	-1.50386	1.63927	-0.902678	-0.466076	2.70512	1.53055	2.86911	2.75128	1.94967	4.20214	3.78564	3.62108
PLK1	-1.76318	-0.69421	-0.0131955	-1.57078	-0.922794	0.2757	0.0388507	0.346959	-3.00283	-3.20143	-1.07144	1.84569	1.02965	1.61069	2.21717	2.06299	2.20958	2.04148	2.742	1.73906	-0.0595024	0.657965	0.225858	0.492501	0.933998	-1.00041	-2.65198	1.03241	1.02499	0.969301	0.38441	-1.32759	0.114873	0.298724	-0.955455	-0.241523	-1.05172	-2.11291	-1.70149	0.340756	0.742023	-0.972748	-0.376434	-0.686021
POMK	-0.362958	-0.433918	0.282386	-0.468769	-0.281522	0.417951	-0.789676	-0.398993	0.633604	0.68137	1.08184	-0.552909	-0.305436	0.153903	-2.15961	-0.632651	-0.689078	-1.82359	-0.549528	1.17074	0.757313	1.00541	1.08747	-0.363936	0.212404	0.714164	0.696177	1.32189	1.30203	1.72073	1.46891	1.09974	1.09266	-1.69447	-0.415042	0.263509	-1.79313	-1.91682	-1.72396	-0.276177	0.261802	-0.0288914	-0.267445	0.502508
PRKAA1	-0.00260411	-1.64947	-3.24611	1.99279	2.39601	-3.88408	2.40077	2.08583	2.25946	4.16786	6.27326	0.91059	0.32305	-2.3329	4.80615	1.93434	-3.49707	3.86116	-1.14859	2.8989	3.43469	5.0842	-0.557119	-1.87971	-3.00138	0.948433	2.04752	-3.33816	0.207466	-0.757785	-2.53421	1.75467	-2.58174	0.334985	-0.0738434	-1.78448	-0.86788	-1.76856	-2.76821	-2.74941	-3.32864	-1.65184	-3.58849	-1.12985
PRKACA	3.6913	-0.980562	-2.48229	1.0756	-2.22037	-1.6875	0.699432	0.927862	0.622178	-0.293597	0.579226	-1.78767	-1.40561	-1.18891	-0.0194228	-1.90466	-2.86364	1.04332	-1.41489	-0.391239	1.17842	1.22131	0.602318	-1.12356	-1.07529	1.74655	2.43767	0.227703	-0.399289	0.149348	-0.0896061	2.75332	1.15608	-0.724801	-0.686457	-0.81009	0.790007	-0.09404	1.63112	0.225689	-0.435416	0.80515	0.201941	0.31337
PRKACB	0.511706	0.0352496	-0.0426497	-0.145185	0.0715175	-1.3581	-0.723888	-0.548568	-1.46642	-1.33469	-0.766138	0.42827	-0.44355	-0.507912	-0.0929577	-0.889661	-1.53042	-0.520529	-1.51638	0.782982	0.222577	1.0199	0.704222	-0.16007	-0.210223	0.900085	1.3109	1.425	0.531642	0.894941	-0.415913	-0.226306	-0.0834988	3.08504	-0.0421651	-0.155047	2.87455	2.60696	1.07471	0.359717	0.11051	-1.41682	-2.08929	-2.2641
PRKCB	-0.91242	1.62554	0.808881	-1.38574	-1.06076	-0.77522	-0.679903	-0.789154	-0.423264	-0.105695	-0.599759	5.88663	1.74725	0.769576	3.62206	3.56417	4.91824	3.72448	3.77007	0.345068	1.01841	1.21121	-0.597947	1.95988	0.877261	-0.171581	0.675498	-0.841714	-1.12993	-0.98731	-0.161591	0.589709	0.487569	-3.14462	1.02356	0.488867	-2.87598	-3.14833	-2.56322	-2.94412	-2.99138	-3.64253	-3.44842	-3.73336
PRKCD	3.1465	0.353248	0.641779	4.02262	3.45759	3.58286	3.62163	3.08503	3.05565	2.47428	2.24523	-1.43259	0.411967	0.135637	0.52716	-0.150522	-0.514371	2.84143	1.77002	-0.0575146	-0.814903	-0.1616	-2.99936	-0.905162	-1.42704	-3.54605	-3.6708	-2.92574	-3.35597	-3.15107	-1.17492	-1.83338	-1.75716	1.44094	0.27053	0.103427	1.812	2.12366	-1.15103	-2.12233	-2.48074	-1.44637	-2.22417	-1.82043
PRKCE	-0.621108	-0.404776	-1.46035	-0.728646	-0.803638	-1.95959	-2.45352	-3.56461	-1.39522	-0.163283	-0.450185	0.649599	-0.261918	-0.025067	1.22635	0.523037	0.253358	1.52584	1.3997	-2.38182	-0.704549	-1.01582	0.0218429	0.5901	-0.157382	-0.0206353	1.13155	-0.962123	0.151563	-0.76002	0.0903263	0.298457	1.15087	4.09673	2.27777	1.75586	3.7115	2.93875	0.0277329	-1.37688	-0.923469	0.210795	-1.27786	-0.159256
PRKCI	-2.69722	0.82059	-0.674646	-5.19376	-6.63249	0.36443	-1.73463	-0.462654	-4.2203	-1.20104	2.64869	1.31091	-0.684295	-0.53012	-1.7888	-1.83564	-1.3374	-1.93066	-5.2273	-4.30099	1.61553	0.681685	0.603237	0.787729	0.261454	2.44329	0.891059	2.83743	-0.378595	3.01331	2.76133	1.53228	1.98808	4.73576	0.746092	-0.343439	1.39396	-0.234313	1.34161	1.04282	4.81544	1.38112	-0.774366	2.16481
PRKD2	4.72501	4.23778	2.68675	6.4547	5.55619	1.58766	3.54243	-0.0851656	-0.280031	1.32923	1.58327	-4.67104	2.96833	-1.0612	-0.399039	-2.77405	-7.53001	-1.62162	-2.52893	-1.2685	0.401552	0.595367	-0.76287	-0.368887	-0.0288612	0.687694	0.858509	-0.32511	-1.1674	-0.0980292	-0.76027	0.896454	-2.07173	-1.12556	2.56568	-0.993582	-1.30802	-0.627032	-1.49805	-2.09711	-3.45977	1.13418	-1.28483	-1.61408
PRKD3	-2.39924	-0.0324722	-0.622857	-2.8218	-3.57192	-2.28884	-0.864679	-7.4086	-1.46607	-2.21937	-2.4618	-5.54725	-0.120396	-1.3147	-3.64738	-4.51191	-1.79963	-4.15198	-5.08853	5.37382	5.55979	3.2119	7.04833	0.459393	-1.34831	6.73476	2.89171	0.708714	1.15123	1.46165	6.25412	6.65527	1.82567	1.20434	-0.395862	-1.07238	1.08077	0.747336	0.367209	1.5237	-0.676385	0.467897	0.243645	0.861109
PRKDC	-0.356703	-0.116684	-0.0398055	0.272547	-0.131944	0.88369	2.18093	1.17881	1.95506	0.392476	0.781284	-0.250123	-1.83574	-1.07421	0.173278	-2.27379	-2.58846	-1.03947	-2.85637	0.687465	0.727502	0.0116342	1.65742	-0.666953	-1.01127	1.63068	1.0879	0.993569	1.39839	0.730742	1.38292	2.29369	0.327362	-3.29874	0.115412	-0.243107	-1.31233	-0.604728	-0.970643	-0.976826	-3.19195	1.69232	1.20514	1.07964
PRPF4B	-1.08304	-0.633236	-0.900828	0.751439	-1.33474	-2.51959	0.524055	-1.04838	-1.22083	-1.78312	-2.34703	-0.96424	0.878503	0.0416884	0.857017	-2.05427	1.8818	1.42062	-0.293769	1.97842	2.54784	2.8044	0.0598927	1.16808	-0.304447	0.450275	2.44893	-0.655946	0.393319	-0.0786194	1.08675	3.3345	3.24358	2.69906	-1.35115	-1.18842	3.63523	0.418472	-4.8308	-1.54417	-3.77948	-0.876211	-1.08329	-0.748284
PTK2B	2.41617	0.808323	0.407387	1.70813	1.41118	-5.39975	-5.57982	-5.02142	-8.37957	-6.90954	-8.09198	1.3817	-0.10735	0.70338	-0.158975	-0.289944	1.53804	0.407026	0.330767	-0.370544	0.45532	0.449453	0.00669325	0.870042	-0.516969	1.52514	4.36823	1.99889	2.23749	0.825387	1.55128	2.33999	1.85763	2.13641	0.611705	-0.270068	2.75052	2.05701	1.50664	-0.0775055	-1.43398	1.63398	1.32437	0.98912
PXK	-0.15032	1.29402	0.902181	0.439257	0.750578	-1.29286	0.614703	0.0535882	-0.84176	0.627666	1.56511	1.42252	1.73811	-0.257956	2.53288	0.724898	-3.13404	0.124562	-1.51584	0.524897	-0.193096	1.49258	-1.36896	0.700237	-2.70026	-0.515764	-0.76734	-2.02264	-0.7803	-1.88209	0.0311841	1.01829	-0.0508816	0.799838	0.686021	-2.68604	-1.15632	-1.23092	-1.11738	-0.803682	1.30985	3.97755	-0.596641	1.73455
RAF1	2.20897	0.434519	0.435538	2.67664	1.08754	1.78238	3.85878	2.56702	0.843113	1.35378	1.21965	1.12778	0.442051	0.0615665	1.86745	1.24523	-0.174943	1.34702	0.577633	-2.7719	-1.87463	-1.84466	-2.43006	-0.0570597	0.394116	-1.98548	-1.65245	-1.69114	-1.03041	-1.50126	-1.98815	0.0961223	-1.2467	0.138073	0.866202	0.790755	1.97324	2.04854	-3.11222	-2.9169	-4.05127	-0.12156	-0.460408	-0.532529
RIOK1	-2.43457	-0.325452	0.937182	-2.98748	-2.41877	-2.26768	-1.02691	-0.736127	-2.75857	-2.64074	-1.98021	0.17169	-0.297545	0.909515	-0.0185558	-0.416644	1.32257	0.501102	0.235133	-0.392751	-0.571692	-0.603294	-1.63309	-0.547262	1.17167	-1.25011	-1.95501	0.0606892	-0.114526	0.0223117	-0.166768	-0.526264	-0.690365	-0.458871	-0.422195	0.515998	0.0509974	0.586948	3.86027	4.08165	4.45423	3.70494	3.59769	3.45686
RIOK2	-3.21176	-0.795785	-1.11517	-2.90258	-1.55761	-3.30749	-2.53799	-0.790077	-1.84925	-1.87348	-0.406523	1.41693	0.864169	0.492293	4.30678	3.16352	0.760302	3.1125	2.64954	-0.535114	-1.23085	-0.493335	0.379417	1.08465	0.590406	-0.078217	-0.331643	0.486039	0.375045	0.445298	-0.217661	-0.90733	-0.145581	1.11501	-0.305486	-0.504929	0.764752	1.30709	0.529907	0.706163	2.16037	-1.18238	-0.370879	-0.0590477
RIOK3	0.306661	-0.450468	-0.0618406	0.371239	-0.605331	-0.925886	0.240913	-0.33427	0.0419343	-0.102212	0.336514	-2.12109	-0.556972	0.0446635	-2.02629	-1.85972	-0.0181823	0.77367	-0.389631	0.322559	0.176939	-0.384998	-0.701432	-0.483217	-0.0290918	-1.17092	-1.48223	-0.286534	-0.372064	-0.101498	-0.0673921	0.123629	-0.444718	0.507296	-0.408211	-0.104098	0.496614	1.04965	1.52398	1.16234	0.98749	2.44716	2.3299	2.24516
RIPK1	-0.0550246	1.06608	-0.274449	-0.83465	0.297886	-4.24918	-2.19453	-1.50877	0.684781	0.0223351	1.08737	-0.0719823	0.199523	-0.301811	0.538764	-0.779122	0.843353	1.31933	-0.360163	-1.29577	-0.768438	-0.296994	-1.66855	-0.340821	-1.33415	-0.897495	-0.862048	-1.90045	-0.459558	-1.83903	-1.6446	-1.91368	-1.61317	2.28913	0.505669	-0.230774	2.97592	3.26167	2.07254	2.5045	2.34807	2.77764	1.13594	1.76471
RIPK2	1.08261	0.401689	0.257434	0.148168	-0.10911	-0.943617	-0.41091	-3.13288	-0.64578	-1.12844	0.455896	2.89921	0.20504	0.50622	2.6349	3.98367	4.88086	5.31501	3.89373	-1.87156	-0.388142	-0.611748	-0.921846	-0.739617	-0.751559	-1.52853	-1.05193	-1.15797	1.01497	0.00975432	-0.592349	-2.16289	-1.78653	-1.12938	-0.644029	-0.642249	-1.95831	-0.212398	-0.948297	0.186259	-0.736828	-0.554497	-1.40928	0.295261
RNASEL	-2.57716	-0.445506	0.0440557	-2.44847	-2.51511	-1.39713	-0.857639	-0.482049	0.118528	-0.15391	0.201574	-0.857984	-0.511896	0.110446	-0.190902	-0.50927	-0.498876	0.48555	-0.219637	0.560471	0.738585	0.952735	0.730925	-0.492764	0.091314	0.812444	0.560186	1.43299	1.60598	1.58693	1.38421	1.71034	1.45511	0.149284	-0.413866	0.0124163	0.201482	-0.0644286	0.130624	0.411804	0.484218	-0.681736	-0.439526	-0.214337
ROCK1	2.8854	1.99157	0.815911	3.00293	2.01693	1.16203	1.7984	2.3389	0.976785	1.36225	0.748241	1.84635	1.67712	0.781932	3.6292	0.81423	-0.814004	2.37692	1.02782	2.55552	2.09729	2.53159	-0.891274	-0.351948	-0.608595	-1.05238	-1.0529	-0.438555	0.421402	0.188117	-0.424141	0.199635	-1.42727	-1.49678	-0.660535	-0.422592	-0.73704	-0.125176	-3.65822	-5.42596	-5.4826	-4.26793	-4.46094	-5.44765
ROCK2	3.21753	-0.288489	0.183368	4.2501	3.22341	1.13344	2.78056	3.92326	1.99904	2.44849	3.56027	-3.14701	-1.21686	-0.578692	-1.90082	-3.55376	-2.85229	-1.91619	-2.75206	-0.102856	0.897858	-0.0859287	-0.531955	-0.340887	0.416362	-0.518839	0.0961073	-1.00239	-0.313109	-0.903623	-0.275146	1.41497	-0.152026	-0.461297	-0.238251	0.32361	0.205052	2.27812	-0.685911	-2.87493	-1.16928	-1.67418	-1.36557	-1.4492
RPS6KA1	0.214382	-2.31585	-0.842194	-0.463218	-0.323071	0.553674	1.2244	0.511161	0.205212	0.00888218	-0.452468	2.33613	-0.651925	0.0876775	1.84297	1.3751	3.19508	4.78094	3.23709	-1.30808	-0.288117	-1.2861	-3.90574	-1.80268	-2.56618	-3.82493	-2.5388	-4.19784	-3.50503	-3.34807	-3.27311	-2.57969	-3.66163	2.74069	-0.635347	0.177291	4.12381	4.57959	1.55635	1.55683	0.942789	3.52903	2.58365	2.40736
RPS6KA3	0.139852	-1.36086	-1.60788	-0.0740459	-0.225554	1.10613	3.44833	3.03915	0.026276	-0.0450198	-0.184788	7.39227	-0.102941	-0.00638131	3.21403	0.805061	4.60083	4.94373	1.79271	-5.10489	-3.05132	-4.19855	-6.0608	-1.08285	-0.722223	-3.74136	-2.84244	-5.22729	-4.57618	-4.58555	-3.17937	-0.670305	-4.71897	2.24388	0.311907	0.582056	3.5318	3.68965	2.22343	1.01184	-0.5617	4.88849	2.24707	2.69277
RPS6KA4	-0.763818	1.52724	0.822388	0.783596	-0.429794	-0.957925	-1.9038	-3.43523	-2.21163	-0.361581	-1.84956	-0.00782946	-0.241181	0.059813	0.630776	-2.70694	-3.64133	-1.19594	-0.910553	-1.36669	-1.55716	-1.13776	1.83562	1.79882	0.723327	1.54584	2.72505	2.40001	1.30021	1.73399	0.11663	0.328566	1.99976	0.617163	-0.582777	-0.766049	0.912317	0.567451	1.46117	0.882626	-0.602004	0.677628	-0.280286	1.45986
RPS6KA5	1.12266	-0.206442	0.677378	0.256662	0.131696	-0.464137	-0.353379	-0.435304	0.0190268	0.439385	0.216199	0.855051	-0.233065	-0.866094	-1.64113	-1.33283	-1.67726	-2.62156	-2.4065	-1.04718	-1.45346	-1.0353	-2.41499	-0.666762	0.174699	-0.792388	-1.30764	-1.32597	-1.03089	-0.317215	-2.18612	-1.25846	-1.77076	0.99411	-0.470503	0.460699	1.02884	1.33367	2.82528	2.54149	3.01536	5.53253	3.72317	3.96741
RPS6KB1	-0.969496	-1.93591	-0.729372	1.73348	2.63799	-3.04381	-1.75454	-2.8017	-0.720551	-0.267728	-0.258133	-2.09735	-1.95217	-0.894645	-1.00116	0.103207	-1.17039	4.7608	0.47291	-0.0162896	-0.300982	0.0601794	-0.558312	-2.04488	-0.801194	-0.500934	-0.135067	1.3647	0.742982	0.987646	1.06206	1.14394	0.992124	-2.34194	-1.73164	-0.581616	-2.30792	-0.947516	1.6563	2.59586	2.77262	3.00286	2.56451	3.21106
RPS6KB2	2.20564	-0.746039	-1.0882	1.658	1.47046	-1.41789	-0.70228	-1.51048	1.63628	0.76105	-0.0839876	0.381803	-0.480933	-1.28183	1.30864	-0.494947	-0.621936	0.0301005	-0.87809	1.257	0.280826	0.584304	0.87734	0.337966	0.310627	-0.720721	-1.47802	0.170433	0.264588	-0.27912	2.18263	0.62248	1.57423	1.04843	1.07273	-0.346704	1.08643	0.210403	-0.782407	-2.85142	-2.94345	-0.457539	-0.556064	-1.61031
SCYL1	-0.360013	0.557868	0.0181778	-1.34255	-1.01349	-2.94424	-1.98797	-1.9994	-0.918629	-1.22141	-0.892681	3.15564	0.505158	0.139745	2.0525	1.53171	2.74294	2.57292	1.97216	1.04571	0.809481	0.763288	0.529798	-0.36057	-0.34263	0.0258228	0.403734	-0.439001	-0.319223	-0.502364	0.628349	-0.292641	0.62019	0.528359	-0.370185	-0.326023	0.0616067	0.780472	-0.660378	-0.868359	-0.586431	-0.73395	-1.50047	-1.46303
SCYL2	-2.50637	-0.215806	0.0202631	-1.13513	-1.36428	-2.01846	-1.62432	-0.707818	0.650473	0.875603	1.45051	-0.461276	-0.499968	0.304425	1.4525	0.756255	-1.20938	0.603296	-0.165005	0.291908	0.0398284	0.255702	-1.17791	-2.42395	-1.30258	-0.905639	-1.29901	-0.768871	0.156683	-0.45556	-0.716382	-0.409329	-1.15816	0.0641945	-0.54635	0.350807	0.501125	1.59624	2.34522	2.39386	1.8377	2.42385	2.34319	2.35791
SCYL3	-4.26672	-1.59378	0.778741	-4.37491	-4.06042	-1.60801	-0.406755	0.188027	0.819875	0.734048	-0.154422	2.22935	-1.33214	0.517099	2.305	1.04516	3.55191	3.48898	1.60879	-0.461968	-0.482596	-0.163332	-3.04979	-1.04369	0.228647	-1.17709	-0.508626	0.331445	-1.84757	0.612624	-0.105579	1.01913	-0.135455	0.683707	-1.0553	0.240254	1.28443	1.06954	0.178272	0.418922	1.58734	1.37465	0.643027	0.889195
SIK3	1.65268	1.86672	1.60101	1.40169	1.29701	-1.26141	-1.17187	-0.207624	-1.34953	-0.483637	-0.297319	3.59269	0.866491	0.96691	2.09132	2.37476	4.177	2.63881	3.17555	-0.128832	0.358536	-0.0199654	-0.624329	-0.505207	-0.592858	-0.900292	-0.427895	-0.403324	-0.687811	-0.700117	-0.606358	-0.740196	-0.311711	-2.11788	0.740457	0.814591	-2.6951	-2.21748	-2.03863	-1.8132	-1.3806	-2.24758	-1.61092	-2.07457
SLK	-4.23892	-1.3218	-0.929091	-3.39305	-4.6736	-1.38695	0.714491	-0.594596	-2.06819	-2.65751	-1.82308	2.00489	0.862099	0.815377	2.29556	0.422755	1.95635	2.7206	0.916024	1.57949	5.00613	5.0895	1.74831	-1.47145	-1.03754	4.09268	2.54876	-1.58409	1.42412	0.29706	0.361223	2.55033	-1.34369	-1.41287	0.0693879	0.592378	-2.44968	-3.90936	-0.0491917	-0.838569	-1.64275	1.23299	-0.108484	-0.36601
SMG1	-2.03631	-1.11498	0.100174	-3.33596	-2.78666	-2.14581	-0.297333	0.14798	-3.06333	-2.2445	-2.84261	0.560393	-0.32808	2.0325	1.60318	1.50042	2.67788	3.9945	3.15161	1.91342	2.13232	1.34406	-2.1207	-1.43982	-0.213194	-2.34437	-1.4333	-0.0453703	-1.35088	-0.73269	-0.661469	0.60491	-0.272379	-0.0840643	-1.02262	0.403034	0.571709	1.59352	1.85538	1.56342	1.52617	1.48631	0.808758	0.344771
SRC	0.173657	1.34253	0.542476	-0.0935086	-0.662813	-0.0391369	0.0714665	-0.712773	-0.262573	-0.278607	-0.46791	1.51672	-0.456555	-1.6842	1.64047	0.911772	0.369366	-0.0329661	-0.0745749	-2.93051	-2.0254	-2.07474	0.558775	1.07833	0.835985	0.467841	-0.0248485	0.597529	0.481001	0.164569	0.938962	0.446152	0.691509	0.0944945	1.33974	0.57823	-0.416979	-0.581777	0.121886	-0.263923	-0.471178	-0.348916	-0.179751	-0.879811
SRPK1	-1.50863	0.593297	0.87291	2.35014	2.26758	0.898649	2.26039	2.10398	-0.231802	0.137975	-0.524737	-2.40486	1.64129	1.01033	1.82987	-0.519363	-3.68769	-0.997221	-2.92172	2.5993	2.06928	1.9054	-0.35466	-0.800748	-1.1055	-1.02119	-1.25495	0.794875	0.736286	0.379002	-0.186868	-1.02623	-0.832734	-0.761625	0.493475	-0.0835169	-1.7306	-1.59795	0.418303	0.0105857	-0.497662	-0.560039	-0.291327	-0.471286
SRPK2	-0.461637	-0.499365	-0.133374	3.99323	4.22901	-0.842831	-0.496513	-0.151629	2.45374	2.5699	1.68101	-4.73198	-0.713499	-0.923344	-2.22071	-3.56579	-5.05146	-3.07764	-3.65605	3.15724	2.30524	2.27352	2.45334	-1.05137	-1.42678	1.67449	2.97478	3.09689	1.75922	1.84472	1.78308	2.38657	2.1279	-2.49376	-0.924712	-1.1238	-1.54202	-1.61198	-0.17878	-1.09266	-1.09188	-0.791088	-1.33825	-1.57097
STK10	-0.697347	0.818613	0.681061	-0.0828606	-0.597389	0.100395	0.194779	0.57674	-1.63387	-1.57143	-1.75568	1.45292	0.904216	1.37223	2.16532	1.82705	2.4411	2.93476	1.79479	-0.831939	0.151832	-0.672786	1.62845	3.20741	5.38751	1.49397	2.32433	0.646224	1.27245	1.22243	-0.662654	1.50275	-0.00725224	-3.33504	1.32711	1.50173	-3.21929	-3.9845	-3.63474	-3.83775	-3.04951	-2.69034	-2.76533	-3.90046
STK11	-2.2244	0.806834	-2.14517	-3.59803	-2.67324	-1.81303	-0.0950486	-1.92394	-4.8564	-4.31692	-2.49931	3.28306	0.119156	-1.67536	2.50614	1.97705	2.42726	3.10822	0.33208	-1.23479	0.0720405	0.759922	1.40087	0.834649	-0.253986	1.97053	3.86853	1.55959	0.196263	1.43728	1.05817	2.8695	2.04754	0.63672	-0.398946	-0.872611	0.619678	1.95438	-1.07049	-2.60031	-2.6112	0.823487	0.155633	0.0385995
STK17A	-1.41429	-0.557693	1.19576	-5.21377	-1.8589	0.0527508	-2.06334	2.79461	-0.930537	-0.897183	-0.0490585	2.6905	-0.23372	0.968162	0.919741	0.866188	6.12758	1.86786	3.90774	-1.23241	-3.41867	-1.94201	-0.749703	0.69967	0.106635	-2.56568	-3.90241	2.39168	0.589721	4.19248	-2.20656	-0.676642	-2.56776	1.66205	-0.414052	0.931135	0.711899	-0.0124622	0.265571	-0.790334	1.58229	1.33291	-0.697146	-1.46262
STK17B	-0.883566	-0.2759	-0.0539695	-0.492693	-0.388266	1.56446	1.97773	2.15201	0.271461	0.569355	1.33979	0.159417	-0.0921939	-0.237675	1.72214	0.543902	-0.630191	1.14364	0.098397	0.149514	-0.0128009	0.86752	1.2332	-0.194969	-0.134901	0.107037	-0.314925	0.724132	0.592359	1.18369	0.00412178	-0.403379	0.0278209	-0.957278	-0.196948	-0.132921	-1.05202	-0.426424	-1.9863	-1.61148	-0.709017	-2.01065	-1.52062	-1.71261
STK24	-0.168674	2.19672	0.551819	-0.653506	-1.99127	0.542356	0.0408565	-3.00502	-2.19505	-0.0576614	-0.820063	-0.686936	-1.42837	-1.86009	0.0186101	-2.3719	-2.62697	1.48128	-0.620251	-1.88736	0.790019	-1.61496	-1.93363	0.599238	-0.542268	2.21482	0.989845	-3.30043	-0.84508	0.0766969	-0.436898	2.68852	0.159045	1.01871	0.244106	-0.0620013	1.95497	2.47428	0.872731	0.733334	1.51072	1.88524	3.04913	3.01535
STK26	-1.63974	0.726378	0.564113	-2.96958	-2.2006	0.0463989	1.54219	-0.391083	-1.21165	-1.02451	0.279632	2.67654	0.0544657	-0.120225	3.59086	1.33156	2.1915	3.97707	0.56206	-3.27468	-1.98958	-2.17298	1.59241	0.620958	0.528346	2.41493	2.4034	-1.53331	-1.05264	-0.674718	-1.84591	-0.288564	-1.49438	-0.611084	-0.10645	-0.19254	-0.842557	-0.32367	0.861885	-0.0150778	0.228025	0.134979	-0.199331	-0.152838
STK3	-4.8047	-1.21443	0.310438	-2.33683	-2.57541	-1.15711	0.928405	0.126791	-1.15853	-1.76531	-2.38121	0.102138	0.047217	1.26126	2.83816	1.30694	-0.406905	4.02966	1.50882	1.66114	2.82991	1.9971	-1.40496	-1.6242	0.364987	-0.802048	-0.474362	0.255294	0.818483	-0.00473116	-0.708126	1.90268	0.976577	-2.26502	-0.785454	0.809329	-0.444334	0.205532	-0.228249	0.246984	-0.89554	1.34391	1.16001	0.405703
STK33	-1.3609	0.199383	0.0303083	-1.15893	-2.02533	0.326383	0.850034	0.927499	-0.311212	-0.424555	-0.866866	2.00527	-0.076791	0.306482	3.00356	1.08626	1.17387	1.86365	0.270389	-0.12247	-1.66986	-1.08168	0.61779	0.0700442	0.159647	0.504503	0.0375779	-0.442491	-0.347255	-0.843883	-0.171841	-0.650137	-0.826059	-0.563287	-0.119605	0.349296	-0.669582	-1.65094	0.0531481	-0.353031	-0.773721	0.573279	1.07888	1.02318
STK38	1.22796	0.40097	0.397595	1.62625	1.13645	1.15523	2.35197	2.17155	-0.260877	0.710404	-0.156237	-0.457854	0.444294	0.480579	-0.975769	-1.55218	-1.34965	-0.823666	-1.69029	1.38525	1.73717	1.4093	0.556944	-0.00124547	-0.290779	0.974292	1.07237	0.431275	0.831329	0.516849	0.0707769	0.267178	-0.0629684	-1.19327	-1.56279	-0.914395	-1.11778	-2.50984	-1.25447	-0.691498	-1.63125	-1.38937	-0.795256	-0.674545
STK38L	-2.46665	1.13137	0.583547	-1.98745	-0.0755328	-0.437616	-2.61016	-1.64603	-5.58687	-1.80972	2.25716	4.39376	0.64804	1.15507	2.17104	4.43726	3.15458	5.58489	2.02135	1.83697	1.90889	1.79513	0.783671	0.461944	0.413257	-1.00212	0.620085	0.955213	-1.44891	1.3563	2.16877	1.41292	-0.164742	-4.26696	-2.45389	0.367126	-6.37454	-5.33631	0.040439	-1.52355	-2.24598	-1.53977	0.970812	0.347192
STK39	-1.73457	-0.270362	-0.00629665	1.57313	1.59355	1.42828	1.06376	1.13649	1.12034	1.01585	0.712743	-4.16446	-0.258483	0.551365	-4.15156	-4.07474	-4.53261	-4.31429	-4.3997	1.68721	1.38901	1.43703	1.16258	0.124033	0.567296	1.20613	1.50423	0.890381	0.937865	0.965242	1.34762	1.49847	1.49101	-1.4956	0.019116	0.640205	-1.09725	-0.573027	1.03195	1.07681	1.15098	0.317821	0.112078	0.32037
STK4	0.106905	1.95981	0.717655	1.51879	0.991245	-1.1004	-0.0580389	-1.87008	-1.66131	-2.33953	-2.56515	3.74689	2.28058	1.367	3.51219	4.92412	3.56214	6.21109	3.00725	-0.0702392	1.0941	0.52593	-0.132961	1.95252	0.80407	-0.0450656	0.232105	-1.81988	-0.115178	-0.428194	-2.92853	-0.188909	-0.646166	-1.49266	1.75927	0.18779	-0.32669	-0.361567	-3.40756	-3.46895	-4.42544	-4.14002	-3.60189	-3.26702
STRADA	-1.0017	0.393013	-0.0370182	-0.569312	-1.02879	-1.10549	-0.526784	-0.81957	-0.871195	-0.96083	-1.74812	1.72587	0.377113	-0.0211184	2.47932	1.61884	1.48991	2.62347	1.51168	0.120106	0.230334	0.00968248	-0.345634	0.264182	0.0918126	-0.207591	-0.187333	-0.426744	0.0100681	-0.380931	-0.395429	0.377386	-0.0810331	0.333591	0.225322	0.130673	0.83838	1.29397	-1.17577	-1.5173	-1.57427	-0.647421	-0.146118	-0.369218
TAOK1	-0.785084	-0.398728	0.620331	-0.289078	-0.211789	-0.587557	1.36418	1.59382	-0.891375	-0.634391	0.425276	-5.09966	-0.94253	0.00483149	0.0869572	-1.69727	-5.42317	-0.907027	-2.79815	1.84132	2.9057	2.51733	1.06492	-0.417435	0.739875	0.657	1.231	0.47038	1.58816	1.14278	1.14742	2.01631	1.87491	-1.45395	-0.924861	-0.0517666	0.250213	-1.02107	0.920361	0.118957	0.114979	0.232413	-0.377208	-0.0173207
TAOK2	-1.79352	-0.96884	-0.165158	-0.934677	-1.50469	-2.01287	-1.02074	-1.14184	-1.91472	-1.60226	-1.51666	0.403413	0.0543293	0.346861	0.913894	-0.11148	-1.30041	1.04736	0.121994	-1.03762	-0.168919	-0.264111	2.49338	1.28909	1.03518	3.37403	2.32873	0.494943	1.43743	1.38633	1.0923	1.08272	1.51994	-2.25372	-1.31247	0.386575	-3.01526	-2.51947	0.749601	0.491364	1.3029	1.20566	0.947874	1.05356
TAOK3	-0.646473	0.947757	1.06146	-0.551799	-0.850581	-0.746906	-0.0530038	-0.0260685	0.0645864	0.109096	0.0941133	1.34312	0.965474	1.04374	2.6225	1.32752	0.988411	1.78714	1.06457	0.429398	0.562999	0.827533	-0.0307126	-1.46195	-1.14622	0.465336	0.258236	-0.0436007	0.652309	0.175928	-1.13912	-0.865298	-0.460186	-1.4042	1.00837	1.00085	-0.866109	-2.2466	-0.904461	-2.21169	-1.50505	-0.230459	-0.717554	-0.692404
TBCK	-0.0255793	-0.669995	-0.0860927	0.243431	0.212301	0.824968	1.8584	1.88937	0.412839	0.669827	0.219561	-1.02708	-0.513743	-0.242345	-1.93518	-0.540142	-0.885989	-0.0562983	-0.716294	-0.413387	0.412312	0.06665	-1.48324	-0.571767	-0.18432	-0.505027	-0.394362	-2.27069	-1.71798	-0.883333	-1.45535	0.983858	0.329753	0.807462	-0.347312	-0.408776	1.29924	1.90895	0.117465	0.784918	0.609273	1.31865	0.914069	1.45099
TBK1	2.05925	0.55217	-0.92394	3.95605	3.66878	0.616414	1.36985	1.30653	2.84412	2.59369	2.7896	-0.0690071	-0.281792	-1.29198	0.722519	0.172033	-1.21387	0.0204176	-1.44043	0.540727	1.03993	1.19687	-0.117405	-0.553265	-1.34828	0.0289635	0.613453	-0.113208	-0.277069	-0.225619	-0.250722	0.540887	-0.668407	-0.135369	0.594178	-1.0387	-0.636208	-0.681376	-3.05395	-3.22389	-3.65818	-1.62821	-2.32607	-2.06947
TLK1	0.830795	0.702837	1.29745	1.36016	0.926802	0.468205	1.07518	1.54962	-0.859283	-1.53552	0.453423	1.3323	1.72075	0.825296	3.65237	0.369441	1.26486	2.75549	1.73964	-0.495455	-1.18954	-0.589948	-0.687865	-0.584516	-1.05121	-1.579	-1.33289	0.0287599	-1.15618	-0.634064	-0.679187	-1.59339	-0.679988	-0.374566	1.88375	1.11925	-1.09965	-1.1111	-0.565899	-1.07777	-1.36757	-1.22223	-1.54714	-2.34242
TLK2	2.34388	1.8913	0.866254	3.4902	2.97354	-0.116078	0.324374	1.10422	2.43344	1.51697	1.93872	-1.08505	0.29953	0.2986	2.92925	0.400143	-1.21417	2.63524	0.801771	1.37982	1.47719	2.03695	-2.73853	-0.578142	-0.720273	-2.4297	-2.65676	-1.78278	-2.33436	-2.14515	-2.53246	-2.34686	-2.53142	-1.93076	1.26977	-0.0876457	-0.480544	-1.37902	-0.0833232	-0.719725	-0.738684	-0.999705	-0.42403	-0.355976
TNIK	-2.00426	-1.28299	0.500613	-1.59985	-1.88585	-0.843949	-0.478857	-1.26101	-0.598553	-0.362577	-0.606354	-0.805842	-1.36097	0.512675	-0.517059	-1.96001	-2.34075	-1.66408	-2.91379	2.49671	2.52157	2.76453	0.693222	-1.4112	0.413736	0.693479	0.56527	0.600979	1.06539	1.0036	1.72321	2.20464	1.7405	-3.73262	-1.0415	0.863882	-3.51042	-3.98983	3.54573	3.18805	3.04541	2.01972	2.03121	1.97818
TP53RK	1.09627	-0.787866	-0.905832	1.35747	0.217175	2.50482	-0.491039	-2.10452	1.33699	1.60506	-0.704255	-1.24979	0.715173	1.19693	-3.80294	-0.445857	-1.99416	-1.4637	-0.476056	-0.419341	0.764501	-0.193892	-1.1763	0.816563	0.674988	-0.964898	0.229527	-1.5331	-0.106763	-0.083795	-0.998698	-0.273331	0.125416	1.50976	0.677234	0.691872	1.96529	3.36001	0.436156	-0.312414	-1.18787	-0.175703	0.889065	-0.318137
TRIO	-2.42343	-0.548993	0.138185	-1.18476	-1.22972	-1.08454	-0.128934	-0.283303	-1.696	-1.91259	-1.11471	0.701546	0.704436	0.864496	0.759848	0.560314	1.2669	1.43816	0.760469	-0.578663	-1.1062	-0.992055	-2.16413	-0.703912	-0.563311	-2.15123	-2.80316	-2.62156	-2.39164	-2.1869	-1.88731	-2.28091	-1.94144	2.8726	0.717826	1.23199	2.93999	2.86146	3.24253	3.04407	3.05474	2.86363	2.9697	2.98651
TRPM7	7.47256	0.849822	-0.332758	5.16269	4.007	-2.55228	0.00715649	0.570213	-2.00712	-1.45639	0.063081	-0.588423	1.21644	-2.02234	-3.14222	-5.74566	-2.73684	-5.1518	-7.8612	0.193283	-0.837564	-0.968774	1.01496	1.44073	-1.14844	0.266406	1.4323	1.43181	1.94774	2.86572	0.262813	0.96556	-2.28087	4.17692	1.5468	-2.06887	3.51999	1.65524	-0.886921	1.4304	-0.339685	0.20215	-1.57605	0.00241397
TSSK3	0.0589194	-0.260595	-0.250135	0.392462	0.31331	-0.00648587	0.0857142	-0.601714	-0.0333681	-0.064555	-0.318721	-0.322107	-0.255365	2.46142	2.59248	1.00026	0.562678	4.03221	0.142289	-0.116652	1.76333	0.469355	-0.444398	0.050187	-0.560918	-0.486739	-0.228496	-0.138896	-1.24828	-0.567397	-0.533556	-0.28062	-0.431456	-0.777185	-0.0320524	-0.478678	-1.14003	-0.741211	-0.606396	-0.460835	-0.433684	-0.879487	-0.717616	-0.506989
TTK	-1.64321	1.20906	1.34861	0.00255234	0.91242	2.21589	0.976687	2.45389	-1.07941	-1.1	1.1019	4.66744	1.94202	2.69081	4.6008	5.02963	5.06422	3.71939	5.5711	0.80583	-1.44725	-0.125738	-3.15578	-0.16652	0.313361	-3.71092	-5.04755	-1.92844	-1.79907	-1.61296	-1.21829	-2.77013	-1.85626	-1.67231	-0.801375	0.416528	-3.16008	-2.95433	-2.1938	-0.249936	0.186035	-1.59667	-2.66173	-1.27644
TTN	2.51195	1.01842	0.312885	1.98129	1.67956	2.06544	2.91646	3.65134	1.32646	1.71852	1.45689	-1.39863	-0.108832	-1.41602	1.31755	-0.387983	-3.20238	0.530846	-1.41649	-0.10546	0.491831	0.34316	-0.666229	-0.594836	-1.04164	-0.25954	-0.533786	-0.754773	-0.648591	-0.917787	-0.420488	-0.306307	-0.957309	0.663797	0.747121	-0.628488	1.10719	0.652485	-3.63177	-1.62813	-1.26714	-1.56938	-1.61249	-1.01872
TYK2	2.54742	1.3564	-0.816244	1.71798	0.967277	-1.29564	-0.0610622	-0.686322	-0.376832	-1.07911	-2.20208	2.61454	1.0595	-0.519343	2.17875	1.28273	0.115638	-1.26571	-1.71354	1.3533	1.02977	0.855512	2.43952	1.06194	-0.521787	1.3083	1.12527	1.77925	1.47965	1.52182	0.883498	1.31054	0.0326862	-0.275022	1.22627	-0.686118	-0.275274	-1.48137	-2.29613	-2.39236	-2.51008	-4.58438	-2.89634	-3.3128
ULK3	-1.43663	1.84398	0.41409	1.15569	1.8407	-1.26601	-1.24971	-1.57303	1.04318	1.03172	1.16377	1.82158	0.733366	0.0331886	0.568934	1.67853	0.0088893	0.347854	1.08919	-3.65006	-3.79549	-3.41889	-2.58489	2.24117	-0.0235311	-1.97241	-1.53925	-1.31359	-1.79561	-1.33283	-2.13422	-2.94753	-2.26804	2.81717	2.39212	0.890559	3.40929	4.07724	0.345934	0.629277	0.387335	0.609592	0.601966	1.1254
VRK1	0.465862	0.120728	0.363119	-0.490176	-0.243146	1.22807	1.65316	1.17023	1.56737	-0.38121	1.80545	-2.91672	-1.32975	0.395886	-0.0467023	-1.11045	-4.42262	-1.04466	-2.26783	-2.58134	-3.11592	-1.54315	-1.45769	0.169791	0.836276	-1.24484	-4.05175	-2.20338	-2.18913	-1.73525	-2.00969	-1.00026	-1.94844	1.81108	1.16128	1.45612	1.55358	1.66773	4.92705	3.01611	2.38074	3.9654	3.78902	3.83005
VRK2	0.246643	0.0482352	-0.23409	0.188335	0.477332	-1.48605	-1.05594	0.806742	0.0683993	0.0748213	0.814005	0.000334666	0.0867214	-0.272576	0.484612	0.759645	1.07584	0.879179	1.58855	-0.314451	-1.76631	-0.129038	-2.0345	0.0535684	-0.239423	-2.28454	-2.02058	0.108933	0.0943058	0.106153	-0.764823	-2.20371	-0.476352	1.8515	0.111854	-0.297709	1.37852	1.15525	-0.407421	0.235764	0.271872	0.893102	0.880243	1.24706
VRK3	3.17947	0.290781	-0.217019	1.57657	1.83786	-1.59759	-2.49033	-1.47058	-3.90269	-4.06221	-3.6233	1.10065	0.350316	-0.276554	-1.10158	-0.255804	3.36173	0.817677	2.42614	3.01784	1.0976	1.77157	-1.21622	0.504186	-0.430424	-2.08201	-4.2758	1.04277	-0.508066	-0.0864193	2.19334	-0.307791	1.24202	2.89309	0.389657	-0.315895	1.68126	0.731987	-1.91512	-1.11347	-0.210697	0.330188	-0.650797	0.27365
WEE1	3.77966	-0.717606	0.905962	1.91843	2.2388	3.43912	3.13926	3.33829	1.24959	1.03065	2.22663	-3.76167	-2.56598	-1.92676	-3.78663	-4.3763	-4.21474	-2.92986	-4.7613	1.92065	-1.10974	1.29939	1.12425	-1.88425	-0.0123289	-0.662143	-2.66877	3.46176	1.65892	2.01372	3.428	-0.31137	2.65101	-0.208453	-1.65518	0.124625	-3.82888	-1.9464	-0.459801	0.300326	1.95983	-0.0745147	0.652057	0.00176327
WNK1	0.762786	-0.259488	-0.327276	1.13048	1.46819	-0.0105218	2.07748	1.84009	1.3265	1.72827	2.36863	1.282	-0.726885	-0.489295	2.08889	-0.195399	1.90655	2.30908	-0.0788244	-1.19599	-2.36924	-0.473689	-2.13316	-0.362704	-0.463976	-1.32138	-1.01344	-2.69783	-1.98794	-1.37777	-1.90255	-1.75443	-0.628193	-1.76858	0.604741	0.15936	-1.52864	-1.17861	1.454	1.22895	0.954141	0.388549	0.394494	0.772624
WNK2	-2.5548	-1.51658	-2.27951	-1.11531	-1.94012	-1.48954	-1.53568	-0.873142	-1.88634	-1.12718	-1.79548	-0.975897	-0.503562	0.686734	0.94788	-1.1934	-1.55804	-0.0985712	-1.52252	0.276741	0.00874885	0.183748	-1.0515	-0.765876	0.34003	-0.80104	-0.165849	-1.18552	-0.227079	-0.820145	-0.830284	0.768083	0.25278	-0.26071	-0.604727	1.97446	0.182697	1.00305	4.58614	4.44044	4.65709	2.89618	3.47006	4.00355
YES1	-0.422306	0.671641	-0.48692	-0.408238	-0.66913	-0.619585	0.130878	-0.357652	-0.462458	-0.395452	-1.02692	2.48973	0.665773	-0.481052	3.48705	2.53798	-0.0200744	1.05146	0.461733	0.863588	0.82143	0.384411	0.0738069	0.733886	-0.549164	0.0443204	0.0608216	-0.669304	-0.658529	-0.824505	0.299386	0.462412	-0.0455004	-0.726814	0.924319	-0.739598	-0.356115	-0.576003	-0.440782	-0.758834	-1.14688	-0.662644	-1.19896	-1.4612
