# Supplementary material for: Proteome Profiling Reveals NQO2 Activity Contributing to Proteasome Inhibitor Resistance in Multiple Myeloma Cell Lines
Source: Mol Cell Proteomics. 2026 Jun 26;25(8):101615. doi: 10.1016/j.mcpro.2026.101615 (PMC13396865; doi:10.1016/j.mcpro.2026.101615)
Supplement: Supplemental Table S7 [file mmc7.xlsx]

## Sheet: Info
Supplementary Table S7. Differential kinase activity score analysis
Tab	Description
Results	Results of Student's t-tests comparing integrated kinase activity scores of PI-resistant lines (BTZ or CFZ) to matched WT controls. The table includes absolute score differences, p-values, and adjusted p-values (q).

## Sheet: Results
Kinase	Score_difference	p_value	adj_p_value	Cell_Line	Comparison
AAK1	1.36988	0.0013408	0.0330076	AMO-1	CFZ vs WT
AAK1	0.0557946	0.948149	0.975632	AMO-1	BTZ vs WT
ABL1	1.72806	0.0325506	0.120369	AMO-1	BTZ vs WT
ABL1	0.435105	0.225843	0.392626	AMO-1	CFZ vs WT
ABL2	2.6201	0.00216593	0.0384453	AMO-1	BTZ vs WT
ABL2	3.19022	0.00346742	0.0480834	AMO-1	CFZ vs WT
AKT1	0.512881	0.119555	0.264931	AMO-1	BTZ vs WT
AKT1	2.46106	0.000777559	0.0276034	AMO-1	CFZ vs WT
AKT2	-1.87635	0.00110326	0.0291392	AMO-1	BTZ vs WT
ARAF	1.49911	0.101192	0.241419	AMO-1	BTZ vs WT
ARAF	-0.209737	0.728997	0.841381	AMO-1	CFZ vs WT
ATM	-1.86	0.0780369	0.205818	AMO-1	BTZ vs WT
ATM	-1.05415	0.238109	0.401752	AMO-1	CFZ vs WT
AKT2	-1.45587	0.0011299	0.0291392	AMO-1	CFZ vs WT
ATR	2.0212	0.0224627	0.0992943	AMO-1	BTZ vs WT
AURKA	1.74187	0.112264	0.254147	AMO-1	BTZ vs WT
AURKA	0.356636	0.69997	0.82118	AMO-1	CFZ vs WT
AURKB	-0.750223	0.504889	0.667793	AMO-1	BTZ vs WT
AURKB	-0.267072	0.779415	0.873949	AMO-1	CFZ vs WT
BCKDK	-4.66571	0.0363079	0.128099	AMO-1	CFZ vs WT
BCKDK	-2.2079	0.26549	0.430754	AMO-1	BTZ vs WT
BMP2K	-0.949757	0.0657179	0.18255	AMO-1	CFZ vs WT
BMP2K	0.0756471	0.781608	0.874751	AMO-1	BTZ vs WT
BMPR2	1.70314	0.0147612	0.0835233	AMO-1	BTZ vs WT
BMPR2	-0.667548	0.291733	0.457444	AMO-1	CFZ vs WT
BRAF	3.55117	0.0399009	0.13516	AMO-1	CFZ vs WT
BRAF	-2.53574	0.0779195	0.205818	AMO-1	BTZ vs WT
BTK	-4.65162	0.0769456	0.204153	AMO-1	BTZ vs WT
BTK	-3.67612	0.184516	0.348904	AMO-1	CFZ vs WT
BUB1	6.39082	0.0820482	0.211066	AMO-1	CFZ vs WT
BUB1	2.7332	0.311275	0.479285	AMO-1	BTZ vs WT
BUB1B	2.74187	0.0134963	0.0814826	AMO-1	BTZ vs WT
BUB1B	1.57518	0.0342548	0.124851	AMO-1	CFZ vs WT
CAMK1D	3.52093	0.110237	0.251183	AMO-1	BTZ vs WT
CAMK1D	0.189896	0.94262	0.972222	AMO-1	CFZ vs WT
CAMK2D	1.88068	0.0249642	0.105755	AMO-1	CFZ vs WT
CAMK2D	0.69774	0.296338	0.462214	AMO-1	BTZ vs WT
CAMK2G	2.02844	0.199018	0.36607	AMO-1	CFZ vs WT
CAMK2G	-1.46455	0.310238	0.479285	AMO-1	BTZ vs WT
CAMK4	-1.39523	0.0194538	0.0935785	AMO-1	CFZ vs WT
ATR	4.34627	0.001407	0.0330076	AMO-1	CFZ vs WT
CAMKK2	-3.28243	0.00902662	0.0670387	AMO-1	BTZ vs WT
CDC42BPB	-1.19898	0.0169601	0.0880242	AMO-1	CFZ vs WT
CDC42BPB	-0.781045	0.0559211	0.164066	AMO-1	BTZ vs WT
CDC7	-0.553975	0.481027	0.646835	AMO-1	CFZ vs WT
CDC7	0.233571	0.746123	0.852232	AMO-1	BTZ vs WT
CDK11A	-2.12721	0.0366655	0.128406	AMO-1	CFZ vs WT
CDK11A	-0.986732	0.211654	0.378335	AMO-1	BTZ vs WT
CDK11B	0.151024	0.834284	0.90906	AMO-1	BTZ vs WT
CDK11B	-0.0504203	0.939159	0.971796	AMO-1	CFZ vs WT
CDK12	-3.26652	0.0192096	0.0929269	AMO-1	CFZ vs WT
CDK12	-1.94377	0.109024	0.250997	AMO-1	BTZ vs WT
CDK13	-4.31696	0.0281685	0.110481	AMO-1	CFZ vs WT
CDK13	-0.914153	0.581086	0.731999	AMO-1	BTZ vs WT
CDK16	-1.35633	0.0688804	0.188386	AMO-1	BTZ vs WT
CDK16	-0.176335	0.760633	0.862698	AMO-1	CFZ vs WT
CDK17	-2.70127	0.0894467	0.222676	AMO-1	BTZ vs WT
CDK17	-0.814013	0.460052	0.625263	AMO-1	CFZ vs WT
CDK2	-2.75363	0.189527	0.354756	AMO-1	CFZ vs WT
CDK2	-1.78304	0.389666	0.55891	AMO-1	BTZ vs WT
CDK4	-1.06651	0.413764	0.582789	AMO-1	CFZ vs WT
CDK4	0.511427	0.610533	0.755418	AMO-1	BTZ vs WT
CDK5	-1.56111	0.0428893	0.141575	AMO-1	BTZ vs WT
CDK5	0.270594	0.581148	0.731999	AMO-1	CFZ vs WT
CDK6	0.268986	0.497899	0.661505	AMO-1	CFZ vs WT
CDK6	0.188185	0.767874	0.866284	AMO-1	BTZ vs WT
CDK7	6.77225	0.0214087	0.0976875	AMO-1	BTZ vs WT
CDK7	3.5023	0.11678	0.262053	AMO-1	CFZ vs WT
CDK8	1.31923	0.128311	0.274401	AMO-1	BTZ vs WT
CDK8	0.907384	0.149862	0.305053	AMO-1	CFZ vs WT
CDK9	-4.57048	0.0113851	0.0747525	AMO-1	CFZ vs WT
CHEK1	-1.75332	0.0160998	0.086185	AMO-1	BTZ vs WT
CHEK1	-1.20987	0.0798136	0.207726	AMO-1	CFZ vs WT
CHEK2	-2.10959	0.0215807	0.0979686	AMO-1	CFZ vs WT
CHEK2	-0.180941	0.743248	0.85059	AMO-1	BTZ vs WT
CHUK	0.967547	0.0273295	0.109503	AMO-1	BTZ vs WT
CHUK	0.947409	0.0272667	0.109503	AMO-1	CFZ vs WT
CIT	1.05764	0.079773	0.207726	AMO-1	CFZ vs WT
CIT	-0.117636	0.758567	0.862008	AMO-1	BTZ vs WT
CLK1	-1.3802	0.365234	0.534413	AMO-1	CFZ vs WT
CLK1	-0.32788	0.839113	0.909485	AMO-1	BTZ vs WT
CLK2	0.751509	0.210128	0.376616	AMO-1	CFZ vs WT
CLK2	0.14388	0.784007	0.876882	AMO-1	BTZ vs WT
CLK3	2.00008	0.347057	0.515935	AMO-1	BTZ vs WT
CLK3	-1.33581	0.54066	0.699979	AMO-1	CFZ vs WT
CLK4	-0.919541	0.169587	0.32898	AMO-1	CFZ vs WT
CLK4	1.1367	0.265794	0.430853	AMO-1	BTZ vs WT
CSK	-0.380221	0.148691	0.303712	AMO-1	BTZ vs WT
CSNK1A1	4.71025	0.0504181	0.155397	AMO-1	BTZ vs WT
CSNK1A1	3.28859	0.107918	0.248772	AMO-1	CFZ vs WT
CSNK1D	1.94677	0.274258	0.438566	AMO-1	CFZ vs WT
CSNK1D	0.5615	0.719438	0.835647	AMO-1	BTZ vs WT
CSNK1E	1.56802	0.262786	0.428601	AMO-1	BTZ vs WT
CSNK1E	-0.244266	0.868697	0.927202	AMO-1	CFZ vs WT
CSNK1G2	-0.539253	0.534092	0.693499	AMO-1	CFZ vs WT
CSNK1G2	0.0832249	0.908253	0.954501	AMO-1	BTZ vs WT
CSNK1G3	0.88801	0.159962	0.319385	AMO-1	BTZ vs WT
CSNK1G3	-0.0567532	0.914171	0.956753	AMO-1	CFZ vs WT
CSNK2A1	2.3399	0.246678	0.411351	AMO-1	CFZ vs WT
CSNK2A1	1.82926	0.319059	0.487794	AMO-1	BTZ vs WT
CSNK2A2	0.561182	0.748157	0.854005	AMO-1	BTZ vs WT
CSNK2A2	0.00162613	0.999356	0.999994	AMO-1	CFZ vs WT
CAMK4	-3.08338	0.00210766	0.0384453	AMO-1	BTZ vs WT
DAPK3	-0.520742	0.0359906	0.127932	AMO-1	BTZ vs WT
DCLK2	2.30899	0.0132972	0.0811085	AMO-1	BTZ vs WT
DCLK2	0.750191	0.0915275	0.226585	AMO-1	CFZ vs WT
DYRK1A	-1.8674	0.0595948	0.170508	AMO-1	CFZ vs WT
DYRK1A	-1.30672	0.123298	0.268862	AMO-1	BTZ vs WT
EEF2K	-1.83769	0.287253	0.452017	AMO-1	BTZ vs WT
EEF2K	0.409108	0.792846	0.884539	AMO-1	CFZ vs WT
EIF2AK1	-0.944592	0.00171874	0.0346677	AMO-1	CFZ vs WT
EIF2AK1	0.703256	0.00786531	0.0628871	AMO-1	BTZ vs WT
EIF2AK2	2.03036	0.215425	0.381956	AMO-1	CFZ vs WT
EIF2AK2	3.03311	0.274676	0.438735	AMO-1	BTZ vs WT
EIF2AK3	1.59679	0.140863	0.293824	AMO-1	CFZ vs WT
EIF2AK3	-0.925335	0.21012	0.376616	AMO-1	BTZ vs WT
EIF2AK4	0.771253	0.0721763	0.195891	AMO-1	BTZ vs WT
EIF2AK4	-0.163866	0.548017	0.705261	AMO-1	CFZ vs WT
ERN1	-2.77908	0.005432	0.052753	AMO-1	CFZ vs WT
ERN1	-1.93537	0.0152453	0.0845806	AMO-1	BTZ vs WT
FASTK	-1.43654	0.110019	0.251183	AMO-1	CFZ vs WT
FASTK	-0.036324	0.96032	0.980405	AMO-1	BTZ vs WT
CAMKK2	-2.015	0.0022775	0.0396329	AMO-1	CFZ vs WT
FER	0.739881	0.0441845	0.143735	AMO-1	BTZ vs WT
FYN	-0.839456	0.124321	0.270117	AMO-1	CFZ vs WT
FYN	-0.258192	0.684244	0.806463	AMO-1	BTZ vs WT
GAK	-0.828999	0.0404208	0.135884	AMO-1	CFZ vs WT
GAK	-0.508571	0.315277	0.483262	AMO-1	BTZ vs WT
GRK6	-3.56012	0.00436531	0.050765	AMO-1	CFZ vs WT
GRK6	-0.264398	0.564976	0.718619	AMO-1	BTZ vs WT
GSK3A	-1.71239	0.0412159	0.138034	AMO-1	CFZ vs WT
GSK3A	-1.97011	0.184088	0.348726	AMO-1	BTZ vs WT
GSK3B	1.41912	0.0248691	0.105604	AMO-1	CFZ vs WT
GSK3B	0.678492	0.489724	0.653579	AMO-1	BTZ vs WT
IGF1R	0.846511	0.0509665	0.155397	AMO-1	BTZ vs WT
IGF1R	-0.126467	0.503166	0.66601	AMO-1	CFZ vs WT
IKBKB	3.01288	0.0439327	0.143735	AMO-1	BTZ vs WT
IKBKB	2.96709	0.0509917	0.155397	AMO-1	CFZ vs WT
ILK	-0.33298	0.627757	0.76477	AMO-1	BTZ vs WT
ILK	-0.0101052	0.989161	0.995186	AMO-1	CFZ vs WT
INSR	-0.725864	0.0708743	0.192652	AMO-1	CFZ vs WT
INSR	0.518434	0.54757	0.705261	AMO-1	BTZ vs WT
IRAK1	0.785319	0.00311201	0.0464336	AMO-1	BTZ vs WT
JAK1	-0.995277	0.0456672	0.147649	AMO-1	CFZ vs WT
JAK1	0.0120852	0.981565	0.995019	AMO-1	BTZ vs WT
JAK3	-0.321184	0.585535	0.735273	AMO-1	CFZ vs WT
JAK3	0.267132	0.729039	0.841381	AMO-1	BTZ vs WT
LIMK1	4.58161	0.0312063	0.117106	AMO-1	BTZ vs WT
LIMK1	3.23817	0.0558167	0.164031	AMO-1	CFZ vs WT
LIMK2	-1.99721	0.0779445	0.205818	AMO-1	BTZ vs WT
LIMK2	1.07834	0.233978	0.399337	AMO-1	CFZ vs WT
LMTK2	1.08173	0.337369	0.505769	AMO-1	CFZ vs WT
LMTK2	-0.711076	0.51643	0.677004	AMO-1	BTZ vs WT
LYN	-0.791227	0.494927	0.659365	AMO-1	CFZ vs WT
LYN	0.245941	0.819548	0.902418	AMO-1	BTZ vs WT
MAP2K1	1.658	0.103626	0.244272	AMO-1	CFZ vs WT
MAP2K1	0.803191	0.310859	0.479285	AMO-1	BTZ vs WT
MAP2K2	0.332201	0.172038	0.331922	AMO-1	CFZ vs WT
MAP2K2	-1.22069	0.20739	0.375247	AMO-1	BTZ vs WT
MAP2K3	-0.959629	0.294577	0.461088	AMO-1	CFZ vs WT
MAP2K3	-0.906377	0.421611	0.590093	AMO-1	BTZ vs WT
MAP2K4	-2.85433	0.083807	0.21404	AMO-1	BTZ vs WT
MAP2K4	-2.84822	0.086963	0.217727	AMO-1	CFZ vs WT
MAP2K5	-0.571216	0.0761584	0.20267	AMO-1	CFZ vs WT
MAP2K5	-1.15058	0.235801	0.40014	AMO-1	BTZ vs WT
MAP2K6	-1.42071	0.296643	0.462283	AMO-1	BTZ vs WT
MAP2K6	0.227054	0.842903	0.910623	AMO-1	CFZ vs WT
MAP2K7	-2.56492	0.00797902	0.0632319	AMO-1	CFZ vs WT
MAP2K7	-2.67796	0.0244846	0.105083	AMO-1	BTZ vs WT
MAP3K1	1.72172	0.147065	0.300874	AMO-1	BTZ vs WT
MAP3K1	-0.0246814	0.974827	0.991018	AMO-1	CFZ vs WT
MAP3K11	2.96411	0.0568269	0.165086	AMO-1	BTZ vs WT
MAP3K11	0.458556	0.33818	0.50613	AMO-1	CFZ vs WT
MAP3K2	-1.3465	0.188693	0.354081	AMO-1	CFZ vs WT
MAP3K2	1.27083	0.222947	0.38935	AMO-1	BTZ vs WT
MAP3K4	0.765234	0.14087	0.293824	AMO-1	BTZ vs WT
MAP3K4	0.00873503	0.984346	0.995186	AMO-1	CFZ vs WT
MAP3K7	-0.126925	0.835811	0.90906	AMO-1	CFZ vs WT
MAP3K7	-0.0186035	0.980314	0.994318	AMO-1	BTZ vs WT
MAP4K1	-2.04657	0.0145449	0.0832814	AMO-1	CFZ vs WT
MAP4K1	0.0136338	0.984207	0.995186	AMO-1	BTZ vs WT
MAP4K2	2.10058	0.00462349	0.0517695	AMO-1	BTZ vs WT
MAP4K2	1.23021	0.0747158	0.200333	AMO-1	CFZ vs WT
CASK	3.21462	0.000379734	0.0224676	AMO-1	BTZ vs WT
MAP4K4	0.563747	0.115836	0.260265	AMO-1	BTZ vs WT
MAP4K5	2.06605	0.0127785	0.0800786	AMO-1	BTZ vs WT
MAP4K5	0.129005	0.815089	0.899181	AMO-1	CFZ vs WT
MAPK1	2.71385	0.050953	0.155397	AMO-1	CFZ vs WT
MAPK1	1.80503	0.468413	0.633714	AMO-1	BTZ vs WT
MAPK12	-1.71783	0.0043732	0.050765	AMO-1	CFZ vs WT
MAPK12	0.931502	0.0226196	0.0992943	AMO-1	BTZ vs WT
MAPK14	-1.5764	0.62102	0.761416	AMO-1	CFZ vs WT
MAPK14	-0.364489	0.909197	0.954501	AMO-1	BTZ vs WT
MAPK15	-0.513618	0.221727	0.389176	AMO-1	CFZ vs WT
MAPK15	0.284226	0.460617	0.625551	AMO-1	BTZ vs WT
MAPK3	4.4003	0.0211895	0.0976875	AMO-1	CFZ vs WT
MAPK3	1.7684	0.579913	0.731589	AMO-1	BTZ vs WT
MAPK7	-0.539229	0.29312	0.459213	AMO-1	CFZ vs WT
MAPK7	0.0803002	0.912144	0.956038	AMO-1	BTZ vs WT
MAPK8	-0.636797	0.269302	0.433767	AMO-1	BTZ vs WT
MAPK8	0.226068	0.641841	0.773434	AMO-1	CFZ vs WT
MAPK9	0.813186	0.0155065	0.084766	AMO-1	BTZ vs WT
MAPK9	-0.821746	0.0203275	0.0962167	AMO-1	CFZ vs WT
MAPKAPK2	-3.71356	0.0158169	0.0853342	AMO-1	BTZ vs WT
MAPKAPK2	-0.681106	0.375567	0.544345	AMO-1	CFZ vs WT
CASK	1.97402	0.00284721	0.0435673	AMO-1	CFZ vs WT
MAPKAPK3	-1.08016	0.0439806	0.143735	AMO-1	CFZ vs WT
MAPKAPK5	-0.439442	0.618376	0.760801	AMO-1	CFZ vs WT
MAPKAPK5	0.209383	0.816584	0.899712	AMO-1	BTZ vs WT
MARK2	2.17325	0.0106596	0.0736214	AMO-1	CFZ vs WT
MARK2	-1.41265	0.0368396	0.128721	AMO-1	BTZ vs WT
MARK3	2.6249	0.0353564	0.126818	AMO-1	BTZ vs WT
MAST3	-2.04112	0.0048729	0.0521156	AMO-1	CFZ vs WT
MAST3	-0.769875	0.290982	0.456669	AMO-1	BTZ vs WT
MASTL	-1.02044	0.270941	0.434856	AMO-1	CFZ vs WT
MASTL	-0.0696248	0.943238	0.972222	AMO-1	BTZ vs WT
MINK1	-2.31686	0.0108412	0.0742846	AMO-1	BTZ vs WT
MINK1	-2.34971	0.0147754	0.0835233	AMO-1	CFZ vs WT
MKNK1	3.83233	0.0168288	0.0875986	AMO-1	CFZ vs WT
MKNK1	0.051999	0.953963	0.977647	AMO-1	BTZ vs WT
MLKL	-0.638036	0.00520697	0.052753	AMO-1	BTZ vs WT
MLKL	-0.0833692	0.547825	0.705261	AMO-1	CFZ vs WT
MTOR	0.306866	0.394643	0.56411	AMO-1	CFZ vs WT
MTOR	-1.13528	0.40399	0.573207	AMO-1	BTZ vs WT
MYLK	0.655467	0.022987	0.100497	AMO-1	CFZ vs WT
MYLK	-2.38103	0.0416631	0.139269	AMO-1	BTZ vs WT
NEK1	1.2897	0.00869754	0.0662144	AMO-1	CFZ vs WT
NEK1	3.27168	0.0123545	0.078319	AMO-1	BTZ vs WT
NEK3	0.68476	0.63756	0.770463	AMO-1	BTZ vs WT
NEK6	0.995736	0.153045	0.30931	AMO-1	BTZ vs WT
NEK6	0.559943	0.34298	0.511158	AMO-1	CFZ vs WT
NEK7	-0.486962	0.00266726	0.0427543	AMO-1	CFZ vs WT
NEK7	0.968817	0.0219484	0.099045	AMO-1	BTZ vs WT
CDK9	-4.90782	0.000893274	0.0291392	AMO-1	BTZ vs WT
NRBP1	0.293027	0.832118	0.90906	AMO-1	BTZ vs WT
NRBP1	-0.0485843	0.970038	0.988414	AMO-1	CFZ vs WT
OXSR1	1.08028	0.473109	0.639094	AMO-1	BTZ vs WT
OXSR1	0.239177	0.848317	0.914655	AMO-1	CFZ vs WT
PAK1	-0.686251	0.0295382	0.114227	AMO-1	BTZ vs WT
PAK1	1.33884	0.110621	0.251733	AMO-1	CFZ vs WT
PAK2	-2.37853	0.0130381	0.0800786	AMO-1	BTZ vs WT
PAK4	-2.00889	0.00680528	0.0580515	AMO-1	BTZ vs WT
PAK4	-1.38991	0.0435454	0.143135	AMO-1	CFZ vs WT
PAN3	0.898099	0.0787099	0.206978	AMO-1	BTZ vs WT
PAN3	-0.549174	0.313218	0.481196	AMO-1	CFZ vs WT
PASK	0.855553	0.00373269	0.0485223	AMO-1	BTZ vs WT
PASK	-0.187003	0.0171008	0.0881816	AMO-1	CFZ vs WT
PBK	-1.42919	0.137548	0.288931	AMO-1	CFZ vs WT
PBK	0.286458	0.801825	0.892313	AMO-1	BTZ vs WT
PDK1	-2.62805	0.00880371	0.0662144	AMO-1	CFZ vs WT
PDK1	-1.56914	0.264386	0.429746	AMO-1	BTZ vs WT
PDK2	-2.59973	0.0155468	0.084766	AMO-1	CFZ vs WT
PDK2	0.407395	0.770809	0.868138	AMO-1	BTZ vs WT
CSK	-1.05249	4.04726e-05	0.00987891	AMO-1	CFZ vs WT
PDK3	1.05659	0.00550132	0.052753	AMO-1	BTZ vs WT
PDPK1	-0.716901	0.0599346	0.170761	AMO-1	CFZ vs WT
PDPK1	-0.566923	0.579062	0.731034	AMO-1	BTZ vs WT
PEAK1	3.42903	0.0354377	0.126818	AMO-1	CFZ vs WT
PEAK1	1.70726	0.119449	0.264931	AMO-1	BTZ vs WT
PHKG2	1.56128	0.0740691	0.1989	AMO-1	BTZ vs WT
PIK3C2A	-0.746801	0.238086	0.401752	AMO-1	BTZ vs WT
PIK3C2A	0.190141	0.696197	0.818377	AMO-1	CFZ vs WT
PIK3CA	0.327826	0.104862	0.245669	AMO-1	CFZ vs WT
PIK3CA	-0.420324	0.240113	0.404365	AMO-1	BTZ vs WT
PIK3CB	0.723618	0.0574723	0.166417	AMO-1	CFZ vs WT
PIK3CB	0.234067	0.76052	0.862698	AMO-1	BTZ vs WT
PIK3CD	-0.557712	0.00154171	0.0337845	AMO-1	BTZ vs WT
PIK3CD	-0.470377	0.0138318	0.0819024	AMO-1	CFZ vs WT
PIK3CG	-0.20969	0.00801531	0.0632319	AMO-1	CFZ vs WT
PIK3CG	-0.246432	0.105049	0.245669	AMO-1	BTZ vs WT
PIK3R4	-0.312078	0.462416	0.627514	AMO-1	CFZ vs WT
PIM2	0.373192	0.284951	0.450792	AMO-1	CFZ vs WT
PIM2	-0.542987	0.365313	0.534413	AMO-1	BTZ vs WT
PKMYT1	0.952918	0.107842	0.248772	AMO-1	BTZ vs WT
PKMYT1	0.849003	0.326636	0.496385	AMO-1	CFZ vs WT
PKN1	-3.13538	0.00616195	0.0558104	AMO-1	BTZ vs WT
PKN1	-4.44105	0.0171981	0.0881816	AMO-1	CFZ vs WT
PKN2	2.17815	0.161357	0.319715	AMO-1	BTZ vs WT
PKN2	2.18894	0.160744	0.319715	AMO-1	CFZ vs WT
PLK1	1.63942	0.0145244	0.0832814	AMO-1	BTZ vs WT
PLK1	-1.00631	0.274158	0.438566	AMO-1	CFZ vs WT
POMK	1.17002	0.00770571	0.0621711	AMO-1	CFZ vs WT
POMK	0.114177	0.779917	0.87396	AMO-1	BTZ vs WT
PRKAA1	2.77146	0.126558	0.272169	AMO-1	CFZ vs WT
PRKAA1	-1.26122	0.609725	0.755418	AMO-1	BTZ vs WT
PRKACA	-0.868911	0.680058	0.803129	AMO-1	BTZ vs WT
PRKACA	-0.54624	0.781312	0.874751	AMO-1	CFZ vs WT
PRKACB	-1.3351	0.0101453	0.070897	AMO-1	CFZ vs WT
PRKACB	-1.02286	0.0333211	0.122453	AMO-1	BTZ vs WT
PRKCB	0.743402	0.0209288	0.0974317	AMO-1	CFZ vs WT
PRKCB	0.371549	0.109748	0.251183	AMO-1	BTZ vs WT
PRKCD	-0.950516	0.0543115	0.160671	AMO-1	CFZ vs WT
PRKCD	-0.112397	0.737067	0.846142	AMO-1	BTZ vs WT
PRKCE	-1.94144	0.0532584	0.158613	AMO-1	BTZ vs WT
PRKCE	0.0482353	0.909232	0.954501	AMO-1	CFZ vs WT
PRKCI	4.2302	0.0465002	0.148768	AMO-1	BTZ vs WT
PRKCI	3.91694	0.180755	0.34388	AMO-1	CFZ vs WT
DAPK3	1.49604	0.00113273	0.0291392	AMO-1	CFZ vs WT
PRKD2	-3.89699	0.0469913	0.149229	AMO-1	BTZ vs WT
PRKD3	0.881905	0.12618	0.272169	AMO-1	CFZ vs WT
PRKD3	-0.589724	0.796094	0.887605	AMO-1	BTZ vs WT
PRKDC	1.48651	0.045235	0.146518	AMO-1	BTZ vs WT
PRKDC	1.11497	0.12772	0.273465	AMO-1	CFZ vs WT
PRPF4B	-1.22821	0.195012	0.362077	AMO-1	CFZ vs WT
PRPF4B	-0.459193	0.698762	0.820306	AMO-1	BTZ vs WT
PXK	-0.554695	0.443438	0.609684	AMO-1	BTZ vs WT
PXK	0.103835	0.899863	0.950748	AMO-1	CFZ vs WT
RAF1	-0.852203	0.205672	0.373662	AMO-1	CFZ vs WT
RAF1	0.74501	0.389604	0.55891	AMO-1	BTZ vs WT
RIOK1	1.27003	0.0989938	0.237773	AMO-1	BTZ vs WT
RIOK1	0.153767	0.643309	0.774151	AMO-1	CFZ vs WT
RIOK2	1.1809	0.168052	0.328516	AMO-1	CFZ vs WT
RIOK2	0.345466	0.723481	0.836627	AMO-1	BTZ vs WT
RIOK3	-0.363937	0.474539	0.639493	AMO-1	BTZ vs WT
RIOK3	0.0678893	0.856342	0.919666	AMO-1	CFZ vs WT
RIPK1	-2.45356	0.0808079	0.209393	AMO-1	BTZ vs WT
RIPK1	0.795425	0.156754	0.316179	AMO-1	CFZ vs WT
RIPK2	-1.86969	0.140611	0.293824	AMO-1	BTZ vs WT
RIPK2	-0.813329	0.245941	0.410812	AMO-1	CFZ vs WT
RNASEL	1.60131	0.0245687	0.105083	AMO-1	BTZ vs WT
ROCK1	-1.606	0.0181611	0.0898467	AMO-1	CFZ vs WT
ROCK1	-0.868641	0.133086	0.282232	AMO-1	BTZ vs WT
ROCK2	-0.894417	0.202119	0.37024	AMO-1	CFZ vs WT
ROCK2	-0.951263	0.366557	0.535004	AMO-1	BTZ vs WT
RPS6KA1	0.953713	0.0376148	0.129895	AMO-1	BTZ vs WT
RPS6KA1	0.111178	0.71545	0.833283	AMO-1	CFZ vs WT
RPS6KA3	2.58445	0.0670775	0.18488	AMO-1	BTZ vs WT
RPS6KA3	-0.0145945	0.912411	0.956038	AMO-1	CFZ vs WT
RPS6KA4	-1.96231	0.0958359	0.232707	AMO-1	BTZ vs WT
RPS6KA4	-1.33759	0.145658	0.299587	AMO-1	CFZ vs WT
RPS6KA5	-0.921281	0.0962563	0.233408	AMO-1	BTZ vs WT
RPS6KA5	-0.278804	0.474215	0.639493	AMO-1	CFZ vs WT
RPS6KB1	-3.66734	0.0634831	0.178295	AMO-1	BTZ vs WT
RPS6KB1	-1.54946	0.288045	0.452861	AMO-1	CFZ vs WT
RPS6KB2	-1.00692	0.16891	0.328613	AMO-1	CFZ vs WT
SCYL1	-1.40519	0.0309498	0.116885	AMO-1	BTZ vs WT
SCYL1	-0.105555	0.757878	0.861776	AMO-1	CFZ vs WT
SCYL2	2.66079	0.0105791	0.0733512	AMO-1	CFZ vs WT
SCYL2	0.218396	0.723505	0.836627	AMO-1	BTZ vs WT
SCYL3	3.6251	0.0181402	0.0898467	AMO-1	BTZ vs WT
SIK3	-2.33076	0.0138825	0.0819024	AMO-1	BTZ vs WT
SIK3	-2.16062	0.0146751	0.0834882	AMO-1	CFZ vs WT
SLK	3.67951	0.0112231	0.0747525	AMO-1	BTZ vs WT
SLK	1.91893	0.0176943	0.0897352	AMO-1	CFZ vs WT
SMG1	1.95459	0.0897043	0.223004	AMO-1	BTZ vs WT
SMG1	0.00282862	0.995323	0.998638	AMO-1	CFZ vs WT
SRC	-0.142142	0.627482	0.76477	AMO-1	CFZ vs WT
SRC	-0.0325927	0.929827	0.965736	AMO-1	BTZ vs WT
SRPK1	-1.24255	0.432387	0.598664	AMO-1	CFZ vs WT
SRPK1	0.717975	0.637639	0.770463	AMO-1	BTZ vs WT
SRPK2	-3.08386	0.178714	0.34146	AMO-1	BTZ vs WT
SRPK2	-0.351984	0.840384	0.909562	AMO-1	CFZ vs WT
STK10	-1.19446	0.0182772	0.090032	AMO-1	CFZ vs WT
STK10	0.749837	0.038575	0.132438	AMO-1	BTZ vs WT
STK11	1.55455	0.105018	0.245669	AMO-1	BTZ vs WT
STK11	-1.05898	0.282607	0.448581	AMO-1	CFZ vs WT
STK17A	3.09033	0.1716	0.331437	AMO-1	BTZ vs WT
STK17A	2.20339	0.202764	0.370655	AMO-1	CFZ vs WT
STK17B	1.31504	0.0364451	0.128099	AMO-1	CFZ vs WT
STK24	-0.0864426	0.922112	0.961662	AMO-1	CFZ vs WT
STK24	0.130546	0.922678	0.961687	AMO-1	BTZ vs WT
STK26	2.66914	0.0246919	0.105356	AMO-1	BTZ vs WT
STK26	1.61779	0.0583119	0.168279	AMO-1	CFZ vs WT
STK3	3.20501	0.035036	0.126144	AMO-1	BTZ vs WT
STK3	1.47063	0.193693	0.360761	AMO-1	CFZ vs WT
FER	-2.4491	3.71765e-05	0.00987891	AMO-1	CFZ vs WT
STK33	0.980844	0.0428857	0.141575	AMO-1	CFZ vs WT
STK38	-1.23246	0.0388412	0.132583	AMO-1	CFZ vs WT
STK38	0.562699	0.267454	0.432754	AMO-1	BTZ vs WT
STK38L	-0.203268	0.938509	0.971796	AMO-1	CFZ vs WT
STK38L	-0.0547251	0.95749	0.979565	AMO-1	BTZ vs WT
STK39	0.732137	0.576632	0.729004	AMO-1	BTZ vs WT
STK39	0.472276	0.711675	0.830521	AMO-1	CFZ vs WT
STK4	-3.06098	0.00546203	0.052753	AMO-1	CFZ vs WT
STK4	-1.88182	0.0509738	0.155397	AMO-1	BTZ vs WT
STRADA	-0.32678	0.375675	0.544345	AMO-1	CFZ vs WT
STRADA	0.0493203	0.836472	0.90906	AMO-1	BTZ vs WT
TAOK1	1.2188	0.215389	0.381956	AMO-1	BTZ vs WT
TAOK1	0.0618207	0.898133	0.950051	AMO-1	CFZ vs WT
TAOK2	-0.266918	0.413308	0.582702	AMO-1	CFZ vs WT
TAOK2	0.0191476	0.964358	0.983191	AMO-1	BTZ vs WT
TAOK3	0.772216	0.0114317	0.0747525	AMO-1	CFZ vs WT
TAOK3	0.407625	0.219735	0.386934	AMO-1	BTZ vs WT
TBCK	1.38086	0.0515872	0.156258	AMO-1	BTZ vs WT
TBCK	0.290692	0.146777	0.300841	AMO-1	CFZ vs WT
TBK1	-2.13043	0.053182	0.158613	AMO-1	BTZ vs WT
TBK1	-0.485557	0.497885	0.661505	AMO-1	CFZ vs WT
TLK1	-1.68638	0.0925621	0.22819	AMO-1	CFZ vs WT
TLK1	-0.00825123	0.982805	0.995139	AMO-1	BTZ vs WT
TLK2	-2.49837	0.00693706	0.0586347	AMO-1	BTZ vs WT
TLK2	-0.972829	0.0868072	0.217727	AMO-1	CFZ vs WT
TNIK	0.968712	0.0314703	0.1176	AMO-1	BTZ vs WT
TP53RK	-0.92055	0.569916	0.722573	AMO-1	BTZ vs WT
TP53RK	-0.144371	0.869911	0.92794	AMO-1	CFZ vs WT
TRIO	1.11371	0.0971214	0.234864	AMO-1	BTZ vs WT
TRIO	0.0382017	0.940041	0.971796	AMO-1	CFZ vs WT
TRPM7	-6.6809	0.0086597	0.0662144	AMO-1	CFZ vs WT
TRPM7	-6.20572	0.0114971	0.0747525	AMO-1	BTZ vs WT
TSSK3	-0.393778	0.0442136	0.143735	AMO-1	CFZ vs WT
TSSK3	-0.429059	0.174303	0.33419	AMO-1	BTZ vs WT
TTK	2.1249	0.0857591	0.216532	AMO-1	BTZ vs WT
TTK	-0.116424	0.916698	0.958268	AMO-1	CFZ vs WT
TTN	-0.556978	0.135007	0.284944	AMO-1	CFZ vs WT
TTN	0.820145	0.210735	0.377071	AMO-1	BTZ vs WT
TYK2	-2.96357	0.0140248	0.0819024	AMO-1	CFZ vs WT
TYK2	-2.42523	0.0155683	0.084766	AMO-1	BTZ vs WT
ULK3	-1.88284	0.198697	0.36607	AMO-1	BTZ vs WT
ULK3	0.559637	0.63153	0.76726	AMO-1	CFZ vs WT
VRK1	1.43964	0.0206096	0.0970348	AMO-1	BTZ vs WT
VRK1	1.08636	0.253866	0.418784	AMO-1	CFZ vs WT
VRK2	-0.882518	0.336093	0.505049	AMO-1	BTZ vs WT
VRK2	0.0149721	0.958794	0.98024	AMO-1	CFZ vs WT
VRK3	-4.0508	0.00411681	0.0500446	AMO-1	BTZ vs WT
VRK3	-6.0607	0.0044044	0.050765	AMO-1	CFZ vs WT
WEE1	-1.14334	0.181382	0.344336	AMO-1	CFZ vs WT
WEE1	0.659928	0.369421	0.537477	AMO-1	BTZ vs WT
WNK1	0.687317	0.143365	0.296935	AMO-1	CFZ vs WT
WNK1	0.181862	0.813431	0.899029	AMO-1	BTZ vs WT
WNK2	0.570623	0.310792	0.479285	AMO-1	BTZ vs WT
WNK2	0.267077	0.615189	0.75778	AMO-1	CFZ vs WT
YES1	0.217772	0.433479	0.599615	AMO-1	BTZ vs WT
YES1	-0.128384	0.600735	0.747196	AMO-1	CFZ vs WT
IRAK1	2.81467	6.84057e-05	0.011943	AMO-1	CFZ vs WT
IRAK4	-2.96071	0.00205105	0.0383223	AMO-1	BTZ vs WT
IRAK4	-1.63497	0.000340435	0.0223327	AMO-1	CFZ vs WT
MAP4K4	3.48598	0.000268408	0.0207413	AMO-1	CFZ vs WT
MAPKAPK3	-2.61268	0.00367976	0.0485223	AMO-1	BTZ vs WT
MARK3	4.9645	0.00273367	0.0427543	AMO-1	CFZ vs WT
NEK3	1.5681	0.000793498	0.0276169	AMO-1	CFZ vs WT
NEK9	4.02129	0.00182238	0.0353013	AMO-1	BTZ vs WT
NEK9	9.76384	0.000536722	0.0232361	AMO-1	CFZ vs WT
PAK2	-5.32423	0.00128258	0.0320646	AMO-1	CFZ vs WT
PDK3	-1.01645	0.00047173	0.0232361	AMO-1	CFZ vs WT
PHKG2	-1.23021	0.00138315	0.0330076	AMO-1	CFZ vs WT
PIK3R4	-2.3054	0.00354272	0.0483851	AMO-1	BTZ vs WT
PRKD2	-4.70114	0.00389326	0.0485223	AMO-1	CFZ vs WT
PTK2B	-7.17882	0.000182533	0.0156506	AMO-1	BTZ vs WT
PTK2B	-9.63886	0.000153192	0.0156506	AMO-1	CFZ vs WT
RNASEL	2.56898	0.000628199	0.0265489	AMO-1	CFZ vs WT
RPS6KB2	-2.98825	0.000987434	0.0291392	AMO-1	BTZ vs WT
SCYL3	4.70052	0.00238407	0.0399219	AMO-1	CFZ vs WT
STK17B	2.48624	0.000465743	0.0232361	AMO-1	BTZ vs WT
STK33	2.21636	0.00330736	0.0469645	AMO-1	BTZ vs WT
TNIK	1.30749	0.00152603	0.0337845	AMO-1	CFZ vs WT
AURKA	-6.07406	0.0015644	0.0338635	ARH77	CFZ vs WT
BCKDK	5.33046	0.00182676	0.0353013	ARH77	CFZ vs WT
CAMKK2	-2.82561	0.0007762	0.0276034	ARH77	BTZ vs WT
CAMKK2	-5.18878	0.000280445	0.0207413	ARH77	CFZ vs WT
CHUK	-3.4812	0.00248413	0.0408271	ARH77	CFZ vs WT
DAPK3	-2.41806	1.96469e-05	0.00987891	ARH77	CFZ vs WT
DCLK2	4.94447	0.000150176	0.0156506	ARH77	CFZ vs WT
AAK1	2.50825	0.0495951	0.154706	ARH77	CFZ vs WT
AAK1	-0.135112	0.882997	0.937507	ARH77	BTZ vs WT
ABL1	1.63384	0.0754844	0.201481	ARH77	BTZ vs WT
ABL1	-0.851011	0.276023	0.439409	ARH77	CFZ vs WT
ABL2	2.00275	0.0268324	0.109238	ARH77	CFZ vs WT
ABL2	0.150531	0.730513	0.841776	ARH77	BTZ vs WT
AKT1	-4.22492	0.0465748	0.148768	ARH77	CFZ vs WT
AKT1	1.42536	0.485736	0.649723	ARH77	BTZ vs WT
AKT2	0.365092	0.542088	0.700866	ARH77	CFZ vs WT
AKT2	0.443506	0.591672	0.741073	ARH77	BTZ vs WT
ARAF	1.73984	0.0986486	0.237265	ARH77	CFZ vs WT
ARAF	2.15442	0.205593	0.373662	ARH77	BTZ vs WT
ATM	-1.50821	0.107617	0.248725	ARH77	BTZ vs WT
ATM	-0.816742	0.254888	0.41969	ARH77	CFZ vs WT
ATR	-3.31317	0.0551566	0.1629	ARH77	CFZ vs WT
ATR	-2.04119	0.15882	0.317462	ARH77	BTZ vs WT
AURKA	-0.522703	0.713568	0.831637	ARH77	BTZ vs WT
AURKB	-1.43468	0.446865	0.612498	ARH77	BTZ vs WT
AURKB	0.136971	0.930599	0.965973	ARH77	CFZ vs WT
BCKDK	-2.4968	0.198358	0.365993	ARH77	BTZ vs WT
BMP2K	2.23495	0.0926903	0.22819	ARH77	CFZ vs WT
BMP2K	0.96905	0.379096	0.548407	ARH77	BTZ vs WT
BMPR2	-2.0062	0.0254736	0.10639	ARH77	CFZ vs WT
BMPR2	1.40724	0.218684	0.386232	ARH77	BTZ vs WT
BRAF	2.56415	0.0974662	0.235378	ARH77	CFZ vs WT
BRAF	-1.89107	0.322468	0.492159	ARH77	BTZ vs WT
BTK	-5.84846	0.0181013	0.0898467	ARH77	CFZ vs WT
BTK	-0.606398	0.32706	0.496606	ARH77	BTZ vs WT
BUB1	-0.993998	0.585964	0.735273	ARH77	CFZ vs WT
BUB1	-0.64108	0.737454	0.846142	ARH77	BTZ vs WT
BUB1B	-2.7192	0.0303436	0.116328	ARH77	CFZ vs WT
BUB1B	-0.357699	0.174344	0.33419	ARH77	BTZ vs WT
CAMK1D	0.927585	0.277701	0.441684	ARH77	CFZ vs WT
CAMK1D	-0.780877	0.67094	0.797389	ARH77	BTZ vs WT
CAMK2D	0.265782	0.10758	0.248725	ARH77	BTZ vs WT
CAMK2D	0.990738	0.351498	0.519491	ARH77	CFZ vs WT
CAMK2G	-0.467743	0.675455	0.799288	ARH77	CFZ vs WT
CAMK2G	-0.227823	0.842826	0.910623	ARH77	BTZ vs WT
CAMK4	-1.16839	0.2514	0.417432	ARH77	CFZ vs WT
CAMK4	0.767855	0.491128	0.65496	ARH77	BTZ vs WT
CASK	-1.81922	0.0496376	0.154706	ARH77	BTZ vs WT
CASK	-0.214648	0.722165	0.836627	ARH77	CFZ vs WT
CDC42BPB	-1.37301	0.0394446	0.134127	ARH77	CFZ vs WT
CDC42BPB	-0.51379	0.245013	0.409973	ARH77	BTZ vs WT
CDC7	-0.955627	0.518704	0.678805	ARH77	CFZ vs WT
CDC7	-0.272257	0.760463	0.862698	ARH77	BTZ vs WT
CDK11A	-3.96765	0.00943226	0.0678731	ARH77	CFZ vs WT
CDK11A	-0.367968	0.838231	0.90945	ARH77	BTZ vs WT
CDK11B	-3.76299	0.0970027	0.234864	ARH77	CFZ vs WT
CDK11B	-0.798837	0.681167	0.803904	ARH77	BTZ vs WT
CDK12	-2.013	0.13653	0.287473	ARH77	CFZ vs WT
CDK12	0.398699	0.720752	0.835647	ARH77	BTZ vs WT
CDK13	-1.27927	0.348706	0.5174	ARH77	CFZ vs WT
CDK13	-0.125027	0.951298	0.976607	ARH77	BTZ vs WT
CDK16	-2.61113	0.00555263	0.052753	ARH77	CFZ vs WT
CDK16	-1.31274	0.0279831	0.110481	ARH77	BTZ vs WT
CDK17	2.88845	0.113574	0.256155	ARH77	BTZ vs WT
CDK17	-1.77612	0.253764	0.418784	ARH77	CFZ vs WT
CDK2	-1.7438	0.328965	0.497795	ARH77	CFZ vs WT
CDK2	-0.289176	0.891293	0.944531	ARH77	BTZ vs WT
CDK4	1.07826	0.313387	0.481196	ARH77	BTZ vs WT
CDK4	-0.361409	0.745961	0.852232	ARH77	CFZ vs WT
CDK5	-0.245613	0.744153	0.851077	ARH77	CFZ vs WT
CDK5	0.12843	0.852189	0.916748	ARH77	BTZ vs WT
CDK6	1.4141	0.255127	0.419694	ARH77	CFZ vs WT
CDK6	0.657816	0.55243	0.707477	ARH77	BTZ vs WT
CDK7	2.81783	0.0505826	0.155397	ARH77	BTZ vs WT
CDK7	-1.60253	0.208517	0.376518	ARH77	CFZ vs WT
CDK8	-1.54009	0.145317	0.29958	ARH77	CFZ vs WT
CDK8	-0.4567	0.690959	0.813297	ARH77	BTZ vs WT
CDK9	-2.3844	0.0366772	0.128406	ARH77	CFZ vs WT
CDK9	-1.03252	0.412661	0.582252	ARH77	BTZ vs WT
CHEK1	-3.64098	0.00907957	0.067151	ARH77	CFZ vs WT
CHEK1	-0.25071	0.629437	0.76524	ARH77	BTZ vs WT
CHEK2	0.63426	0.398286	0.567382	ARH77	CFZ vs WT
CHEK2	-0.0897812	0.837015	0.90906	ARH77	BTZ vs WT
CHUK	-0.458552	0.341326	0.509548	ARH77	BTZ vs WT
CIT	-1.82039	0.0290846	0.112965	ARH77	BTZ vs WT
CIT	-2.28136	0.0666083	0.184734	ARH77	CFZ vs WT
CLK1	2.30361	0.179278	0.341803	ARH77	BTZ vs WT
CLK1	-1.64838	0.218008	0.385423	ARH77	CFZ vs WT
CLK2	2.27224	0.0615216	0.173887	ARH77	CFZ vs WT
CLK2	-0.560392	0.457755	0.622617	ARH77	BTZ vs WT
CLK3	-1.26206	0.35445	0.521717	ARH77	CFZ vs WT
CLK3	-0.67239	0.606264	0.753057	ARH77	BTZ vs WT
CLK4	-1.78264	0.0853933	0.216224	ARH77	CFZ vs WT
CLK4	1.2282	0.275082	0.438735	ARH77	BTZ vs WT
CSK	-3.15654	0.00651986	0.0561812	ARH77	CFZ vs WT
CSK	-0.328771	0.449427	0.614587	ARH77	BTZ vs WT
CSNK1A1	5.24009	0.0991805	0.237899	ARH77	CFZ vs WT
CSNK1A1	2.24898	0.486105	0.649727	ARH77	BTZ vs WT
CSNK1D	-1.80294	0.0784203	0.206522	ARH77	CFZ vs WT
CSNK1D	-0.024303	0.98958	0.995186	ARH77	BTZ vs WT
CSNK1E	-0.703475	0.73145	0.841974	ARH77	BTZ vs WT
CSNK1E	-0.107297	0.935284	0.970048	ARH77	CFZ vs WT
CSNK1G2	-0.897107	0.364296	0.53396	ARH77	BTZ vs WT
CSNK1G2	-0.173544	0.86127	0.922323	ARH77	CFZ vs WT
CSNK1G3	0.837211	0.00683536	0.0580515	ARH77	CFZ vs WT
CSNK1G3	0.297967	0.24681	0.411351	ARH77	BTZ vs WT
CSNK2A1	-0.25563	0.719814	0.835647	ARH77	BTZ vs WT
CSNK2A1	-0.0585495	0.942153	0.972222	ARH77	CFZ vs WT
CSNK2A2	0.150378	0.837359	0.90906	ARH77	CFZ vs WT
CSNK2A2	5.73434e-06	0.999994	0.999994	ARH77	BTZ vs WT
IRAK1	2.48022	0.000183573	0.0156506	ARH77	CFZ vs WT
DAPK3	-0.372431	0.0168159	0.0875986	ARH77	BTZ vs WT
DCLK2	0.469079	0.38982	0.55891	ARH77	BTZ vs WT
DYRK1A	-3.33612	0.0118741	0.0760883	ARH77	CFZ vs WT
DYRK1A	0.851257	0.197657	0.36508	ARH77	BTZ vs WT
EEF2K	-2.10482	0.539875	0.699904	ARH77	BTZ vs WT
EEF2K	0.429259	0.85927	0.921573	ARH77	CFZ vs WT
EIF2AK1	-2.26732	0.00526728	0.052753	ARH77	CFZ vs WT
EIF2AK1	0.37165	0.25548	0.419886	ARH77	BTZ vs WT
EIF2AK2	-5.81762	0.00428992	0.050765	ARH77	CFZ vs WT
EIF2AK2	-3.88445	0.0165236	0.0870535	ARH77	BTZ vs WT
EIF2AK3	1.0534	0.126982	0.272542	ARH77	CFZ vs WT
EIF2AK3	0.431306	0.4246	0.591109	ARH77	BTZ vs WT
EIF2AK4	-1.87768	0.0226559	0.0992943	ARH77	CFZ vs WT
EIF2AK4	-0.840912	0.123201	0.268862	ARH77	BTZ vs WT
ERN1	-0.532317	0.284639	0.450792	ARH77	CFZ vs WT
ERN1	-0.568389	0.342271	0.51053	ARH77	BTZ vs WT
FASTK	0.89899	0.0183744	0.0900723	ARH77	CFZ vs WT
FASTK	0.797985	0.263018	0.428601	ARH77	BTZ vs WT
FER	-1.53843	0.0183107	0.090032	ARH77	BTZ vs WT
FER	-0.700279	0.0222032	0.099045	ARH77	CFZ vs WT
FYN	-5.99052	0.0152513	0.0845806	ARH77	CFZ vs WT
FYN	-5.26805	0.109726	0.251183	ARH77	BTZ vs WT
GAK	-0.755912	0.16029	0.319679	ARH77	CFZ vs WT
GAK	0.359102	0.515387	0.677004	ARH77	BTZ vs WT
GRK6	1.26047	0.20844	0.376518	ARH77	BTZ vs WT
GRK6	0.000360543	0.999659	0.999994	ARH77	CFZ vs WT
GSK3A	-1.99788	0.0506883	0.155397	ARH77	BTZ vs WT
GSK3A	-1.47975	0.168925	0.328613	ARH77	CFZ vs WT
GSK3B	1.1981	0.174679	0.334472	ARH77	CFZ vs WT
GSK3B	0.275557	0.806729	0.894406	ARH77	BTZ vs WT
IGF1R	1.88416	0.0869681	0.217727	ARH77	CFZ vs WT
IGF1R	0.581234	0.564759	0.718619	ARH77	BTZ vs WT
IKBKB	-2.01619	0.211956	0.378375	ARH77	CFZ vs WT
IKBKB	-0.49645	0.730804	0.841776	ARH77	BTZ vs WT
ILK	-3.13962	0.0515692	0.156258	ARH77	CFZ vs WT
ILK	-1.83586	0.141601	0.294657	ARH77	BTZ vs WT
INSR	2.86781	0.0254443	0.10639	ARH77	CFZ vs WT
INSR	0.206123	0.828669	0.908295	ARH77	BTZ vs WT
IRAK1	-0.568306	0.126654	0.272169	ARH77	BTZ vs WT
IRAK4	-1.65334	0.00625706	0.0558104	ARH77	CFZ vs WT
IRAK4	0.299275	0.464522	0.629891	ARH77	BTZ vs WT
JAK1	1.19665	0.105966	0.246126	ARH77	BTZ vs WT
JAK1	0.484859	0.41408	0.582789	ARH77	CFZ vs WT
JAK3	1.84727	0.0652085	0.181989	ARH77	BTZ vs WT
JAK3	-1.6809	0.0842473	0.214855	ARH77	CFZ vs WT
LIMK1	-1.99988	0.202384	0.370342	ARH77	BTZ vs WT
LIMK1	-0.78528	0.549316	0.705526	ARH77	CFZ vs WT
LIMK2	3.74158	0.0314025	0.117594	ARH77	CFZ vs WT
LIMK2	-1.87448	0.139495	0.291986	ARH77	BTZ vs WT
LMTK2	3.60663	0.0907901	0.225073	ARH77	CFZ vs WT
LMTK2	-0.146788	0.928984	0.965426	ARH77	BTZ vs WT
LYN	-2.21055	0.161358	0.319715	ARH77	BTZ vs WT
LYN	1.5258	0.178988	0.341616	ARH77	CFZ vs WT
MAP2K1	3.55939	0.0165279	0.0870535	ARH77	CFZ vs WT
MAP2K1	0.979162	0.441745	0.609244	ARH77	BTZ vs WT
MAP2K2	5.99427	0.0153436	0.0845806	ARH77	CFZ vs WT
MAP2K2	1.78323	0.323556	0.492972	ARH77	BTZ vs WT
MAP2K3	1.24688	0.0281225	0.110481	ARH77	CFZ vs WT
MAP2K3	1.03914	0.411051	0.581367	ARH77	BTZ vs WT
MAP2K4	-1.35548	0.137868	0.289262	ARH77	CFZ vs WT
MAP2K4	-0.949754	0.568038	0.720705	ARH77	BTZ vs WT
MAP2K5	-0.843598	0.25827	0.423296	ARH77	CFZ vs WT
MAP2K5	-0.21941	0.804091	0.893714	ARH77	BTZ vs WT
MAP2K6	3.06652	0.0410782	0.137833	ARH77	CFZ vs WT
MAP2K6	-0.152862	0.939974	0.971796	ARH77	BTZ vs WT
MAP2K7	2.42198	0.0210211	0.0974317	ARH77	CFZ vs WT
MAP2K7	-1.40748	0.0733196	0.198086	ARH77	BTZ vs WT
MAP3K1	-0.501084	0.857902	0.920663	ARH77	BTZ vs WT
MAP3K1	0.163861	0.907257	0.954501	ARH77	CFZ vs WT
MAP3K11	0.134254	0.612909	0.756642	ARH77	CFZ vs WT
MAP3K2	-0.779729	0.499053	0.662542	ARH77	CFZ vs WT
MAP3K2	-0.82771	0.50692	0.669481	ARH77	BTZ vs WT
MAP3K4	-4.15332	0.0275547	0.110157	ARH77	CFZ vs WT
MAP3K4	-0.00586956	0.995825	0.998638	ARH77	BTZ vs WT
MAP3K7	-5.89866	0.00833628	0.0651845	ARH77	CFZ vs WT
MAP3K7	0.0882341	0.928205	0.965181	ARH77	BTZ vs WT
MAP3K11	1.7216	0.00111702	0.0291392	ARH77	BTZ vs WT
MAP4K1	-1.0809	0.0363447	0.128099	ARH77	BTZ vs WT
MAP4K2	-0.918508	0.0359639	0.127932	ARH77	CFZ vs WT
MAP4K2	-0.965803	0.129083	0.275719	ARH77	BTZ vs WT
MAP4K4	-2.09556	0.0564798	0.164347	ARH77	CFZ vs WT
MAP4K4	0.00945935	0.98905	0.995186	ARH77	BTZ vs WT
MAP4K5	2.12615	0.0042895	0.050765	ARH77	BTZ vs WT
MAP4K5	-1.4926	0.0606514	0.17225	ARH77	CFZ vs WT
MAPK1	2.32232	0.367708	0.535863	ARH77	BTZ vs WT
MAPK1	0.896001	0.424423	0.591109	ARH77	CFZ vs WT
MAPK12	-1.20832	0.0260296	0.10795	ARH77	CFZ vs WT
MAPK12	0.13451	0.644207	0.774707	ARH77	BTZ vs WT
MAPK14	1.07797	0.577898	0.730084	ARH77	CFZ vs WT
MAPK14	-1.04804	0.78751	0.880246	ARH77	BTZ vs WT
MAPK15	-0.845616	0.2353	0.400056	ARH77	CFZ vs WT
MAPK15	0.0587357	0.959255	0.98024	ARH77	BTZ vs WT
MAPK3	-0.393987	0.581984	0.73212	ARH77	CFZ vs WT
MAPK3	-0.660319	0.701647	0.822604	ARH77	BTZ vs WT
MAPK7	4.04427	0.00641125	0.0561812	ARH77	CFZ vs WT
MAPK7	1.02143	0.166523	0.326967	ARH77	BTZ vs WT
MAPK8	-2.11108	0.0613447	0.173663	ARH77	CFZ vs WT
MAPK8	0.283198	0.505708	0.668379	ARH77	BTZ vs WT
MAPK9	-2.61983	0.019548	0.0937777	ARH77	CFZ vs WT
MAPK9	1.30437	0.100417	0.240215	ARH77	BTZ vs WT
MAPKAPK2	0.63723	0.379688	0.548816	ARH77	CFZ vs WT
MAPKAPK2	-0.204239	0.757193	0.86155	ARH77	BTZ vs WT
MAPKAPK3	1.90825	0.0180114	0.0898467	ARH77	CFZ vs WT
MAPKAPK3	-0.620525	0.250012	0.415906	ARH77	BTZ vs WT
MAPKAPK5	-3.05862	0.033852	0.123636	ARH77	CFZ vs WT
MAPKAPK5	0.0359428	0.985516	0.995186	ARH77	BTZ vs WT
MARK2	0.432926	0.327455	0.49678	ARH77	BTZ vs WT
MARK3	-4.18235	0.017635	0.0896909	ARH77	CFZ vs WT
MARK3	-0.143695	0.87411	0.930741	ARH77	BTZ vs WT
MAST3	-4.36626	0.0272197	0.109503	ARH77	CFZ vs WT
MAST3	-0.450298	0.67926	0.802721	ARH77	BTZ vs WT
MASTL	-2.58604	0.161074	0.319715	ARH77	BTZ vs WT
MASTL	-1.36385	0.512194	0.67494	ARH77	CFZ vs WT
MINK1	3.32679	0.0564557	0.164347	ARH77	CFZ vs WT
MINK1	1.08274	0.383069	0.552802	ARH77	BTZ vs WT
MKNK1	0.449677	0.502811	0.66601	ARH77	BTZ vs WT
MKNK1	-0.317197	0.668189	0.795997	ARH77	CFZ vs WT
MLKL	-0.997886	0.00212987	0.0384453	ARH77	CFZ vs WT
MLKL	0.681845	0.00315899	0.0464336	ARH77	BTZ vs WT
MTOR	-0.938471	0.193433	0.360654	ARH77	CFZ vs WT
MTOR	-0.964309	0.336528	0.505049	ARH77	BTZ vs WT
MYLK	0.163417	0.315735	0.483545	ARH77	CFZ vs WT
MYLK	-0.224972	0.622961	0.76193	ARH77	BTZ vs WT
NEK1	-0.976446	0.221885	0.389176	ARH77	CFZ vs WT
NEK1	0.668496	0.422783	0.590093	ARH77	BTZ vs WT
NEK3	1.33873	0.0114056	0.0747525	ARH77	CFZ vs WT
NEK3	1.63835	0.295637	0.46199	ARH77	BTZ vs WT
NEK6	-0.395045	0.270084	0.434324	ARH77	CFZ vs WT
NEK6	-0.0837195	0.738932	0.846742	ARH77	BTZ vs WT
NEK7	1.75863	0.00447816	0.0512822	ARH77	BTZ vs WT
NEK9	1.91423	0.210004	0.376616	ARH77	BTZ vs WT
NEK9	0.622755	0.601124	0.747196	ARH77	CFZ vs WT
NRBP1	1.74793	0.275352	0.438735	ARH77	CFZ vs WT
NRBP1	0.157112	0.94374	0.972222	ARH77	BTZ vs WT
MAP4K1	2.87723	0.00141328	0.0330076	ARH77	CFZ vs WT
OXSR1	0.846507	0.415747	0.583361	ARH77	BTZ vs WT
PAK1	1.2313	0.221411	0.389114	ARH77	CFZ vs WT
PAK1	0.460442	0.629126	0.76524	ARH77	BTZ vs WT
PAK2	-5.24389	0.00544259	0.052753	ARH77	CFZ vs WT
PAK2	-1.36264	0.247991	0.412931	ARH77	BTZ vs WT
PAK4	-2.61309	0.0458489	0.147907	ARH77	CFZ vs WT
PAK4	-0.869474	0.471837	0.637861	ARH77	BTZ vs WT
PAN3	0.135159	0.848073	0.914655	ARH77	BTZ vs WT
PAN3	0.0548321	0.919751	0.959764	ARH77	CFZ vs WT
PASK	-1.5968	0.00608994	0.0558104	ARH77	CFZ vs WT
PASK	-0.0385588	0.873266	0.930401	ARH77	BTZ vs WT
PBK	-1.43416	0.139277	0.291873	ARH77	BTZ vs WT
PBK	-2.42482	0.160841	0.319715	ARH77	CFZ vs WT
PDK1	2.32075	0.0181718	0.0898467	ARH77	CFZ vs WT
PDK1	0.141666	0.848697	0.914655	ARH77	BTZ vs WT
PDK2	0.394541	0.387791	0.557803	ARH77	CFZ vs WT
PDK2	-0.0377279	0.943224	0.972222	ARH77	BTZ vs WT
PDK3	-0.955128	0.0137254	0.0817538	ARH77	CFZ vs WT
PDK3	0.053663	0.772931	0.869425	ARH77	BTZ vs WT
PDPK1	2.06285	0.0667898	0.18488	ARH77	CFZ vs WT
PDPK1	0.272292	0.710491	0.830521	ARH77	BTZ vs WT
PEAK1	0.966963	0.18121	0.344336	ARH77	CFZ vs WT
PEAK1	0.879371	0.22013	0.387245	ARH77	BTZ vs WT
PHKG2	-0.452961	0.421587	0.590093	ARH77	CFZ vs WT
PHKG2	0.173744	0.519448	0.678805	ARH77	BTZ vs WT
PIK3C2A	1.82789	0.00800409	0.0632319	ARH77	CFZ vs WT
PIK3C2A	-0.257045	0.528702	0.687578	ARH77	BTZ vs WT
PIK3CA	0.820637	0.104493	0.245338	ARH77	CFZ vs WT
PIK3CA	0.11013	0.876134	0.931849	ARH77	BTZ vs WT
PIK3CB	1.26242	0.20362	0.371837	ARH77	CFZ vs WT
PIK3CB	-0.735797	0.514203	0.676621	ARH77	BTZ vs WT
PIK3CD	-0.153835	0.349494	0.517823	ARH77	BTZ vs WT
PIK3CG	0.55311	0.0234329	0.101945	ARH77	BTZ vs WT
PIK3CG	-0.210566	0.209171	0.376616	ARH77	CFZ vs WT
PIK3R4	-3.75132	0.0129467	0.0800786	ARH77	CFZ vs WT
PIK3R4	0.364251	0.544809	0.703298	ARH77	BTZ vs WT
PIM2	-1.14646	0.0129415	0.0800786	ARH77	CFZ vs WT
PIM2	0.838682	0.295674	0.46199	ARH77	BTZ vs WT
PKMYT1	-2.68562	0.0794469	0.20738	ARH77	BTZ vs WT
PKMYT1	-2.94527	0.117496	0.262333	ARH77	CFZ vs WT
PKN1	-5.32621	0.00479859	0.0521156	ARH77	CFZ vs WT
PKN1	0.757294	0.311333	0.479285	ARH77	BTZ vs WT
PKN2	1.01994	0.284924	0.450792	ARH77	CFZ vs WT
PKN2	0.899866	0.452291	0.617551	ARH77	BTZ vs WT
PLK1	-1.26278	0.131765	0.2801	ARH77	CFZ vs WT
PLK1	0.289068	0.310447	0.479285	ARH77	BTZ vs WT
POMK	2.09287	0.0507969	0.155397	ARH77	CFZ vs WT
POMK	0.0943233	0.893746	0.945974	ARH77	BTZ vs WT
PRKAA1	-2.81186	0.334925	0.504233	ARH77	BTZ vs WT
PRKAA1	1.25557	0.414355	0.582789	ARH77	CFZ vs WT
PRKACA	1.90675	0.0789995	0.207325	ARH77	CFZ vs WT
PRKACA	0.158845	0.909868	0.954501	ARH77	BTZ vs WT
PRKACB	-1.00433	0.120799	0.266689	ARH77	BTZ vs WT
PRKACB	0.859936	0.142982	0.29677	ARH77	CFZ vs WT
PRKCB	-3.49939	0.0335613	0.123081	ARH77	CFZ vs WT
PRKCB	-0.220022	0.814449	0.899053	ARH77	BTZ vs WT
PRKCD	1.71768	0.224512	0.390695	ARH77	BTZ vs WT
PRKCD	0.00731198	0.99144	0.996114	ARH77	CFZ vs WT
PRKCE	-2.16705	0.0369369	0.128808	ARH77	CFZ vs WT
PRKCE	0.259969	0.610061	0.755418	ARH77	BTZ vs WT
PRKCI	-2.06061	0.267715	0.432782	ARH77	BTZ vs WT
PRKCI	0.103254	0.963914	0.983191	ARH77	CFZ vs WT
PRKD2	2.52418	0.16678	0.32711	ARH77	CFZ vs WT
PRKD2	-1.27881	0.598605	0.74563	ARH77	BTZ vs WT
PRKD3	0.888806	0.483622	0.64836	ARH77	BTZ vs WT
PRKDC	-1.37789	0.223459	0.38935	ARH77	BTZ vs WT
PRKDC	1.25908	0.23229	0.398478	ARH77	CFZ vs WT
PRPF4B	3.16406	0.0556155	0.163711	ARH77	CFZ vs WT
PRPF4B	1.72338	0.188909	0.354081	ARH77	BTZ vs WT
PTK2B	0.447684	0.540208	0.699904	ARH77	BTZ vs WT
PTK2B	-0.13285	0.8398	0.909485	ARH77	CFZ vs WT
PXK	-3.06854	0.0618599	0.174565	ARH77	BTZ vs WT
PXK	-0.951971	0.25595	0.420269	ARH77	CFZ vs WT
RAF1	-0.83025	0.192065	0.35848	ARH77	BTZ vs WT
RIOK1	-0.434743	0.115581	0.260021	ARH77	CFZ vs WT
RIOK1	0.774104	0.126554	0.272169	ARH77	BTZ vs WT
RIOK2	-3.71551	0.0390326	0.132981	ARH77	CFZ vs WT
RIOK2	-0.788297	0.516315	0.677004	ARH77	BTZ vs WT
RIOK3	2.04054	0.00593132	0.0557042	ARH77	CFZ vs WT
RIOK3	2.12432	0.0209022	0.0974317	ARH77	BTZ vs WT
RIPK1	-0.682955	0.231004	0.398415	ARH77	CFZ vs WT
RIPK1	0.704955	0.328734	0.497795	ARH77	BTZ vs WT
RIPK2	1.52394	0.0609229	0.172745	ARH77	BTZ vs WT
RNASEL	1.26998	0.00876291	0.0662144	ARH77	CFZ vs WT
RNASEL	0.441731	0.286004	0.451348	ARH77	BTZ vs WT
ROCK1	-1.23301	0.376155	0.544596	ARH77	BTZ vs WT
ROCK1	0.298209	0.753438	0.858929	ARH77	CFZ vs WT
ROCK2	3.10355	0.00947963	0.0678731	ARH77	CFZ vs WT
ROCK2	0.36035	0.574528	0.72738	ARH77	BTZ vs WT
RPS6KA1	1.8863	0.0485652	0.152917	ARH77	BTZ vs WT
RPS6KA3	-7.92204	0.0441565	0.143735	ARH77	CFZ vs WT
RPS6KA3	-0.0246982	0.991624	0.996114	ARH77	BTZ vs WT
RPS6KA4	-1.22128	0.415142	0.583361	ARH77	BTZ vs WT
RPS6KA4	-0.659207	0.586147	0.735273	ARH77	CFZ vs WT
RPS6KA5	-1.5288	0.182159	0.34544	ARH77	BTZ vs WT
RPS6KA5	-0.472343	0.610718	0.755418	ARH77	CFZ vs WT
RPS6KB1	0.912735	0.285914	0.451348	ARH77	CFZ vs WT
RPS6KB1	2.35288	0.31451	0.482502	ARH77	BTZ vs WT
RPS6KB2	-0.888474	0.227023	0.393249	ARH77	BTZ vs WT
RPS6KB2	0.308877	0.63839	0.770845	ARH77	CFZ vs WT
SCYL1	-1.37379	0.0985071	0.237246	ARH77	CFZ vs WT
SCYL1	0.182718	0.754957	0.860108	ARH77	BTZ vs WT
SCYL2	-0.839523	0.335569	0.504775	ARH77	BTZ vs WT
SCYL2	-0.38668	0.561882	0.715965	ARH77	CFZ vs WT
SCYL3	-2.22914	0.025999	0.10795	ARH77	CFZ vs WT
SCYL3	1.02339	0.259168	0.424375	ARH77	BTZ vs WT
SIK3	-2.61635	0.0213559	0.0976875	ARH77	CFZ vs WT
SIK3	0.644196	0.374071	0.543352	ARH77	BTZ vs WT
SLK	2.31731	0.172868	0.333161	ARH77	CFZ vs WT
SLK	0.289925	0.729947	0.841776	ARH77	BTZ vs WT
SMG1	2.05334	0.016291	0.0865766	ARH77	BTZ vs WT
SMG1	0.575273	0.237396	0.401313	ARH77	CFZ vs WT
SRC	-1.26904	0.0133778	0.0813204	ARH77	BTZ vs WT
SRPK1	2.55611	0.16889	0.328613	ARH77	CFZ vs WT
SRPK1	-2.17076	0.223097	0.38935	ARH77	BTZ vs WT
SRPK2	6.08483	0.00700048	0.0588903	ARH77	CFZ vs WT
SRPK2	-0.422222	0.675174	0.799288	ARH77	BTZ vs WT
STK10	-2.26606	0.00536155	0.052753	ARH77	CFZ vs WT
STK10	0.575123	0.226501	0.393249	ARH77	BTZ vs WT
STK11	-2.72303	0.0233304	0.101748	ARH77	CFZ vs WT
STK11	-0.632899	0.543236	0.701778	ARH77	BTZ vs WT
STK17A	-3.68984	0.0139068	0.0819024	ARH77	CFZ vs WT
STK17A	2.47558	0.17131	0.331238	ARH77	BTZ vs WT
STK17B	-0.60454	0.435144	0.601075	ARH77	BTZ vs WT
STK17B	-0.473743	0.443136	0.609684	ARH77	CFZ vs WT
STK24	0.424762	0.777115	0.872604	ARH77	BTZ vs WT
STK24	0.10931	0.926271	0.9643	ARH77	CFZ vs WT
STK26	-5.01206	0.00537812	0.052753	ARH77	CFZ vs WT
STK26	-0.289442	0.820668	0.902532	ARH77	BTZ vs WT
STK3	0.746968	0.456523	0.621417	ARH77	CFZ vs WT
STK3	0.29478	0.856455	0.919666	ARH77	BTZ vs WT
STK33	-2.9897	0.0150491	0.0845321	ARH77	CFZ vs WT
STK33	-0.929064	0.268912	0.433533	ARH77	BTZ vs WT
STK38	2.50584	0.00897845	0.0669611	ARH77	CFZ vs WT
STK38	-0.2926	0.51112	0.674025	ARH77	BTZ vs WT
STK38L	-1.82036	0.135188	0.284986	ARH77	CFZ vs WT
STK38L	-0.0804153	0.953598	0.977647	ARH77	BTZ vs WT
STK39	-0.285278	0.0307941	0.116545	ARH77	BTZ vs WT
STK4	0.199097	0.866564	0.925482	ARH77	BTZ vs WT
STRADA	-1.8213	0.0171779	0.0881816	ARH77	CFZ vs WT
STRADA	-0.0663242	0.893421	0.945974	ARH77	BTZ vs WT
TAOK1	4.65811	0.0866265	0.217727	ARH77	CFZ vs WT
TAOK1	-0.806121	0.708939	0.82951	ARH77	BTZ vs WT
TAOK2	-0.892159	0.0922081	0.227952	ARH77	CFZ vs WT
TAOK2	-0.445627	0.595372	0.743168	ARH77	BTZ vs WT
TAOK3	-1.15774	0.105457	0.245977	ARH77	CFZ vs WT
TAOK3	-0.484341	0.398161	0.567382	ARH77	BTZ vs WT
TBCK	1.18933	0.0809727	0.209514	ARH77	CFZ vs WT
TBCK	0.614608	0.282796	0.448581	ARH77	BTZ vs WT
TBK1	0.650661	0.103023	0.243821	ARH77	CFZ vs WT
TBK1	-1.15314	0.109335	0.251183	ARH77	BTZ vs WT
TLK1	-2.54302	0.114516	0.257953	ARH77	CFZ vs WT
TLK1	0.135295	0.907866	0.954501	ARH77	BTZ vs WT
TLK2	0.883203	0.531275	0.690346	ARH77	CFZ vs WT
TLK2	-0.00716905	0.996672	0.998923	ARH77	BTZ vs WT
TNIK	3.68858	0.0116562	0.0751386	ARH77	CFZ vs WT
TNIK	-1.2119	0.103256	0.244046	ARH77	BTZ vs WT
TP53RK	1.88328	0.195875	0.362921	ARH77	CFZ vs WT
TP53RK	0.521553	0.672009	0.797545	ARH77	BTZ vs WT
TRIO	-1.56621	0.00521294	0.052753	ARH77	CFZ vs WT
TRIO	0.481272	0.132653	0.281649	ARH77	BTZ vs WT
TRPM7	2.62108	0.215832	0.381956	ARH77	CFZ vs WT
TRPM7	-2.09118	0.375571	0.544345	ARH77	BTZ vs WT
TSSK3	-0.384868	0.725148	0.837981	ARH77	CFZ vs WT
TSSK3	0.488848	0.76181	0.862931	ARH77	BTZ vs WT
TTK	-5.02168	0.013701	0.0817538	ARH77	CFZ vs WT
TTK	0.0189477	0.976149	0.991407	ARH77	BTZ vs WT
TTN	-1.20632	0.422472	0.590093	ARH77	BTZ vs WT
TTN	0.399531	0.667618	0.795851	ARH77	CFZ vs WT
TYK2	-2.97988	0.0145369	0.0832814	ARH77	BTZ vs WT
TYK2	-0.945815	0.124624	0.270425	ARH77	CFZ vs WT
ULK3	-0.874371	0.163801	0.323051	ARH77	BTZ vs WT
VRK1	-1.05551	0.347742	0.51652	ARH77	CFZ vs WT
VRK1	-1.22041	0.400625	0.5698	ARH77	BTZ vs WT
VRK2	0.766325	0.0669223	0.18488	ARH77	BTZ vs WT
VRK2	-1.15146	0.143118	0.29677	ARH77	CFZ vs WT
VRK3	2.04792	0.0754044	0.201481	ARH77	CFZ vs WT
VRK3	2.28743	0.0815975	0.210795	ARH77	BTZ vs WT
WEE1	4.6783	0.0320094	0.119113	ARH77	CFZ vs WT
WEE1	0.00623327	0.992196	0.996125	ARH77	BTZ vs WT
WNK1	-2.4048	0.0522202	0.157032	ARH77	CFZ vs WT
WNK1	0.32044	0.763926	0.864369	ARH77	BTZ vs WT
WNK2	-0.652571	0.481765	0.647337	ARH77	BTZ vs WT
WNK2	0.563551	0.495174	0.659365	ARH77	CFZ vs WT
YES1	-2.34055	0.00648856	0.0561812	ARH77	BTZ vs WT
YES1	-2.14844	0.0108103	0.0742846	ARH77	CFZ vs WT
MARK2	4.50483	0.000476025	0.0232361	ARH77	CFZ vs WT
NEK7	2.57897	0.00137353	0.0330076	ARH77	CFZ vs WT
OXSR1	5.3256	0.00233703	0.0399219	ARH77	CFZ vs WT
PIK3CD	-3.23417	6.68488e-05	0.011943	ARH77	CFZ vs WT
PRKD3	9.28402	0.000884798	0.0291392	ARH77	CFZ vs WT
RAF1	-3.57722	0.0010088	0.0291392	ARH77	CFZ vs WT
RIPK2	-4.12974	0.00274591	0.0427543	ARH77	CFZ vs WT
RPS6KA1	-2.81217	0.00335976	0.0473299	ARH77	CFZ vs WT
SRC	-3.69987	0.000777277	0.0276034	ARH77	CFZ vs WT
STK39	5.63467	8.65036e-05	0.0120233	ARH77	CFZ vs WT
STK4	-3.54447	0.00372971	0.0485223	ARH77	CFZ vs WT
ULK3	-4.97783	0.0038846	0.0485223	ARH77	CFZ vs WT
ABL2	1.21611	0.00321744	0.0464336	L363	BTZ vs WT
ARAF	-2.07403	0.00373125	0.0485223	L363	BTZ vs WT
CSNK2A2	2.12186	0.00149619	0.0336957	L363	CFZ vs WT
DAPK3	1.37186	0.00320681	0.0464336	L363	BTZ vs WT
IKBKB	1.49968	0.0035437	0.0483851	L363	BTZ vs WT
MAP4K5	4.43561	0.000773527	0.0276034	L363	BTZ vs WT
AAK1	-1.94515	0.0214033	0.0976875	L363	BTZ vs WT
AAK1	0.512731	0.621137	0.761416	L363	CFZ vs WT
ABL1	-0.315856	0.718858	0.835647	L363	BTZ vs WT
ABL1	0.280033	0.81579	0.899396	L363	CFZ vs WT
ABL2	1.07236	0.00469008	0.0517695	L363	CFZ vs WT
AKT1	-1.0892	0.126149	0.272169	L363	BTZ vs WT
AKT1	0.510943	0.514928	0.677004	L363	CFZ vs WT
AKT2	0.609741	0.0475473	0.150439	L363	BTZ vs WT
AKT2	0.765732	0.0586386	0.16842	L363	CFZ vs WT
ARAF	-0.206852	0.792515	0.884539	L363	CFZ vs WT
ATM	-0.923238	0.0754007	0.201481	L363	CFZ vs WT
ATM	-0.213947	0.565179	0.718619	L363	BTZ vs WT
ATR	-0.261467	0.834393	0.90906	L363	BTZ vs WT
ATR	0.0818592	0.950867	0.976607	L363	CFZ vs WT
AURKA	1.05183	0.253351	0.418756	L363	BTZ vs WT
AURKA	-0.261315	0.772612	0.869425	L363	CFZ vs WT
AURKB	1.48981	0.270137	0.434324	L363	BTZ vs WT
AURKB	0.291694	0.81256	0.898626	L363	CFZ vs WT
BCKDK	-2.48546	0.0794369	0.20738	L363	BTZ vs WT
BCKDK	-1.59386	0.100239	0.240113	L363	CFZ vs WT
BMP2K	-0.717541	0.233338	0.399013	L363	CFZ vs WT
BMP2K	-0.212631	0.634028	0.768715	L363	BTZ vs WT
BMPR2	2.44046	0.0885145	0.22069	L363	CFZ vs WT
BMPR2	-0.231868	0.854655	0.918845	L363	BTZ vs WT
BRAF	-3.02288	0.01361	0.0817367	L363	CFZ vs WT
BRAF	-1.21471	0.118648	0.264242	L363	BTZ vs WT
BTK	0.337636	0.453931	0.619314	L363	CFZ vs WT
BTK	0.0284438	0.936039	0.970048	L363	BTZ vs WT
BUB1	3.36499	0.121499	0.266907	L363	BTZ vs WT
BUB1	1.53278	0.430537	0.597034	L363	CFZ vs WT
BUB1B	2.0747	0.110146	0.251183	L363	BTZ vs WT
BUB1B	0.738334	0.449918	0.614784	L363	CFZ vs WT
CAMK1D	-4.90136	0.00481899	0.0521156	L363	BTZ vs WT
CAMK1D	0.212721	0.720524	0.835647	L363	CFZ vs WT
CAMK2D	1.0845	0.0803037	0.20839	L363	CFZ vs WT
CAMK2D	-0.330204	0.2972	0.462643	L363	BTZ vs WT
CAMK2G	2.52859	0.0179816	0.0898467	L363	BTZ vs WT
CAMK2G	1.34974	0.102753	0.243821	L363	CFZ vs WT
CAMK4	0.91135	0.0208147	0.0974317	L363	BTZ vs WT
CAMK4	0.415256	0.0656488	0.18255	L363	CFZ vs WT
CAMKK2	1.09244	0.117405	0.262333	L363	BTZ vs WT
CAMKK2	1.15992	0.148912	0.303815	L363	CFZ vs WT
CASK	0.744485	0.0463599	0.148768	L363	CFZ vs WT
CASK	0.0394291	0.905548	0.954501	L363	BTZ vs WT
CDC42BPB	0.549571	0.0167434	0.0875986	L363	BTZ vs WT
CDC42BPB	0.676921	0.0925188	0.22819	L363	CFZ vs WT
CDC7	1.7057	0.12433	0.270117	L363	BTZ vs WT
CDC7	1.09703	0.43375	0.599615	L363	CFZ vs WT
CDK11A	-0.67151	0.401163	0.570107	L363	CFZ vs WT
CDK11A	-0.445188	0.40855	0.578291	L363	BTZ vs WT
CDK11B	-0.207819	0.711487	0.830521	L363	BTZ vs WT
CDK11B	0.0119961	0.985483	0.995186	L363	CFZ vs WT
CDK12	1.04294	0.400198	0.569649	L363	BTZ vs WT
CDK12	0.921845	0.446061	0.61187	L363	CFZ vs WT
CDK13	-0.45478	0.515741	0.677004	L363	CFZ vs WT
CDK13	-0.0526693	0.936165	0.970048	L363	BTZ vs WT
CDK16	-2.53413	0.0684334	0.187742	L363	BTZ vs WT
CDK16	-0.853831	0.444072	0.60999	L363	CFZ vs WT
CDK17	1.92936	0.27282	0.437449	L363	CFZ vs WT
CDK17	-1.55988	0.310888	0.479285	L363	BTZ vs WT
CDK2	1.37911	0.520792	0.678805	L363	BTZ vs WT
CDK2	0.854903	0.600467	0.747196	L363	CFZ vs WT
CDK4	2.5887	0.0491731	0.154209	L363	BTZ vs WT
CDK4	1.13161	0.259492	0.424515	L363	CFZ vs WT
CDK5	-1.39432	0.0225375	0.0992943	L363	BTZ vs WT
CDK5	-0.0602861	0.8762	0.931849	L363	CFZ vs WT
CDK6	-0.44152	0.35463	0.521717	L363	BTZ vs WT
CDK6	0.258757	0.673083	0.797545	L363	CFZ vs WT
CDK7	3.31195	0.0225587	0.0992943	L363	BTZ vs WT
CDK7	0.28793	0.830922	0.90906	L363	CFZ vs WT
CDK8	0.710517	0.130304	0.277991	L363	BTZ vs WT
CDK8	0.460886	0.26876	0.433533	L363	CFZ vs WT
CDK9	-1.05124	0.122566	0.268587	L363	CFZ vs WT
CDK9	-0.868619	0.144331	0.298588	L363	BTZ vs WT
CHEK1	1.43808	0.0846872	0.215667	L363	BTZ vs WT
CHEK1	1.0671	0.158033	0.316602	L363	CFZ vs WT
CHEK2	-1.60047	0.0305303	0.116328	L363	CFZ vs WT
CHEK2	-0.330175	0.575289	0.727825	L363	BTZ vs WT
CHUK	0.99396	0.0060122	0.0558104	L363	BTZ vs WT
CHUK	0.0762245	0.832706	0.90906	L363	CFZ vs WT
CIT	0.257422	0.843712	0.910943	L363	BTZ vs WT
CIT	-0.167186	0.904973	0.954501	L363	CFZ vs WT
CLK1	0.432887	0.595143	0.743168	L363	CFZ vs WT
CLK1	0.361105	0.681976	0.804324	L363	BTZ vs WT
CLK2	0.641423	0.61504	0.75778	L363	BTZ vs WT
CLK2	0.427572	0.68583	0.807795	L363	CFZ vs WT
CLK3	-2.13439	0.0116835	0.0751386	L363	BTZ vs WT
CLK3	-0.886064	0.381447	0.55091	L363	CFZ vs WT
CLK4	-0.154798	0.7409	0.84845	L363	BTZ vs WT
CLK4	0.167434	0.834854	0.90906	L363	CFZ vs WT
CSK	0.580686	0.00922893	0.0674129	L363	BTZ vs WT
CSK	0.293735	0.0270669	0.109503	L363	CFZ vs WT
CSNK1A1	1.272	0.024428	0.105083	L363	CFZ vs WT
CSNK1A1	1.28202	0.0272006	0.109503	L363	BTZ vs WT
CSNK1D	-1.3405	0.264356	0.429746	L363	CFZ vs WT
CSNK1D	0.259631	0.651475	0.780802	L363	BTZ vs WT
CSNK1E	-3.08067	0.112397	0.254147	L363	CFZ vs WT
CSNK1E	-2.03225	0.233679	0.399211	L363	BTZ vs WT
CSNK1G2	0.896545	0.144524	0.298638	L363	CFZ vs WT
CSNK1G2	0.568019	0.366591	0.535004	L363	BTZ vs WT
CSNK1G3	-0.7173	0.167171	0.327515	L363	CFZ vs WT
CSNK1G3	-0.00798579	0.972997	0.989724	L363	BTZ vs WT
CSNK2A1	1.83439	0.0739539	0.1989	L363	CFZ vs WT
CSNK2A1	1.57772	0.0943039	0.231741	L363	BTZ vs WT
CSNK2A2	1.38895	0.0345963	0.125323	L363	BTZ vs WT
DAPK3	0.898736	0.0263574	0.108381	L363	CFZ vs WT
DCLK2	-0.35797	0.0670685	0.18488	L363	BTZ vs WT
DCLK2	0.0899903	0.808337	0.89563	L363	CFZ vs WT
DYRK1A	-0.965744	0.0214914	0.0978136	L363	BTZ vs WT
DYRK1A	-0.40159	0.643172	0.774151	L363	CFZ vs WT
EEF2K	-0.47035	0.231417	0.398415	L363	CFZ vs WT
EEF2K	0.248471	0.309205	0.479285	L363	BTZ vs WT
EIF2AK1	1.13426	0.184575	0.348904	L363	BTZ vs WT
EIF2AK1	0.640245	0.385357	0.554752	L363	CFZ vs WT
EIF2AK2	-0.629076	0.766989	0.866284	L363	CFZ vs WT
EIF2AK2	0.058241	0.976326	0.991407	L363	BTZ vs WT
EIF2AK3	-0.641279	0.397508	0.567183	L363	CFZ vs WT
EIF2AK3	-0.0928088	0.898964	0.950364	L363	BTZ vs WT
EIF2AK4	0.372308	0.0267232	0.109043	L363	BTZ vs WT
EIF2AK4	0.388859	0.0363861	0.128099	L363	CFZ vs WT
ERN1	-0.18383	0.361318	0.530032	L363	BTZ vs WT
ERN1	0.0734261	0.774662	0.870821	L363	CFZ vs WT
FASTK	-0.601526	0.330447	0.499186	L363	CFZ vs WT
FASTK	0.0650608	0.814466	0.899053	L363	BTZ vs WT
FER	-0.650273	0.0095014	0.0678731	L363	BTZ vs WT
FER	-0.239657	0.514232	0.676621	L363	CFZ vs WT
FYN	-1.52372	0.0499516	0.155007	L363	BTZ vs WT
FYN	-0.387419	0.447904	0.612976	L363	CFZ vs WT
GAK	0.0178517	0.877057	0.932201	L363	BTZ vs WT
GAK	-0.00380947	0.987779	0.995186	L363	CFZ vs WT
GRK6	-3.14641	0.0108811	0.0742846	L363	BTZ vs WT
GRK6	0.323938	0.632348	0.767727	L363	CFZ vs WT
GSK3A	-0.672966	0.0510557	0.155397	L363	BTZ vs WT
GSK3A	-0.208071	0.618499	0.760801	L363	CFZ vs WT
GSK3B	3.17075	0.0466033	0.148768	L363	BTZ vs WT
GSK3B	1.56872	0.226817	0.393249	L363	CFZ vs WT
IGF1R	1.22855	0.0165799	0.0870688	L363	CFZ vs WT
IGF1R	0.246966	0.235719	0.40014	L363	BTZ vs WT
IKBKB	1.50592	0.0562772	0.164347	L363	CFZ vs WT
ILK	0.684899	0.169213	0.328613	L363	CFZ vs WT
ILK	-0.11829	0.646144	0.775985	L363	BTZ vs WT
INSR	-0.91722	0.171002	0.331238	L363	BTZ vs WT
INSR	0.141138	0.373251	0.542605	L363	CFZ vs WT
IRAK1	-0.444639	0.052008	0.15673	L363	BTZ vs WT
IRAK1	0.448351	0.0531148	0.158613	L363	CFZ vs WT
IRAK4	-0.303078	0.394718	0.56411	L363	CFZ vs WT
IRAK4	0.122852	0.474981	0.639493	L363	BTZ vs WT
JAK1	0.395639	0.149621	0.30491	L363	CFZ vs WT
JAK1	0.273312	0.33474	0.504233	L363	BTZ vs WT
JAK3	1.31846	0.157809	0.316602	L363	BTZ vs WT
JAK3	-0.169795	0.836897	0.90906	L363	CFZ vs WT
LIMK1	1.32669	0.0442113	0.143735	L363	CFZ vs WT
LIMK1	1.30631	0.0554746	0.163567	L363	BTZ vs WT
LIMK2	0.562772	0.166348	0.326967	L363	CFZ vs WT
LIMK2	-0.130088	0.717587	0.835224	L363	BTZ vs WT
LMTK2	0.81529	0.00527642	0.052753	L363	BTZ vs WT
LMTK2	0.570713	0.00928084	0.0675143	L363	CFZ vs WT
LYN	0.516396	0.0197048	0.0939465	L363	CFZ vs WT
LYN	0.133971	0.499558	0.662717	L363	BTZ vs WT
MAP2K1	1.45115	0.0524773	0.157078	L363	CFZ vs WT
MAP2K1	-0.227015	0.657028	0.786396	L363	BTZ vs WT
MAP2K2	1.20666	0.0186572	0.0909795	L363	CFZ vs WT
MAP2K2	0.623715	0.0596538	0.170508	L363	BTZ vs WT
MAP2K3	1.02975	0.212103	0.378375	L363	BTZ vs WT
MAP2K3	0.301663	0.634651	0.768946	L363	CFZ vs WT
MAP2K4	-0.168991	0.828979	0.908295	L363	BTZ vs WT
MAP2K4	-0.049086	0.955535	0.978129	L363	CFZ vs WT
MAP2K5	0.095799	0.753179	0.858929	L363	BTZ vs WT
MAP2K5	0.115732	0.810084	0.897006	L363	CFZ vs WT
MAP2K6	-0.671071	0.390242	0.559063	L363	CFZ vs WT
MAP2K6	-0.649699	0.404769	0.573396	L363	BTZ vs WT
MAP2K7	0.725304	0.411732	0.581866	L363	BTZ vs WT
MAP2K7	0.240319	0.712947	0.831459	L363	CFZ vs WT
MAP3K1	1.48225	0.0322555	0.119777	L363	CFZ vs WT
MAP3K1	1.07687	0.0693665	0.189133	L363	BTZ vs WT
MAP3K11	0.971978	0.0212469	0.0976875	L363	CFZ vs WT
MAP3K11	0.12772	0.672924	0.797545	L363	BTZ vs WT
MAP3K2	2.15359	0.0418415	0.139341	L363	BTZ vs WT
MAP3K2	1.59074	0.111317	0.252516	L363	CFZ vs WT
MAP3K4	0.519152	0.134168	0.283848	L363	CFZ vs WT
MAP3K4	0.343747	0.264627	0.429746	L363	BTZ vs WT
MAP3K7	1.18905	0.166144	0.326967	L363	BTZ vs WT
MAP3K7	1.20077	0.384136	0.553443	L363	CFZ vs WT
MAP4K1	-1.23795	0.157931	0.316602	L363	BTZ vs WT
MAP4K1	0.419115	0.223177	0.38935	L363	CFZ vs WT
MAP4K2	-0.37202	0.22352	0.38935	L363	BTZ vs WT
MAP4K2	0.19094	0.553181	0.707929	L363	CFZ vs WT
MAP4K4	-0.628578	0.0375027	0.129761	L363	BTZ vs WT
MAP4K4	0.189987	0.337785	0.505964	L363	CFZ vs WT
MAP4K5	0.911014	0.0827668	0.212299	L363	CFZ vs WT
MAPK1	2.34968	0.019742	0.0939465	L363	BTZ vs WT
MAPK1	1.96505	0.311889	0.479725	L363	CFZ vs WT
MAPK12	-0.576699	0.10145	0.24171	L363	BTZ vs WT
MAPK12	0.199281	0.52064	0.678805	L363	CFZ vs WT
MAPK14	4.72096	0.0278829	0.110481	L363	BTZ vs WT
MAPK14	2.83288	0.162054	0.320653	L363	CFZ vs WT
MAPK15	-1.34993	0.042521	0.141074	L363	BTZ vs WT
MAPK15	-0.216108	0.545316	0.703441	L363	CFZ vs WT
MAPK3	-0.413928	0.428923	0.595727	L363	BTZ vs WT
MAPK3	-0.0488556	0.919301	0.959764	L363	CFZ vs WT
MAPK7	-1.46747	0.0349148	0.125963	L363	BTZ vs WT
MAPK7	-0.487147	0.431162	0.597434	L363	CFZ vs WT
MAPK8	-1.84525	0.190449	0.355838	L363	BTZ vs WT
MAPK8	-0.582837	0.613796	0.757115	L363	CFZ vs WT
MAPK9	0.124171	0.633502	0.768602	L363	CFZ vs WT
MAPK9	0.00312421	0.988389	0.995186	L363	BTZ vs WT
MAPKAPK2	0.594752	0.338898	0.506777	L363	CFZ vs WT
MAPKAPK2	0.218073	0.636528	0.770169	L363	BTZ vs WT
MAPKAPK3	-1.82954	0.00567993	0.053627	L363	BTZ vs WT
MAPKAPK3	-1.163	0.0262418	0.108381	L363	CFZ vs WT
MAPKAPK5	-1.01749	0.0346702	0.125335	L363	BTZ vs WT
MAPKAPK5	-0.264496	0.15724	0.316602	L363	CFZ vs WT
MARK2	-0.897948	0.0570698	0.165521	L363	BTZ vs WT
MARK2	-0.246379	0.548713	0.705261	L363	CFZ vs WT
MARK3	-1.17426	0.202101	0.37024	L363	BTZ vs WT
MARK3	-0.163552	0.833591	0.90906	L363	CFZ vs WT
MAST3	-0.368003	0.415607	0.583361	L363	BTZ vs WT
MAST3	-0.382968	0.522028	0.679824	L363	CFZ vs WT
MASTL	0.967533	0.528758	0.687578	L363	BTZ vs WT
MASTL	-0.905644	0.551327	0.706575	L363	CFZ vs WT
MINK1	1.50923	0.141354	0.294487	L363	CFZ vs WT
MINK1	0.247031	0.672338	0.797545	L363	BTZ vs WT
MKNK1	1.48758	0.0583998	0.168279	L363	BTZ vs WT
MKNK1	0.0705599	0.923408	0.961883	L363	CFZ vs WT
MLKL	-0.786506	0.0307222	0.116535	L363	CFZ vs WT
MLKL	0.283265	0.206002	0.373879	L363	BTZ vs WT
MTOR	-0.152641	0.608692	0.755418	L363	BTZ vs WT
MTOR	-0.104896	0.720775	0.835647	L363	CFZ vs WT
MYLK	0.702341	0.0131283	0.0803543	L363	BTZ vs WT
MYLK	1.35313	0.00164996	0.0342939	L363	CFZ vs WT
NEK1	0.148603	0.475206	0.639493	L363	CFZ vs WT
NEK3	2.16138	0.0114777	0.0747525	L363	BTZ vs WT
NEK3	1.58257	0.0466838	0.148768	L363	CFZ vs WT
NEK6	1.2801	0.282677	0.448581	L363	BTZ vs WT
NEK6	0.689583	0.548661	0.705261	L363	CFZ vs WT
NEK7	2.53409	0.00544903	0.052753	L363	CFZ vs WT
NEK7	1.7284	0.0281001	0.110481	L363	BTZ vs WT
NEK9	-0.282926	0.80565	0.894327	L363	CFZ vs WT
NEK9	0.155548	0.865203	0.925142	L363	BTZ vs WT
NRBP1	0.890399	0.235058	0.400056	L363	CFZ vs WT
NRBP1	0.526828	0.402103	0.570986	L363	BTZ vs WT
OXSR1	-0.708077	0.187119	0.352585	L363	CFZ vs WT
OXSR1	-0.865732	0.188608	0.354081	L363	BTZ vs WT
PAK1	0.424134	0.142207	0.295571	L363	CFZ vs WT
PAK1	-0.0765848	0.723306	0.836627	L363	BTZ vs WT
PAK2	-1.39076	0.0324696	0.12032	L363	BTZ vs WT
PAK2	-1.53494	0.0836645	0.213984	L363	CFZ vs WT
PAK4	-1.26807	0.0085308	0.066123	L363	BTZ vs WT
PAK4	-0.0273361	0.951003	0.976607	L363	CFZ vs WT
PAN3	-1.23375	0.0429943	0.141586	L363	BTZ vs WT
PAN3	0.24959	0.661738	0.790967	L363	CFZ vs WT
PASK	0.232674	0.241574	0.40567	L363	CFZ vs WT
PASK	0.00224701	0.98894	0.995186	L363	BTZ vs WT
PBK	1.45819	0.557807	0.711776	L363	BTZ vs WT
PBK	0.811807	0.756523	0.86134	L363	CFZ vs WT
PDK1	-0.615702	0.365509	0.534413	L363	BTZ vs WT
PDK1	-0.364322	0.535229	0.694468	L363	CFZ vs WT
PDK2	-0.849939	0.0281018	0.110481	L363	CFZ vs WT
PDK2	-1.41066	0.0645189	0.180348	L363	BTZ vs WT
PDK3	-0.56714	0.0953543	0.232173	L363	BTZ vs WT
PDK3	0.0602044	0.828014	0.908295	L363	CFZ vs WT
PDPK1	-0.76453	0.18598	0.350812	L363	BTZ vs WT
PDPK1	0.283365	0.595916	0.743325	L363	CFZ vs WT
NEK1	1.37239	0.000906388	0.0291392	L363	BTZ vs WT
PHKG2	-0.62342	0.219086	0.386558	L363	BTZ vs WT
PHKG2	0.264624	0.25232	0.417788	L363	CFZ vs WT
PIK3C2A	-1.38646	0.0692348	0.189064	L363	CFZ vs WT
PIK3CA	0.257105	0.251344	0.417432	L363	BTZ vs WT
PIK3CA	-0.0645556	0.811703	0.898237	L363	CFZ vs WT
PIK3CB	-0.294667	0.323181	0.492823	L363	BTZ vs WT
PIK3CB	0.0261952	0.960521	0.980405	L363	CFZ vs WT
PIK3CD	0.476788	0.0307258	0.116535	L363	CFZ vs WT
PIK3CD	0.228992	0.0538855	0.159944	L363	BTZ vs WT
PIK3CG	0.522089	0.000694009	0.0276034	L363	CFZ vs WT
PIK3CG	0.384777	0.00254938	0.0415151	L363	BTZ vs WT
PIK3R4	-1.39099	0.012968	0.0800786	L363	BTZ vs WT
PIK3R4	-0.146407	0.553873	0.708303	L363	CFZ vs WT
PIM2	0.256669	0.484099	0.648511	L363	BTZ vs WT
PIM2	0.150493	0.705154	0.82617	L363	CFZ vs WT
PKMYT1	3.18575	0.0680235	0.186907	L363	BTZ vs WT
PKMYT1	1.96804	0.241407	0.40567	L363	CFZ vs WT
PKN1	-1.48925	0.0485887	0.152917	L363	BTZ vs WT
PKN1	-0.123929	0.624963	0.763462	L363	CFZ vs WT
PKN2	-1.34696	0.120437	0.266221	L363	BTZ vs WT
PKN2	-0.441695	0.519986	0.678805	L363	CFZ vs WT
PLK1	2.15108	0.123023	0.268862	L363	BTZ vs WT
PLK1	0.866075	0.43865	0.605446	L363	CFZ vs WT
POMK	0.615613	0.0302189	0.116328	L363	BTZ vs WT
POMK	0.387832	0.0949897	0.231909	L363	CFZ vs WT
PRKAA1	-2.1091	0.187514	0.352956	L363	BTZ vs WT
PRKAA1	-1.93337	0.318773	0.487777	L363	CFZ vs WT
PRKACA	-1.60292	0.0817052	0.210795	L363	BTZ vs WT
PRKACA	-0.322249	0.761684	0.862931	L363	CFZ vs WT
PRKACB	-1.21364	0.0087723	0.0662144	L363	CFZ vs WT
PRKACB	-0.0212089	0.949939	0.976607	L363	BTZ vs WT
PRKCB	-0.954975	0.119187	0.264778	L363	BTZ vs WT
PRKCB	0.336572	0.49622	0.660263	L363	CFZ vs WT
PRKCD	0.261148	0.351159	0.519423	L363	BTZ vs WT
PRKCE	-0.901112	0.152353	0.308706	L363	BTZ vs WT
PRKCE	0.135631	0.79893	0.889649	L363	CFZ vs WT
PRKCI	0.781369	0.322383	0.492159	L363	CFZ vs WT
PRKCI	0.511522	0.70804	0.829005	L363	BTZ vs WT
PRKD2	-0.79129	0.275108	0.438735	L363	BTZ vs WT
PRKD2	-0.906291	0.426943	0.59344	L363	CFZ vs WT
PRKD3	-4.45107	0.0758867	0.202251	L363	BTZ vs WT
PRKD3	-0.64658	0.767947	0.866284	L363	CFZ vs WT
PRKDC	-0.417769	0.194953	0.362077	L363	BTZ vs WT
PRKDC	-0.124013	0.851803	0.916748	L363	CFZ vs WT
PRPF4B	1.56858	0.206911	0.374762	L363	CFZ vs WT
PRPF4B	-1.10011	0.273515	0.438168	L363	BTZ vs WT
PTK2B	-0.279431	0.852007	0.916748	L363	BTZ vs WT
PTK2B	-0.0503853	0.972387	0.989671	L363	CFZ vs WT
PXK	1.21689	0.0511279	0.155397	L363	CFZ vs WT
PXK	-0.677655	0.232158	0.398478	L363	BTZ vs WT
RAF1	0.615061	0.109978	0.251183	L363	BTZ vs WT
RAF1	0.97642	0.246024	0.410812	L363	CFZ vs WT
RIOK1	1.60223	0.011631	0.0751386	L363	BTZ vs WT
RIOK1	1.1516	0.0126712	0.0797568	L363	CFZ vs WT
RIOK2	0.445609	0.162654	0.321147	L363	BTZ vs WT
RIOK2	-0.413376	0.267209	0.432752	L363	CFZ vs WT
RIOK3	0.988703	0.0283441	0.110817	L363	CFZ vs WT
RIOK3	0.864831	0.0497712	0.154718	L363	BTZ vs WT
RIPK1	-0.581119	0.146727	0.300841	L363	CFZ vs WT
RIPK1	-0.256983	0.66474	0.793486	L363	BTZ vs WT
RIPK2	1.12302	0.209643	0.376616	L363	BTZ vs WT
RIPK2	-0.346487	0.55114	0.706575	L363	CFZ vs WT
RNASEL	0.840783	0.00118379	0.0300176	L363	BTZ vs WT
RNASEL	0.815368	0.00357156	0.0483933	L363	CFZ vs WT
ROCK1	1.05584	0.0490772	0.154181	L363	BTZ vs WT
ROCK1	0.448257	0.444347	0.60999	L363	CFZ vs WT
ROCK2	-0.421479	0.231206	0.398415	L363	BTZ vs WT
ROCK2	0.647495	0.359204	0.527367	L363	CFZ vs WT
RPS6KA1	-0.260488	0.644808	0.774905	L363	BTZ vs WT
RPS6KA1	0.251682	0.670173	0.797389	L363	CFZ vs WT
RPS6KA3	1.35865	0.423972	0.591109	L363	CFZ vs WT
RPS6KA3	-0.581472	0.609138	0.755418	L363	BTZ vs WT
RPS6KA4	-1.22052	0.169126	0.328613	L363	CFZ vs WT
RPS6KA4	-0.224099	0.663632	0.792697	L363	BTZ vs WT
RPS6KA5	0.613646	0.348917	0.5174	L363	BTZ vs WT
RPS6KA5	-0.233443	0.697986	0.819937	L363	CFZ vs WT
RPS6KB1	1.42988	0.00414454	0.0500446	L363	BTZ vs WT
RPS6KB1	1.46415	0.00439532	0.050765	L363	CFZ vs WT
RPS6KB2	1.90025	0.094439	0.231741	L363	CFZ vs WT
RPS6KB2	0.492433	0.5552	0.708978	L363	BTZ vs WT
SCYL1	-0.739981	0.0284556	0.111008	L363	BTZ vs WT
SCYL1	-0.00115241	0.997521	0.99921	L363	CFZ vs WT
SCYL2	0.771604	0.0885245	0.22069	L363	BTZ vs WT
SCYL2	0.366229	0.232352	0.398478	L363	CFZ vs WT
SCYL3	1.83787	0.121215	0.266907	L363	CFZ vs WT
SCYL3	1.27734	0.305383	0.474239	L363	BTZ vs WT
SIK3	0.0980836	0.626959	0.76477	L363	CFZ vs WT
SIK3	0.0537547	0.76647	0.866284	L363	BTZ vs WT
SLK	-2.75089	0.0727423	0.197126	L363	BTZ vs WT
SLK	-2.27396	0.174906	0.334545	L363	CFZ vs WT
SMG1	1.85648	0.0191386	0.0929269	L363	CFZ vs WT
SMG1	1.25647	0.0599001	0.170761	L363	BTZ vs WT
SRC	0.358285	0.198943	0.36607	L363	CFZ vs WT
SRC	0.080444	0.73804	0.846267	L363	BTZ vs WT
SRPK1	1.51366	0.0164491	0.0870535	L363	BTZ vs WT
SRPK1	0.19499	0.626459	0.764762	L363	CFZ vs WT
SRPK2	-0.268358	0.567757	0.720705	L363	CFZ vs WT
SRPK2	-0.13393	0.827204	0.908032	L363	BTZ vs WT
STK10	-0.768549	0.0819942	0.211066	L363	BTZ vs WT
STK10	-1.53797	0.124931	0.270759	L363	CFZ vs WT
STK11	-1.34893	0.210109	0.376616	L363	BTZ vs WT
STK11	-0.42157	0.67034	0.797389	L363	CFZ vs WT
STK17A	4.79722	0.0263777	0.108381	L363	BTZ vs WT
STK17A	0.588945	0.620045	0.761416	L363	CFZ vs WT
STK17B	0.491625	0.404681	0.573396	L363	BTZ vs WT
STK17B	-0.465582	0.422872	0.590093	L363	CFZ vs WT
STK24	-1.77995	0.328031	0.497229	L363	BTZ vs WT
STK24	0.379878	0.820218	0.902532	L363	CFZ vs WT
STK26	-3.34653	0.00716104	0.0593772	L363	CFZ vs WT
STK3	1.25014	0.0272308	0.109503	L363	BTZ vs WT
STK3	1.6175	0.158238	0.316655	L363	CFZ vs WT
STK33	-0.931167	0.0171327	0.0881816	L363	BTZ vs WT
STK33	-0.935969	0.0242839	0.105083	L363	CFZ vs WT
STK38	-0.776205	0.0204128	0.0963637	L363	CFZ vs WT
STK38	-0.274716	0.244719	0.409973	L363	BTZ vs WT
STK38L	1.0051	0.325305	0.495211	L363	CFZ vs WT
STK38L	0.153654	0.891318	0.944531	L363	BTZ vs WT
STK39	-0.359814	0.0732257	0.198086	L363	BTZ vs WT
STK39	0.154723	0.287082	0.452017	L363	CFZ vs WT
STK4	-0.805778	0.261459	0.427338	L363	BTZ vs WT
STK4	-1.27256	0.270958	0.434856	L363	CFZ vs WT
STRADA	0.213828	0.442761	0.609684	L363	CFZ vs WT
STRADA	-0.0190161	0.906892	0.954501	L363	BTZ vs WT
TAOK1	0.695239	0.106959	0.247848	L363	CFZ vs WT
TAOK1	0.082801	0.835854	0.90906	L363	BTZ vs WT
TAOK2	-1.62581	0.0219943	0.099045	L363	BTZ vs WT
TAOK2	-1.50039	0.0285481	0.111125	L363	CFZ vs WT
TAOK3	-1.05249	0.0151868	0.0845806	L363	CFZ vs WT
TAOK3	0.0305925	0.909434	0.954501	L363	BTZ vs WT
TBCK	-0.829789	0.195006	0.362077	L363	BTZ vs WT
TBCK	0.746962	0.425932	0.5925	L363	CFZ vs WT
TBK1	-0.380302	0.22714	0.393249	L363	BTZ vs WT
TBK1	-0.301084	0.519068	0.678805	L363	CFZ vs WT
TLK1	0.612757	0.234828	0.400056	L363	BTZ vs WT
TLK1	0.21573	0.622309	0.761792	L363	CFZ vs WT
TLK2	0.520903	0.0637451	0.178748	L363	BTZ vs WT
TLK2	0.138083	0.290869	0.456669	L363	CFZ vs WT
TNIK	1.23879	0.011405	0.0747525	L363	CFZ vs WT
TNIK	0.239331	0.237335	0.401313	L363	BTZ vs WT
TP53RK	0.255019	0.667387	0.795851	L363	CFZ vs WT
TP53RK	0.0626712	0.927759	0.965181	L363	BTZ vs WT
TRIO	0.336284	0.263197	0.428601	L363	CFZ vs WT
TRIO	-0.0271926	0.919536	0.959764	L363	BTZ vs WT
TRPM7	1.17721	0.0977904	0.23584	L363	BTZ vs WT
TRPM7	-1.25539	0.331436	0.500254	L363	CFZ vs WT
TSSK3	-0.26498	0.501358	0.664609	L363	BTZ vs WT
TSSK3	-0.028666	0.804922	0.894077	L363	CFZ vs WT
TTK	2.02319	0.0508778	0.155397	L363	CFZ vs WT
TTK	2.19126	0.0563774	0.164347	L363	BTZ vs WT
TTN	-0.287199	0.126422	0.272169	L363	BTZ vs WT
TTN	-0.0748499	0.768187	0.866284	L363	CFZ vs WT
TYK2	-0.882119	0.18885	0.354081	L363	CFZ vs WT
TYK2	-0.0307905	0.947858	0.975632	L363	BTZ vs WT
ULK3	0.551505	0.204859	0.373331	L363	BTZ vs WT
ULK3	-0.417745	0.350903	0.519423	L363	CFZ vs WT
VRK1	0.59863	0.584655	0.73496	L363	CFZ vs WT
VRK1	0.208838	0.83968	0.909485	L363	BTZ vs WT
VRK2	0.964913	0.210269	0.376616	L363	CFZ vs WT
VRK3	3.5672	0.0401148	0.135626	L363	CFZ vs WT
VRK3	2.67411	0.0799914	0.207884	L363	BTZ vs WT
WEE1	3.11369	0.0861318	0.216904	L363	BTZ vs WT
WEE1	2.6581	0.168019	0.328516	L363	CFZ vs WT
WNK1	-0.531853	0.354303	0.521717	L363	BTZ vs WT
WNK1	0.0609379	0.913026	0.956119	L363	CFZ vs WT
WNK2	0.736322	0.262042	0.427897	L363	CFZ vs WT
WNK2	-0.071452	0.861477	0.922323	L363	BTZ vs WT
YES1	-0.777096	0.0039581	0.0487891	L363	BTZ vs WT
YES1	0.179116	0.354096	0.521717	L363	CFZ vs WT
PEAK1	1.87268	9.4832e-05	0.0120233	L363	BTZ vs WT
PEAK1	1.67728	0.00164808	0.0342939	L363	CFZ vs WT
PIK3C2A	-2.85019	0.000503114	0.0232361	L363	BTZ vs WT
PRKCD	1.81692	0.00343359	0.0479892	L363	CFZ vs WT
STK26	-3.2238	0.000977668	0.0291392	L363	BTZ vs WT
CAMK2D	7.66172	3.79262e-05	0.00987891	RPMI8226	BTZ vs WT
CAMK2D	7.2116	0.000929877	0.0291392	RPMI8226	CFZ vs WT
CAMKK2	3.94378	0.00381256	0.0485223	RPMI8226	BTZ vs WT
CASK	3.94883	0.00112403	0.0291392	RPMI8226	BTZ vs WT
CASK	4.70749	3.40101e-05	0.00987891	RPMI8226	CFZ vs WT
CDK6	-2.39359	0.00175931	0.0350874	RPMI8226	CFZ vs WT
CSNK2A2	-3.11271	0.000531043	0.0232361	RPMI8226	CFZ vs WT
DAPK3	1.97785	0.00273844	0.0427543	RPMI8226	CFZ vs WT
EEF2K	-4.31485	0.00216472	0.0384453	RPMI8226	CFZ vs WT
EIF2AK4	-3.19559	0.00388453	0.0485223	RPMI8226	BTZ vs WT
GRK6	-5.56973	0.0018297	0.0353013	RPMI8226	BTZ vs WT
GRK6	-4.11055	0.00311809	0.0464336	RPMI8226	CFZ vs WT
ILK	-2.04886	0.0014997	0.0336957	RPMI8226	BTZ vs WT
ILK	-2.37094	0.000971158	0.0291392	RPMI8226	CFZ vs WT
LIMK2	-1.59429	0.000720295	0.0276034	RPMI8226	CFZ vs WT
MAP3K4	2.2087	0.000168087	0.0156506	RPMI8226	BTZ vs WT
MAP3K4	2.64881	0.00165986	0.0342939	RPMI8226	CFZ vs WT
MAP4K1	-2.74273	0.00302351	0.0458695	RPMI8226	BTZ vs WT
MAP4K1	-4.42674	0.000279937	0.0207413	RPMI8226	CFZ vs WT
MAP4K2	-2.98386	0.000185162	0.0156506	RPMI8226	BTZ vs WT
MAP4K2	-2.7362	0.000122568	0.0145039	RPMI8226	CFZ vs WT
MAPK12	3.00973	0.00213389	0.0384453	RPMI8226	BTZ vs WT
MAPK12	2.61278	0.00169511	0.0345842	RPMI8226	CFZ vs WT
MAPK8	3.06157	0.00282058	0.043535	RPMI8226	BTZ vs WT
MAPK8	2.30502	0.000427825	0.0232361	RPMI8226	CFZ vs WT
MKNK1	-4.77065	0.000670408	0.0276034	RPMI8226	BTZ vs WT
MLKL	-1.38194	0.000529805	0.0232361	RPMI8226	BTZ vs WT
MLKL	-1.71386	0.00200963	0.0379479	RPMI8226	CFZ vs WT
NEK6	-1.94671	0.000756258	0.0276034	RPMI8226	BTZ vs WT
NEK6	-1.99987	0.000364872	0.0223327	RPMI8226	CFZ vs WT
AAK1	2.88003	0.00618067	0.0558104	RPMI8226	CFZ vs WT
AAK1	1.66347	0.0248369	0.105604	RPMI8226	BTZ vs WT
ABL1	-1.49813	0.0740174	0.1989	RPMI8226	BTZ vs WT
ABL1	-1.25544	0.101852	0.242342	RPMI8226	CFZ vs WT
ABL2	-0.527227	0.0295038	0.114227	RPMI8226	CFZ vs WT
ABL2	-0.140735	0.206706	0.374762	RPMI8226	BTZ vs WT
AKT1	2.61711	0.0305401	0.116328	RPMI8226	CFZ vs WT
AKT1	2.10623	0.03878	0.132583	RPMI8226	BTZ vs WT
AKT2	0.675359	0.0223627	0.0992943	RPMI8226	CFZ vs WT
AKT2	-0.446645	0.0767365	0.203903	RPMI8226	BTZ vs WT
ARAF	2.84736	0.00991111	0.0700356	RPMI8226	CFZ vs WT
ARAF	-0.591275	0.542135	0.700866	RPMI8226	BTZ vs WT
ATM	-2.75855	0.0158765	0.0853961	RPMI8226	CFZ vs WT
ATM	-3.28239	0.0197065	0.0939465	RPMI8226	BTZ vs WT
ATR	-1.07777	0.204815	0.373331	RPMI8226	BTZ vs WT
ATR	-0.957882	0.244466	0.409973	RPMI8226	CFZ vs WT
AURKA	0.928109	0.330077	0.499052	RPMI8226	BTZ vs WT
AURKA	0.956766	0.343334	0.511256	RPMI8226	CFZ vs WT
AURKB	1.57307	0.102622	0.243821	RPMI8226	CFZ vs WT
AURKB	1.04478	0.215069	0.381956	RPMI8226	BTZ vs WT
BCKDK	-2.12328	0.36848	0.536548	RPMI8226	BTZ vs WT
BCKDK	-0.402837	0.832067	0.90906	RPMI8226	CFZ vs WT
BMP2K	4.31049	0.0157431	0.0851952	RPMI8226	CFZ vs WT
BMP2K	4.49261	0.0162751	0.0865766	RPMI8226	BTZ vs WT
BMPR2	2.07243	0.106077	0.246126	RPMI8226	BTZ vs WT
BMPR2	1.36331	0.210032	0.376616	RPMI8226	CFZ vs WT
BRAF	-4.39846	0.0304553	0.116328	RPMI8226	BTZ vs WT
BRAF	-3.54389	0.0585813	0.16842	RPMI8226	CFZ vs WT
BTK	-2.58518	0.0136305	0.0817367	RPMI8226	BTZ vs WT
BTK	-2.54866	0.0156308	0.0848464	RPMI8226	CFZ vs WT
BUB1	1.40819	0.465479	0.630706	RPMI8226	BTZ vs WT
BUB1	0.575628	0.647006	0.776495	RPMI8226	CFZ vs WT
BUB1B	2.77156	0.0361025	0.127932	RPMI8226	BTZ vs WT
BUB1B	1.75115	0.122958	0.268862	RPMI8226	CFZ vs WT
CAMK1D	2.49177	0.0429112	0.141575	RPMI8226	CFZ vs WT
CAMK1D	2.34236	0.0494741	0.154706	RPMI8226	BTZ vs WT
NEK7	-2.65095	0.00380977	0.0485223	RPMI8226	BTZ vs WT
CAMK2G	1.20338	0.131179	0.279189	RPMI8226	CFZ vs WT
CAMK2G	1.17065	0.134047	0.283848	RPMI8226	BTZ vs WT
CAMK4	0.994736	0.0146338	0.0834882	RPMI8226	BTZ vs WT
CAMK4	1.74488	0.0273264	0.109503	RPMI8226	CFZ vs WT
CAMKK2	3.90485	0.0125957	0.0795633	RPMI8226	CFZ vs WT
PAK1	-2.62086	0.0023786	0.0399219	RPMI8226	BTZ vs WT
CDC42BPB	-1.00326	0.0519826	0.15673	RPMI8226	BTZ vs WT
CDC42BPB	-0.746018	0.0947157	0.23189	RPMI8226	CFZ vs WT
CDC7	-1.34261	0.0129999	0.0800786	RPMI8226	BTZ vs WT
CDC7	-1.65023	0.0276316	0.110216	RPMI8226	CFZ vs WT
CDK11A	0.654385	0.150388	0.305772	RPMI8226	BTZ vs WT
CDK11A	0.0080545	0.987904	0.995186	RPMI8226	CFZ vs WT
CDK11B	1.9315	0.0224588	0.0992943	RPMI8226	CFZ vs WT
CDK11B	1.81352	0.0254107	0.10639	RPMI8226	BTZ vs WT
CDK12	-1.92491	0.00555764	0.052753	RPMI8226	CFZ vs WT
CDK12	-2.32325	0.0109801	0.0746368	RPMI8226	BTZ vs WT
CDK13	4.39743	0.00716479	0.0593772	RPMI8226	BTZ vs WT
CDK13	5.43738	0.00858775	0.0662144	RPMI8226	CFZ vs WT
CDK16	-1.43155	0.00725671	0.0593772	RPMI8226	CFZ vs WT
CDK16	-1.14702	0.231259	0.398415	RPMI8226	BTZ vs WT
CDK17	-2.48824	0.19547	0.362549	RPMI8226	BTZ vs WT
CDK17	-0.360539	0.733793	0.843577	RPMI8226	CFZ vs WT
CDK2	1.13658	0.0857462	0.216532	RPMI8226	BTZ vs WT
CDK2	0.79303	0.62328	0.76193	RPMI8226	CFZ vs WT
CDK4	-0.143885	0.80347	0.893583	RPMI8226	CFZ vs WT
CDK4	0.155805	0.915175	0.95724	RPMI8226	BTZ vs WT
CDK5	0.953637	0.00618303	0.0558104	RPMI8226	CFZ vs WT
CDK5	1.80863	0.0496803	0.154706	RPMI8226	BTZ vs WT
CDK6	-1.81638	0.0403207	0.135805	RPMI8226	BTZ vs WT
CDK7	-2.32479	0.383733	0.553311	RPMI8226	BTZ vs WT
CDK7	-0.250008	0.792768	0.884539	RPMI8226	CFZ vs WT
CDK8	1.32478	0.0139749	0.0819024	RPMI8226	CFZ vs WT
CDK8	0.838905	0.0244322	0.105083	RPMI8226	BTZ vs WT
CDK9	-4.05934	0.0387407	0.132583	RPMI8226	BTZ vs WT
CDK9	-1.71321	0.227309	0.393249	RPMI8226	CFZ vs WT
CHEK1	1.54053	0.150726	0.306108	RPMI8226	BTZ vs WT
CHEK1	1.11848	0.24506	0.409973	RPMI8226	CFZ vs WT
CHEK2	-1.55054	0.117855	0.262805	RPMI8226	BTZ vs WT
CHEK2	-0.501922	0.592023	0.741073	RPMI8226	CFZ vs WT
CHUK	1.85964	0.0318647	0.118823	RPMI8226	CFZ vs WT
CHUK	0.81526	0.20141	0.370086	RPMI8226	BTZ vs WT
CIT	4.58228	0.0097413	0.0691632	RPMI8226	BTZ vs WT
CIT	3.90645	0.0121745	0.0774541	RPMI8226	CFZ vs WT
CLK1	3.96385	0.00547835	0.052753	RPMI8226	CFZ vs WT
CLK1	3.4154	0.0221555	0.099045	RPMI8226	BTZ vs WT
CLK2	-2.41654	0.121803	0.267243	RPMI8226	BTZ vs WT
CLK2	-1.2346	0.352391	0.520378	RPMI8226	CFZ vs WT
CLK3	1.32987	0.51959	0.678805	RPMI8226	BTZ vs WT
CLK3	0.724951	0.628244	0.764838	RPMI8226	CFZ vs WT
CLK4	4.38807	0.0114437	0.0747525	RPMI8226	CFZ vs WT
CLK4	2.1707	0.0955442	0.232316	RPMI8226	BTZ vs WT
CSK	-0.924007	0.0357494	0.127676	RPMI8226	CFZ vs WT
CSK	-0.500956	0.10573	0.246126	RPMI8226	BTZ vs WT
CSNK1A1	1.55362	0.232007	0.398478	RPMI8226	CFZ vs WT
CSNK1A1	1.11848	0.354767	0.521717	RPMI8226	BTZ vs WT
CSNK1D	-0.913769	0.151877	0.308093	RPMI8226	BTZ vs WT
CSNK1D	0.473965	0.222373	0.38935	RPMI8226	CFZ vs WT
CSNK1E	1.28519	0.109569	0.251183	RPMI8226	CFZ vs WT
CSNK1E	1.03696	0.153174	0.30931	RPMI8226	BTZ vs WT
CSNK1G2	0.776493	0.111392	0.252516	RPMI8226	CFZ vs WT
CSNK1G2	0.211181	0.710975	0.830521	RPMI8226	BTZ vs WT
CSNK1G3	-0.373196	0.455881	0.62102	RPMI8226	CFZ vs WT
CSNK1G3	0.105817	0.823388	0.904402	RPMI8226	BTZ vs WT
CSNK2A1	-1.57793	0.212816	0.379208	RPMI8226	BTZ vs WT
CSNK2A1	-0.157172	0.647878	0.777016	RPMI8226	CFZ vs WT
PAK4	3.55775	0.001072	0.0291392	RPMI8226	BTZ vs WT
CSNK2A2	-2.4452	0.0154227	0.084753	RPMI8226	BTZ vs WT
PAK4	3.77829	0.00324381	0.0464336	RPMI8226	CFZ vs WT
DAPK3	1.06378	0.028196	0.110481	RPMI8226	BTZ vs WT
DCLK2	3.52798	0.00892138	0.0668162	RPMI8226	CFZ vs WT
DCLK2	2.96132	0.0101923	0.0709462	RPMI8226	BTZ vs WT
DYRK1A	-2.1105	0.00467576	0.0517695	RPMI8226	CFZ vs WT
DYRK1A	-2.07324	0.00496041	0.0524091	RPMI8226	BTZ vs WT
EEF2K	-2.86373	0.0152931	0.0845806	RPMI8226	BTZ vs WT
EIF2AK1	1.12682	0.00492792	0.0523776	RPMI8226	BTZ vs WT
EIF2AK1	0.727822	0.01752	0.0893619	RPMI8226	CFZ vs WT
EIF2AK2	-2.06139	0.366817	0.535004	RPMI8226	BTZ vs WT
EIF2AK2	-0.0931387	0.942546	0.972222	RPMI8226	CFZ vs WT
EIF2AK3	-1.31286	0.0825905	0.212154	RPMI8226	CFZ vs WT
EIF2AK3	0.340327	0.5677	0.720705	RPMI8226	BTZ vs WT
EIF2AK4	-2.42069	0.00453428	0.051592	RPMI8226	CFZ vs WT
ERN1	-0.842428	0.00913255	0.0671554	RPMI8226	CFZ vs WT
ERN1	0.200353	0.570773	0.723142	RPMI8226	BTZ vs WT
FASTK	1.01764	0.0134802	0.0814826	RPMI8226	BTZ vs WT
FASTK	0.0599469	0.861528	0.922323	RPMI8226	CFZ vs WT
FER	2.45006	0.00635408	0.0561812	RPMI8226	CFZ vs WT
FER	3.04338	0.00838304	0.0652627	RPMI8226	BTZ vs WT
FYN	2.00773	0.035431	0.126818	RPMI8226	BTZ vs WT
FYN	0.869783	0.196987	0.364601	RPMI8226	CFZ vs WT
GAK	1.94027	0.00438067	0.050765	RPMI8226	CFZ vs WT
GAK	1.94854	0.00647186	0.0561812	RPMI8226	BTZ vs WT
GSK3A	-2.08926	0.105458	0.245977	RPMI8226	CFZ vs WT
GSK3A	-0.627246	0.42967	0.596298	RPMI8226	BTZ vs WT
GSK3B	1.3636	0.0830048	0.212602	RPMI8226	CFZ vs WT
GSK3B	-0.784974	0.18967	0.354756	RPMI8226	BTZ vs WT
IGF1R	0.562211	0.0861506	0.216904	RPMI8226	CFZ vs WT
IGF1R	0.425498	0.162223	0.320653	RPMI8226	BTZ vs WT
IKBKB	-0.557575	0.61921	0.761148	RPMI8226	BTZ vs WT
IKBKB	0.459743	0.641676	0.773434	RPMI8226	CFZ vs WT
PHKG2	-3.12807	7.40126e-05	0.011943	RPMI8226	CFZ vs WT
INSR	-1.03893	0.214012	0.380632	RPMI8226	BTZ vs WT
INSR	-0.487317	0.483606	0.64836	RPMI8226	CFZ vs WT
IRAK1	-0.40759	0.325789	0.495522	RPMI8226	CFZ vs WT
IRAK1	0.174229	0.640867	0.77331	RPMI8226	BTZ vs WT
IRAK4	-1.3248	0.0180287	0.0898467	RPMI8226	BTZ vs WT
IRAK4	-1.03713	0.024536	0.105083	RPMI8226	CFZ vs WT
JAK1	-1.4913	0.0310958	0.116939	RPMI8226	BTZ vs WT
JAK1	-1.14217	0.0654215	0.182297	RPMI8226	CFZ vs WT
JAK3	-2.54799	0.0142607	0.0827215	RPMI8226	BTZ vs WT
JAK3	-1.34729	0.0161202	0.086185	RPMI8226	CFZ vs WT
LIMK1	-2.09539	0.0459137	0.147907	RPMI8226	CFZ vs WT
LIMK1	-0.201705	0.863326	0.923691	RPMI8226	BTZ vs WT
PIK3C2A	2.25088	0.00238346	0.0399219	RPMI8226	CFZ vs WT
LIMK2	-1.92208	0.0279869	0.110481	RPMI8226	BTZ vs WT
LMTK2	2.20597	0.0338408	0.123636	RPMI8226	BTZ vs WT
LMTK2	-0.0291985	0.955406	0.978129	RPMI8226	CFZ vs WT
LYN	-0.50425	0.0517329	0.156433	RPMI8226	CFZ vs WT
LYN	0.340744	0.130559	0.278202	RPMI8226	BTZ vs WT
MAP2K1	0.294229	0.612325	0.756642	RPMI8226	BTZ vs WT
MAP2K1	-0.276768	0.658733	0.787905	RPMI8226	CFZ vs WT
MAP2K2	-1.62663	0.237143	0.401313	RPMI8226	BTZ vs WT
MAP2K2	0.288797	0.821809	0.903226	RPMI8226	CFZ vs WT
MAP2K3	3.30985	0.00751088	0.0608759	RPMI8226	BTZ vs WT
MAP2K3	2.92471	0.0177969	0.0898467	RPMI8226	CFZ vs WT
MAP2K4	0.747579	0.454333	0.619387	RPMI8226	CFZ vs WT
MAP2K4	0.445079	0.678423	0.802266	RPMI8226	BTZ vs WT
MAP2K5	0.760221	0.0580155	0.167716	RPMI8226	BTZ vs WT
MAP2K5	0.487446	0.157876	0.316602	RPMI8226	CFZ vs WT
MAP2K6	-0.841668	0.0384128	0.132137	RPMI8226	CFZ vs WT
MAP2K6	3.00712	0.0444258	0.144161	RPMI8226	BTZ vs WT
MAP2K7	-1.71251	0.0153132	0.0845806	RPMI8226	BTZ vs WT
MAP2K7	-1.63164	0.037032	0.128886	RPMI8226	CFZ vs WT
MAP3K1	-3.93815	0.00528575	0.052753	RPMI8226	CFZ vs WT
MAP3K1	-1.94387	0.0462498	0.14872	RPMI8226	BTZ vs WT
MAP3K11	-0.394104	0.254261	0.419046	RPMI8226	CFZ vs WT
MAP3K11	1.06434	0.412315	0.582226	RPMI8226	BTZ vs WT
MAP3K2	-2.89622	0.120245	0.266127	RPMI8226	BTZ vs WT
MAP3K2	-1.78787	0.336604	0.505049	RPMI8226	CFZ vs WT
PIK3CG	-2.97922	9.357e-05	0.0120233	RPMI8226	BTZ vs WT
MAP3K7	1.97291	0.0210135	0.0974317	RPMI8226	CFZ vs WT
MAP3K7	1.54178	0.0424223	0.141011	RPMI8226	BTZ vs WT
PIK3CG	-2.85376	4.45247e-05	0.00987891	RPMI8226	CFZ vs WT
PKN1	-6.21478	0.00223972	0.0393614	RPMI8226	CFZ vs WT
PRKACB	-4.77892	0.000447488	0.0232361	RPMI8226	CFZ vs WT
MAP4K4	-2.23557	0.00652019	0.0561812	RPMI8226	BTZ vs WT
MAP4K4	-1.09361	0.0402953	0.135805	RPMI8226	CFZ vs WT
MAP4K5	1.9718	0.0258637	0.107766	RPMI8226	CFZ vs WT
MAP4K5	0.534252	0.474115	0.639493	RPMI8226	BTZ vs WT
MAPK1	1.35641	0.236769	0.401313	RPMI8226	CFZ vs WT
MAPK1	0.599335	0.593966	0.742457	RPMI8226	BTZ vs WT
PRKCD	-3.71023	0.00390912	0.0485223	RPMI8226	BTZ vs WT
MAPK14	-0.984501	0.621144	0.761416	RPMI8226	BTZ vs WT
MAPK14	-0.514013	0.656332	0.786093	RPMI8226	CFZ vs WT
MAPK15	-1.91735	0.0264825	0.10856	RPMI8226	CFZ vs WT
MAPK15	-1.76791	0.0523736	0.157032	RPMI8226	BTZ vs WT
MAPK3	-3.80633	0.157647	0.316602	RPMI8226	BTZ vs WT
MAPK3	-2.70922	0.286066	0.451348	RPMI8226	CFZ vs WT
MAPK7	2.15846	0.0483309	0.152647	RPMI8226	CFZ vs WT
MAPK7	1.83635	0.0541128	0.160351	RPMI8226	BTZ vs WT
PRKCD	-3.62252	0.00029231	0.020754	RPMI8226	CFZ vs WT
PRKCE	-4.33986	0.00147356	0.0336957	RPMI8226	BTZ vs WT
MAPK9	0.993201	0.00533447	0.052753	RPMI8226	CFZ vs WT
MAPK9	1.65648	0.00620792	0.0558104	RPMI8226	BTZ vs WT
MAPKAPK2	3.71212	0.019266	0.0929269	RPMI8226	CFZ vs WT
MAPKAPK2	2.07409	0.0626258	0.176166	RPMI8226	BTZ vs WT
MAPKAPK3	0.440066	0.173597	0.333841	RPMI8226	CFZ vs WT
MAPKAPK3	0.0536618	0.870697	0.928221	RPMI8226	BTZ vs WT
MAPKAPK5	1.79143	0.00952136	0.0678731	RPMI8226	CFZ vs WT
MAPKAPK5	1.13805	0.12131	0.266907	RPMI8226	BTZ vs WT
MARK2	-2.4799	0.0371244	0.128954	RPMI8226	BTZ vs WT
MARK2	-0.848139	0.296003	0.462098	RPMI8226	CFZ vs WT
MARK3	1.0576	0.310959	0.479285	RPMI8226	CFZ vs WT
MARK3	-0.468465	0.612986	0.756642	RPMI8226	BTZ vs WT
MAST3	-1.08323	0.0949958	0.231909	RPMI8226	BTZ vs WT
MAST3	-0.720323	0.201683	0.370205	RPMI8226	CFZ vs WT
MASTL	3.87741	0.00950346	0.0678731	RPMI8226	BTZ vs WT
MASTL	4.29636	0.0110429	0.0746368	RPMI8226	CFZ vs WT
MINK1	1.51299	0.105931	0.246126	RPMI8226	CFZ vs WT
MINK1	1.32063	0.161389	0.319715	RPMI8226	BTZ vs WT
PRKCE	-3.9911	0.00268597	0.0427543	RPMI8226	CFZ vs WT
MKNK1	-3.05583	0.00733119	0.059692	RPMI8226	CFZ vs WT
MTOR	1.15175	0.173338	0.333704	RPMI8226	CFZ vs WT
MTOR	0.405266	0.588891	0.738194	RPMI8226	BTZ vs WT
MYLK	-0.48071	0.0624487	0.175947	RPMI8226	CFZ vs WT
MYLK	-0.25967	0.21576	0.381956	RPMI8226	BTZ vs WT
NEK1	1.49877	0.0053121	0.052753	RPMI8226	BTZ vs WT
NEK1	1.07336	0.0310906	0.116939	RPMI8226	CFZ vs WT
NEK3	2.82029	0.0184204	0.0900723	RPMI8226	CFZ vs WT
NEK3	0.188554	0.797737	0.888878	RPMI8226	BTZ vs WT
NEK7	-1.53893	0.0149612	0.0843052	RPMI8226	CFZ vs WT
NEK9	1.8505	0.15281	0.309279	RPMI8226	CFZ vs WT
NEK9	1.36082	0.253377	0.418756	RPMI8226	BTZ vs WT
NRBP1	2.3743	0.0523507	0.157032	RPMI8226	BTZ vs WT
NRBP1	1.89671	0.0705888	0.19217	RPMI8226	CFZ vs WT
OXSR1	-1.72768	0.268101	0.433012	RPMI8226	BTZ vs WT
OXSR1	-0.894882	0.520863	0.678805	RPMI8226	CFZ vs WT
RIOK1	4.07236	0.00100169	0.0291392	RPMI8226	BTZ vs WT
PAK1	-1.59889	0.0331116	0.121936	RPMI8226	CFZ vs WT
PAK2	1.98064	0.00469571	0.0517695	RPMI8226	BTZ vs WT
PAK2	1.92134	0.0172389	0.0881816	RPMI8226	CFZ vs WT
PAN3	0.733253	0.256606	0.420957	RPMI8226	BTZ vs WT
PAN3	-0.0180621	0.972352	0.989671	RPMI8226	CFZ vs WT
PASK	-0.751004	0.0129246	0.0800786	RPMI8226	CFZ vs WT
PASK	-0.416636	0.0734888	0.198241	RPMI8226	BTZ vs WT
PBK	5.80576	0.00784023	0.0628871	RPMI8226	BTZ vs WT
PBK	5.32875	0.00863776	0.0662144	RPMI8226	CFZ vs WT
PDK1	2.17905	0.168373	0.328613	RPMI8226	CFZ vs WT
PDK1	0.660354	0.621904	0.761792	RPMI8226	BTZ vs WT
PDK2	-1.4681	0.489573	0.653579	RPMI8226	BTZ vs WT
PDK2	1.13715	0.550361	0.706357	RPMI8226	CFZ vs WT
PDK3	-0.397094	0.421918	0.590093	RPMI8226	BTZ vs WT
PDK3	0.312936	0.467162	0.632503	RPMI8226	CFZ vs WT
PDPK1	-1.94948	0.134523	0.284261	RPMI8226	BTZ vs WT
PDPK1	-0.281588	0.77822	0.87316	RPMI8226	CFZ vs WT
PEAK1	1.36641	0.0212545	0.0976875	RPMI8226	BTZ vs WT
PEAK1	0.847381	0.0945243	0.231741	RPMI8226	CFZ vs WT
ROCK1	-3.93917	0.00191774	0.036602	RPMI8226	CFZ vs WT
PHKG2	-0.803641	0.00372455	0.0485223	RPMI8226	BTZ vs WT
PIK3C2A	1.19522	0.0790756	0.207325	RPMI8226	BTZ vs WT
PIK3CA	1.0679	0.0951154	0.231909	RPMI8226	BTZ vs WT
PIK3CA	1.04669	0.110954	0.252169	RPMI8226	CFZ vs WT
PIK3CB	0.629054	0.340069	0.5081	RPMI8226	BTZ vs WT
PIK3CB	-0.118871	0.806367	0.894406	RPMI8226	CFZ vs WT
PIK3CD	0.345983	0.0345251	0.125321	RPMI8226	BTZ vs WT
PIK3CD	-0.08922	0.395533	0.56482	RPMI8226	CFZ vs WT
RPS6KA5	1.67517	0.000866716	0.0291392	RPMI8226	BTZ vs WT
RPS6KB1	4.20738	0.0024533	0.0406972	RPMI8226	BTZ vs WT
PIK3R4	-1.59166	0.00482486	0.0521156	RPMI8226	CFZ vs WT
PIK3R4	-1.45749	0.0181371	0.0898467	RPMI8226	BTZ vs WT
PIM2	-2.07656	0.0142296	0.0827215	RPMI8226	BTZ vs WT
PIM2	-1.47306	0.0222084	0.099045	RPMI8226	CFZ vs WT
PKMYT1	-0.194881	0.84183	0.910572	RPMI8226	CFZ vs WT
PKMYT1	-0.0286706	0.978644	0.993192	RPMI8226	BTZ vs WT
RPS6KB1	4.79193	0.00379205	0.0485223	RPMI8226	CFZ vs WT
PKN1	-6.26473	0.00466309	0.0517695	RPMI8226	BTZ vs WT
PKN2	1.9113	0.0217849	0.0986433	RPMI8226	CFZ vs WT
PKN2	0.565038	0.302293	0.469851	RPMI8226	BTZ vs WT
PLK1	0.749065	0.507308	0.669496	RPMI8226	BTZ vs WT
PLK1	0.276899	0.733574	0.843577	RPMI8226	CFZ vs WT
POMK	1.87019	0.0100304	0.0703716	RPMI8226	CFZ vs WT
POMK	1.22203	0.174071	0.33419	RPMI8226	BTZ vs WT
PRKAA1	-2.1816	0.0590279	0.169264	RPMI8226	BTZ vs WT
PRKAA1	-1.35624	0.235225	0.400056	RPMI8226	CFZ vs WT
PRKACA	0.449765	0.422313	0.590093	RPMI8226	CFZ vs WT
PRKACA	0.48341	0.558193	0.711776	RPMI8226	BTZ vs WT
PRKACB	-2.34054	0.00613382	0.0558104	RPMI8226	BTZ vs WT
PRKCB	-0.551793	0.011143	0.0746368	RPMI8226	CFZ vs WT
PRKCB	0.223402	0.251727	0.417585	RPMI8226	BTZ vs WT
PRKCI	-1.04128	0.581475	0.731999	RPMI8226	CFZ vs WT
PRKCI	0.434822	0.83049	0.90906	RPMI8226	BTZ vs WT
PRKD2	-1.33144	0.137528	0.288931	RPMI8226	BTZ vs WT
PRKD2	0.431962	0.671155	0.797389	RPMI8226	CFZ vs WT
PRKD3	-0.486598	0.102991	0.243821	RPMI8226	CFZ vs WT
PRKD3	-0.605974	0.442332	0.60958	RPMI8226	BTZ vs WT
PRKDC	3.0643	0.0562364	0.164347	RPMI8226	CFZ vs WT
PRKDC	0.0254572	0.982558	0.995139	RPMI8226	BTZ vs WT
PRPF4B	-5.63573	0.0143631	0.0830437	RPMI8226	BTZ vs WT
PRPF4B	-3.15352	0.0793054	0.20738	RPMI8226	CFZ vs WT
PTK2B	-0.998822	0.0265817	0.108716	RPMI8226	CFZ vs WT
PTK2B	-2.31626	0.104248	0.245085	RPMI8226	BTZ vs WT
PXK	2.23429	0.229318	0.396339	RPMI8226	CFZ vs WT
PXK	0.325395	0.764054	0.864369	RPMI8226	BTZ vs WT
RAF1	-4.74675	0.00603442	0.0558104	RPMI8226	BTZ vs WT
RAF1	-1.75812	0.101038	0.241377	RPMI8226	CFZ vs WT
RIOK1	3.52681	0.00515144	0.052753	RPMI8226	CFZ vs WT
RIOK2	-1.59972	0.0252833	0.10639	RPMI8226	CFZ vs WT
RIOK2	0.0698648	0.907287	0.954501	RPMI8226	BTZ vs WT
RIOK3	1.65622	0.00723595	0.0593772	RPMI8226	CFZ vs WT
RIOK3	0.540083	0.0903165	0.224212	RPMI8226	BTZ vs WT
RIPK1	-0.949478	0.179702	0.342244	RPMI8226	CFZ vs WT
RIPK1	-0.533873	0.197316	0.364828	RPMI8226	BTZ vs WT
RIPK2	0.600406	0.389099	0.55891	RPMI8226	BTZ vs WT
RIPK2	0.543856	0.483244	0.64836	RPMI8226	CFZ vs WT
RNASEL	-0.540646	0.0361094	0.127932	RPMI8226	CFZ vs WT
RNASEL	0.246769	0.147131	0.300874	RPMI8226	BTZ vs WT
ROCK1	-4.06926	0.00725907	0.0593772	RPMI8226	BTZ vs WT
ROCK2	-2.25067	0.103852	0.24448	RPMI8226	BTZ vs WT
ROCK2	-2.17027	0.117421	0.262333	RPMI8226	CFZ vs WT
RPS6KA1	-2.46271	0.0344191	0.125192	RPMI8226	BTZ vs WT
RPS6KA1	-0.974683	0.222812	0.38935	RPMI8226	CFZ vs WT
RPS6KA3	-2.26392	0.0878188	0.219547	RPMI8226	BTZ vs WT
RPS6KA3	0.121002	0.904972	0.954501	RPMI8226	CFZ vs WT
RPS6KA4	-0.11838	0.866098	0.925482	RPMI8226	BTZ vs WT
RPS6KA4	-0.0799083	0.889781	0.944029	RPMI8226	CFZ vs WT
RPS6KA5	3.28883	0.0250461	0.10585	RPMI8226	CFZ vs WT
TAOK2	3.4441	0.000472898	0.0232361	RPMI8226	BTZ vs WT
TAOK2	3.66518	0.00166156	0.0342939	RPMI8226	CFZ vs WT
RPS6KB2	-1.65639	0.0263312	0.108381	RPMI8226	CFZ vs WT
RPS6KB2	-2.97418	0.0374042	0.129673	RPMI8226	BTZ vs WT
SCYL1	-1.6893	0.00715276	0.0593772	RPMI8226	CFZ vs WT
SCYL1	-1.16187	0.0197957	0.0939503	RPMI8226	BTZ vs WT
SCYL2	1.65446	0.0677678	0.186493	RPMI8226	CFZ vs WT
SCYL2	1.47174	0.068817	0.188386	RPMI8226	BTZ vs WT
SCYL3	-0.28438	0.592702	0.7414	RPMI8226	BTZ vs WT
SCYL3	-0.0435998	0.883105	0.937507	RPMI8226	CFZ vs WT
SIK3	0.59934	0.0850788	0.216044	RPMI8226	BTZ vs WT
SIK3	0.365797	0.233222	0.399013	RPMI8226	CFZ vs WT
SLK	2.84347	0.0378117	0.130322	RPMI8226	CFZ vs WT
SLK	1.74713	0.123967	0.269989	RPMI8226	BTZ vs WT
SMG1	0.954603	0.185226	0.349762	RPMI8226	BTZ vs WT
SMG1	0.186223	0.770089	0.867878	RPMI8226	CFZ vs WT
SRC	-0.168072	0.597125	0.74431	RPMI8226	CFZ vs WT
SRC	0.0970154	0.735786	0.845321	RPMI8226	BTZ vs WT
SRPK1	1.34047	0.0299452	0.115549	RPMI8226	BTZ vs WT
SRPK1	0.922509	0.0848322	0.215727	RPMI8226	CFZ vs WT
SRPK2	1.09481	0.06432	0.180076	RPMI8226	BTZ vs WT
SRPK2	0.649152	0.171282	0.331238	RPMI8226	CFZ vs WT
STK10	0.394232	0.447543	0.612955	RPMI8226	CFZ vs WT
STK10	0.00560558	0.987469	0.995186	RPMI8226	BTZ vs WT
STK11	-3.16426	0.00994308	0.0700356	RPMI8226	BTZ vs WT
STK11	-0.731021	0.240376	0.404424	RPMI8226	CFZ vs WT
STK17A	-1.06278	0.346238	0.515148	RPMI8226	CFZ vs WT
STK17A	-0.434653	0.635121	0.76899	RPMI8226	BTZ vs WT
STK17B	-0.936053	0.0210233	0.0974317	RPMI8226	CFZ vs WT
STK17B	-0.623691	0.239897	0.404365	RPMI8226	BTZ vs WT
STK24	-0.77706	0.205663	0.373662	RPMI8226	BTZ vs WT
STK24	0.833919	0.219673	0.386934	RPMI8226	CFZ vs WT
STK26	0.950714	0.0469965	0.149229	RPMI8226	BTZ vs WT
STK26	0.52004	0.0533495	0.158619	RPMI8226	CFZ vs WT
STK3	1.80448	0.121366	0.266907	RPMI8226	CFZ vs WT
STK3	0.542338	0.554775	0.708945	RPMI8226	BTZ vs WT
STK33	1.85305	0.0192231	0.0929269	RPMI8226	CFZ vs WT
STK33	0.603403	0.233178	0.399013	RPMI8226	BTZ vs WT
STK38	0.65391	0.287207	0.452017	RPMI8226	CFZ vs WT
STK38	0.41456	0.485065	0.649314	RPMI8226	BTZ vs WT
STK38L	5.25201	0.00637703	0.0561812	RPMI8226	CFZ vs WT
STK38L	4.0829	0.0111415	0.0746368	RPMI8226	BTZ vs WT
STK39	2.14187	0.0140272	0.0819024	RPMI8226	BTZ vs WT
STK39	1.30538	0.0326892	0.120631	RPMI8226	CFZ vs WT
STK4	-3.04035	0.00412085	0.0500446	RPMI8226	BTZ vs WT
STK4	-2.94267	0.00487391	0.0521156	RPMI8226	CFZ vs WT
STRADA	-2.24443	0.00667639	0.0572492	RPMI8226	BTZ vs WT
STRADA	-1.20957	0.0303229	0.116328	RPMI8226	CFZ vs WT
TAOK1	1.12637	0.145497	0.299587	RPMI8226	BTZ vs WT
TAOK1	0.687564	0.310304	0.479285	RPMI8226	CFZ vs WT
TBK1	-2.82769	0.000354938	0.0223327	RPMI8226	BTZ vs WT
TAOK3	0.958831	0.126364	0.272169	RPMI8226	CFZ vs WT
TAOK3	-0.0347651	0.952768	0.977551	RPMI8226	BTZ vs WT
TBCK	-0.834662	0.103438	0.244151	RPMI8226	BTZ vs WT
TBCK	-0.110643	0.777232	0.872604	RPMI8226	CFZ vs WT
TNIK	7.00402	4.45286e-06	0.00790383	RPMI8226	BTZ vs WT
TBK1	-1.5236	0.00510008	0.052753	RPMI8226	CFZ vs WT
TLK1	-0.842156	0.117048	0.262324	RPMI8226	CFZ vs WT
TLK1	-0.141975	0.69611	0.818377	RPMI8226	BTZ vs WT
TLK2	0.749532	0.212997	0.379208	RPMI8226	BTZ vs WT
TLK2	0.670205	0.252018	0.417677	RPMI8226	CFZ vs WT
TNIK	5.754	0.000497352	0.0232361	RPMI8226	CFZ vs WT
TTN	-2.20802	0.00104772	0.0291392	RPMI8226	CFZ vs WT
TP53RK	-2.63306	0.0235249	0.102095	RPMI8226	BTZ vs WT
TP53RK	-2.14661	0.0397554	0.134925	RPMI8226	CFZ vs WT
TRIO	0.222435	0.0601052	0.170972	RPMI8226	BTZ vs WT
TRIO	0.0486003	0.356577	0.523944	RPMI8226	CFZ vs WT
TRPM7	-3.57454	0.022134	0.099045	RPMI8226	CFZ vs WT
TRPM7	-3.04945	0.0417519	0.139304	RPMI8226	BTZ vs WT
TSSK3	0.385836	0.0774425	0.205165	RPMI8226	BTZ vs WT
TSSK3	0.184778	0.33187	0.500483	RPMI8226	CFZ vs WT
TTK	1.84301	0.113039	0.255273	RPMI8226	BTZ vs WT
TTK	0.750625	0.297395	0.462643	RPMI8226	CFZ vs WT
TTN	-2.9835	0.0506784	0.155397	RPMI8226	BTZ vs WT
TYK2	-2.92062	0.0120802	0.0771309	RPMI8226	CFZ vs WT
TYK2	-1.7223	0.0474846	0.150439	RPMI8226	BTZ vs WT
ULK3	-2.65558	0.00822367	0.0645886	RPMI8226	CFZ vs WT
ULK3	-2.98039	0.0110748	0.0746368	RPMI8226	BTZ vs WT
VRK1	2.18402	4.09172e-05	0.00987891	RPMI8226	CFZ vs WT
VRK1	1.76384	0.146379	0.300721	RPMI8226	BTZ vs WT
VRK2	-1.42835	0.00915583	0.0671554	RPMI8226	BTZ vs WT
VRK2	-0.454952	0.145211	0.29958	RPMI8226	CFZ vs WT
VRK3	-2.84855	0.0253737	0.10639	RPMI8226	BTZ vs WT
VRK3	-1.78443	0.0852887	0.216224	RPMI8226	CFZ vs WT
WEE1	2.59469	0.118989	0.264669	RPMI8226	BTZ vs WT
WEE1	2.18768	0.166308	0.326967	RPMI8226	CFZ vs WT
WNK1	2.70431	0.000317	0.0216413	RPMI8226	BTZ vs WT
WNK1	2.0105	0.00103169	0.0291392	RPMI8226	CFZ vs WT
WNK2	3.14825	0.00322044	0.0464336	RPMI8226	CFZ vs WT
WNK2	4.25288	0.00625296	0.0558104	RPMI8226	BTZ vs WT
YES1	-0.554625	0.127491	0.273305	RPMI8226	CFZ vs WT
YES1	-0.229187	0.3932	0.562847	RPMI8226	BTZ vs WT
