# Supplementary material for: Proteome Profiling Reveals NQO2 Activity Contributing to Proteasome Inhibitor Resistance in Multiple Myeloma Cell Lines
Source: Mol Cell Proteomics. 2026 Jun 26;25(8):101615. doi: 10.1016/j.mcpro.2026.101615 (PMC13396865; doi:10.1016/j.mcpro.2026.101615)
Supplement: Supplemental Table S8 [file mmc8.xlsx]

## Sheet: Info
Supplementary Table S8. Perseus 2D annotation enrichment analysis
Tab	Description
[cell line]_2D	Perseus output listing co-regulated functional categories between BTZ- and CFZ-resistant adaptations. The table details the Log10FC between comparisons, annotation Name (e.g., Uniprot Keywords, GO terms), category Size (number of mapped proteins), raw p-value, and Benjamini-Hochberg FDR.

## Sheet: AMO-1_2D
AMO-1_BTZ vs WT	AMO-1_CFZ vs WT	Type	Size	P value	Benj. Hoch. FDR	Names
-0.00709256	-0.131033	GOBP slim name	1881	1.49269e-11	4.25418e-09	nucleobase-containing compound metabolic process
-0.361046	0.0604403	GOBP slim name	133	1.45701e-10	2.07624e-08	translational elongation
-0.179892	0.400458	GOBP slim name	77	1.7304e-10	1.64388e-08	mitochondrial translation
0.00464888	-0.1136	GOBP slim name	2136	1.86964e-10	1.33212e-08	nitrogen compound metabolic process
-0.000825705	-0.115741	GOBP slim name	2086	3.155e-10	1.79835e-08	cellular nitrogen compound metabolic process
-0.0335254	-0.140975	GOBP slim name	1396	1.30454e-09	6.19657e-08	RNA metabolic process
-0.290865	-0.0263254	GOBP slim name	237	2.10548e-09	8.57232e-08	translation
-0.133762	-0.240759	GOBP slim name	422	3.49209e-09	1.24406e-07	mRNA metabolic process
0.0382049	-0.170405	GOBP slim name	461	1.41031e-08	4.46598e-07	chromosome organization
-0.290504	0.0314866	GOBP slim name	160	4.80506e-08	1.36944e-06	translational initiation
-0.0739021	-0.247682	GOBP slim name	295	1.49605e-07	3.87612e-06	mRNA processing
0.0542595	-0.0470674	GOBP slim name	3326	1.5629e-07	3.71189e-06	biological regulation
0.0172139	-0.0791759	GOBP slim name	2870	1.71546e-07	3.76081e-06	macromolecule metabolic process
-0.0433142	0.237601	GOBP slim name	194	3.27806e-07	6.67318e-06	mitochondrion organization
-0.517329	-0.356633	KEGG name	62	3.47075e-07	9.19749e-05	Ribosome
0.00709697	-0.0796926	GOBP slim name	3389	6.13878e-07	1.16637e-05	primary metabolic process
0.0288109	-0.171669	GOBP slim name	356	9.66895e-07	1.72228e-05	chromatin organization
0.0280262	-0.184544	GOBP slim name	301	1.44976e-06	2.43047e-05	chromatin modification
-0.147131	0.272552	KEGG name	81	2.83381e-06	0.00037548	Oxidative phosphorylation
0.048044	-0.130996	GOBP slim name	435	4.20243e-06	6.65385e-05	DNA metabolic process
-0.0595375	-0.230838	GOBP slim name	248	5.30816e-06	7.96225e-05	RNA splicing
-0.0530575	-0.16238	GOBP slim name	532	6.50333e-06	9.26724e-05	RNA processing
0.544479	0.439347	KEGG name	39	1.0215e-05	0.000902329	Proteasome
-0.262727	-0.234248	GOBP slim name	155	1.33458e-05	0.000181121	RNA catabolic process
0.0658315	-0.0526569	GOBP slim name	1027	1.54024e-05	0.000199531	protein modification process
0.0182952	-0.0611413	GOBP slim name	3775	1.71648e-05	0.000212694	metabolic process
0.0653596	-0.0205666	GOBP slim name	2178	1.84235e-05	0.000218779	response to stimulus
0.00684278	-0.067137	GOBP slim name	3523	2.31901e-05	0.000264367	cellular metabolic process
0.084512	-0.126444	GOBP slim name	259	3.79767e-05	0.000416283	DNA repair
0.0853844	0.608889	KEGG name	26	3.80775e-05	0.00252264	Cardiac muscle contraction
-0.122582	0.217666	KEGG name	96	3.80904e-05	0.00201879	Alzheimer's disease
0.0547839	-0.0538172	GOBP slim name	1113	4.38432e-05	0.000462789	macromolecule modification
-0.0794799	0.279673	KEGG name	78	4.72406e-05	0.00208646	Parkinson's disease
0.0923701	-0.0712924	GOBP slim name	408	7.75448e-05	0.000789296	response to DNA damage stimulus
0.0305916	-0.0683771	GOBP slim name	1105	0.000144242	0.00141756	response to stress
-0.0393501	-0.0859248	GOBP slim name	1676	0.000159579	0.001516	biosynthetic process
-0.135175	0.0564966	GOBP slim name	247	0.000188648	0.00173435	cellular component disassembly
0.0279662	-0.0456605	GOBP slim name	5012	0.000452242	0.00402778	cellular process
0.079047	-0.0604513	GOBP slim name	405	0.000791231	0.00683336	cell cycle
0.0368286	-0.195572	GOBP slim name	120	0.000869835	0.00729126	nucleobase-containing compound transport
-0.0166929	-0.190124	GOBP slim name	163	0.00111604	0.00908772	histone modification
0.123657	-0.022213	GOBP slim name	297	0.00113926	0.00901911	mitotic cell cycle
-0.201479	0.172468	GOBP slim name	50	0.00120844	0.00930826	vacuolar transport
0.115336	-0.0101348	GOBP slim name	369	0.0013801	0.0103508	protein modification by small protein conjugation or removal
-0.144318	0.00089303	GOBP slim name	251	0.00141813	0.0103633	protein targeting
-0.0168824	-0.13781	GOBP slim name	309	0.00152461	0.0108629	peptidyl-amino acid modification

## Sheet: ARH77_2D
ARH77_BTZ vs WT	ARH77_CFZ vs WT	Type	Size	P value	Benj. Hoch. FDR	Names
-0.272107	0.306608	GOBP slim name	237	0	0	translation
-0.336992	0.387609	GOBP slim name	133	2.22045e-16	3.16414e-14	translational elongation
-0.304006	0.329808	GOBP slim name	160	5.9952e-15	5.69544e-13	translational initiation
-0.0380703	-0.157782	GOBP slim name	1881	4.92939e-13	3.51219e-11	nucleobase-containing compound metabolic process
0.267548	0.626629	KEGG name	81	1.65068e-12	4.3743e-10	Oxidative phosphorylation
-0.270337	0.489881	GOBP slim name	77	2.20923e-11	1.25926e-09	mitochondrial translation
-0.0412544	-0.12983	GOBP slim name	2086	7.25554e-10	3.44638e-08	cellular nitrogen compound metabolic process
0.179436	0.566827	KEGG name	78	7.62322e-10	1.01008e-07	Parkinson's disease
0.0545627	-0.0910296	GOBP slim name	3326	8.60102e-10	3.50184e-08	biological regulation
-0.0328347	-0.236255	GOBP slim name	435	3.96821e-09	1.41367e-07	DNA metabolic process
-0.0154488	-0.140516	GOBP slim name	1396	5.9784e-09	1.89316e-07	RNA metabolic process
0.186956	0.468851	KEGG name	96	1.17624e-08	1.03901e-06	Alzheimer's disease
0.689979	0.37023	KEGG name	39	2.76399e-08	1.83114e-06	Proteasome
-0.0336798	-0.116342	GOBP slim name	2136	3.02781e-08	8.62927e-07	nitrogen compound metabolic process
-0.158892	0.204694	GOBP slim name	247	3.09909e-08	8.02947e-07	cellular component disassembly
-0.18442	0.219332	GOBP slim name	194	4.93016e-08	1.17091e-06	mitochondrion organization
0.0460652	-0.18407	GOBP slim name	461	1.98433e-07	4.35025e-06	chromosome organization
-0.260762	0.0488724	GOBP slim name	216	5.35875e-07	1.09089e-05	cellular amino acid metabolic process
-0.182695	0.0650446	GOBP slim name	392	5.64547e-07	1.07264e-05	cellular ketone metabolic process
-0.183928	0.0620972	GOBP slim name	379	8.80665e-07	1.56868e-05	organic acid metabolic process
-0.337748	0.295711	KEGG name	62	1.08627e-06	5.75723e-05	Ribosome
0.034763	-0.0862356	GOBP slim name	2178	1.10565e-06	1.8536e-05	response to stimulus
-0.0202498	-0.24423	GOBP slim name	259	1.75808e-06	2.78363e-05	DNA repair
0.145835	0.372016	KEGG name	105	2.37384e-06	0.000104845	Huntington's disease
0.0295539	0.287845	GOBP slim name	175	3.38052e-06	5.07078e-05	generation of precursor metabolites and energy
-0.0198575	-0.16569	GOBP slim name	532	5.8289e-06	8.30618e-05	RNA processing
-0.0734735	0.0724363	GOBP slim name	1103	1.27482e-05	0.000173012	small molecule metabolic process
0.0438257	-0.158864	GOBP slim name	408	1.87071e-05	0.000242342	response to DNA damage stimulus
-0.504146	0.0495038	GOBP slim name	43	2.16063e-05	0.00026773	tRNA aminoacylation for protein translation
-0.158102	0.10097	GOBP slim name	277	2.60354e-05	0.000309171	amine metabolic process
0.0925048	-0.134112	GOBP slim name	356	3.68104e-05	0.000419638	chromatin organization
0.115522	-0.109186	GOBP slim name	369	3.81445e-05	0.000418123	protein modification by small protein conjugation or removal
0.0838693	0.33377	GOBP slim name	102	3.99571e-05	0.000421769	protein glycosylation
0.0118499	-0.102689	GOBP slim name	1105	4.83456e-05	0.000492089	response to stress
0.0558687	-0.109644	GOBP slim name	646	4.8936e-05	0.000480923	immune system process
-0.533968	0.00655166	KEGG name	36	5.68792e-05	0.00215328	Aminoacyl-tRNA biosynthesis
-0.12469	0.135569	GOBP slim name	251	7.21504e-05	0.000685429	protein targeting
0.214096	0.0391405	GOBP slim name	235	7.4792e-05	0.000687604	proteolysis involved in cellular protein catabolic process
0.0938178	-0.1344	GOBP slim name	301	0.000126397	0.00112572	chromatin modification
0.180393	0.0381558	GOBP slim name	299	0.00018128	0.0015656	proteolysis
0.347746	0.237201	KEGG name	63	0.000188662	0.00624944	Lysosome
0.379957	0.398583	GOBP slim name	36	0.000247296	0.00207293	hydrogen transport
0.000625854	-0.262152	GOBP slim name	124	0.000277161	0.00225688	DNA recombination
0.194001	-0.34787	KEGG name	42	0.000437529	0.0128828	Shigellosis
-0.0354139	-0.109013	GOBP slim name	750	0.000495614	0.00392361	cellular component assembly
0.0560501	-0.0532088	GOBP slim name	1295	0.000497262	0.00383026	signal transduction
-0.16183	-0.246164	GOBP slim name	112	0.00050645	0.00379838	rRNA processing
0.0560825	0.262232	KEGG name	118	0.000533749	0.0141444	Protein processing in endoplasmic reticulum
-0.0475482	-0.259011	GOBP slim name	120	0.000558666	0.00408256	regulation of DNA metabolic process
0.26015	0.516792	KEGG name	26	0.000776011	0.0186948	N-Glycan biosynthesis
-0.0755057	-0.246211	GOBP slim name	125	0.00078191	0.00557111	DNA replication
-0.000407217	-0.0640702	GOBP slim name	2870	0.00089023	0.00618819	macromolecule metabolic process
-0.074643	-0.0272352	GOBP slim name	1676	0.000924599	0.00627406	biosynthetic process
0.230694	0.275414	GOBP slim name	62	0.00170566	0.011305	polysaccharide metabolic process
0.00221975	0.143126	GOBP slim name	321	0.00171587	0.0111142	carbohydrate metabolic process
0.110778	-0.042067	GOBP slim name	405	0.00187988	0.0119059	regulation of cell cycle
-0.163088	-0.29838	GOBP slim name	65	0.00194438	0.0120467	RNA modification
0.0778415	-0.10714	GOBP slim name	297	0.00207529	0.0125842	mitotic cell cycle
-0.134741	-0.187853	GOBP slim name	142	0.0022654	0.0134508	nuclear transport
-0.193635	0.0131825	GOBP slim name	155	0.00233807	0.013599	RNA catabolic process
0.0698589	-0.149628	GOBP slim name	190	0.00233921	0.0133335	transcription from RNA polymerase II promoter
-0.0337822	-0.0541961	GOBP slim name	3389	0.0024405	0.0136381	primary metabolic process
-0.0486528	-0.103756	GOBP slim name	555	0.0029656	0.0162538	macromolecular complex assembly
0.0084194	-0.15655	GOBP slim name	228	0.00310543	0.016699	cell proliferation
0.0423223	-0.102426	GOBP slim name	405	0.00351676	0.0185607	cell cycle
0.0861069	-0.144617	GOBP slim name	163	0.00363343	0.0188278	histone modification
0.0206756	-0.121624	GOBP slim name	345	0.00368436	0.0187508	regulation of organelle organization
0.0429411	-0.0531831	GOBP slim name	1113	0.0038151	0.0190755	macromolecule modification
-0.129396	-0.178113	GOBP slim name	140	0.00390804	0.0192033	nucleocytoplasmic transport
0.0290088	-0.12694	GOBP slim name	295	0.00404847	0.0195562	mRNA processing
0.0317685	-0.0552638	GOBP slim name	1338	0.00407249	0.0193443	organelle organization

## Sheet: L363_2D
L363_BTZ vs WT	L363_CFZ vs WT	Type	Size	P value	Benj. Hoch. FDR	Names
0.336607	0.295726	GOBP slim name	297	2.42251e-13	6.90414e-11	mitotic cell cycle
-0.436797	-0.311185	GOBP slim name	175	1.71396e-12	2.4424e-10	generation of precursor metabolites and energy
-0.175693	-0.0659084	GOBP slim name	1103	2.97629e-12	2.82747e-10	small molecule metabolic process
0.256831	0.248049	GOBP slim name	405	1.96319e-11	1.39877e-09	cell cycle
-0.272877	-0.122427	GOBP slim name	392	2.82196e-11	1.60852e-09	cellular ketone metabolic process
-0.269313	-0.110852	GOBP slim name	379	6.01745e-11	2.85829e-09	organic acid metabolic process
0.0808603	0.126152	GOBP slim name	3326	6.70117e-11	2.72833e-09	biological regulation
-0.515404	-0.519508	KEGG name	81	3.19268e-10	8.46059e-08	Oxidative phosphorylation
-0.528293	-0.504321	GOBP slim name	77	9.01335e-10	3.21101e-08	mitochondrial translation
0.403756	0.265442	GOBP slim name	151	1.5906e-09	4.53321e-08	nuclear division
0.403756	0.265442	GOBP slim name	151	1.5906e-09	5.0369e-08	mitosis
0.218935	0.230633	GOBP slim name	405	2.3295e-09	6.03554e-08	regulation of cell cycle
0.322142	0.273874	GOBP slim name	216	2.82737e-09	6.71501e-08	cell division
-0.51332	-0.459456	KEGG name	78	5.25219e-09	6.95915e-07	Parkinson's disease
0.114483	0.0771888	GOBP slim name	2870	5.69615e-09	1.24877e-07	macromolecule metabolic process
0.7542	-0.731748	Pfam	7	1.3212e-08	4.73652e-05	MHC_II_beta
0.12059	0.0883996	GOBP slim name	1881	2.85177e-08	5.80539e-07	nucleobase-containing compound metabolic process
0.0654588	0.114464	GOBP slim name	2178	4.12198e-08	7.83176e-07	response to stimulus
0.130947	0.0759444	GOBP slim name	1396	6.56195e-08	1.16885e-06	RNA metabolic process
0.340662	0.207184	GOBP slim name	169	7.51404e-08	1.25971e-06	organelle fission
0.178405	0.199875	GOBP slim name	461	8.0313e-08	1.27162e-06	chromosome organization
-0.279712	-0.294154	GOBP slim name	194	8.56199e-08	1.2843e-06	mitochondrion organization
0.199346	0.18464	GOBP slim name	435	1.28829e-07	1.83582e-06	DNA metabolic process
0.226633	0.144713	GOBP slim name	369	1.93772e-07	2.62976e-06	protein modification by small protein conjugation or removal
-0.238966	-0.131961	GOBP slim name	321	2.3436e-07	3.03603e-06	carbohydrate metabolic process
-0.427646	-0.312439	KEGG name	96	2.66184e-07	2.3513e-05	Alzheimer's disease
-0.193463	-0.36321	GOBP slim name	133	2.69688e-07	3.34179e-06	translational elongation
0.996974	-0.758939	Pfam	4	3.68685e-07	0.000660869	MHC_II_alpha
0.609839	0.589969	KEGG name	39	3.97861e-07	2.63583e-05	Proteasome
0.0564316	0.121679	GOBP slim name	1295	6.15928e-07	7.31414e-06	signal transduction
-0.266304	-0.104363	GOBP slim name	216	6.70392e-07	7.64247e-06	cellular amino acid metabolic process
-0.238053	-0.102777	GOBP slim name	277	7.87744e-07	8.63489e-06	amine metabolic process
0.0998656	0.0844497	GOBP slim name	2086	1.10058e-06	1.16172e-05	cellular nitrogen compound metabolic process
0.957559	-0.71502	KEGG name	4	1.27674e-06	6.76671e-05	Staphylococcus aureus infection
0.189226	0.168481	GOBP slim name	408	1.65506e-06	1.68461e-05	response to DNA damage stimulus
-0.356268	-0.33301	KEGG name	105	1.89223e-06	8.35736e-05	Huntington's disease
0.0843166	0.0934257	GOBP slim name	2045	3.74188e-06	3.67736e-05	cellular component organization
0.0935496	0.0792185	GOBP slim name	2136	4.29858e-06	4.08365e-05	nitrogen compound metabolic process
0.246846	0.164392	GOBP slim name	235	4.90179e-06	4.50649e-05	proteolysis involved in cellular protein catabolic process
0.191108	-0.207823	KEGG name	62	6.23088e-06	0.000235883	Ribosome
0.163705	0.192042	GOBP slim name	356	6.89418e-06	6.14013e-05	chromatin organization
-0.0151342	0.105416	GOBP slim name	649	7.39416e-06	6.38587e-05	anatomical structure development
-0.132946	-0.238355	GOBP slim name	237	8.53029e-06	7.15039e-05	translation
0.155015	0.275018	Pfam	174	9.98797e-06	0.0119356	Pkinase
0.0836693	0.418736	KEGG name	56	1.03173e-05	0.000341761	Tight junction
0.478493	0.400028	KEGG name	51	1.61879e-05	0.000476645	Cell cycle - yeast
-0.249471	-0.117909	GOBP slim name	190	2.06012e-05	0.000167752	cofactor metabolic process
-0.139658	-0.27148	GOBP slim name	160	2.44995e-05	0.000193954	translational initiation
0.022108	0.0939893	GOBP slim name	1274	2.53747e-05	0.000195454	developmental process
0.107047	0.161855	GOBP slim name	478	2.73853e-05	0.00020539	regulation of protein modification process
0.236052	0.248886	GOBP slim name	165	2.94595e-05	0.000215281	regulation of mitotic cell cycle
0.232909	-0.0238657	GOBP slim name	112	3.0824e-05	0.000219621	rRNA processing
0.0998364	0.10623	GOBP slim name	1027	3.36612e-05	0.000233987	protein modification process
0.145021	0.0638263	GOBP slim name	532	4.57454e-05	0.000310415	RNA processing
0.127007	-0.811655	KEGG name	8	5.13652e-05	0.00136118	Graft-versus-host disease
-0.166178	-0.0645272	GOBP slim name	368	6.20595e-05	0.000411325	lipid metabolic process
0.081594	0.0945972	GOBP slim name	1338	6.84177e-05	0.00044316	organelle organization
0.0978466	0.0931095	GOBP slim name	1113	7.22878e-05	0.000457823	macromolecule modification
0.34209	0.307426	KEGG name	81	7.41809e-05	0.00178709	Cell cycle
-0.0629949	0.371386	KEGG name	36	7.62081e-05	0.00168293	Adherens junction
0.112844	0.179745	GOBP slim name	337	7.80684e-05	0.000483685	cytoskeleton organization
0.0537008	-0.78288	KEGG name	9	9.15014e-05	0.00186522	Type I diabetes mellitus
0.24583	0.270739	GOBP slim name	125	9.70733e-05	0.000588636	DNA replication
-0.179672	-0.0715449	GOBP slim name	294	0.000105953	0.000629098	cellular lipid metabolic process
0.163976	0.17235	GOBP slim name	301	0.000107465	0.000625053	chromatin modification
0.110188	-0.733499	KEGG name	9	0.000111192	0.00210471	Allograft rejection
0.110188	-0.733499	KEGG name	9	0.000111192	0.0019644	Autoimmune thyroid disease
0.741097	-0.595756	KEGG name	4	0.00011164	0.00184904	Asthma
-0.180889	-0.0554932	GOBP slim name	264	0.000116657	0.000664944	heterocycle metabolic process
0.153433	0.0765141	GOBP slim name	422	0.000138522	0.000774091	mRNA metabolic process
-0.63474	-0.418502	KEGG name	24	0.000139986	0.00218213	Citrate cycle (TCA cycle)
-0.0211226	0.0781576	GOBP slim name	701	0.000190778	0.00104561	multicellular organismal process
0.369885	0.267372	GOBP slim name	67	0.000201728	0.00108477	chromosome segregation
-0.126185	0.357059	KEGG name	27	0.000209384	0.0030826	Long-term depression
0.00460833	0.121797	GOBP slim name	399	0.000234114	0.0012356	phosphorus metabolic process
-0.192799	-0.0754874	GOBP slim name	226	0.000238911	0.00123799	alcohol metabolic process
0.434629	0.317829	KEGG name	47	0.00024491	0.00341584	Meiosis - yeast
0.181009	0.153026	GOBP slim name	259	0.000283375	0.00144218	DNA repair
0.183874	-0.367593	KEGG name	20	0.000320974	0.0042529	Rheumatoid arthritis
-0.518337	-0.352433	KEGG name	32	0.000328053	0.00413972	Valine, leucine and isoleucine degradation
-0.433446	-0.102925	KEGG name	36	0.000332721	0.00400778	Glycolysis / Gluconeogenesis
-0.00760422	0.149635	GOBP slim name	212	0.000408038	0.00204019	regulation of body fluid levels
-0.0147872	0.0657478	GOBP slim name	986	0.000410348	0.00201636	response to chemical stimulus
-0.424052	-0.188077	GOBP slim name	43	0.000452914	0.00218781	tRNA aminoacylation for protein translation
0.134563	0.155816	GOBP slim name	325	0.000457282	0.00217209	response to abiotic stimulus
-0.560371	-0.670834	GOBP slim name	17	0.000473247	0.00221107	protein complex biogenesis
0.0784496	0.0889549	GOBP slim name	1105	0.000476466	0.00219021	response to stress
-0.00171067	0.16059	GOBP slim name	187	0.00050497	0.00228439	coagulation
0.146166	0.0683153	GOBP slim name	379	0.000505103	0.00224929	viral reproduction
0.166401	0.115927	GOBP slim name	299	0.0005357	0.00234884	proteolysis
-0.537517	-0.245856	KEGG name	26	0.000568027	0.00654466	Cardiac muscle contraction
-0.0262297	0.231363	KEGG name	76	0.000579314	0.0063966	Focal adhesion
-0.43336	-0.143948	KEGG name	36	0.000617997	0.00655077	Aminoacyl-tRNA biosynthesis
0.233319	-0.0694791	KEGG name	58	0.000627412	0.00639478	Ribosome biogenesis in eukaryotes
-0.0360169	0.32656	KEGG name	37	0.000695366	0.00682489	Vascular smooth muscle contraction
0.0753597	0.157159	GOBP slim name	305	0.000774095	0.00334268	cellular component movement
0.135849	-0.0480823	GOBP slim name	155	0.000810403	0.00344724	RNA catabolic process
-0.32744	-0.0926991	GOBP slim name	56	0.000977228	0.00409573	energy reserve metabolic process
-0.305057	-0.308293	KEGG name	63	0.00103244	0.00977131	Lysosome
0.233855	0.276405	GOBP slim name	88	0.00107163	0.0044263	response to heat
0.0580574	0.312287	KEGG name	54	0.00114268	0.0104417	Leukocyte transendothelial migration
-0.510492	-0.114851	KEGG name	21	0.00114497	0.0101139	Salivary secretion
-0.469066	-0.140866	KEGG name	26	0.0013845	0.0118352	Pyruvate metabolism
0.059128	0.1581	GOBP slim name	250	0.00145429	0.00592104	protein phosphorylation
0.44105	0.102355	GOBP slim name	27	0.00151202	0.00606936	transcription from RNA polymerase III promoter
0.348961	-0.0940935	KEGG name	23	0.00152203	0.0126043	RNA polymerase
0.151678	0.115968	GOBP slim name	295	0.00153723	0.00608487	mRNA processing
0.34958	-0.380852	GOBP slim name	9	0.00157539	0.00615049	ribosomal small subunit biogenesis
0.00643741	0.212881	KEGG name	90	0.00170472	0.0136895	Regulation of actin cytoskeleton
0.0317796	0.0651996	GOBP slim name	5012	0.00173905	0.0066977	cellular process
-0.00892457	0.105552	GOBP slim name	322	0.00184058	0.00699419	anatomical structure morphogenesis
0.186738	0.115341	GOBP slim name	190	0.0018475	0.00692811	transcription from RNA polymerase II promoter
0.231467	-0.0223214	GOBP slim name	63	0.00192053	0.00710845	transcription elongation, DNA-dependent
0.0377752	0.342147	KEGG name	37	0.002018	0.0157285	Gap junction
-0.157298	-0.161453	GOBP slim name	210	0.00205954	0.00752526	ion transport
0.189091	0.215973	GOBP slim name	124	0.00223783	0.00807317	DNA recombination
-0.329908	-0.405936	GOBP slim name	36	0.00226944	0.00808488	hydrogen transport
-0.23016	0.0128966	GOBP slim name	65	0.0022749	0.00800429	extracellular matrix organization
-0.23016	0.0128966	GOBP slim name	65	0.0022749	0.00790668	extracellular structure organization
0.292699	0.419272	KEGG name	35	0.00235377	0.0178214	Pathogenic Escherichia coli infection
0.0106077	-0.112255	GOBP slim name	251	0.00308935	0.010608	protein targeting
-0.0148943	0.101888	GOBP slim name	283	0.00326087	0.0110637	locomotion
0.179465	0.187211	GOBP slim name	142	0.00338066	0.0113351	nuclear transport
0.176601	0.187789	GOBP slim name	140	0.00378468	0.0125423	nucleocytoplasmic transport
-0.16717	-0.0521248	GOBP slim name	173	0.00381862	0.0125093	nucleotide metabolic process
-0.140333	-0.143866	GOBP slim name	224	0.00459463	0.0148803	transmembrane transport
0.0146491	0.240386	GOBP slim name	58	0.00518382	0.0165999	cell junction organization
0.18194	0.218065	GOBP slim name	104	0.00525561	0.0166428	regulation of gene expression, epigenetic
0.195124	0.183492	GOBP slim name	120	0.0052829	0.0165453	regulation of DNA metabolic process
-0.0667721	0.0438632	GOBP slim name	314	0.00547123	0.0169489	response to endogenous stimulus

## Sheet: RPMI8226_2D
RPMI8226_BTZ vs WT	RPMI8226_CFZ vs WT	Type	Size	P value	Benj. Hoch. FDR	Names
0.151671	0.150172	GOBP slim name	1396	1.68036e-10	4.78901e-08	RNA metabolic process
-0.0559138	0.209597	GOBP slim name	77	3.76918e-10	5.37109e-08	mitochondrial translation
0.132388	0.126895	GOBP slim name	1881	9.70729e-10	9.22193e-08	nucleobase-containing compound metabolic process
0.0151717	0.173835	GOBP slim name	194	1.34808e-09	9.60505e-08	mitochondrion organization
0.119795	0.117886	GOBP slim name	2086	8.26294e-09	4.70987e-07	cellular nitrogen compound metabolic process
0.115658	0.114775	GOBP slim name	2136	1.88602e-08	8.9586e-07	nitrogen compound metabolic process
0.174464	0.202111	GOBP slim name	532	3.36184e-08	1.36875e-06	RNA processing
0.100388	0.0993727	GOBP slim name	2870	1.84894e-07	6.58686e-06	macromolecule metabolic process
-0.148497	-0.173303	GOBP slim name	646	2.27466e-07	7.2031e-06	immune system process
-0.0150451	0.132166	GOBP slim name	133	4.79e-06	0.000136515	translational elongation
0.169956	0.127464	GOBP slim name	461	5.32814e-06	0.000138047	chromosome organization
-0.00756743	0.100553	GOBP slim name	237	8.0833e-06	0.000191978	translation
0.278569	0.235171	GOBP slim name	169	9.96071e-06	0.000218369	organelle fission
0.288056	0.234901	GOBP slim name	151	1.28078e-05	0.000243348	mitosis
0.288056	0.234901	GOBP slim name	151	1.28078e-05	0.00026073	nuclear division
0.23857	0.195366	GOBP slim name	216	1.73855e-05	0.00030968	cell division
0.159104	0.0846447	GOBP slim name	297	2.23029e-05	0.000373901	mitotic cell cycle
-0.11545	-0.109159	GOBP slim name	986	3.27172e-05	0.000518022	response to chemical stimulus
-0.231333	-0.297432	KEGG name	118	4.86302e-05	0.012887	Protein processing in endoplasmic reticulum
0.173485	0.13627	GOBP slim name	356	5.62507e-05	0.00084376	chromatin organization
0.236025	0.301831	GOBP slim name	112	6.11201e-05	0.000870961	rRNA processing
0.0613706	0.0757796	GOBP slim name	3523	6.67166e-05	0.00090544	cellular metabolic process
0.0206588	0.133425	GOBP slim name	160	7.54888e-05	0.000977924	translational initiation
0.144696	0.158034	GOBP slim name	422	0.000110813	0.00137312	mRNA metabolic process
0.166837	0.18137	GOBP slim name	295	0.00017982	0.00213536	mRNA processing
0.146378	0.114587	GOBP slim name	435	0.000184647	0.00210498	DNA metabolic process
0.091038	0.0881854	GOBP slim name	1338	0.000192039	0.00210504	organelle organization
0.114193	0.0554788	GOBP slim name	405	0.000208153	0.00219717	cell cycle
-0.112509	-0.0527966	GOBP slim name	392	0.000246753	0.00251159	cellular ketone metabolic process
0.16599	0.122435	GOBP slim name	301	0.000249526	0.00245223	chromatin modification
0.0584418	0.066427	GOBP slim name	3389	0.000601086	0.00571031	primary metabolic process
0.101161	0.0234498	GOBP slim name	235	0.000825097	0.00758557	proteolysis involved in cellular protein catabolic process
0.322965	0.33747	GOBP slim name	63	0.000964496	0.00859004	transcription elongation, DNA-dependent
-0.10366	-0.0500292	GOBP slim name	379	0.0010609	0.0091623	organic acid metabolic process
0.0444369	0.0600026	GOBP slim name	3775	0.00106303	0.00891066	metabolic process
0.107343	0.0541623	GOBP slim name	369	0.00108717	0.00885264	protein modification by small protein conjugation or removal
-0.00940185	0.0680269	GOBP slim name	247	0.00118398	0.00937314	cellular component disassembly
0.255931	0.229061	GOBP slim name	104	0.00149477	0.0115137	regulation of gene expression, epigenetic
0.119304	0.0832032	GOBP slim name	405	0.00178557	0.0133918	regulation of cell cycle
-0.167649	-0.163107	GOBP slim name	224	0.00212185	0.0155058	transmembrane transport
-0.113132	-0.129718	GOBP slim name	392	0.0021863	0.0155774	homeostatic process
-0.0589983	-0.0279201	GOBP slim name	1103	0.00241285	0.0167723	small molecule metabolic process
0.141387	0.158617	GOBP slim name	248	0.00263269	0.0178647	RNA splicing
0.0635826	0.060736	GOBP slim name	2045	0.00268728	0.017811	cellular component organization
0.313512	0.309372	GOBP slim name	59	0.00269062	0.0174279	transcription termination, DNA-dependent
-0.328251	-0.320401	GOBP slim name	54	0.00275686	0.0174601	organic acid transport
-0.137768	-0.117703	GOBP slim name	321	0.00299744	0.0185711	carbohydrate metabolic process
-0.129229	-0.119518	GOBP slim name	368	0.00302354	0.0183343	lipid metabolic process
-0.165123	-0.154888	GOBP slim name	216	0.00325636	0.0193347	cell activation
0.18721	0.15636	GOBP slim name	165	0.00329915	0.019189	regulation of mitotic cell cycle
0.53596	0.534431	GOBP slim name	19	0.0033504	0.0190973	transcription from RNA polymerase I promoter
