# Supplementary material for: Proteome Profiling Reveals NQO2 Activity Contributing to Proteasome Inhibitor Resistance in Multiple Myeloma Cell Lines
Source: Mol Cell Proteomics. 2026 Jun 26;25(8):101615. doi: 10.1016/j.mcpro.2026.101615 (PMC13396865; doi:10.1016/j.mcpro.2026.101615)
Supplement: Supplemental Table S9 [file mmc9.xlsx]

## Sheet: Info
Supplementary Table S9. NQO2 viability assays
Tab	Description
AMO1_CFZ_Fig4A	Normalized relative viability percentages for AMO-1 CFZ-resistant cells treated with CFZ alone or in combination with tariquidar (ABCB1 inhibitor).
AMO1_BTZ_Fig4B	Normalized relative viability percentages for AMO-1 BTZ-resistant cells treated with BTZ alone or in combination with imatinib (NQO2 inhibitor).
AMO1_CFZ_Fig4C	Normalized relative viability percentages for AMO-1 CFZ-resistant cells treated with CFZ alone or in combination with imatinib (NQO2 inhibitor).
fitted_parameters_viability	Calculated half-maximal inhibitory concentrations (IC50, nM) and Hill slopes for viability assays.

## Sheet: AMO1_CFZ_Fig4A
Cell line	Treatment	Conc. (nM)	Relative viability (%)	Replicate
AMO1 CFZ	CFZ	0	100	1
AMO1 CFZ	CFZ	5	92	1
AMO1 CFZ	CFZ	10	113	1
AMO1 CFZ	CFZ	15	102	1
AMO1 CFZ	CFZ	20	104	1
AMO1 CFZ	CFZ	25	97	1
AMO1 CFZ	CFZ	30	105	1
AMO1 CFZ	CFZ	35	95	1
AMO1 CFZ	CFZ	40	101	1
AMO1 CFZ	CFZ	0	100	2
AMO1 CFZ	CFZ	5	105	2
AMO1 CFZ	CFZ	10	102	2
AMO1 CFZ	CFZ	15	110	2
AMO1 CFZ	CFZ	20	109	2
AMO1 CFZ	CFZ	25	108	2
AMO1 CFZ	CFZ	30	104	2
AMO1 CFZ	CFZ	35	105	2
AMO1 CFZ	CFZ	40	104	2
AMO1 CFZ	CFZ	0	100	3
AMO1 CFZ	CFZ	5	103	3
AMO1 CFZ	CFZ	10	105	3
AMO1 CFZ	CFZ	15	113	3
AMO1 CFZ	CFZ	20	108	3
AMO1 CFZ	CFZ	25	115	3
AMO1 CFZ	CFZ	30	113	3
AMO1 CFZ	CFZ	35	110	3
AMO1 CFZ	CFZ	40	109	3
AMO1 CFZ	CFZ + Tariquidar	0	100	1
AMO1 CFZ	CFZ + Tariquidar	5	106	1
AMO1 CFZ	CFZ + Tariquidar	10	99	1
AMO1 CFZ	CFZ + Tariquidar	15	93	1
AMO1 CFZ	CFZ + Tariquidar	20	71	1
AMO1 CFZ	CFZ + Tariquidar	25	54	1
AMO1 CFZ	CFZ + Tariquidar	30	42	1
AMO1 CFZ	CFZ + Tariquidar	35	19	1
AMO1 CFZ	CFZ + Tariquidar	40	22	1
AMO1 CFZ	CFZ + Tariquidar	0	100	2
AMO1 CFZ	CFZ + Tariquidar	5	100	2
AMO1 CFZ	CFZ + Tariquidar	10	81	2
AMO1 CFZ	CFZ + Tariquidar	15	67	2
AMO1 CFZ	CFZ + Tariquidar	20	42	2
AMO1 CFZ	CFZ + Tariquidar	25	30	2
AMO1 CFZ	CFZ + Tariquidar	30	21	2
AMO1 CFZ	CFZ + Tariquidar	35	19	2
AMO1 CFZ	CFZ + Tariquidar	40	24	2
AMO1 CFZ	CFZ + Tariquidar	0	100	3
AMO1 CFZ	CFZ + Tariquidar	5	109	3
AMO1 CFZ	CFZ + Tariquidar	10	83	3
AMO1 CFZ	CFZ + Tariquidar	15	72	3
AMO1 CFZ	CFZ + Tariquidar	20	64	3
AMO1 CFZ	CFZ + Tariquidar	25	49	3
AMO1 CFZ	CFZ + Tariquidar	30	44	3
AMO1 CFZ	CFZ + Tariquidar	35	20	3
AMO1 CFZ	CFZ + Tariquidar	40	26	3

## Sheet: AMO1_BTZ_Fig4B
Cell line	Treatment	Conc. (nM)	Relative viability (%)	Replicate
AMO1 BTZ	BTZ	0	100	1
AMO1 BTZ	BTZ	50	95	1
AMO1 BTZ	BTZ	75	99	1
AMO1 BTZ	BTZ	100	95	1
AMO1 BTZ	BTZ	150	79	1
AMO1 BTZ	BTZ	250	26	1
AMO1 BTZ	BTZ	300	18	1
AMO1 BTZ	BTZ	500	14	1
AMO1 BTZ	BTZ	0	100	2
AMO1 BTZ	BTZ	50	105	2
AMO1 BTZ	BTZ	75	98	2
AMO1 BTZ	BTZ	100	97	2
AMO1 BTZ	BTZ	150	75	2
AMO1 BTZ	BTZ	250	26	2
AMO1 BTZ	BTZ	300	16	2
AMO1 BTZ	BTZ	500	15	2
AMO1 BTZ	BTZ	0	100	3
AMO1 BTZ	BTZ	50	95	3
AMO1 BTZ	BTZ	75	96	3
AMO1 BTZ	BTZ	100	91	3
AMO1 BTZ	BTZ	150	76	3
AMO1 BTZ	BTZ	250	24	3
AMO1 BTZ	BTZ	300	18	3
AMO1 BTZ	BTZ	500	15	3
AMO1 BTZ	BTZ + Imatinib	0	100	1
AMO1 BTZ	BTZ + Imatinib	50	96	1
AMO1 BTZ	BTZ + Imatinib	75	97	1
AMO1 BTZ	BTZ + Imatinib	100	91	1
AMO1 BTZ	BTZ + Imatinib	150	71	1
AMO1 BTZ	BTZ + Imatinib	250	35	1
AMO1 BTZ	BTZ + Imatinib	300	22	1
AMO1 BTZ	BTZ + Imatinib	500	13	1
AMO1 BTZ	BTZ + Imatinib	0	100	2
AMO1 BTZ	BTZ + Imatinib	50	94	2
AMO1 BTZ	BTZ + Imatinib	75	91	2
AMO1 BTZ	BTZ + Imatinib	100	86	2
AMO1 BTZ	BTZ + Imatinib	150	68	2
AMO1 BTZ	BTZ + Imatinib	250	34	2
AMO1 BTZ	BTZ + Imatinib	299	57	2
AMO1 BTZ	BTZ + Imatinib	300	20	2
AMO1 BTZ	BTZ + Imatinib	500	13	2
AMO1 BTZ	BTZ + Imatinib	0	100	3
AMO1 BTZ	BTZ + Imatinib	50	91	3
AMO1 BTZ	BTZ + Imatinib	75	91	3
AMO1 BTZ	BTZ + Imatinib	100	86	3
AMO1 BTZ	BTZ + Imatinib	150	65	3
AMO1 BTZ	BTZ + Imatinib	250	32	3
AMO1 BTZ	BTZ + Imatinib	300	22	3
AMO1 BTZ	BTZ + Imatinib	500	13	3

## Sheet: AMO1_CFZ_Fig4C
Cell line	Treatment	Conc. (nM)	Relative viability (%)	Replicate
AMO1 CFZ	CFZ	0	100	1
AMO1 CFZ	CFZ	100	100.604	1
AMO1 CFZ	CFZ	200	98.5168	1
AMO1 CFZ	CFZ	300	79.3946	1
AMO1 CFZ	CFZ	400	61.8887	1
AMO1 CFZ	CFZ	500	43.6698	1
AMO1 CFZ	CFZ	600	27.8384	1
AMO1 CFZ	CFZ	700	21.2936	1
AMO1 CFZ	CFZ	800	17.5736	1
AMO1 CFZ	CFZ	0	100	2
AMO1 CFZ	CFZ	100	98.2739	2
AMO1 CFZ	CFZ	200	97.2681	2
AMO1 CFZ	CFZ	300	75.7097	2
AMO1 CFZ	CFZ	400	59.2835	2
AMO1 CFZ	CFZ	500	47.4857	2
AMO1 CFZ	CFZ	600	30.9662	2
AMO1 CFZ	CFZ	700	22.0718	2
AMO1 CFZ	CFZ	800	18.4011	2
AMO1 CFZ	CFZ + Imatinib	0	100	1
AMO1 CFZ	CFZ + Imatinib	5	93.7646	1
AMO1 CFZ	CFZ + Imatinib	10	95.4119	1
AMO1 CFZ	CFZ + Imatinib	20	86.1303	1
AMO1 CFZ	CFZ + Imatinib	30	82.3954	1
AMO1 CFZ	CFZ + Imatinib	40	67.2482	1
AMO1 CFZ	CFZ + Imatinib	50	51.2584	1
AMO1 CFZ	CFZ + Imatinib	80	27.328	1
AMO1 CFZ	CFZ + Imatinib	100	22.3465	1
AMO1 CFZ	CFZ + Imatinib	0	100	2
AMO1 CFZ	CFZ + Imatinib	5	91.9029	2
AMO1 CFZ	CFZ + Imatinib	10	96.4219	2
AMO1 CFZ	CFZ + Imatinib	20	86.5273	2
AMO1 CFZ	CFZ + Imatinib	30	74.5221	2
AMO1 CFZ	CFZ + Imatinib	40	66.8473	2
AMO1 CFZ	CFZ + Imatinib	50	49.6678	2
AMO1 CFZ	CFZ + Imatinib	80	27.2962	2
AMO1 CFZ	CFZ + Imatinib	100	22.6998	2

## Sheet: fitted_parameters_viability
Cell line	Treatment	IC50_nM	IC50_SD	HillSlope	HillSlope_SD
AMO1 CFZ	CFZ	3907.18	0	4.92398	0
AMO1 CFZ	CFZ + Tariquidar	23.1585	0.698007	2.64378	0.236693
AMO1 BTZ	BTZ	198.657	8.45656	3.85616	0.494657
AMO1 BTZ	BTZ + Imatinib	196.132	5.71393	2.66963	0.182045
AMO1 CFZ	CFZ	464.582	7.15619	3.10451	0.155474
AMO1 CFZ	CFZ + Imatinib	52.7461	1.71251	2.09128	0.152114
